# Supplementary material for: Data on master regulators and transcription factor binding sites found by upstream analysis of multi-omics data on methotrexate resistance of colon cancer
Source: Data Brief. 2016 Dec 6;10:499–504. doi: 10.1016/j.dib.2016.11.096 (PMC5196090; doi:10.1016/j.dib.2016.11.096)
Supplement: Supplementary file 2 — Supplementary material [file mmc2.zip]

Archive with 23 entries (20 files):
- Supplementary material/
- Supplementary material/.DS_Store
- __MACOSX/
- __MACOSX/Supplementary material/
- __MACOSX/Supplementary material/._.DS_Store
- Supplementary material/Supplementary Table 1A Up-regulated genes in_MTXresistant Ensembl.txt
- __MACOSX/Supplementary material/._Supplementary Table 1A Up-regulated genes in_MTXresistant Ensembl.txt
- Supplementary material/Supplementary Table 1B Down-regulated genes in_MTXresistant Ensembl.txt
- __MACOSX/Supplementary material/._Supplementary Table 1B Down-regulated genes in_MTXresistant Ensembl.txt
- Supplementary material/Supplementary Table 1C Non-changed genes in_MTXresistant Ensembl.txt
- __MACOSX/Supplementary material/._Supplementary Table 1C Non-changed genes in_MTXresistant Ensembl.txt
- Supplementary material/Supplementary Table 2 Site optimisation summary Up-regulated genes Ensembl FC1.5 sites -1000..100 non-redundant_minSUM_filtered.txt
- __MACOSX/Supplementary material/._Supplementary Table 2 Site optimisation summary Up-regulated genes Ensembl FC1.5 sites -1000..100 non-redundant_minSUM_filtered.txt
- Supplementary material/Supplementary Table 3 CMA sites in promoters UpFC1.5 track.interval
- __MACOSX/Supplementary material/._Supplementary Table 3 CMA sites in promoters UpFC1.5 track.interval
- Supplementary material/Supplementary Table 4 CDK8_400_summit_UpFC1.0_in_MTXresistant.interval
- __MACOSX/Supplementary material/._Supplementary Table 4 CDK8_400_summit_UpFC1.0_in_MTXresistant.interval
- Supplementary material/Supplementary Table 5 Site optimization summary_CDK8_400_summit_DnFC1.0.txt
- __MACOSX/Supplementary material/._Supplementary Table 5 Site optimization summary_CDK8_400_summit_DnFC1.0.txt
- Supplementary material/Supplementary Table 6 HT29_colon_cancer_cell_line Ensembl proteins Proteins Transpath peptides a annotated.txt
- __MACOSX/Supplementary material/._Supplementary Table 6 HT29_colon_cancer_cell_line Ensembl proteins Proteins Transpath peptides a annotated.txt
- Supplementary material/Supplementary Table 7 Master regulators from TFs filtered.txt
- __MACOSX/Supplementary material/._Supplementary Table 7 Master regulators from TFs filtered.txt
