# Supplementary material for: Data on master regulators and transcription factor binding sites found by upstream analysis of multi-omics data on methotrexate resistance of colon cancer
Source: Data Brief. 2016 Dec 6;10:499–504. doi: 10.1016/j.dib.2016.11.096 (PMC5196090; doi:10.1016/j.dib.2016.11.096)
Supplement: Supplementary file 2 — Supplementary material [file mmc2.zip › Supplementary material/Supplementary Table 1A Up-regulated genes in_MTXresistant Ensembl.txt]

ID	Affymetrix ID	Gene description	Gene symbol	Species	logFC	CI.025	CI.975	AveExpr	t	P.Value	adj.P.Val	B
ENSG00000001084	202922_at,202923_s_at	catalytic subunit,glutamate-cysteine ligase	GCLC	Homo sapiens	0.694278999999998	0.453039773485064	0.935518226514932	10.3626420833333	5.64071546274105	8.06772054480531E-4	0.00715861587846893	-1.01637695849141
ENSG00000001460	227694_at	sperm-tail PG-rich repeat containing 1	STPG1	Homo sapiens	0.5177833	0.226018120395045	0.809548479604954	5.67448545	3.47826502521778	0.0066560414990457	0.0354489644418784	-3.23336162712967
ENSG00000001561	204160_s_at	ectonucleotide pyrophosphatase/phosphodiesterase 4 (putative)	ENPP4	Homo sapiens	0.501142799999998	0.311052549756245	0.691233050243752	7.81258306666667	5.16713423151397	5.36985449633056E-4	0.00527672168560161	-0.583837807020809
ENSG00000001617	35666_at	(semaphorin) 3F,immunoglobulin domain (Ig),secreted,sema domain,short basic domain	SEMA3F	Homo sapiens	0.527866766666667	0.326482651596095	0.72925088173724	8.27337495	5.13744518002184	5.59321822236514E-4	0.0054433820987507	-0.627187680455328
ENSG00000001630	202314_at	cytochrome P450,family 51,leucine-rich repeats and death domain containing 1,polypeptide 1,subfamily A	CYP51A1,LRRD1	Homo sapiens	0.535435666666665	0.380922481877464	0.689948851455865	10.0700408333333	6.79187749664589	6.93398815002609E-5	0.00118681085585551	1.60166614875534
ENSG00000002330	209364_at	BCL2-associated agonist of cell death	BAD	Homo sapiens	0.528018199999998	0.345586594118175	0.710449805881821	8.10365973333333	5.67279255247064	2.73420491377615E-4	0.00322599597886731	0.135333407602017
ENSG00000002586	201028_s_at,201029_s_at	CD99 molecule	CD99	Homo sapiens	4.70698766666667	4.42155864790205	4.99241668543129	8.08967083333333	32.3216130660798	1.67419387189152E-10	1.76031826818594E-7	15.308333260039
ENSG00000002587	205465_x_at,205466_s_at	heparan sulfate (glucosamine) 3-O-sulfotransferase 1	HS3ST1	Homo sapiens	1.13599133333333	0.982119544444051	1.28986312222262	8.958828	14.4698525711235	2.63554385004837E-4	0.00314213606631911	8.38972443447204
ENSG00000003147	207949_s_at,210547_x_at	69kDa,islet cell autoantigen 1	ICA1	Homo sapiens	0.804866000000001	0.600534943418422	1.00919705658158	8.62016133333333	7.72035538195831	5.04422959025273E-5	9.47027765421567E-4	2.69734675333785
ENSG00000003989	225516_at	member 2,solute carrier family 7 (cationic amino acid transporter,y+ system)	SLC7A2	Homo sapiens	1.51374813333333	1.35831942702498	1.66917683964169	7.26845906666667	19.0884418552132	9.3812069685616E-9	2.77252697841138E-6	10.9054019190483
ENSG00000004799	225207_at	isozyme 4,pyruvate dehydrogenase kinase	PDK4	Homo sapiens	1.14949286666667	0.751313379310537	1.5476723540228	5.82530893333333	5.65816344310405	2.78672403893893E-4	0.00326739243001002	0.115033814354176
ENSG00000005059	218802_at	coiled-coil domain containing 109B	CCDC109B	Homo sapiens	0.728136866666667	0.503123361716049	0.953150371617284	6.14061023333333	6.34238391511528	1.18020464732867E-4	0.00173835369322993	1.0328233829468
ENSG00000005238	207765_s_at	family with sequence similarity 214,member B	FAM214B	Homo sapiens	0.617737	0.436981011349931	0.798492988650069	6.36083973333333	6.69821387916352	7.7308861517592E-5	0.00128281092669934	1.48528547803456
ENSG00000005448	225898_at	WD repeat domain 54	WDR54	Homo sapiens	1.66727133333333	1.47952308497847	1.8550195816882	9.37214066666667	17.4051784473267	2.1606315692952E-8	4.79718991945622E-6	10.0752248403196
ENSG00000005513	226913_s_at	SRY (sex determining region Y)-box 8	SOX8	Homo sapiens	1.74859723333333	1.23813575865937	2.25905870800729	5.11043528333333	6.71390059943056	7.59074968661532E-5	0.00126570368745255	1.50485472495858
ENSG00000005882	202590_s_at	isozyme 2,pyruvate dehydrogenase kinase	PDK2	Homo sapiens	0.621469266666666	0.360741025061717	0.882197508271615	7.14852663333333	4.67175083399965	0.00107773465803026	0.008915893845938	-1.32337285827047
ENSG00000006025	227946_at	oxysterol binding protein-like 7	OSBPL7	Homo sapiens	0.513219633333334	0.322631715090207	0.70380755157646	7.20330128333333	5.2778371617922	4.61794493875338E-4	0.00473441101680744	-0.423297765719588
ENSG00000006071	210246_s_at	ATP-binding cassette,member 8,sub-family C (CFTR/MRP)	ABCC8	Homo sapiens	0.680751266666666	0.441073482047372	0.920429051285959	5.20152853333333	5.56684036117916	3.14025729418238E-4	0.00356506577158267	-0.0123669775888313
ENSG00000006210	203687_at,823_at	chemokine (C-X3-C motif) ligand 1	CX3CL1	Homo sapiens	0.8311982	0.656522913522341	1.00587348647766	6.16514525	9.32655425312777	1.40035946405791E-4	0.0019727376539613	4.37136300052122
ENSG00000006282	218164_at	spermatogenesis associated 20	SPATA20	Homo sapiens	0.994475533333335	0.778486492312733	1.21046457435394	7.63767306666667	9.02423669103508	6.84861333706147E-6	2.36552342409684E-4	4.07555856498592
ENSG00000006468	221911_at	ets variant 1	ETV1	Homo sapiens	1.40210476666666	1.04695312638153	1.7572564069518	6.43801505	7.73775067746364	2.4446124239686E-5	5.60415867004121E-4	2.71691359879435
ENSG00000006747	1552365_at,1552367_a_at	scinderin	SCIN	Homo sapiens	4.66284186666667	4.40655298590903	4.9191307474243	5.9966724	35.65898800313	8.23135744014911E-11	1.18384453926231E-7	16.0355335095901
ENSG00000006756	223695_s_at,223696_at,225280_x_at,225286_at,230131_x_at,232423_at	arylsulfatase D	ARSD	Homo sapiens	1.08541633333333	0.802375844962069	1.36845682170459	7.55481193333333	7.51615761337433	0.00100219106808774	0.0084403568465338	2.46510016005282
ENSG00000006757	209739_s_at,209740_s_at	patatin-like phospholipase domain containing 4	PNPLA4	Homo sapiens	1.5136497	1.30805524542743	1.71924415457257	7.78844075	14.883558420711	1.15996379280064E-7	1.47148539144721E-5	8.64839697038213
ENSG00000007047	55065_at	MAP/microtubule affinity-regulating kinase 4	MARK4	Homo sapiens	0.57404813333333	0.378740941187458	0.769355325479203	8.0027986	5.76073852869402	2.44019815153926E-4	0.00297012096917652	0.256737355565892
ENSG00000007255	204985_s_at	trafficking protein particle complex 6A	TRAPPC6A	Homo sapiens	1.34917533333333	1.10971857044499	1.58863209622167	8.81275966666667	11.0430585892296	1.22037714068848E-6	7.39735256841934E-5	5.90608259231693
ENSG00000008382	233651_s_at	MPN domain containing	MPND	Homo sapiens	0.532749833333336	0.317913707221561	0.747585959445111	6.93086898333333	4.86031146158255	8.23253511918875E-4	0.00726810685680034	-1.03783676330521
ENSG00000008869	233642_s_at	HEAT repeat containing 5B	HEATR5B	Homo sapiens	0.971919499999999	0.738231872187327	1.20560712781267	6.92589831666667	8.15159635836259	1.59606857589794E-5	4.18246077562273E-4	3.17262533205035
ENSG00000008988	216247_at	ribosomal protein S20	RPS20	Homo sapiens	0.708893999999999	0.530542264949779	0.88724573505022	3.87275376666667	7.79026180185634	2.31367317754952E-5	5.40021859345688E-4	2.77577507764747
ENSG00000010626	206076_at	leucine rich repeat containing 23	LRRC23	Homo sapiens	1.45236926666667	1.09652451038369	1.80821402294964	5.5185036	7.99953183139184	1.86306282304268E-5	4.65857993751122E-4	3.00733427512124
ENSG00000011523	207971_s_at,212675_s_at,212677_s_at	centrosomal protein 68kDa	CEP68	Homo sapiens	0.909511999999999	0.644137751275198	1.1748862487248	7.20915153333333	6.71734643460298	7.90340347506414E-4	0.00704870696796263	1.50914920797006
ENSG00000011638	213272_s_at	transmembrane protein 159	TMEM159	Homo sapiens	0.517072499999998	0.250971306288257	0.783173693711738	7.06832908333333	3.80848903103349	0.00394634578873272	0.0238363296507911	-2.6894800877397
ENSG00000012061	203719_at,203720_s_at,228131_at	complementation group 1 (includes overlapping antisense sequence),excision repair cross-complementing rodent repair deficiency	ERCC1	Homo sapiens	0.930114333333332	0.703218531766766	1.1570101348999	8.96343683333333	8.03448359225363	1.98368811895614E-4	0.00255137026980076	3.04554483681936
ENSG00000012174	206473_at,226760_at	membrane-bound transcription factor peptidase,site 2	MBTPS2	Homo sapiens	0.978180666666669	0.831939232169667	1.12442210116367	8.74284333333333	13.1098199606306	2.2293844610524E-5	5.2723382950787E-4	7.48212210663287
ENSG00000012232	211051_s_at	exostosin-like glycosyltransferase 3	EXTL3	Homo sapiens	0.604369166666666	0.452834926732705	0.755903406600628	5.71078241666667	7.81699106782319	2.24998366332194E-5	5.31165184767387E-4	2.80561911164544
ENSG00000012779	204446_s_at,214366_s_at	arachidonate 5-lipoxygenase	ALOX5	Homo sapiens	1.044229	0.766868855046946	1.32158914495306	8.70200783333333	7.37903865733371	2.26083564406868E-4	0.00281318135729301	2.30645738227596
ENSG00000013583	218450_at	heme binding protein 1	HEBP1	Homo sapiens	1.13950033333333	0.955148319134601	1.32385234753206	8.84362716666667	12.1147556939473	5.44232696485601E-7	4.2999888266402E-5	6.75594558648252
ENSG00000014641	200978_at	NAD (soluble),malate dehydrogenase 1	MDH1	Homo sapiens	0.597092833333333	0.433441886312118	0.760743780354547	11.1856120833333	7.15107654469365	4.61254554468101E-5	8.83949974256693E-4	2.03780640252997
ENSG00000014919	219547_at,221550_at,223281_s_at	cytochrome c oxidase assembly homolog 15 (yeast)	COX15	Homo sapiens	0.568672600000001	0.410708503612358	0.726636696387644	8.72161516666667	7.35754469835248	7.25076095896543E-5	0.00122535072224086	2.28139037410363
ENSG00000015413	205983_at	dipeptidase 1 (renal)	DPEP1	Homo sapiens	0.656365033333335	0.452518595911731	0.860211470754939	7.53362181666667	6.31088697117661	1.22617083884772E-4	0.00178733364831743	0.991971038369248
ENSG00000017797	202844_s_at,202845_s_at	ralA binding protein 1	RALBP1	Homo sapiens	0.603321333333332	0.445719934465858	0.760922732200806	9.67915966666667	7.50303038510693	1.9169779407811E-4	0.00248307910239769	2.45000676598146
ENSG00000019144	212134_at	family B,member 1,pleckstrin homology-like domain	PHLDB1	Homo sapiens	0.582764666666665	0.40547118219988	0.76005815113345	7.70151133333333	6.44241248664238	1.04621178023825E-4	0.00159556238018119	1.16169050055224
ENSG00000019505	221859_at,226086_at	synaptotagmin XIII	SYT13	Homo sapiens	2.122666	1.97316849401372	2.27216350598628	9.489114	27.828885062401	3.14441885208379E-5	6.73144482136575E-4	14.1336710895126
ENSG00000019995	225131_at,225138_at	RAN-binding domain containing 1,zinc finger	ZRANB1	Homo sapiens	0.662860266666666	0.495744574314589	0.829975959018743	8.24789253333333	8.74652736866592	2.35301741151769E-5	5.46057839451314E-4	3.79633972464188
ENSG00000021300	209504_s_at	family B (evectins) member 1,pleckstrin homology domain containing	PLEKHB1	Homo sapiens	0.782404799999998	0.501451638516076	1.06335796148392	7.70727993333333	5.45815260177813	3.62539015118852E-4	0.00394464092569617	-0.165523449144835
ENSG00000021574	209748_at	spastin	SPAST	Homo sapiens	0.534933733333331	0.307868509204599	0.761998957462064	8.0459698	4.61739949599007	0.00116585804620501	0.00946026842924592	-1.40658355890795
ENSG00000022976	219086_at,221709_s_at	zinc finger protein 839	ZNF839	Homo sapiens	0.590308433333332	0.42724698818293	0.78249739312691	6.59955078333333	7.09538216122416	2.71441864953593E-4	0.00320957698233947	1.97122269199361
ENSG00000023041	218249_at	DHHC-type containing 6,zinc finger	ZDHHC6	Homo sapiens	0.807192999999998	0.654149137841351	0.960236862158645	10.0091438333333	10.3373581028218	2.15799653771185E-6	1.09147512210357E-4	5.30312086091035
ENSG00000023839	206155_at	ATP-binding cassette,member 2,sub-family C (CFTR/MRP)	ABCC2	Homo sapiens	1.36014446666667	0.731514701273028	1.9887742320603	4.6539043	4.24070623949664	0.00203374435025281	0.0143588549005775	-1.99406645824225
ENSG00000023909	236140_at	glutamate-cysteine ligase,modifier subunit	GCLM	Homo sapiens	0.733343366666666	0.446811891248352	1.01987484208498	8.31948831666667	5.01629562640415	6.61386549368929E-4	0.00617614168859884	-0.805373535144869
ENSG00000024422	221870_at,45297_at	EH-domain containing 2	EHD2	Homo sapiens	1.08698473333333	0.918766828176734	1.25520263848993	7.7962603	12.6648285573103	4.45535823521216E-7	3.71903376351488E-5	7.16435533282851
ENSG00000026025	201426_s_at	vimentin	VIM	Homo sapiens	0.946677966666667	0.675905591743058	1.21745034159028	5.20961738333333	6.85245206475638	6.46650264788564E-5	0.00113010049569102	1.67634070523771
ENSG00000026508	217523_at,229221_at	CD44 molecule (Indian blood group)	CD44	Homo sapiens	1.30517143333333	1.15107696105492	1.45926590561174	7.50620981666667	16.6007836956152	0.00453149332317018	0.0264954975344166	9.64596067727528
ENSG00000026652	219693_at	1-acylglycerol-3-phosphate O-acyltransferase 4	AGPAT4	Homo sapiens	0.534274100000001	0.3649600076177	0.703588192382302	4.91969255	6.18470665458923	1.43079990351456E-4	0.00200381620708654	0.826981145523869
ENSG00000031081	226056_at	Rho GTPase activating protein 31	ARHGAP31	Homo sapiens	0.531513333333334	0.289951240930475	0.773075425736192	3.90567856666667	4.3125433310903	0.00182613348206318	0.0132326828600465	-1.8806161795037
ENSG00000032389	217968_at	tumor suppressing subtransferable candidate 1	TSSC1	Homo sapiens	0.566957666666665	0.39971416649188	0.734201166841451	8.9839835	6.64430370247094	8.23437619843037E-5	0.00133992416264637	1.41779202750696
ENSG00000035115	204019_s_at	SH3 domain containing,Ysc84-like 1 (S. cerevisiae)	SH3YL1	Homo sapiens	1.00215233333333	0.779241492040343	1.22506317462632	10.5418975	8.81151616028593	8.36488194764331E-6	2.70840476259253E-4	3.8623407830014
ENSG00000035862	224560_at,231579_s_at	TIMP metallopeptidase inhibitor 2	TIMP2	Homo sapiens	1.28442333333333	1.02605761340586	1.5427890532608	9.19281266666667	9.74364352570818	5.77434243979502E-5	0.00104323480765902	4.76615772077885
ENSG00000038427	204619_s_at,204620_s_at,211571_s_at,215646_s_at,221731_x_at	versican	VCAN	Homo sapiens	4.59354386666667	4.34946145173159	4.9153719519831	6.45525961666667	36.8858221206401	1.72572109778741E-6	9.3142942765574E-5	16.2769160017386
ENSG00000039139	232381_s_at,243938_x_at	axonemal,dynein,heavy chain 5	DNAH5	Homo sapiens	1.15018396666667	0.91329254494001	1.39982803419086	5.3156749	9.51625488939522	3.03866628644408E-5	6.58237239347583E-4	4.55279226501036
ENSG00000039319	1554638_at,203651_at,240859_at	FYVE domain containing 16,zinc finger	ZFYVE16	Homo sapiens	2.67939003333333	2.34973694000311	3.00904312666356	9.05255275	24.7354407736706	7.2316533973899E-7	5.18700269710175E-5	13.1600851140924
ENSG00000039523	218029_at,45749_at	family with sequence similarity 65,member A	FAM65A	Homo sapiens	0.804284500000002	0.608117749089092	1.00045125091091	8.63195316666667	8.03586054213499	5.15968260830775E-5	9.6380473730518E-4	3.04704748221477
ENSG00000039560	202052_s_at	retinoic acid induced 14	RAI14	Homo sapiens	0.634029	0.485672670790465	0.782385329209535	9.48256383333333	8.37627900188083	1.27515374110508E-5	3.56801590557422E-4	3.41240017364527
ENSG00000040341	227179_at	RNA binding protein,homolog 2 (Drosophila),staufen	STAU2	Homo sapiens	1.39897816666667	1.08703418264021	1.71092215069313	6.15202725	8.78986921444187	8.53873330897438E-6	2.74620731569514E-4	3.84040189200234
ENSG00000040608	228550_at	reticulon 4 receptor	RTN4R	Homo sapiens	0.613234400000001	0.332362123192947	0.894106676807054	6.4721749	4.27923094348929	0.00191945729333598	0.0137346325759907	-1.93314510214065
ENSG00000040933	204552_at,227087_at	107kDa,inositol polyphosphate-4-phosphatase,type I	INPP4A	Homo sapiens	0.795211566666667	0.477792980054277	1.11263015327906	7.35067878333333	5.48123437314461	7.6729724045541E-4	0.00689484565765875	-0.963129612807948
ENSG00000041353	228708_at	RAB27B,member RAS oncogene family	RAB27B	Homo sapiens	0.508333999999998	0.323108324852132	0.693559675147864	8.74466633333333	5.37893211252608	4.02978402238621E-4	0.00427905304765908	-0.27820803812916
ENSG00000041982	201645_at	tenascin C	TNC	Homo sapiens	0.921704433333332	0.455274663298494	1.38813420336817	5.40714478333333	3.87305358658668	0.003568589985294	0.0220491193859136	-2.5842987100317
ENSG00000042317	219583_s_at,234929_s_at	spermatogenesis associated 7	SPATA7	Homo sapiens	0.825204733333331	0.550610616028208	1.09979885063845	4.95121703333333	5.89004445207441	5.67245929659425E-4	0.00550775549709271	-0.64214944670426
ENSG00000042445	1566472_s_at,218124_at	14-reductase),retinol saturase (all-trans-retinol 13	RETSAT	Homo sapiens	1.20599676666667	1.00727089600165	1.40472263733169	8.27681931666667	11.8943256870807	1.97953020735568E-6	1.0288173074801E-4	6.58718689606188
ENSG00000042493	201850_at	capping protein (actin filament),gelsolin-like	CAPG	Homo sapiens	0.517160333333329	0.287634748612127	0.746685918054532	9.92661116666667	4.41613351643243	0.00156552360243423	0.0117562878447051	-1.71817304044808
ENSG00000042753	202120_x_at,208074_s_at,211047_x_at	adaptor-related protein complex 2,sigma 1 subunit	AP2S1	Homo sapiens	0.528682666666665	0.360455244522938	0.698889800157648	11.815781	6.6027809408452	1.87486207197908E-4	0.00244066866155848	1.36555228028194
ENSG00000043355	223642_at	Zic family member 2	ZIC2	Homo sapiens	2.46674056666667	2.28495756620231	2.64852356713102	6.93350805	26.5961209657696	4.56655923631125E-10	3.24152738544475E-7	13.763929849088
ENSG00000043591	229309_at	adrenoceptor beta 1	ADRB1	Homo sapiens	1.8810407	1.65632027933737	2.10576112066263	5.44295021666667	16.4060391778498	3.67859339153327E-8	6.91158397532926E-6	9.53858103053401
ENSG00000044574	230031_at	78kDa),heat shock 70kDa protein 5 (glucose-regulated protein	HSPA5	Homo sapiens	0.552081366666669	0.389541740423524	0.714620992909814	7.42324115	6.65720489343107	8.11071956216595E-5	0.00132532454292117	1.43397777492653
ENSG00000046647	219252_s_at,222854_s_at	gem (nuclear organelle) associated protein 8	GEMIN8	Homo sapiens	0.6488848	0.472233754129517	0.916600608282871	7.29553763333333	8.08178429486257	9.62430929145188E-4	0.00818385168262224	3.09704716111396
ENSG00000047230	219080_s_at,222819_at	CTP synthase 2	CTPS2	Homo sapiens	0.789833066666667	0.568286432996563	1.01137970033677	7.11219253333333	6.98744250283045	6.443960255023E-5	0.00112847471869043	1.84110038215593
ENSG00000047457	1558034_s_at,204846_at,227253_at	ceruloplasmin (ferroxidase)	CP	Homo sapiens	1.308417	0.990437004474085	1.62639699552591	4.81814225	8.43589158047339	7.12053173708369E-5	0.00120980445222203	3.47514418804994
ENSG00000048342	236473_at	coiled-coil and C2 domain containing 2A	CC2D2A	Homo sapiens	1.0086448	0.603941294410334	1.41334830558966	4.92015626666667	4.88482914995557	7.952210745268E-4	0.00708007038751877	-1.00107223707839
ENSG00000049239	226160_at	hexose-6-phosphate dehydrogenase (glucose 1-dehydrogenase)	H6PD	Homo sapiens	0.744403600000001	0.51578120929772	0.973025990702282	5.67383923333333	6.38172071195738	1.1254079183414E-4	0.00168277188536908	1.08365904858384
ENSG00000049323	202729_s_at	latent transforming growth factor beta binding protein 1	LTBP1	Homo sapiens	0.883782900000001	0.676786222536125	1.09077957746388	5.89795545	8.36816646225955	1.28542454207009E-5	3.58757462162746E-4	3.40383347920286
ENSG00000049656	223020_at,226935_s_at	CLPTM1-like	CLPTM1L	Homo sapiens	0.968991000000001	0.772892651319085	1.16508934868092	11.4210728333333	9.68487228025432	5.97239149049405E-6	2.15254123100041E-4	4.71143295766954
ENSG00000051108	217168_s_at	endoplasmic reticulum stress-inducible,homocysteine-inducible,ubiquitin-like domain member 1	HERPUD1	Homo sapiens	0.940155666666664	0.700808173452363	1.17950315988096	9.75165683333333	7.69872799494107	2.54716225959969E-5	5.77020732802975E-4	2.67297219487194
ENSG00000053747	203726_s_at	alpha 3,laminin	LAMA3	Homo sapiens	0.689716966666666	0.463441455142608	0.915992478190725	7.39789518333333	5.97422321614837	1.85945713248719E-4	0.00242720280195993	0.546964603222706
ENSG00000054148	223207_x_at	phosphohistidine phosphatase 1	PHPT1	Homo sapiens	0.538621666666668	0.382146997576973	0.695096335756363	10.5479625	6.74664515413972	7.30705589574919E-5	0.00123139585303155	1.54560252791232
ENSG00000054179	230430_at	ectonucleoside triphosphate diphosphohydrolase 2	ENTPD2	Homo sapiens	0.967331699999999	0.745155004105484	1.18950839589451	6.17917285	8.53345705529824	1.09290288469237E-5	3.24644960961552E-4	3.57705922633218
ENSG00000054392	219687_at	hedgehog acyltransferase	HHAT	Homo sapiens	0.548509333333334	0.339863087651204	0.757155579015463	4.9637251	5.15254197362961	5.47841462361993E-4	0.00535452841520235	-0.605128808692003
ENSG00000054965	36612_at	family with sequence similarity 168,member A	FAM168A	Homo sapiens	0.706875233333332	0.440754906352762	0.972995560313902	6.45134771666667	5.20610362468791	5.09112663093643E-4	0.0050891281717171	-0.52712684929772
ENSG00000055147	218588_s_at,222682_s_at	family with sequence similarity 114,member A2	FAM114A2	Homo sapiens	0.8559605	0.687553281030683	1.02436771896932	7.69967158333333	9.96187552087395	9.39184646938836E-6	2.92425515782351E-4	4.96684343619214
ENSG00000055163	215785_s_at,220999_s_at	cytoplasmic FMR1 interacting protein 2	CYFIP2	Homo sapiens	1.3753271	1.16504722758397	1.58560697241602	7.49585311666667	12.8190660950605	5.3794930382101E-5	9.92990485699315E-4	7.27573683917363
ENSG00000055732	220484_at,229797_at,242308_at	mucolipin 3	MCOLN3	Homo sapiens	2.12874053333333	1.90801519234503	2.34946587432164	4.6976689	18.9024729062942	9.47083192424774E-4	0.00807954026304018	10.8178853171503
ENSG00000055813	235228_at	coiled-coil domain containing 85A	CCDC85A	Homo sapiens	0.710265833333333	0.448925013299207	0.971606653367459	3.02497251666667	5.32674326422056	4.32262360774961E-4	0.00450427760155727	-0.352927771232103
ENSG00000055950	224332_s_at,230027_s_at	mitochondrial ribosomal protein L43	MRPL43	Homo sapiens	0.937373666666664	0.765230500722281	1.10951683261105	9.84480116666667	10.6726201800918	8.54773380177447E-6	2.74748586485608E-4	5.5941493875604
ENSG00000056661	213551_x_at,214239_x_at	polycomb group ring finger 2	PCGF2	Homo sapiens	0.871444666666667	0.704874519219147	1.03801481411419	8.60554233333333	10.2539391803343	2.7666874790889E-5	6.14663299143379E-4	5.2293738685829
ENSG00000056998	210963_s_at,210964_s_at,215695_s_at	glycogenin 2	GYG2	Homo sapiens	1.9984092	1.76652227251883	2.23029612748117	5.40698328333333	16.8910343541966	8.41767415360972E-5	0.00136164595961128	9.80345841160148
ENSG00000058063	1554556_a_at,1564064_a_at,212536_at	ATPase,class VI,type 11B	ATP11B	Homo sapiens	0.647803666666666	0.491462574819306	0.804144758514027	8.8755695	8.12116533610543	1.3888611456267E-4	0.00196183728448989	3.13974439154287
ENSG00000058085	202267_at	gamma 2,laminin	LAMC2	Homo sapiens	1.30807616666667	1.07521500794583	1.5409373253875	6.50451121666667	11.0099176255301	1.25258924342498E-6	7.5258589982704E-5	5.87857503223497
ENSG00000058668	212135_s_at,212136_at	ATPase,Ca++ transporting,plasma membrane 4	ATP2B4	Homo sapiens	1.4575536	1.11731826129522	1.79778893870478	6.67807976666667	9.06273188780508	1.25006354071295E-5	3.52123771707782E-4	4.11368967709508
ENSG00000059769	201921_at	DNAJC25-GNG10 readthrough,DnaJ (Hsp40) homolog,gamma 10,guanine nucleotide binding protein (G protein),member 25,subfamily C	DNAJC25,DNAJC25-GNG10,GNG10	Homo sapiens	0.542909000000002	0.362459171600112	0.723358828399891	10.8994291666667	5.89683069426134	2.05055122541884E-4	0.00260972738011581	0.442480211926487
ENSG00000061656	219888_at	sperm associated antigen 4	SPAG4	Homo sapiens	0.779954533333334	0.519590132659716	1.04031893400695	7.13696706666667	5.87132031474753	2.11812064644181E-4	0.00267208690226594	0.407858529923639
ENSG00000062038	203256_at	P-cadherin (placental),cadherin 3,type 1	CDH3	Homo sapiens	0.902384966666666	0.659421113559576	1.14534881977376	6.85207405	7.2794451200833	4.00147539583965E-5	7.97787901814239E-4	2.18984885064533
ENSG00000063660	202755_s_at,202756_s_at	glypican 1	GPC1	Homo sapiens	1.87852343333333	1.69851057658655	2.05853629008012	7.62012578333333	20.4531961771314	9.30805440413246E-5	0.0014666221168471	11.518579130513
ENSG00000064199	205406_s_at,239515_at	sperm autoantigenic protein 17	SPA17	Homo sapiens	1.30326903333333	0.95997353071615	1.64656453595052	8.30448901666667	10.0796186512075	3.35586694133864E-5	7.0760518711026E-4	5.07350065987817
ENSG00000064393	225097_at,225116_at,225368_at	homeodomain interacting protein kinase 2	HIPK2	Homo sapiens	0.959133466666666	0.772983770883612	1.14528316244972	8.00769726666667	10.0986845190689	3.580763516047E-5	7.42991443035558E-4	5.09066642439749
ENSG00000064652	218705_s_at,222716_s_at	sorting nexin 24	SNX24	Homo sapiens	1.11763636666667	0.869246580628513	1.36602615270482	6.88785926666667	8.81890943028708	5.25990775929398E-4	0.00519294793678943	3.86982344937847
ENSG00000064961	209113_s_at,210719_s_at	high mobility group 20B	HMG20B	Homo sapiens	0.625498	0.419912713203763	0.831083286796237	8.667397	6.14767665198036	1.88536984486992E-4	0.0024508463211665	0.778154976779008
ENSG00000065154	201599_at	ornithine aminotransferase	OAT	Homo sapiens	1.14921266666667	0.994941719962715	1.30348361337062	11.193683	14.6003864328799	1.04466985286776E-7	1.37632106519385E-5	8.472168793382
ENSG00000065357	211272_s_at	alpha 80kDa,diacylglycerol kinase	DGKA	Homo sapiens	0.736492533333331	0.438344102594778	1.03464096407188	4.41989516666667	4.8415443161658	8.45426654019101E-4	0.0074266873888969	-1.06603495666001
ENSG00000065361	202454_s_at,226213_at	v-erb-b2 erythroblastic leukemia viral oncogene homolog 3 (avian)	ERBB3	Homo sapiens	0.560342666666667	0.362898393215562	0.775454071610969	9.90159	5.56233628087355	0.00205105091266599	0.0144511289202514	-2.00298914359175
ENSG00000065613	206874_s_at,206875_s_at	STE20-like kinase	SLK	Homo sapiens	1.042371	0.851769625603836	1.23297237439616	9.70680283333333	10.7187559638613	3.69286829296935E-5	7.56836697214628E-4	5.63354028032991
ENSG00000065618	204636_at	alpha 1,collagen,type XVII	COL17A1	Homo sapiens	1.1479946	0.887452478087116	1.40853672191289	6.8159309	8.63594743885132	9.89537090547681E-6	3.04291003519092E-4	3.6830945722731
ENSG00000065989	204735_at	cAMP-specific,phosphodiesterase 4A	PDE4A	Homo sapiens	0.784928366666667	0.526856557682079	1.04300017565125	5.06829801666667	5.96125293639646	1.89008791684656E-4	0.00245454271556386	0.529511519207184
ENSG00000066468	203638_s_at	fibroblast growth factor receptor 2	FGFR2	Homo sapiens	0.600993666666666	0.357028285146503	0.844959048186829	8.6526205	4.82825036184892	8.61520308312088E-4	0.00752213715377889	-1.08603920146207
ENSG00000066926	203115_at,203116_s_at	ferrochelatase	FECH	Homo sapiens	0.8299117	0.630700343563758	1.02912305643624	7.48883548333333	8.16518230409724	2.93604920660674E-5	6.42885423993685E-4	3.18727347105359
ENSG00000067113	209147_s_at,210946_at	phosphatidic acid phosphatase type 2A	PPAP2A	Homo sapiens	0.7176435	0.550982561390481	0.88430443860952	8.32306375	8.43962253827683	1.74278222869135E-4	0.00230862212909087	3.4790591269911
ENSG00000067182	207643_s_at	member 1A,tumor necrosis factor receptor superfamily	TNFRSF1A	Homo sapiens	0.588044333333333	0.377434416914606	0.798654249752059	8.72506483333333	5.47241903061559	3.55733388182855E-4	0.00389072274432838	-0.145324943345464
ENSG00000067606	202178_at	protein kinase C,zeta	PRKCZ	Homo sapiens	0.500102566666666	0.290602026780293	0.709603106553038	8.23070905	4.67866583911589	0.0010670441907168	0.00884083059970318	-1.31281501157652
ENSG00000067704	217900_at	isoleucyl-tRNA synthetase 2,mitochondrial	IARS2	Homo sapiens	0.705286666666666	0.533995350002492	0.87657798333084	10.5656563333333	8.07009072242182	1.73354640281409E-5	4.4352667091184E-4	3.08433711941947
ENSG00000068097	1557121_s_at	HEAT repeat containing 6	AC005702.1,HEATR6	Homo sapiens	0.505924033333335	0.268551495788028	0.743296570878641	5.62995375	4.17736986131901	0.00223763170012982	0.0154414379912404	-2.09462203527269
ENSG00000068383	203006_at	40kDa,inositol polyphosphate-5-phosphatase	INPP5A	Homo sapiens	0.95843216666667	0.780773808212155	1.13609052512119	8.71609425	10.5736231305565	1.77659588186621E-6	9.51374924985652E-5	5.50909404431301
ENSG00000068878	212219_at	macropain) activator subunit 4,proteasome (prosome	PSME4	Homo sapiens	0.520555333333331	0.362343383655483	0.678767283011178	9.15476933333333	6.44875249544077	1.03829488459833E-4	0.0015870498410795	1.16981384071615
ENSG00000068885	1558956_s_at,226098_at	intraflagellar transport 80 homolog (Chlamydomonas)	IFT80	Homo sapiens	0.839837333333332	0.60935047133907	1.07032419532759	8.78601633333333	7.14162582614565	4.99303848318089E-5	9.39416307873073E-4	2.02653439407712
ENSG00000068912	224628_at,224630_at	endoplasmic reticulum lectin 1	ERLEC1	Homo sapiens	0.934468666666669	0.691255748633423	1.17768158469992	9.51346	7.53054133044642	3.25063087645423E-5	6.89938832182202E-4	2.48161543334068
ENSG00000069424	203402_at	beta member 2,potassium voltage-gated channel,shaker-related subfamily	KCNAB2	Homo sapiens	0.856424	0.671996310901311	1.04085168909869	6.74764956666667	9.10145436240608	6.37507397616131E-6	2.25603346049592E-4	4.15190746214296
ENSG00000069712	214098_at	KIAA1107	KIAA1107	Homo sapiens	0.569696200000001	0.279268819920704	0.860123580079298	3.94981466666667	3.84462385682942	0.00373000523263888	0.022805464919369	-2.63056139626654
ENSG00000070081	203675_at,229838_at	nucleobindin 2	NUCB2	Homo sapiens	1.03310393333333	0.733441005942362	1.33276686072431	8.06226836666667	6.75708042783075	1.27792852223011E-4	0.00184112627016946	1.55855965797855
ENSG00000070159	227944_at	non-receptor type 3,protein tyrosine phosphatase	PTPN3	Homo sapiens	0.6506928	0.409698892337571	0.891686707662429	6.89120846666667	5.29197798139339	4.53038214359463E-4	0.00466827447608436	-0.402915996959197
ENSG00000070413	214198_s_at	DiGeorge syndrome critical region gene 2	DGCR2	Homo sapiens	0.595360166666666	0.425743723599625	0.764976609733707	8.81835175	6.87954813458279	6.26859966269705E-5	0.00110624416291248	1.70959458942108
ENSG00000070501	203616_at	beta,polymerase (DNA directed)	POLB	Homo sapiens	0.898667666666665	0.736058250114078	1.06127708321925	8.34430883333333	10.8318220314609	1.44252873855443E-6	8.25840163964087E-5	5.72941866321244
ENSG00000070614	202607_at	N-deacetylase/N-sulfotransferase (heparan glucosaminyl) 1	NDST1	Homo sapiens	0.507112566666668	0.23831160324668	0.775913530086655	6.37372155	3.6976145997713	0.00469652928828067	0.0272477439342896	-2.87104930520703
ENSG00000070669	205047_s_at	asparagine synthetase (glutamine-hydrolyzing)	ASNS	Homo sapiens	0.812030999999999	0.661436177798475	0.962625822201524	10.3942675	10.5684344990311	1.78412810009919E-6	9.51768222524105E-5	5.50461599603124
ENSG00000071082	200962_at,221593_s_at	ribosomal protein L31	RPL31	Homo sapiens	1.53989503333333	1.20563996699349	1.87415009967318	9.64498716666667	9.31599107581761	6.81546788132471E-6	2.3587716025218E-4	4.36116688183879
ENSG00000071282	218574_s_at	LIM and cysteine-rich domains 1	LMCD1	Homo sapiens	1.0552985	0.804207889855343	1.30638911014466	6.16739875	8.23745281333913	1.46404044970658E-5	3.93735423451585E-4	3.26486851039611
ENSG00000071967	217889_s_at,222453_at	cytochrome b reductase 1	CYBRD1	Homo sapiens	1.92640506666667	1.37940702987294	2.47340310346039	4.91680276666667	9.69672228969458	6.10573178621339E-5	0.00108881567322641	4.72249055407393
ENSG00000072134	203464_s_at	epsin 2	EPN2	Homo sapiens	0.5141353	0.309005494469553	0.719265105530448	6.58434665	4.91243419538622	7.64879111913121E-4	0.00687813324816221	-0.95977874651308
ENSG00000072210	202053_s_at,202054_s_at,210544_s_at	aldehyde dehydrogenase 3 family,member A2	ALDH3A2	Homo sapiens	0.678912499999999	0.532082700268834	0.825742299731164	10.3829581666667	9.06249311168689	6.55716645850112E-5	0.00114212512302819	4.11345358307707
ENSG00000072422	212651_at	Rho-related BTB domain containing 1	RHOBTB1	Homo sapiens	0.846157699999998	0.691165064609058	1.00115033539094	6.79453465	10.7001123831345	1.60337600309986E-6	8.87565865857434E-5	5.61764117051321
ENSG00000073464	205148_s_at	chloride channel,voltage-sensitive 4	CLCN4	Homo sapiens	0.686567033333334	0.397179590032599	0.97595447663407	4.18550458333333	4.64998288439016	0.00111214210325603	0.00913694507821535	-1.35665083696729
ENSG00000073711	207749_s_at,209632_at,209633_at	alpha,protein phosphatase 2,regulatory subunit B''	PPP2R3A	Homo sapiens	1.23842366666667	0.979570965205963	1.53950699467952	6.43241855	12.0425982895637	1.74828709405727E-5	4.45837671957003E-4	6.70103241346361
ENSG00000073792	218847_at	insulin-like growth factor 2 mRNA binding protein 2	IGF2BP2	Homo sapiens	0.682593566666666	0.488190191807616	0.876996941525717	8.19441688333333	6.88187027470794	6.25194886428187E-5	0.00110373039765777	1.71244017628598
ENSG00000073803	226190_at,226556_at	mitogen-activated protein kinase kinase kinase 13	MAP3K13	Homo sapiens	0.882221833333331	0.708652896612343	1.05579077005432	9.50176908333333	9.96216864822874	4.62952507918385E-6	1.82100204103868E-4	4.96711035927625
ENSG00000073910	204072_s_at,214318_s_at	furry homolog (Drosophila)	FRY	Homo sapiens	1.69366363333333	1.38342688896687	2.00390037769979	6.64646488333333	10.6999566735314	0.00426426082527814	0.025298227064028	5.61750827501173
ENSG00000074047	207034_s_at,228537_at	GLI family zinc finger 2	GLI2	Homo sapiens	1.06354876666667	0.728314946888915	1.39878258644442	6.66889595	7.34223717864289	1.37326362935706E-4	0.00194516033510615	2.26350505305154
ENSG00000074370	207522_s_at,213036_x_at,213042_s_at	ATPase,Ca++ transporting,ubiquitous	ATP2A3	Homo sapiens	0.997767466666666	0.762951261870166	1.28267493776436	7.05841636666667	8.32816585766394	0.00598372958612107	0.0326898896004366	3.36149496608745
ENSG00000074410	203963_at,204508_s_at,210735_s_at,214164_x_at,215867_x_at	carbonic anhydrase XII	CA12	Homo sapiens	0.822593499999996	0.636847121985108	1.00833987801489	9.82182516666667	9.33882679850429	6.18791622898239E-5	0.00109560984397543	4.3831965941215
ENSG00000074527	223315_at	netrin 4	NTN4	Homo sapiens	0.580443999999996	0.329030835101175	0.831857164898817	7.50781923333333	4.52501894839197	0.00133379368644641	0.0104492290881871	-1.54893261738524
ENSG00000074590	204589_at	1,NUAK family,SNF1-like kinase	NUAK1	Homo sapiens	0.910445500000001	0.711639563574592	1.10925143642541	6.39127868333333	8.97579027050874	7.1653391621916E-6	2.44344588601949E-4	4.02737413238767
ENSG00000074621	206081_at	member 1,solute carrier family 24 (sodium/potassium/calcium exchanger)	SLC24A1	Homo sapiens	0.582862333333332	0.355065405939179	0.810659260727486	6.39262116666667	5.01494552339441	6.62630996615323E-4	0.00618116779655361	-0.807370927790464
ENSG00000075213	206805_at,244163_at	(semaphorin) 3A,immunoglobulin domain (Ig),secreted,sema domain,short basic domain	SEMA3A	Homo sapiens	1.2045216	0.967489956627551	1.44155324337245	7.5779019	12.0264557889065	2.96797858993397E-6	1.35454281639933E-4	6.68870398475932
ENSG00000075413	202568_s_at,202569_s_at	MAP/microtubule affinity-regulating kinase 3	MARK3	Homo sapiens	0.638920966666665	0.487857299648917	0.789984633684412	7.91951685	8.28963117575491	6.09616664820978E-4	0.00580372473430036	3.32055236471486
ENSG00000075420	222692_s_at,222693_at	fibronectin type III domain containing 3B	FNDC3B	Homo sapiens	0.862768533333333	0.708273466823727	1.01726359984294	8.11579986666667	10.9453025946472	2.44147116157863E-6	1.19564338904998E-4	5.82472063490144
ENSG00000075461	221585_at	calcium channel,gamma subunit 4,voltage-dependent	CACNG4	Homo sapiens	1.2025539	0.834179364156703	1.5709284358433	5.81893938333333	6.39827703636607	1.10317679689907E-4	0.00165703822446309	1.10499377577031
ENSG00000075618	201564_s_at,210933_s_at	actin-bundling protein (Strongylocentrotus purpuratus),fascin homolog 1	FSCN1	Homo sapiens	4.062612	3.73101713402015	4.39420686597985	6.04059243333333	24.0129568340303	7.60446111861987E-8	1.0984293272271E-5	12.9093646118775
ENSG00000076356	213030_s_at	plexin A2	PLXNA2	Homo sapiens	0.602544033333333	0.446767295147175	0.758320771519492	7.49270981666667	7.58113578563664	2.88570603316598E-5	6.34147818984525E-4	2.53951881474558
ENSG00000076641	225622_at,225626_at	phosphoprotein associated with glycosphingolipid microdomains 1	PAG1	Homo sapiens	1.2159517	0.982563525318234	1.44933987468177	5.87256165	10.2114065641495	0.00382208020425256	0.0232501374240664	5.19156361100753
ENSG00000076650	219818_s_at	G patch domain containing 1	GPATCH1	Homo sapiens	0.501043666666666	0.348832906246213	0.653254427087119	7.9397475	6.45176161419796	1.03456014764447E-4	0.00158355476126712	1.17366752105434
ENSG00000076685	209155_s_at,236703_at	5'-nucleotidase,cytosolic II	NT5C2	Homo sapiens	0.621415966666664	0.4426915738795	0.895853639167086	9.93477825	6.99333909626765	0.00151576662162783	0.0114689371765156	1.84824576465611
ENSG00000076706	209086_x_at,209087_x_at,210869_s_at,211340_s_at	melanoma cell adhesion molecule	MCAM	Homo sapiens	1.77846706666667	1.39066982095224	2.16626431238109	7.96796046666667	10.8991865096039	8.82502367573605E-6	2.80265105331174E-4	5.78610314804876
ENSG00000076864	203911_at	RAP1 GTPase activating protein	RAP1GAP	Homo sapiens	0.994337499999999	0.711522566555752	1.27715243344425	9.32449658333333	6.89095750618058	6.18725101637822E-5	0.00109560984397543	1.72356932707139
ENSG00000077147	217758_s_at,224755_at	transmembrane 9 superfamily member 3	TM9SF3	Homo sapiens	0.723398000000003	0.570046710606066	0.87674928939394	11.2460265	9.24566094026181	1.24231723872871E-4	0.00180312437025464	4.29302586512462
ENSG00000077232	225174_at	DnaJ (Hsp40) homolog,member 10,subfamily C	DNAJC10	Homo sapiens	0.53741533333333	0.369851691919334	0.704978974747326	9.83892233333333	6.28605757898585	1.26377735761589E-4	0.0018265140636439	0.959673441496531
ENSG00000077585	204137_at	G protein-coupled receptor 137B	GPR137B	Homo sapiens	1.07653813333333	0.789265953809477	1.36381031285719	5.73118506666667	7.34486706236062	3.7245182826972E-5	7.60303263938052E-4	2.26657977699728
ENSG00000078070	218440_at	methylcrotonoyl-CoA carboxylase 1 (alpha)	MCCC1	Homo sapiens	0.855662133333333	0.668904011840011	1.04242025482665	8.3156381	8.97988773317155	7.13793879417784E-6	2.43764399482619E-4	4.03145793572571
ENSG00000078098	209955_s_at	alpha,fibroblast activation protein	FAP	Homo sapiens	0.537056	0.265870520879355	0.808241479120644	4.15401166666667	3.88151467805125	0.0035219851620303	0.0218376659938769	-2.57054631285627
ENSG00000078114	203961_at,203962_s_at,207279_s_at,217585_at	nebulette	NEBL	Homo sapiens	1.74316366666667	1.55318126441049	1.93314606892284	6.72249031666667	17.9834445993506	8.74839285695834E-4	0.00760883289591993	10.3703500436448
ENSG00000078304	1554365_a_at,201877_s_at,213305_s_at,214083_at	gamma,protein phosphatase 2,regulatory subunit B'	PPP2R5C	Homo sapiens	0.924357833333334	0.742921414928316	1.10579425173835	9.51947008333333	9.98536059125991	3.11758993146197E-4	0.00354817297049715	4.98820688493247
ENSG00000078401	222802_at	endothelin 1	EDN1	Homo sapiens	0.632135333333332	0.377980459269517	0.886290207397148	9.02588766666667	4.87483268323023	8.06524980244471E-4	0.00715861587846893	-1.01605190669556
ENSG00000078668	208845_at,208846_s_at	voltage-dependent anion channel 3	VDAC3	Homo sapiens	0.890129333333332	0.736768227742223	1.04349043892444	10.819268	11.4757711930869	9.42917211419022E-7	6.21132512461868E-5	6.25829741540139
ENSG00000078674	202174_s_at,209997_x_at,214118_x_at,214937_x_at	pericentriolar material 1	PCM1	Homo sapiens	1.0317785	0.869352894481792	1.19420410551821	7.80277441666667	12.450307287271	1.65495879375279E-5	4.29041593401773E-4	7.00719023696311
ENSG00000079150	231130_at	FK506 binding protein 7	FKBP7	Homo sapiens	0.793990233333334	0.444309184869013	1.14367128179765	3.44964195	4.45031913580719	0.00148846076566678	0.0113171453709959	-1.66487030483516
ENSG00000079459	208647_at,210950_s_at,238666_at	farnesyl-diphosphate farnesyltransferase 1	FDFT1	Homo sapiens	1.69336566666666	1.5172059842028	1.86952534913053	11.80115275	18.8404955827737	0.00440397973030556	0.0259357595599372	10.7884973419826
ENSG00000079739	201968_s_at	phosphoglucomutase 1	PGM1	Homo sapiens	1.077482	0.887306044016331	1.26765795598367	9.57265433333333	11.1045894475299	1.16296111482386E-6	7.1203694236276E-5	5.95695022152023
ENSG00000079819	201718_s_at,201719_s_at	erythrocyte membrane protein band 4.1-like 2	EPB41L2	Homo sapiens	1.74985823333333	1.52365704096159	1.97605942570507	8.34738888333333	15.1619851311301	2.61734639855844E-6	1.24872089302952E-4	8.81826282413718
ENSG00000080493	203908_at,210738_s_at	member 4,sodium bicarbonate cotransporter,solute carrier family 4	SLC4A4	Homo sapiens	1.07801886666667	0.866726666547309	1.28931106678602	6.71532773333333	9.99979247756336	7.41221590018418E-5	0.00124313774338212	5.00131278062066
ENSG00000080823	205130_at	MOK protein kinase	MOK	Homo sapiens	0.704201333333335	0.54623529444472	0.862167372221949	6.29978133333333	8.73737963494571	8.9769662748666E-6	2.83380849352385E-4	3.78701673070853
ENSG00000081181	203946_s_at	arginase,type II	ARG2	Homo sapiens	0.687073766666667	0.372200568562003	1.00194696477133	6.15237388333333	4.27676869766896	0.00192655361239053	0.0137761553272587	-1.93703325400201
ENSG00000081189	209200_at	myocyte enhancer factor 2C	MEF2C	Homo sapiens	0.529294766666666	0.360851706770805	0.697737826562527	4.18047931666667	6.15874990939706	1.47733071826758E-4	0.00205111876641138	0.792775133711575
ENSG00000081386	206053_at,228917_at	zinc finger protein 510	ZNF510	Homo sapiens	1.08591693333333	0.913602261880811	1.25823160478586	5.8578592	12.3515778522779	1.24158600587195E-4	0.00180266836159637	6.93396075259411
ENSG00000081791	201977_s_at	KIAA0141	KIAA0141	Homo sapiens	0.539682566666666	0.347035950654879	0.732329182678452	6.74427545	5.49066687829121	3.47228770405817E-4	0.00382833898405688	-0.119531431601037
ENSG00000081803	219572_at	Ca++-dependent secretion activator 2	CADPS2	Homo sapiens	2.28120276666667	1.94755079899867	2.61485473433467	6.04029618333333	13.400416294109	2.23811932019254E-7	2.37113366939284E-5	7.68385972741169
ENSG00000081842	210674_s_at,223435_s_at	1,2,protocadherin alpha 1,protocadherin alpha 10,protocadherin alpha 11,protocadherin alpha 12,protocadherin alpha 13,protocadherin alpha 2,protocadherin alpha 3,protocadherin alpha 4,protocadherin alpha 5,protocadherin alpha 6,protocadherin alpha 7,protocadherin alpha 8,protocadherin alpha 9,protocadherin alpha subfamily C	PCDHA1,PCDHA10,PCDHA11,PCDHA12,PCDHA13,PCDHA2,PCDHA3,PCDHA4,PCDHA5,PCDHA6,PCDHA7,PCDHA8,PCDHA9,PCDHAC1,PCDHAC2	Homo sapiens	0.759092833333335	0.470999595604771	1.0471860710619	5.47946538333333	5.16428162627537	0.0050037155876148	0.0285300028014371	-2.93703210495057
ENSG00000082196	209425_at	C1q and tumor necrosis factor related protein 3,alpha-methylacyl-CoA racemase	AMACR,C1QTNF3	Homo sapiens	0.965904533333333	0.556146416525032	1.37566265014163	4.95558723333333	4.62013568537308	0.00116124229566458	0.00943261365554318	-1.40238491573894
ENSG00000082497	230660_at,235337_at	SERTA domain containing 4	SERTAD4	Homo sapiens	1.01140883333333	0.709504709231625	1.31331295743504	4.42256591666667	6.56607422266012	1.98582407282334E-4	0.00255350261480753	1.31918598253245
ENSG00000082805	1552663_a_at,215606_s_at,226049_at	ELKS/RAB6-interacting/CAST family member 1	ERC1	Homo sapiens	0.906327766666666	0.70403884765969	1.10861668567364	7.09782171666667	8.78134991068901	1.75242764808742E-4	0.00231765474980194	3.83175532306889
ENSG00000083168	202423_at,226547_at	K(lysine) acetyltransferase 6A	KAT6A	Homo sapiens	1.19494703333333	1.04280030887062	1.34709375779604	7.47471981666667	15.3933852801432	2.46627558933003E-6	1.20074459346945E-4	8.9569407509744
ENSG00000083838	1554160_a_at	zinc finger protein 446	ZNF446	Homo sapiens	0.540978766666667	0.336551328380848	0.745406204952486	6.67797841666667	5.18667605463565	5.22808318151072E-4	0.00517554676713921	-0.555372308744142
ENSG00000084092	223157_at	nitric oxide associated 1	NOA1	Homo sapiens	0.526916333333332	0.292857559079755	0.76097510758691	9.1545685	4.41229789181232	0.00157443174048866	0.0117969104304807	-1.72416312255731
ENSG00000084676	209106_at,209107_x_at	nuclear receptor coactivator 1	NCOA1	Homo sapiens	0.712976	0.563068624817257	0.862883375182744	7.26068898333333	9.32180474868519	9.47057024429267E-5	0.00148623257206286	4.36677976809051
ENSG00000084693	218480_at,231857_s_at	ATP/GTP binding protein-like 5	AGBL5	Homo sapiens	0.99988003333333	0.771909244698888	1.22785082196777	8.19989265	8.5964033634876	3.00602686657565E-5	6.52977826499896E-4	3.64230611821856
ENSG00000084734	206867_at	glucokinase (hexokinase 4) regulator	GCKR	Homo sapiens	0.695791466666665	0.475676551518447	0.915906381814883	6.0783585	6.1955193472404	1.41188816506764E-4	0.00198495719786766	0.841203355195481
ENSG00000084754	208629_s_at,208630_at,208631_s_at	alpha subunit,hydroxyacyl-CoA dehydrogenase/3-ketoacyl-CoA thiolase/enoyl-CoA hydratase (trifunctional protein)	HADHA	Homo sapiens	0.830401	0.659939491674294	1.00086250832571	10.2267158333333	10.0208369048168	6.54224658145174E-6	2.29293161436458E-4	5.02039342234204
ENSG00000084764	203841_x_at,214270_s_at	RP/EB family,member 3,microtubule-associated protein	MAPRE3	Homo sapiens	1.19428243333333	0.861688842044327	1.52687602462234	5.23268135	7.04114715775142	5.23648553312297E-5	9.74820723607417E-4	1.90602052422973
ENSG00000085382	227471_at	HECT domain and ankyrin repeat containing E3 ubiquitin protein ligase 1	HACE1	Homo sapiens	0.772055633333334	0.539745012101329	1.00436625456534	4.09184355	6.51369802796657	9.60843887839677E-5	0.00150183360685061	1.2527236403854
ENSG00000085465	205432_at	120kDa,oviductal glycoprotein 1	OVGP1	Homo sapiens	0.521757933333332	0.312641750871729	0.730874115794936	6.3482196	4.89023252980026	7.89181845750694E-4	0.00704350594456728	-0.992981106157613
ENSG00000085552	229276_at	immunoglobulin superfamily,member 9	IGSF9	Homo sapiens	1.26606436666667	1.04630038215222	1.48582835118111	6.46394735	11.291388651597	1.00610470603245E-6	6.48634623019261E-5	6.10977308832478
ENSG00000085733	214073_at	cortactin	CTTN	Homo sapiens	0.709865433333331	0.523303312290877	0.896427554375785	7.01235975	7.45762685066515	3.29501116218439E-5	6.97193248035725E-4	2.39764914689075
ENSG00000085760	203095_at	mitochondrial translational initiation factor 2	MTIF2	Homo sapiens	0.529411499999998	0.372482831751487	0.686340168248509	10.1968234166667	6.61209634021838	8.5521266507047E-5	0.00137687728099906	1.37729133485339
ENSG00000085788	212690_at	DDHD domain containing 2	DDHD2	Homo sapiens	0.963995666666667	0.783760837859866	1.14423049547347	7.47702946666667	10.4829726886175	1.91338223779093E-6	1.00109257273894E-4	5.43056717729886
ENSG00000086300	218404_at	sorting nexin 10	SNX10	Homo sapiens	1.64050176666667	1.41639615276517	1.86460738056816	6.38129001666667	14.3473620462461	1.22072408513018E-7	1.53432389320672E-5	8.31165241240705
ENSG00000086619	231944_at	ERO1-like beta (S. cerevisiae)	ERO1LB	Homo sapiens	0.523494466666667	0.303781550939562	0.743207382393771	3.18572333333333	4.66986793824655	0.00108066538425773	0.00893212377345073	-1.3262487999389
ENSG00000086696	204818_at	hydroxysteroid (17-beta) dehydrogenase 2	HSD17B2	Homo sapiens	0.534270666666668	0.346206532742001	0.722334800591335	9.25807466666667	5.56805406118709	3.13525284108205E-4	0.00356086308861988	-0.0106661072456387
ENSG00000086730	221581_s_at	linker for activation of T cells family,member 2	LAT2	Homo sapiens	0.538611666666665	0.302079295011578	0.775144038321752	7.29568326666667	4.46306550318248	0.00146077115313995	0.0111640568630034	-1.64503517315383
ENSG00000087338	239355_at	germ cell-less,spermatogenesis associated 1	GMCL1	Homo sapiens	0.576209666666665	0.426833002891195	0.725586330442136	8.86646283333333	7.56041918239671	2.95029332730824E-5	6.44455803717851E-4	2.51584494226915
ENSG00000087460	214157_at	GNAS complex locus	GNAS	Homo sapiens	0.527787333333332	0.308680417310781	0.746894249355884	9.54628133333333	4.72118445007596	0.00100375547050761	0.00844702637371145	-1.2480414327143
ENSG00000087842	207469_s_at	pirin (iron-binding nuclear protein)	PIR	Homo sapiens	0.744343200000001	0.564021055662977	0.924665344337025	8.46389706666667	8.09044207798808	1.69804521818322E-5	4.36076196825588E-4	3.10644813693841
ENSG00000088280	219103_at,222236_s_at	ArfGAP with SH3 domain,ankyrin repeat and PH domain 3	ASAP3	Homo sapiens	0.9658626	0.625563691005167	1.30616150899483	6.1648418	5.56292089094813	0.00493825362067453	0.028242574969705	-2.92332264798076
ENSG00000088367	212336_at,212339_at	erythrocyte membrane protein band 4.1-like 1	EPB41L1	Homo sapiens	0.842101833333335	0.612766103545464	1.13257854749602	6.11347731666667	7.1968256589374	0.00475221441399557	0.0274629873253576	-2.88332960928009
ENSG00000088812	212517_at	attractin	ATRN	Homo sapiens	0.9380991	0.682731676049807	1.19346652395019	6.34131931666667	7.19998041053211	4.3685073829103E-5	8.53333837658524E-4	2.09596243241406
ENSG00000088826	1555680_a_at,210357_s_at	spermine oxidase	SMOX	Homo sapiens	1.3956279	1.12269425859265	1.66856154140736	7.94950705	10.0221445979124	3.41880421558254E-5	7.16920909060586E-4	5.0215779046268
ENSG00000088832	210187_at	12kDa,FK506 binding protein 1A	FKBP1A	Homo sapiens	0.516871833333334	0.31152376400276	0.722219902663908	5.93588125	4.93333188502344	7.42736329729524E-4	0.00673004786674871	-0.928589538656817
ENSG00000088833	217830_s_at	NSFL1 (p97) cofactor (p47)	NSFL1C	Homo sapiens	0.524260399999999	0.344978013345923	0.703542786654076	7.98016646666667	5.73135778531983	2.53442513901713E-4	0.00305354108584755	0.216299329179542
ENSG00000088836	223748_at,233550_s_at	member 11,sodium borate transporter,solute carrier family 4	SLC4A11	Homo sapiens	1.39369976666666	1.18574163666028	1.60165789667305	7.04278161666667	13.1353429069819	2.69055322003316E-5	6.01168767083421E-4	7.50001992767275
ENSG00000089006	223666_at	sorting nexin 5	SNX5	Homo sapiens	0.761180566666667	0.451386540178352	1.07097459315498	6.85722505	4.8157368084524	8.76969543448191E-4	0.00762173101065488	-1.10489158920122
ENSG00000089050	226696_at	retinoblastoma binding protein 9	RBBP9	Homo sapiens	0.785868133333333	0.626455740316862	0.945280526349805	8.0168326	9.66219256097553	3.84426746057442E-6	1.61185063962352E-4	4.69023664317714
ENSG00000089057	209236_at	member 2,solute carrier family 23 (nucleobase transporters)	SLC23A2	Homo sapiens	0.860272566666667	0.600678492404859	1.11986664092847	6.49666238333333	6.49515306676076	9.82298237709009E-5	0.0015253381467407	1.229105398763
ENSG00000089327	218084_x_at,224252_s_at	FXYD domain containing ion transport regulator 5	FXYD5	Homo sapiens	1.31286733333333	1.15292176172164	1.47281290494503	9.96402583333333	16.0935300532224	4.38608213651486E-8	7.63064210877862E-6	9.36332410767052
ENSG00000089335	218490_s_at,228392_at,228393_s_at	zinc finger protein 302	ZNF302	Homo sapiens	2.98451496666667	2.60984006279629	3.35918987053705	7.22300635	23.8171220260444	3.49949450861276E-7	3.19957963642814E-5	12.8397288222441
ENSG00000089356	202488_s_at,202489_s_at	FXYD domain containing ion transport regulator 3	FXYD3	Homo sapiens	3.0472245	2.86161034762593	3.23283865237407	9.18756175	32.1766966387978	1.86910598612339E-8	4.36723802526907E-6	15.2741962260493
ENSG00000089876	218198_at	DEAH (Asp-Glu-Ala-His) box polypeptide 32	DHX32	Homo sapiens	0.967026333333335	0.822407270097681	1.11164539656899	10.2289911666667	13.1057188660304	2.72449614762345E-7	2.65482871961536E-5	7.47924297881225
ENSG00000089902	212612_at	REST corepressor 1	RCOR1	Homo sapiens	0.759733666666667	0.573753242715498	0.945714090617837	8.4897085	8.00649118264288	1.84982928934958E-5	4.64155192267958E-4	3.01495297597326
ENSG00000090013	202201_at	biliverdin reductase B (flavin reductase (NADPH))	BLVRB	Homo sapiens	0.817412833333334	0.6167894617136	1.01803620495307	9.24851658333333	7.98560856045642	1.88985058386061E-5	4.70312155997172E-4	2.99207619494367
ENSG00000090612	238030_at	zinc finger protein 268	ZNF268	Homo sapiens	0.7731688	0.549089136779156	0.997248463220843	5.73825863333333	6.76269760579099	7.17221430930781E-5	0.00121556360000435	1.56552859214287
ENSG00000090857	224904_at	pyruvate dehydrogenase phosphatase regulatory subunit	PDPR	Homo sapiens	0.531234233333334	0.336605408823063	0.725863057843605	7.65647868333333	5.34966990273908	4.19124672130304E-4	0.00440431317484612	-0.320055769027667
ENSG00000090863	207966_s_at	golgi glycoprotein 1	GLG1	Homo sapiens	0.655198333333333	0.468467049952486	0.84192961671418	8.72219316666667	6.87707551093562	6.28638262349939E-5	0.00110873538690268	1.70656385572898
ENSG00000090924	225979_at	family G (with RhoGef domain) member 2,pleckstrin homology domain containing	PLEKHG2	Homo sapiens	0.640156066666668	0.378638839528891	0.901673293804445	6.01537813333333	4.79770625011436	8.99754457486968E-4	0.00777034828038224	-1.13209391295978
ENSG00000090971	223284_at	N-acetyltransferase 14 (GCN5-related,putative)	NAT14	Homo sapiens	0.750503066666666	0.512288910584958	0.988717222748374	7.19743086666667	6.17494361018992	1.44811211163779E-4	0.00202137919809584	0.814126007523696
ENSG00000091136	201505_at,211651_s_at	beta 1,laminin	LAMB1	Homo sapiens	1.05728333333333	0.768426509376288	1.34614015729038	8.66458233333333	7.17392522149984	4.81394104242101E-4	0.00488587760338534	2.06501373716951
ENSG00000091483	203032_s_at,214170_x_at	fumarate hydratase	FH	Homo sapiens	0.661839999999998	0.511495551297648	0.812184448702348	10.8151881666667	8.6280709046739	4.011515587872E-5	7.99094767635943E-4	3.67498248602797
ENSG00000091583	205216_s_at	apolipoprotein H (beta-2-glycoprotein I)	APOH	Homo sapiens	0.741076666666665	0.582463495524656	0.899689837808673	9.43622033333333	9.15739573196751	6.05447315135352E-6	2.17495610742611E-4	4.20687606154615
ENSG00000092096	218675_at	member 17,solute carrier family 22	SLC22A17	Homo sapiens	0.5300576	0.260113535630255	0.800001664369745	4.79578306666667	3.84855213674473	0.00370725096361196	0.022712474731308	-2.62416413992819
ENSG00000092758	204724_s_at	alpha 3,collagen,type IX	COL9A3	Homo sapiens	0.597057533333333	0.418671956552453	0.775443110114214	7.28716583333333	6.56001052971385	9.09458534233533E-5	0.00144171195590659	1.31150977823078
ENSG00000092969	209909_s_at,228121_at	beta 2,transforming growth factor	TGFB2	Homo sapiens	0.655661800000002	0.446056304868521	0.881911516599031	6.45289376666667	6.20200735565578	2.70911103234649E-4	0.00320468727160416	0.849729628512011
ENSG00000092978	236026_at	G patch domain containing 2	GPATCH2	Homo sapiens	0.6124094	0.361801971105705	0.863016828894295	6.3077493	4.78956419244884	9.1025060754573E-4	0.00784241285338209	-1.14439244607854
ENSG00000095485	233568_x_at	CWF19-like 1,cell cycle control (S. pombe)	CWF19L1	Homo sapiens	0.542238766666666	0.385144727869399	0.699332805463934	8.06368861666667	6.76517366174286	7.1516575619187E-5	0.0012132078101083	1.5685992311719
ENSG00000095539	219194_at	(semaphorin) 4G,immunoglobulin domain (Ig),sema domain,transmembrane domain (TM) and short cytoplasmic domain	SEMA4G	Homo sapiens	1.73137003333333	1.44013506262686	2.0226050040398	7.17143045	11.6518387232604	7.65189811932801E-7	5.37057162611372E-5	6.39802299806436
ENSG00000095574	226680_at	IKAROS family zinc finger 5 (Pegasus)	IKZF5	Homo sapiens	0.715843700000001	0.488336245701395	0.943351154298606	7.14458538333333	6.16695340768225	1.46244983276603E-4	0.00203647770461188	0.803595613546276
ENSG00000096093	219833_s_at,225656_at	EF-hand domain (C-terminal) containing 1	EFHC1	Homo sapiens	0.888676033333333	0.669624518956689	1.10772754770998	7.93022148333333	7.95143107872968	0.00940731446835809	0.0460965153752894	-3.59059018833059
ENSG00000099204	200965_s_at	actin binding LIM protein 1	ABLIM1	Homo sapiens	0.830062999999997	0.617068907690121	1.04305709230987	10.6932751666667	7.63820990176745	2.71562347989233E-5	6.05626890758938E-4	2.60448699005825
ENSG00000099251	220081_x_at	hydroxysteroid (17-beta) dehydrogenase 7,hydroxysteroid (17-beta) dehydrogenase 7 pseudogene 2	HSD17B7,HSD17B7P2	Homo sapiens	0.586713	0.396527936535066	0.776898063464933	8.5499625	6.04640726411975	1.69852591055184E-4	0.00226545192205965	0.643675296864187
ENSG00000099326	40569_at	myeloid zinc finger 1	MZF1	Homo sapiens	0.529453433333335	0.312454892524556	0.746451974142114	7.92640661666667	4.78210432640122	9.19982538708126E-4	0.00789887646103436	-1.15566859693809
ENSG00000099337	223658_at	member 6,potassium channel,subfamily K	KCNK6	Homo sapiens	0.759471333333333	0.57234062504911	0.946602041617556	6.89383473333333	7.95452801024558	1.95118120204248E-5	4.81194552195185E-4	2.95794038236391
ENSG00000099622	200810_s_at,200811_at	cold inducible RNA binding protein	CIRBP	Homo sapiens	0.787528000000002	0.640584802571408	0.934471197428595	9.43001966666667	10.5042393511747	2.14675002740215E-4	0.00269886313516239	5.44904523079956
ENSG00000099940	239084_at	29kDa,synaptosomal-associated protein	SNAP29	Homo sapiens	0.787410033333332	0.590268367974987	0.984551698691677	6.75026508333333	7.82835684984988	2.22348476372581E-5	5.26728897126121E-4	2.81828539186236
ENSG00000099994	227480_at	sushi domain containing 2	SUSD2	Homo sapiens	1.06435746666667	0.868764245351043	1.25995068798229	4.47015166666667	10.6655143123629	1.64883234699743E-6	9.0263955048471E-5	5.58806844141791
ENSG00000100033	214203_s_at	proline dehydrogenase (oxidase) 1	PRODH	Homo sapiens	1.5921044	1.23388850402919	1.9503202959708	6.10196586666667	8.71113571096819	9.20527407785391E-6	2.88257938262693E-4	3.76022489928807
ENSG00000100075	210010_s_at	member 1,solute carrier family 25 (mitochondrial carrier; citrate transporter)	SLC25A1	Homo sapiens	0.674966166666668	0.425395529758007	0.924536803575328	9.59927291666667	5.30074128044918	4.47701712657232E-4	0.00462548963332089	-0.390299300450423
ENSG00000100106	243690_at	TRIO and F-actin binding protein	TRIOBP	Homo sapiens	0.711112533333335	0.561724381036932	0.860500685629738	6.0166677	9.32975562562019	5.17288032366569E-6	1.94842648803896E-4	4.37445116346736
ENSG00000100209	223647_x_at	HscB iron-sulfur cluster co-chaperone homolog (E. coli)	HSCB	Homo sapiens	0.582749999999999	0.350967635087506	0.814532364912492	7.7639561	4.92776494200466	7.48566917987534E-4	0.00677165722054408	-0.936892061413993
ENSG00000100354	1558142_at,230779_at	trinucleotide repeat containing 6B	TNRC6B	Homo sapiens	0.721044566666666	0.458644448860907	0.983444684472424	7.0352215	5.38574979970509	0.00118315318639287	0.00956651179657167	-1.42216815817548
ENSG00000100360	205037_at	intraflagellar transport 27 homolog (Chlamydomonas)	IFT27	Homo sapiens	0.831612633333333	0.590640921016157	1.07258434565051	6.54400138333333	6.76399231573069	7.1614573360695E-5	0.00121442631224734	1.56713430189763
ENSG00000100417	203467_at	phosphomannomutase 1	PMM1	Homo sapiens	0.781861999999999	0.503594427775983	1.06012957222401	6.71771953333333	5.50700661465072	3.39799551568756E-4	0.00376541152858163	-0.0964749586142384
ENSG00000100558	218644_at	pleckstrin 2	PLEK2	Homo sapiens	0.659645666666663	0.404657827603788	0.914633505729537	9.5942995	5.07036631227647	6.13554735161834E-4	0.00583181677245246	-0.72559064108017
ENSG00000100612	210788_s_at	dehydrogenase/reductase (SDR family) member 7	DHRS7	Homo sapiens	0.673426666666668	0.449699775669597	0.897153557663738	8.719512	5.89956802695127	2.04344072523168E-4	0.00260188918612115	0.446189865265127
ENSG00000100664	208706_s_at	eukaryotic translation initiation factor 5	EIF5	Homo sapiens	0.612141000000003	0.45740866382443	0.766873336175576	10.4794881666667	7.75386931467881	2.40357803805737E-5	5.53634315260334E-4	2.73501421080978
ENSG00000100865	217598_at,218267_at	cyclin-dependent kinase 2 interacting protein	CINP	Homo sapiens	0.709605766666665	0.438221130138408	0.98950865653738	6.6931429	7.06416559400036	7.06642905434987E-4	0.00647489540047896	1.93373757995417
ENSG00000100994	201481_s_at	glycogen; brain,phosphorylase	PYGB	Homo sapiens	0.520821333333334	0.272837842987633	0.768804823679035	11.06441	4.11636699802246	0.0024546091089566	0.0166028628632908	-2.19193162955538
ENSG00000101104	231838_at	cytoplasmic 1-like,poly(A) binding protein	PABPC1L	Homo sapiens	0.555283333333334	0.352938886734258	0.757627779932409	4.01140723333333	5.37862715207158	4.031431718745E-4	0.00427997144121132	-0.278643535193451
ENSG00000101210	204540_at	eukaryotic translation elongation factor 1 alpha 2	EEF1A2	Homo sapiens	1.48625966666667	1.30806749371538	1.66445183961795	10.4303448333333	16.3476059026315	3.79843099657301E-8	6.97393623256399E-6	9.50608940299366
ENSG00000101224	201853_s_at	cell division cycle 25B	CDC25B	Homo sapiens	0.643010333333335	0.472050783054174	0.813969883612495	9.68637516666667	7.37178527296382	3.61669962784627E-5	7.48176512116893E-4	2.29800430251858
ENSG00000101236	204668_at,204669_s_at,210706_s_at	ring finger protein 24	RNF24	Homo sapiens	0.825498133333332	0.662810536759863	1.00618970285036	6.43444816666667	9.94511348569655	4.12940559170856E-4	0.00435851137376113	4.95156819767418
ENSG00000101255	218145_at	tribbles homolog 3 (Drosophila)	TRIB3	Homo sapiens	0.576798333333334	0.40301263228311	0.750584034383559	9.44640216666667	6.50516097034557	9.70656295754849E-5	0.00151241473269867	1.24185671336467
ENSG00000101290	212862_at,212864_at,228456_s_at	CDP-diacylglycerol synthase (phosphatidate cytidylyltransferase) 2	CDS2	Homo sapiens	1.0754424	0.845271860419828	1.34707345671698	7.50481578333333	11.4250785200967	7.55569654325936E-4	0.00681920945035829	6.21768991665679
ENSG00000101311	60474_at	fermitin family member 1	FERMT1	Homo sapiens	0.584064666666666	0.417410833524544	0.750718499808789	10.4922853333333	6.86900318898047	6.34482193599291E-5	0.00111724038438136	1.69666415375517
ENSG00000101333	203895_at,203896_s_at	beta 4,phospholipase C	PLCB4	Homo sapiens	2.8693121	2.56989713357378	3.16872706642622	7.4689846	21.7400806179066	1.08592605192391E-8	2.90631780064378E-6	12.0536173767817
ENSG00000101343	219913_s_at	crooked neck pre-mRNA splicing factor-like 1 (Drosophila)	CRNKL1	Homo sapiens	0.6671957	0.492189722611916	0.842201677388083	7.26057105	7.4721993051709	3.24357138014942E-5	6.88707826056969E-4	2.41447957165972
ENSG00000101365	201509_at,210418_s_at	isocitrate dehydrogenase 3 (NAD+) beta	IDH3B	Homo sapiens	0.631585166666666	0.487919279245851	0.77525105408748	10.1360475	8.61640993599604	5.93766294090271E-5	0.00106370157697856	3.66296155863549
ENSG00000101384	209099_x_at,216268_s_at	jagged 1	JAG1	Homo sapiens	0.785819000000002	0.477993333302736	1.09364466669727	9.33033058333333	5.00340648943346	0.00183850230953293	0.0132963113457293	-1.88773206253306
ENSG00000101558	225198_at	33kDa,VAMP (vesicle-associated membrane protein)-associated protein A	VAPA	Homo sapiens	0.576408666666664	0.433131630327294	0.719685703006033	9.94660233333333	7.88500555223298	2.09640133418635E-5	5.06275366372079E-4	2.88120369621107
ENSG00000101577	202459_s_at,202460_s_at	lipin 2	LPIN2	Homo sapiens	1.11582433333334	0.888725855289635	1.34292281137704	8.88219883333333	9.6300755744647	6.02117503106207E-6	2.16726625953469E-4	4.66014549000078
ENSG00000101654	202683_s_at,202684_s_at	RNA (guanine-7-) methyltransferase	RNMT	Homo sapiens	1.27978656666667	1.05941032032319	1.50016281301015	8.30864041666667	13.7763474068077	9.3848976833672E-7	6.18961738043549E-5	7.93836719378266
ENSG00000101745	212286_at,212289_at	ankyrin repeat domain 12	ANKRD12	Homo sapiens	0.740962666666666	0.570060045684915	0.911865287648416	7.58291216666667	8.49758846419624	5.32038173078564E-4	0.00523940690076918	3.53970284738892
ENSG00000101842	243764_at	V-set and immunoglobulin domain containing 1	VSIG1	Homo sapiens	1.24511326666667	0.866890978173945	1.62333555515939	3.83958956666667	6.45222990179926	1.03398025155565E-4	0.00158311034034739	1.17426713468698
ENSG00000101849	201867_s_at,201868_s_at,201869_s_at,213400_s_at	transducin (beta)-like 1X-linked	TBL1X	Homo sapiens	0.912924266666665	0.655515567613064	1.29701306732502	8.18185086666667	6.95119741429837	0.00359988172047771	0.022189800796744	-2.59343068854144
ENSG00000101901	222808_at	ALG13,UDP-N-acetylglucosaminyltransferase subunit	ALG13	Homo sapiens	0.520579000000001	0.307915487157823	0.73324251284218	9.37263816666667	4.79779571714812	8.99639845952587E-4	0.00777034828038224	-1.13195882455473
ENSG00000101955	204955_at	X-linked,sushi-repeat containing protein	SRPX	Homo sapiens	0.585919466666667	0.376189890075756	0.795649043257577	3.31678763333333	5.47553221235728	3.54266688903362E-4	0.00388011442624025	-0.140921102476622
ENSG00000101972	209023_s_at	stromal antigen 2	STAG2	Homo sapiens	0.595224999999999	0.37673741290783	0.813712587092169	9.62620516666667	5.3395233030136	4.2488511077573E-4	0.00444604658979197	-0.334594684811431
ENSG00000101974	226785_at,242690_at	ATPase,class VI,type 11C	ATP11C	Homo sapiens	3.910886	3.6999878553543	4.1217841446457	5.54661226666667	36.3454866827737	2.0610760466667E-4	0.00261883791128173	16.1721930758493
ENSG00000102038	203874_s_at,203875_at,215294_s_at	SWI/SNF related,actin dependent regulator of chromatin,matrix associated,member 1,subfamily a	SMARCA1	Homo sapiens	1.53725813333333	1.31648975375602	1.75802651291065	8.19470408333333	14.9225637348567	1.90345728551243E-7	2.11401892997922E-5	8.67239495219759
ENSG00000102225	208824_x_at	cyclin-dependent kinase 16	CDK16	Homo sapiens	0.505242066666667	0.324598956762305	0.685885176571029	8.2396313	5.48183794369752	3.51315860415236E-4	0.00385918276495337	-0.132005344026529
ENSG00000102316	213627_at	2,melanoma antigen family D	MAGED2	Homo sapiens	0.565144133333333	0.326418249796581	0.803870016870085	6.8576613	4.63989128869182	0.00112849021130615	0.00923794015618558	-1.37210037478602
ENSG00000102349	230986_at	Kruppel-like factor 8	KLF8	Homo sapiens	0.564139033333333	0.262218120914935	0.866059945751731	3.52621198333333	3.66219146182998	0.00496666562141348	0.0283650966696113	-2.92929540231617
ENSG00000102362	227703_s_at	synaptotagmin-like 4	SYTL4	Homo sapiens	1.63083563333333	1.35814785365245	1.90352341301421	5.28967551666667	11.721754123997	7.2625306831491E-7	5.19736734425624E-5	6.45294866877915
ENSG00000102401	217858_s_at,222444_at	X-linked 3,armadillo repeat containing	ARMCX3	Homo sapiens	0.951641666666666	0.683439620157276	1.21984371317606	7.79436683333333	6.95439657202255	8.9362283899978E-4	0.00772838163908779	1.80097637506941
ENSG00000102524	223502_s_at	member 13b,tumor necrosis factor (ligand) superfamily	TNFSF13B	Homo sapiens	0.630844833333333	0.453623306241358	0.808066360425308	3.86550578333333	6.97676616072052	5.61105780199391E-5	0.00102261528441339	1.82815205997032
ENSG00000102678	206404_at,239178_at	fibroblast growth factor 9 (glia-activating factor)	FGF9	Homo sapiens	0.877475499999999	0.647119983137907	1.10783101686209	7.33039465	7.46593960823557	4.47841311052735E-4	0.00462605775208923	2.40725296775071
ENSG00000102781	227713_at	katanin p60 subunit A-like 1	KATNAL1	Homo sapiens	1.54453113333333	1.23930158296783	1.84976068369884	5.3202044	9.91786473724158	3.07724341386118E-6	1.38704273415384E-4	4.92668742993223
ENSG00000102796	204800_s_at	dehydrogenase/reductase (SDR family) member 12	DHRS12	Homo sapiens	1.12202743333333	0.785373156196825	1.45868171046984	6.82753605	6.53231967733928	9.3981253715747E-5	0.00147740800658668	1.27639436231484
ENSG00000102804	215111_s_at,235315_at	TSC22 domain family,member 1	TSC22D1	Homo sapiens	0.610690999999996	0.423474095479997	0.797907904519994	11.6658091666667	6.59156414001579	1.1098196565876E-4	0.0016647294848814	1.35140223258904
ENSG00000102893	202738_s_at,202739_s_at,238601_at	beta,phosphorylase kinase	PHKB	Homo sapiens	1.02077353333333	0.818714290271373	1.2228327763953	8.38634595	9.90144935409625	5.4881415897661E-6	2.03020393383262E-4	4.91166921856237
ENSG00000102910	221833_at	lon peptidase 2,peroxisomal	AC141846.4,LONP2	Homo sapiens	0.522929233333333	0.320753352381254	0.725105114285411	4.84497338333333	5.06945961590449	6.14325439062337E-4	0.00583737285031861	-0.726925096990986
ENSG00000102996	203365_s_at	matrix metallopeptidase 15 (membrane-inserted)	MMP15	Homo sapiens	0.544005966666665	0.313962715160065	0.774049218173265	6.94035491666667	4.63492015113936	0.00113663760955098	0.00928239899958175	-1.37971593657572
ENSG00000103021	222890_at	coiled-coil domain containing 113	CCDC113	Homo sapiens	1.5617552	1.23057809476208	1.89293230523792	4.61159563333333	9.24274020231297	5.59892444606079E-6	2.05916744177014E-4	4.29018641967061
ENSG00000103034	209159_s_at	NDRG family member 4	NDRG4	Homo sapiens	0.687245166666666	0.477045514987924	0.897444818345408	5.33874328333333	6.40807805559325	1.09024160886308E-4	0.00164419394172253	1.1176064375149
ENSG00000103044	223541_at	hyaluronan synthase 3	HAS3	Homo sapiens	0.566828066666668	0.301749360601126	0.83190677273221	4.42066773333333	4.19106691964328	0.00219176923968076	0.0152031428085636	-2.07283447396337
ENSG00000103111	227116_at	MON1 homolog B (yeast)	MON1B	Homo sapiens	0.500429500000001	0.337155359892053	0.663703640107949	8.60726858333333	6.00722071574176	1.78392851189642E-4	0.00234800894048958	0.591262571480457
ENSG00000103145	218537_at,45714_at	host cell factor C1 regulator 1 (XPO1 dependent)	HCFC1R1	Homo sapiens	1.07369786666667	0.868789166635604	1.27860656669773	7.344322	10.2699843814594	2.58250855232657E-5	5.82262495251361E-4	5.24360079303238
ENSG00000103152	203686_at	N-methylpurine-DNA glycosylase	MPG	Homo sapiens	0.781796	0.54780571951994	1.01578628048006	8.56263	6.54852842653888	9.21913532192472E-5	0.00145638897349389	1.29696116228886
ENSG00000103187	1556346_at,221059_s_at,224583_at	coactosin-like 1 (Dictyostelium)	COTL1	Homo sapiens	0.718745999999998	0.513186148751253	0.96059437875518	10.3271533333333	6.85307109085013	0.00135473051062732	0.0105693337141194	1.67710143828287
ENSG00000103260	219051_x_at,232269_x_at	glial cell differentiation regulator,meteorin	METRN	Homo sapiens	0.672272066666666	0.452774607809118	0.891769525524214	7.41389965	6.00293527468173	7.46932768574491E-4	0.00675978090317023	-0.934571680604244
ENSG00000103316	205489_at	crystallin,mu	CRYM	Homo sapiens	0.519969433333334	0.305158291040999	0.734780575625669	6.58405488333333	4.74426676158223	9.71090773432885E-4	0.00823551854156088	-1.21298146621731
ENSG00000103343	210290_at	zinc finger protein 174	ZNF174	Homo sapiens	0.584175099999999	0.357364012109615	0.810986187890382	4.84709231666667	5.04808723116057	6.32796959289031E-4	0.00598170362191006	-0.758414118903469
ENSG00000103496	229395_at	syntaxin 4	STX4	Homo sapiens	0.733133733333332	0.527731172195388	0.938536294471277	6.70120133333333	6.99560757774446	5.4925351425776E-5	0.00100705687096053	1.85099352524184
ENSG00000103528	205613_at,229053_at	synaptotagmin XVII	SYT17	Homo sapiens	0.727579833333333	0.402340252620075	1.05281941404659	5.53168978333333	4.38455327633761	0.00633123645855597	0.0341246405137567	-3.18151022428107
ENSG00000103888	212942_s_at	KIAA1199	KIAA1199	Homo sapiens	0.735910166666667	0.491263444049372	0.980556889283962	9.65494141666667	5.89567441203715	2.05356283346833E-4	0.00261295201116781	0.440912898644052
ENSG00000103942	1556097_at,217080_s_at	homer homolog 2 (Drosophila)	HOMER2	Homo sapiens	1.3686424	1.07749073253497	1.65979406746503	5.2920778	9.21337609044153	8.49509876560457E-6	2.7337817834575E-4	4.26159676155381
ENSG00000104219	222730_s_at,222731_at,244779_at	DHHC-type containing 2,zinc finger	ZDHHC2	Homo sapiens	3.06924613333333	2.83298875095862	3.30550351570805	7.3733596	25.4621117890874	2.33308710715668E-5	5.42613676220514E-4	13.402836346668
ENSG00000104290	219683_at,227524_at,239082_at	frizzled family receptor 3	FZD3	Homo sapiens	1.06737376666667	0.891685119019856	1.24306241431348	6.47309928333333	11.9075089297467	0.00170073597090122	0.0125185432430028	6.59736452763931
ENSG00000104299	203941_at	integrator complex subunit 9	INTS9	Homo sapiens	0.775300766666668	0.573106569452074	0.977494963881263	6.82083505	7.51535702204255	3.09630383739906E-5	6.66760190270948E-4	2.46418022709614
ENSG00000104419	200632_s_at	N-myc downstream regulated 1	NDRG1	Homo sapiens	1.67586153333333	1.43478549983367	1.916937566833	7.7300489	13.6248643248645	1.93187109748995E-7	2.12525256046807E-5	7.8366723212752
ENSG00000104611	219749_at	SH2 domain containing 4A	SH2D4A	Homo sapiens	0.771644533333331	0.586609649986964	0.956679416679698	7.93022906666667	8.17356958238782	1.56108061398808E-5	4.12528190284187E-4	3.19630678752074
ENSG00000104635	212110_at	member 14,solute carrier family 39 (zinc transporter)	SLC39A14	Homo sapiens	0.540949999999997	0.386513782507201	0.695386217492793	9.45862166666667	6.86524530741238	6.37222865994105E-5	0.00112134406817598	1.69205279266269
ENSG00000104643	204837_at,213278_at	myotubularin related protein 9	MTMR9	Homo sapiens	1.0401728	0.812283296756294	1.26806230324371	6.3852381	9.78428209167662	7.36800220901473E-6	2.48516669202887E-4	4.80382839459564
ENSG00000104660	202595_s_at	leptin receptor overlapping transcript-like 1	LEPROTL1	Homo sapiens	0.763867199999999	0.605757083904188	0.92197731609581	8.18763706666667	9.46904750904245	4.56307772295237E-6	1.80679346783663E-4	4.5079384477182
ENSG00000104671	203261_at	dynactin 6	DCTN6	Homo sapiens	0.776535666666662	0.621612250536312	0.931459082797013	9.3639425	9.82409229923565	3.33706585490006E-6	1.46314415089544E-4	4.84059742261882
ENSG00000104679	35156_at	R3H domain and coiled-coil containing 1	R3HCC1	Homo sapiens	0.724027666666666	0.562938222448488	0.885117110884845	7.6081164	8.80919390692824	8.38334531154299E-6	2.70845653366361E-4	3.85998936705119
ENSG00000104687	225609_at	glutathione reductase	GSR	Homo sapiens	0.851701733333335	0.649720978335216	1.05368248833145	8.25194613333333	8.26467216106415	1.42471705702588E-5	3.8598343215235E-4	3.29395180567247
ENSG00000104691	215983_s_at	UBX domain protein 8	UBXN8	Homo sapiens	0.714843900000001	0.534148208493568	0.895539591506434	7.02770705	7.75374491161164	2.40389184166078E-5	5.53634315260334E-4	2.73487462200792
ENSG00000104695	201375_s_at	beta isozyme,catalytic subunit,protein phosphatase 2	PPP2CB	Homo sapiens	0.677524666666665	0.534460342166857	0.820588991166473	10.2373566666667	9.28200618810424	5.40208204120495E-6	2.00651535029184E-4	4.32829525069849
ENSG00000104714	1563315_s_at,227016_at,227017_at	glutamate-rich 1	ERICH1	Homo sapiens	1.5215732	1.33696499606031	1.7061814039397	7.09371383333333	16.1543669685207	7.54626885101127E-6	2.53279465579522E-4	9.3977305350599
ENSG00000104756	218823_s_at	potassium channel tetramerisation domain containing 9	KCTD9	Homo sapiens	0.834779033333334	0.642535172009659	1.02702289465701	7.78719415	8.51073646314141	1.1173855599873E-5	3.28989932950733E-4	3.55341117676024
ENSG00000104760	205305_at	fibrinogen-like 1	FGL1	Homo sapiens	1.27161946666667	0.965367767552869	1.57787116578047	6.0483485	8.13816989071003	1.61786947332831E-5	4.22632649088511E-4	3.1581300060758
ENSG00000104763	1555419_a_at,210980_s_at,213702_x_at,213902_at	N-acylsphingosine amidohydrolase (acid ceramidase) 1	ASAH1	Homo sapiens	1.183819	0.994681128145468	1.37295687185453	9.17972566666667	12.2674670147433	2.26072214035526E-5	5.32550551589504E-4	6.87112046881102
ENSG00000104765	221478_at,221479_s_at	BCL2/adenovirus E1B 19kDa interacting protein 3-like	BNIP3L	Homo sapiens	2.42500116666667	2.20161228450193	2.6483900488314	7.88129441666667	21.2764167270839	4.10079370234853E-7	3.51979428062646E-5	11.8653728010175
ENSG00000104805	200646_s_at,200649_at	nucleobindin 1	NUCB1	Homo sapiens	0.843718033333331	0.557796580363798	1.12963948630286	7.09379878333333	6.54194446435871	2.36948435506777E-4	0.0029093096140429	1.28861109348494
ENSG00000104808	231416_at	dihydrodiol dehydrogenase (dimeric)	DHDH	Homo sapiens	0.553736866666667	0.33027219627245	0.777201537060884	4.88205823333333	4.85671544259827	8.27453376466057E-4	0.00729693763843253	-1.04323608599723
ENSG00000104894	204192_at	CD37 molecule	CD37	Homo sapiens	2.43139676666667	2.16256935269043	2.7002241806429	4.95727845	17.7268010888767	1.83168618666434E-8	4.31670009723589E-6	10.2407078671204
ENSG00000105048	213201_s_at	slow),troponin T type 1 (skeletal	TNNT1	Homo sapiens	1.8621053	1.50767005134352	2.21654054865648	6.60654768333333	10.2971116367674	2.2315313445886E-6	1.12037627424593E-4	5.26760826738143
ENSG00000105136	219826_at,58367_s_at	zinc finger protein 419	ZNF419	Homo sapiens	0.786065099999999	0.5794165623111	0.992713637688898	7.21828628333333	7.45545699347399	2.3411853379587E-4	0.00288623017706634	2.39514096596794
ENSG00000105176	210157_at,211563_s_at,214173_x_at	URI1,prefoldin-like chaperone	URI1	Homo sapiens	0.807124666666661	0.63093259488865	0.983316738444673	10.7710528333333	9.13871815860775	4.94506533516833E-5	9.32958755004584E-4	4.18855518181051
ENSG00000105186	221522_at	ankyrin repeat domain 27 (VPS9 domain)	ANKRD27	Homo sapiens	0.886737333333334	0.739942576349561	1.03353209031711	9.666232	11.8394775998201	6.65528578382567E-7	4.91726689500903E-5	6.5447264198993
ENSG00000105205	206207_at	Charcot-Leyden crystal protein	CLC	Homo sapiens	4.93729736666667	4.58786879986989	5.28672593346345	5.98730365	27.6935715598175	3.15283616346439E-10	2.53501937113846E-7	14.0941883350909
ENSG00000105220	208308_s_at	glucose-6-phosphate isomerase	GPI	Homo sapiens	0.923109666666665	0.744061646028955	1.10215768730438	12.0379338333333	10.1048964071395	2.62289136854979E-6	1.25027537554891E-4	5.09625295811839
ENSG00000105223	201050_at	member 3,phospholipase D family	PLD3	Homo sapiens	0.583002199999999	0.388671925899966	0.777332474100032	7.62196623333333	5.88000670610603	2.094846051698E-4	0.00265189886450155	0.419657467960543
ENSG00000105254	201804_x_at,211759_x_at,216194_s_at	tubulin folding cofactor B	TBCB	Homo sapiens	0.614280166666665	0.459524284665604	0.769036048667727	10.3621889166667	8.06372368249587	3.91514221874547E-5	7.85155993854215E-4	3.07741048617516
ENSG00000105290	209462_at	amyloid beta (A4) precursor-like protein 1	APLP1	Homo sapiens	0.791872233333334	0.438177955527978	1.14556651113869	6.45735208333333	4.38808642119098	0.00163192332203077	0.0121230173413087	-1.76201819255769
ENSG00000105329	203085_s_at	beta 1,transforming growth factor	TGFB1	Homo sapiens	1.4505006	1.17399738189883	1.72700381810117	7.49140053333333	10.281720969025	2.26037643827655E-6	1.13277801799056E-4	5.25399464324548
ENSG00000105379	202942_at	beta polypeptide,electron-transfer-flavoprotein	ETFB	Homo sapiens	0.616748333333337	0.450781883194974	0.7827147834717	11.0616488333333	7.28342698087889	3.98399123261566E-5	7.9527097715685E-4	2.19453353260152
ENSG00000105404	203136_at	Rab acceptor 1 (prenylated)	RABAC1	Homo sapiens	0.988636999999999	0.74365959395962	1.23361440604038	9.27679883333333	7.90968010112874	2.04354993501739E-5	4.96362028863063E-4	2.90849902906298
ENSG00000105427	224329_s_at	cornifelin	CNFN	Homo sapiens	0.613667966666669	0.446804786198369	0.780531147134969	5.70975818333333	7.2081037275991	4.32935247212179E-5	8.48413428004513E-4	2.10559471475771
ENSG00000105516	209782_s_at	D site of albumin promoter (albumin D-box) binding protein	DBP	Homo sapiens	0.539758066666666	0.23252239339708	0.846993739936252	6.0199993	3.44330578468785	0.00704000657019049	0.0370362234414012	-3.29143294232639
ENSG00000105612	209831_x_at	deoxyribonuclease II,lysosomal	DNASE2	Homo sapiens	0.6408055	0.450970274815782	0.830640725184218	7.55496991666667	6.61603082292231	8.51260412420647E-5	0.00137253503536122	1.38224611311189
ENSG00000105639	227677_at	Janus kinase 3	JAK3	Homo sapiens	0.623202233333335	0.325129854812471	0.921274611854198	4.35788165	4.09784341132021	0.00252482681978642	0.0169671713829674	-2.22156722080288
ENSG00000105655	222240_s_at	inositol-3-phosphate synthase 1	ISYNA1	Homo sapiens	0.712506233333334	0.453642118360035	0.971370348306633	5.38195938333333	5.39467031279198	3.94572889439413E-4	0.00420777700996682	-0.255751062954465
ENSG00000105663	203419_at	Histone-lysine N-methyltransferase MLL4	WBP7	Homo sapiens	0.65499	0.470245040745145	0.839734959254855	7.4272708	6.94880561511263	5.7921136897514E-5	0.001044471688612	1.79417451660591
ENSG00000105698	214879_x_at	c-fos interacting,upstream transcription factor 2	USF2	Homo sapiens	0.549638333333334	0.318588229221723	0.780688437444945	8.61800783333333	4.66250098435605	0.00109221423117174	0.00900434455508371	-1.3375057638705
ENSG00000105699	208190_s_at	lipolysis stimulated lipoprotein receptor	LSR	Homo sapiens	0.738107999999997	0.540011954073987	0.936204045926007	9.45805166666667	7.3028469091262	3.89990576990494E-5	7.84459812014862E-4	2.21735418922195
ENSG00000105707	204934_s_at	hepsin	HPN	Homo sapiens	2.1188444	1.8165856442791	2.42110315572089	6.26474563333333	13.7394157629601	1.79362883477183E-7	2.04080125880824E-5	7.91367950860727
ENSG00000105708	219854_at	zinc finger protein 14	ZNF14	Homo sapiens	0.6240161	0.336106541227837	0.911925658772162	4.98046965	4.24803221882954	0.00201146671348697	0.0142346547450039	-1.98246724351779
ENSG00000105750	206572_x_at	zinc finger protein 85	ZNF85	Homo sapiens	0.684769633333334	0.52838344892188	0.841155817744787	4.99303881666667	8.58211244229155	1.04242759505628E-5	3.14888004197249E-4	3.62752744198904
ENSG00000105852	213695_at	paraoxonase 3	PON3	Homo sapiens	0.584097233333335	0.433999287313291	0.734195179353379	7.14678638333333	7.62708332231241	2.74790155957486E-5	6.11732564209102E-4	2.59185053347852
ENSG00000105856	207361_at,209102_s_at	HMG-box transcription factor 1	HBP1	Homo sapiens	0.844422733333333	0.516141095069191	1.17270437159747	8.29785886666667	5.78558262057402	6.38592854508888E-4	0.006013793176187	-0.768104250730014
ENSG00000105971	203323_at,203324_s_at	caveolin 2	CAV2	Homo sapiens	1.70349116666667	1.41184762271674	1.9951347106166	9.20299325	11.448157875979	2.2294734592084E-5	5.2723382950787E-4	6.23619885581237
ENSG00000105974	203065_s_at,212097_at	22kDa,caveolae protein,caveolin 1	CAV1	Homo sapiens	3.66341983333333	3.25686185878469	4.06997780788198	7.84090375	17.6608783570272	2.83532766149306E-8	5.82787743955387E-6	10.2070652646499
ENSG00000106052	213786_at	Tax1 (human T-cell leukemia virus type I) binding protein 1	TAX1BP1	Homo sapiens	0.530440166666663	0.377222645910096	0.68365768742323	8.59308091666667	6.78540951117383	6.98604001772915E-5	0.00119363043115419	1.59366523830467
ENSG00000106070	209409_at	growth factor receptor-bound protein 10	GRB10	Homo sapiens	0.903711900000002	0.694968649746689	1.11245515025331	8.03655105	8.48526969974282	1.14554394492648E-5	3.33210214567021E-4	3.5268433384291
ENSG00000106078	1552496_a_at,213050_at	cordon-bleu WH2 repeat protein	COBL	Homo sapiens	0.839058566666666	0.628199517240446	1.04991761609289	7.23464381666667	7.79916525309901	0.00230625780872243	0.0158104850987563	2.78572484456155
ENSG00000106089	204729_s_at	syntaxin 1A (brain)	STX1A	Homo sapiens	0.560761700000001	0.287491835390667	0.834031564609335	7.08022621666667	4.0219317175009	0.00283559636517203	0.0185206344840259	-2.34343293447923
ENSG00000106258	205765_at,214234_s_at,214235_at,243015_at	cytochrome P450,family 3,polypeptide 5,subfamily A	CYP3A5	Homo sapiens	1.3703617	1.17637861077983	1.66282871418845	9.40730816666667	14.5281051231342	4.37319428615712E-4	0.00454657534884275	8.4266118704594
ENSG00000106299	224813_at	Wiskott-Aldrich syndrome-like	WASL	Homo sapiens	0.53866666666667	0.345619541041224	0.731713792292115	9.87370733333333	5.46896133738524	3.5737008217749E-4	0.00390471807415153	-0.150217727944534
ENSG00000106330	219070_s_at	motile sperm domain containing 3	MOSPD3	Homo sapiens	0.549631366666667	0.351137007132749	0.748125726200584	7.05419735	5.42714506331411	3.77820339901477E-4	0.00407201401224389	-0.209523358711436
ENSG00000106399	209507_at	14kDa,replication protein A3	RPA3	Homo sapiens	0.655213333333334	0.502626268678759	0.807800397987909	10.8468463333333	8.41614286526136	1.2259735200466E-5	3.47917919613707E-4	3.45439811331557
ENSG00000106460	218930_s_at,222787_s_at,226529_at	transmembrane protein 106B	TMEM106B	Homo sapiens	0.96166133333333	0.794853883646741	1.12846878301992	9.38776783333333	11.2993849027693	6.05200271464695E-4	0.00577154656773442	6.11626167491394
ENSG00000106605	203771_s_at,203773_x_at,211729_x_at	biliverdin reductase A	BLVRA	Homo sapiens	2.73419333333333	2.52059800853708	2.94778865812959	8.27007666666667	25.0891280753202	4.25711518203011E-8	7.58168640317578E-6	13.2793869620997
ENSG00000106665	211031_s_at	CAP-GLY domain containing linker protein 2	CLIP2	Homo sapiens	0.696133533333332	0.329289680699589	1.06297738596708	5.9523385	3.71928449657341	0.00453891635980849	0.0265238327315503	-2.83547253494177
ENSG00000106701	242586_at	fibronectin type III and SPRY domain containing 1-like	FSD1L	Homo sapiens	0.510311233333334	0.300897904559143	0.719724562107525	5.93088715	4.77616035280185	9.27816667162567E-4	0.00795240261437739	-1.16465887815759
ENSG00000106733	219147_s_at	nicotinamide riboside kinase 1	NMRK1	Homo sapiens	0.659845766666669	0.387054248479247	0.93263728485409	6.70423275	4.74088764420214	9.75800728063836E-4	0.00826520601191174	-1.21810945777891
ENSG00000106780	212830_at	multiple EGF-like-domains 9	MEGF9	Homo sapiens	0.920770033333334	0.727789298577255	1.11375076808941	6.87338388333333	9.35158685999478	5.07166245091411E-6	1.92530652337833E-4	4.39548605040712
ENSG00000106976	215116_s_at	dynamin 1	DNM1	Homo sapiens	0.731154566666666	0.55145409325929	0.910855040074042	8.23200805	7.97458454408186	1.91135926857875E-5	4.73939083943505E-4	2.97998046680256
ENSG00000107521	203308_x_at,210112_at	Hermansky-Pudlak syndrome 1	HPS1	Homo sapiens	0.643729466666667	0.481749149891832	0.805709783441501	7.16336038333333	7.78913509724573	2.02070373752775E-4	0.00258316522911689	2.77451533797455
ENSG00000107537	203335_at	phytanoyl-CoA 2-hydroxylase	PHYH	Homo sapiens	0.655959366666665	0.451010786036515	0.860907947296815	8.13851065	6.27306971356129	1.28394619298802E-4	0.00184784833118242	0.942746255832495
ENSG00000107554	212838_at	dynamin binding protein	DNMBP	Homo sapiens	0.528591666666667	0.379501844790017	0.677681488543317	8.67498183333333	6.94896952826079	5.79103391188106E-5	0.001044471688612	1.79437398560493
ENSG00000107560	203883_s_at,203884_s_at	RAB11 family interacting protein 2 (class I)	RAB11FIP2	Homo sapiens	0.6502367	0.494626053513689	0.80584734648631	7.35054976666667	8.18993135883084	1.00720898736109E-4	0.00155059307466803	3.21390755696147
ENSG00000107566	202441_at	ER lipid raft associated 1	ERLIN1	Homo sapiens	0.518242000000001	0.37360830064868	0.662875699351321	10.0732693333333	7.02281459875232	5.3261769916711E-5	9.87482967174017E-4	1.88389935623642
ENSG00000107581	200595_s_at,200597_at	eukaryotic translation initiation factor 3,subunit A	EIF3A	Homo sapiens	0.632103666666666	0.476894805456462	0.787312527876869	11.4031381666667	7.98215006219587	1.18794670274913E-4	0.00174552501942511	2.9882828890794
ENSG00000107669	225497_at,234584_s_at	arginyltransferase 1	ATE1	Homo sapiens	1.10946333333333	0.936891788273316	1.28203487839335	9.49520366666667	12.6006183391638	6.18038722016575E-5	0.00109560984397543	7.11758993717718
ENSG00000107672	211376_s_at,219067_s_at,228506_at	non-SMC element 4 homolog A (S. cerevisiae)	NSMCE4A	Homo sapiens	0.761773333333331	0.586552781643555	0.938674345718034	10.2144196666667	9.18073116894875	2.28966555972231E-4	0.00284000599995048	4.22972107655039
ENSG00000107679	226247_at	family A (phosphoinositide binding specific) member 1,pleckstrin homology domain containing	PLEKHA1	Homo sapiens	0.538244666666664	0.384742994172858	0.69174633916047	10.2563713333333	6.87249946139835	6.31943844684639E-5	0.00111312917874139	1.70095290045015
ENSG00000107815	218590_at	chromosome 10 open reading frame 2	C10orf2	Homo sapiens	0.508537999999998	0.337106538773737	0.679969461226259	8.86633933333333	5.81407961899435	2.27867394825398E-4	0.00283086794184927	0.329845528058164
ENSG00000107816	1555881_s_at,224473_x_at	leucine zipper,putative tumor suppressor 2	LZTS2	Homo sapiens	0.799191666666665	0.621642380199992	0.976740953133339	8.51646816666667	8.8222651556824	5.03048646337742E-4	0.00504016579412059	3.87321802068986
ENSG00000107819	217226_s_at,220974_x_at	sideroflexin 3	SFXN3	Homo sapiens	1.58588283333333	1.32779529175092	1.84397037491574	9.00032491666667	12.0434842301024	1.44399304389514E-6	8.25840163964087E-5	6.70170856457968
ENSG00000107829	221519_at	F-box and WD repeat domain containing 4	FBXW4	Homo sapiens	0.679164666666667	0.484603406297434	0.8737259270359	7.82756283333333	6.84174374545384	6.54658126927851E-5	0.00114100838666816	1.66317342694061
ENSG00000107833	205129_at	nucleophosmin/nucleoplasmin 3	NPM3	Homo sapiens	0.517557833333331	0.332935473371984	0.702180193294678	9.56877975	5.49443043335753	3.4550217606795E-4	0.00381457339047014	-0.114217459653232
ENSG00000107862	201439_at	golgi brefeldin A resistant guanine nucleotide exchange factor 1	GBF1	Homo sapiens	0.557290833333332	0.388743161534242	0.725838505132422	6.76411165	6.48048086685907	9.99641376370861E-5	0.00154263032043683	1.210387496482
ENSG00000107874	218097_s_at	CUE domain containing 2	CUEDC2	Homo sapiens	0.659700333333337	0.45885217633923	0.860548490327443	9.0593945	6.43764380651174	1.0522097613297E-4	0.00160204869676139	1.15557699079119
ENSG00000107902	218523_at	phospholysine phosphohistidine inorganic pyrophosphate phosphatase	LHPP	Homo sapiens	0.604718933333333	0.354177453615514	0.855260413051153	6.2557187	4.73066308795538	9.90201719202488E-4	0.00836257012625827	-1.2336353525404
ENSG00000107949	227322_s_at,227896_at	BRCA2 and CDKN1A interacting protein	BCCIP	Homo sapiens	0.586738499999997	0.407294852997117	0.823260304854496	11.7473435833333	6.40862102142066	0.00235130085263082	0.0160556230944911	-2.14673366736148
ENSG00000107957	224817_at	SH3 and PX domains 2A	SH3PXD2A	Homo sapiens	1.14077513333333	0.900163943898877	1.38138632276779	6.51591683333333	9.29249458866614	5.35079746997518E-6	1.99559926105657E-4	4.33845111336487
ENSG00000107960	219100_at	oligonucleotide/oligosaccharide-binding fold containing 1	OBFC1	Homo sapiens	1.40189766666667	1.24397964136082	1.55981569197251	8.41901466666667	17.3993369747113	2.16718044829572E-8	4.79718991945622E-6	10.0721876267969
ENSG00000107984	204602_at	dickkopf 1 homolog (Xenopus laevis)	DKK1	Homo sapiens	2.27263566666667	2.05237868421877	2.49289264911457	10.7014081666667	20.2231230408392	5.5569575870946E-9	1.92295351945821E-6	11.4186556085272
ENSG00000108010	209080_x_at,214205_x_at	glutaredoxin 3	GLRX3	Homo sapiens	0.769595333333335	0.618689809074761	0.920500857591909	11.3390846666667	9.99551966976936	7.38385120426229E-5	0.00124028284053161	4.9974343154203
ENSG00000108039	209045_at	X-prolyl aminopeptidase (aminopeptidase P) 1,soluble	XPNPEP1	Homo sapiens	0.573740333333335	0.406119290538212	0.741361376128458	10.5807308333333	6.7086469041109	7.63737287119532E-5	0.00127270149872784	1.49830422041531
ENSG00000108055	209258_s_at,209259_s_at	structural maintenance of chromosomes 3	AC019097.7,SMC3	Homo sapiens	0.744934499999998	0.572785685235361	0.917083314764634	10.5983480833333	8.48129447093512	4.80399834537979E-5	9.12325840686489E-4	3.52269035579328
ENSG00000108061	202777_at	soc-2 suppressor of clear homolog (C. elegans)	SHOC2	Homo sapiens	0.802869000000001	0.649533623259914	0.956204376740088	9.3086435	10.2624349172274	2.2971024403636E-6	1.14508170511241E-4	5.23690935504571
ENSG00000108175	212124_at	MIZ-type containing 1,zinc finger	ZMIZ1	Homo sapiens	0.630545333333334	0.488856269268791	0.772234397397877	9.08428566666667	8.72224085967691	9.10789761206832E-6	2.8602774379083E-4	3.7715700690764
ENSG00000108406	218277_s_at	DEAH (Asp-Glu-Ala-His) box polypeptide 40	DHX40	Homo sapiens	0.784344666666664	0.612559066375806	0.956130266957522	9.022482	8.94887170711564	7.34824201837489E-6	2.48003168120153E-4	4.00050611553423
ENSG00000108448	1559681_a_at	tripartite motif containing 16,tripartite motif containing 16-like	RP11-815I9.5,TRIM16,TRIM16L	Homo sapiens	0.7656505	0.590337255156299	0.9409637448437	4.48564525	8.5598062261809	1.06524375213662E-5	3.18960581314731E-4	3.6044193882751
ENSG00000108578	202179_at	bleomycin hydrolase	BLMH	Homo sapiens	1.80452453333333	1.63421100454662	1.97483806212004	6.90330296666667	20.7664248386372	4.36760825631271E-9	1.6468895269924E-6	11.6524793655163
ENSG00000108602	205623_at	aldehyde dehydrogenase 3 family,member A1	ALDH3A1	Homo sapiens	1.57921776666667	1.43020115621732	1.72823437711601	8.59417461666667	20.7709055861571	4.35905202711406E-9	1.6468895269924E-6	11.6543772025578
ENSG00000108733	205094_at	peroxisomal biogenesis factor 12	PEX12	Homo sapiens	0.7872399	0.583828311306887	0.990651488693114	7.21969915	7.58541763085472	2.87255028865524E-5	6.32527938108035E-4	2.54440576899035
ENSG00000108821	1556499_s_at,202310_s_at	alpha 1,collagen,type I	COL1A1	Homo sapiens	3.8516088	3.67039912086218	4.03281847913782	5.30732383333333	41.6590027997137	4.26963207289766E-4	0.00446181447984862	17.104450408961
ENSG00000108828	208626_s_at	vesicle amine transport protein 1 homolog (T. californica)	VAT1	Homo sapiens	0.735421499999999	0.447019661440932	1.02382333855907	8.65047858333333	4.99788649288105	6.78573584943184E-4	0.00627660476345264	-0.83263081122622
ENSG00000108840	202455_at	histone deacetylase 5	HDAC5	Homo sapiens	0.6752095	0.342240410095215	1.00817858990479	6.45720315	3.9745019647251	0.00305010979386263	0.0195480896705473	-2.41990643029423
ENSG00000109107	202022_at	aldolase C,fructose-bisphosphate	ALDOC	Homo sapiens	1.0572335	0.761403113814442	1.35306388618556	7.56417258333333	7.00448527268423	5.43763787766251E-5	0.0010013568573971	1.8617407745754
ENSG00000109111	208830_s_at	suppressor of Ty 6 homolog (S. cerevisiae)	SUPT6H	Homo sapiens	0.523709133333335	0.36577539751267	0.681642869153999	6.44163643333333	6.49925131178793	9.77512597387079E-5	0.00151984578973873	1.23432865657983
ENSG00000109323	203778_at	beta A,lysosomal,mannosidase	MANBA	Homo sapiens	0.518955099999999	0.306527740466405	0.731382459533592	7.06375145	4.78814644133694	9.12091642319736E-4	0.00784961601508446	-1.1465348905967
ENSG00000109436	212956_at	TBC1 domain family,member 9 (with GRAM domain)	TBC1D9	Homo sapiens	0.778020000000001	0.548356407656004	1.007683592344	7.89121633333333	6.63967311356791	8.27925902898231E-5	0.00134522581696763	1.41197729965963
ENSG00000109790	226001_at	kelch-like family member 5	KLHL5	Homo sapiens	1.32732033333333	1.11966537959329	1.53497528707338	7.64756016666667	12.5279941673711	4.05397865432097E-7	3.49607701774446E-5	7.0644121913018
ENSG00000109819	219195_at	coactivator 1 alpha,peroxisome proliferator-activated receptor gamma	PPARGC1A	Homo sapiens	0.7031327	0.417188510215456	0.989076889784545	4.05972608333333	4.81952359091752	8.72263283673991E-4	0.00759410748962985	-1.09918428683152
ENSG00000109944	220141_at	chromosome 11 open reading frame 63	C11orf63	Homo sapiens	0.673509266666667	0.392527567173209	0.954490966160125	3.3660249	4.69800669687879	0.00103774152446727	0.00865444140485782	-1.28332008332632
ENSG00000110002	210102_at	von Willebrand factor A domain containing 5A	VWA5A	Homo sapiens	1.52308653333333	1.2187423435259	1.82743072314076	5.6435676	9.80861422904151	3.38222542812533E-6	1.47702216679515E-4	4.8263174362574
ENSG00000110011	206782_s_at,228622_s_at	DnaJ (Hsp40) homolog,member 4,subfamily C	DNAJC4	Homo sapiens	0.784115066666663	0.512232598767171	1.05599753456616	7.095073	6.13059654511512	2.80705702854219E-4	0.00328360810944682	0.75557133396575
ENSG00000110013	223744_s_at,224391_s_at	sialic acid acetylesterase	SIAE	Homo sapiens	1.1520643	0.922855675667379	1.38127292433262	8.26865951666667	9.85130704592333	2.59752388952659E-5	5.84924294315758E-4	4.86565737273703
ENSG00000110318	232166_at,235956_at,236325_at	KIAA1377	KIAA1377	Homo sapiens	1.22806086666667	1.06919259266078	1.38692914067256	5.40993063333333	15.1506339736557	8.91565647449158E-4	0.00771669333137291	8.81140232766903
ENSG00000110429	232815_at	F-box protein 3	FBXO3	Homo sapiens	0.542036933333333	0.285466091388322	0.798607775278344	3.93416533333333	4.14066095574321	0.00236563937982431	0.0161261750218022	-2.15312553101177
ENSG00000110455	228264_at	1-aminocyclopropane-1-carboxylate synthase homolog (Arabidopsis)(non-functional)	ACCS	Homo sapiens	0.597967799999999	0.348622273011979	0.84731332698802	6.76058866666667	4.70028624965451	0.00103434499249676	0.00863441924068656	-1.27984712718967
ENSG00000110697	203826_s_at	membrane-associated 1,phosphatidylinositol transfer protein	PITPNM1	Homo sapiens	0.6771335	0.478852260834532	0.875414739165468	6.68175405	6.69330733614199	7.77529474098896E-5	0.00128704969875724	1.47915808701397
ENSG00000111110	212686_at	1H,Mg2+/Mn2+ dependent,protein phosphatase	PPM1H	Homo sapiens	0.531909866666665	0.28888801457883	0.774931718754501	7.2293254	4.28983720077718	0.00188920564928666	0.0135821859880691	-1.91640537199681
ENSG00000111144	208771_s_at	leukotriene A4 hydrolase	LTA4H	Homo sapiens	0.726508666666664	0.534910273127806	0.918107060205522	10.723787	7.43185156630286	3.38819144072539E-5	7.12771708432708E-4	2.3678195979673
ENSG00000111245	209742_s_at	cardiac,light chain 2,myosin,regulatory,slow	MYL2	Homo sapiens	0.612797366666666	0.385041916570946	0.840552816762385	3.42042765	5.27346664144755	4.64537563468516E-4	0.00475428298188449	-0.429602916386221
ENSG00000111269	201990_s_at	cAMP responsive element binding protein-like 2	CREBL2	Homo sapiens	0.5158155	0.266782666521256	0.764848333478743	7.24358881666667	4.05962454245542	0.00267651583477686	0.0177233157235984	-2.28283950381913
ENSG00000111653	218234_at,48825_at	inhibitor of growth family,member 4	ING4	Homo sapiens	0.583685533333334	0.408725983133973	0.758645083532695	7.35535583333333	6.53866920855039	4.3749932017411E-4	0.00454671646654998	1.28445516927003
ENSG00000111674	201313_at	enolase 2 (gamma,neuronal)	ENO2	Homo sapiens	1.968558	1.75395952257152	2.18315647742848	6.610486	17.9791712770379	1.61222208000982E-8	3.8661509747604E-6	10.3682085668004
ENSG00000111678	224719_s_at	RNA,U7 small nuclear 1,chromosome 12 open reading frame 57	C12orf57,RNU7-1	Homo sapiens	1.08627633333334	0.90206654739775	1.27048611926892	9.60841083333333	11.5578142593143	8.21224691988002E-7	5.66210088706734E-5	6.32365839261028
ENSG00000111752	218338_at,225958_at	polyhomeotic homolog 1 (Drosophila),polyhomeotic homolog 1 (Drosophila) pseudogene 1	PHC1,PHC1P1	Homo sapiens	1.3450466	1.0805738431703	1.6095193568297	5.978833	9.96791853017042	6.93938593591791E-6	2.3847324075821E-4	4.97234481260977
ENSG00000111837	220302_at	male germ cell-associated kinase	MAK	Homo sapiens	0.592398533333333	0.413361589513603	0.771435477153063	3.6752121	6.48514080421726	9.94097332955971E-5	0.00153624284000474	1.21633541681643
ENSG00000111846	230788_at	I-branching enzyme (I blood group),glucosaminyl (N-acetyl) transferase 2	GCNT2	Homo sapiens	0.939361833333332	0.71836114230212	1.16036252436454	7.07886208333333	8.33081269200569	1.33389946530155E-5	3.6815221234408E-4	3.36430157587254
ENSG00000111860	228007_at	centrosomal protein 85kDa-like	CEP85L	Homo sapiens	0.623665399999999	0.364128849206309	0.88320195079369	4.18112273333333	4.70978641993065	0.00102031731765648	0.0085490926361948	-1.26538105443141
ENSG00000111962	205139_s_at	uronyl-2-sulfotransferase	UST	Homo sapiens	0.591900733333334	0.367850281246872	0.815951185419796	3.57370326666667	5.17787002415193	5.29146375745204E-4	0.0052165492157844	-0.568192874798031
ENSG00000112033	37152_at	peroxisome proliferator-activated receptor delta	PPARD	Homo sapiens	0.673654966666669	0.51569208017297	0.831617853160369	8.27250951666667	8.35854232586376	1.29772675091967E-5	3.60534604199862E-4	3.39366183311996
ENSG00000112186	212551_at,212554_at	2 (yeast),CAP,adenylate cyclase-associated protein	CAP2	Homo sapiens	1.16863333333333	0.982856880693523	1.35440978597314	6.4842179	12.3292226324678	1.4558458399496E-5	3.92110203444554E-4	6.91729981926817
ENSG00000112394	222939_s_at	member 10 (aromatic amino acid transporter),solute carrier family 16	SLC16A10	Homo sapiens	0.910585600000003	0.622086761988455	1.19908443801155	4.5922123	6.18621202477552	1.42815056876949E-4	0.00200061830252298	0.828962142483461
ENSG00000112782	217628_at,219866_at	chloride intracellular channel 5	CLIC5	Homo sapiens	0.760456399999999	0.367998659430802	1.1529141405692	6.6282293	3.84917785904007	0.0040129853090808	0.0241428225983707	-2.70697043942128
ENSG00000112796	227803_at,237054_at	ectonucleotide pyrophosphatase/phosphodiesterase 5 (putative)	ENPP5	Homo sapiens	2.44770323333333	2.08603844800068	2.80936801866598	4.82271501666667	13.2647976157343	7.67856469912862E-7	5.38237852467766E-5	7.59026468354371
ENSG00000112812	208165_s_at	16 (thymus),protease,serine	PRSS16	Homo sapiens	1.2653079	0.948608089897784	1.58200771010222	6.11825365	7.83062646154918	2.21823423439074E-5	5.26169009827826E-4	2.82081298833531
ENSG00000112874	223535_at	nudix (nucleoside diphosphate linked moiety X)-type motif 12	NUDT12	Homo sapiens	1.0741257	0.891654835835455	1.25659656416455	7.48229648333333	11.5374456985661	8.3395003601574E-7	5.71801371832396E-5	6.3074727415559
ENSG00000112972	205822_s_at,221750_at	3-hydroxy-3-methylglutaryl-CoA synthase 1 (soluble)	HMGCS1	Homo sapiens	0.990618999999999	0.829409455894231	1.45857136467357	9.33076216666667	12.0438127480047	0.00294770776141245	0.0190518951995571	6.70195927767038
ENSG00000112977	201095_at	death-associated protein	DAP	Homo sapiens	1.05827033333333	0.861244549010009	1.25529611765665	9.99582116666667	10.5274126752709	1.84493027332756E-6	9.74604470475212E-5	5.46914105260452
ENSG00000112992	202783_at,202784_s_at,238530_at	nicotinamide nucleotide transhydrogenase	NNT	Homo sapiens	0.904458	0.710887735970499	1.0980282640295	8.69786766666667	9.15794124896663	2.59446259474649E-4	0.00310937686214619	4.20741068112513
ENSG00000112996	218398_at,222275_at,227600_at,231207_at	mitochondrial ribosomal protein S30	MRPS30	Homo sapiens	0.77110123333333	0.590520337463873	0.951682129202787	10.73671	9.18987065768997	6.87697954175025E-5	0.00117978932050579	4.23865496593441
ENSG00000113240	228751_at	CDC-like kinase 4	CLK4	Homo sapiens	0.596458533333332	0.322644081080549	0.870272985586116	5.24268526666667	4.26945047636006	0.0019478102131009	0.0138811943953717	-1.94859399535956
ENSG00000113269	217865_at	ring finger protein 130	RNF130	Homo sapiens	0.829762133333334	0.645984437843595	1.01353982882307	8.39528243333333	8.84929965377248	8.07065972962051E-6	2.65821277540362E-4	3.90052613427334
ENSG00000113318	205887_x_at,210947_s_at	mutS homolog 3 (E. coli)	MSH3	Homo sapiens	1.98882733333333	1.82087732901414	2.15677733765253	8.910131	23.2094661777668	1.47513799384906E-8	3.64946469745238E-6	12.6189262495541
ENSG00000113319	1556128_a_at,228109_at	Ras protein-specific guanine nucleotide-releasing factor 2	RASGRF2	Homo sapiens	2.6944743	2.43038197721145	2.95856662278855	7.91971385	19.997069697089	1.82409330834249E-7	2.0605847444964E-5	11.3191528764944
ENSG00000113328	208796_s_at	cyclin G1	CCNG1	Homo sapiens	0.9005755	0.713941830776427	1.08720916922357	11.5941219166667	9.4575408215583	4.61033699299288E-6	1.81890840300881E-4	4.49697597029372
ENSG00000113391	212936_at	family with sequence similarity 172,member A	FAM172A	Homo sapiens	1.05087446666667	0.888613422819934	1.2131355105134	7.65724576666667	12.693595813946	3.61148433370758E-7	3.24233014688771E-5	7.18523101927691
ENSG00000113583	203024_s_at	chromosome 5 open reading frame 15	C5orf15	Homo sapiens	0.600008166666667	0.435613538674865	0.764402794658469	9.45572658333333	7.15348434107722	4.60018828261802E-5	8.82509804744353E-4	2.04067648849721
ENSG00000113638	219421_at	tetratricopeptide repeat domain 33	TTC33	Homo sapiens	0.761065366666666	0.593908531218483	0.92822220211485	6.88681211666667	8.92371947906272	7.52377939344835E-6	2.52679753278126E-4	3.97533947641437
ENSG00000113645	213085_s_at,216074_x_at,241950_at	WW and C2 domain containing 1	WWC1	Homo sapiens	0.733330033333334	0.563971768892281	0.902688297774387	9.080414	8.48674529618339	0.00183516863654428	0.0132827436064414	3.52838451203607
ENSG00000113719	223847_s_at,224576_at,224577_at	endoplasmic reticulum-golgi intermediate compartment (ERGIC) 1	ERGIC1	Homo sapiens	1.03188833333333	0.838705077435103	1.25762315587506	9.6069615	10.5282508747663	8.76618173202922E-6	2.79307101514392E-4	5.46986717785734
ENSG00000113758	202806_at,217025_s_at	drebrin 1	DBN1	Homo sapiens	1.20139336666667	0.959409721858259	1.44337701147507	7.62341068333333	9.73077222552101	1.86574908618465E-5	4.66038131651359E-4	4.75419753236539
ENSG00000113761	236267_at	zinc finger protein 346	ZNF346	Homo sapiens	0.685876933333334	0.484503030361849	0.887250836304818	5.6989694	6.6756122184833	7.93777244406467E-5	0.00130531316206212	1.45703446040809
ENSG00000113790	205222_at	enoyl-CoA,hydratase/3-hydroxyacyl CoA dehydrogenase	EHHADH	Homo sapiens	1.11165313333333	0.68421519781616	1.53909106885051	5.3567479	5.09734846533502	5.91088770602211E-4	0.00568074855557671	-0.685932049542554
ENSG00000113916	203140_at,215990_s_at	B-cell CLL/lymphoma 6	BCL6	Homo sapiens	1.3053348	1.04118655425758	1.56948304574242	8.3904976	9.68550515478934	3.6937416321713E-5	7.56836697214628E-4	4.71202381229753
ENSG00000113971	1553389_at,235410_at,235432_at	nephronophthisis 3 (adolescent)	NPHP3	Homo sapiens	0.840810133333332	0.593939131855028	1.17026103602156	5.6612714	6.67537932483527	0.00140448348733098	0.0108521954027447	-1.60351761869536
ENSG00000114026	205760_s_at	8-oxoguanine DNA glycosylase	OGG1	Homo sapiens	0.533096466666667	0.333687596246617	0.732505337086717	6.56575303333333	5.23973619002642	4.8630774148292E-4	0.00491840099252287	-0.478355364174894
ENSG00000114331	212476_at	ArfGAP with coiled-coil,ankyrin repeat and PH domains 2	ACAP2	Homo sapiens	0.712275166666668	0.504885216649049	0.919665116684287	8.48883941666667	6.73144322388973	7.43730092407686E-5	0.00124696236744527	1.5267020129972
ENSG00000114416	201635_s_at,201637_s_at,229519_at	autosomal homolog 1,fragile X mental retardation	FXR1	Homo sapiens	0.665946	0.512840015358418	0.855100578709076	10.31762175	8.67275065865775	1.72786459020647E-4	0.0022929853512024	3.72091756921167
ENSG00000114439	213016_at	bobby sox homolog (Drosophila)	BBX	Homo sapiens	0.529976166666669	0.311527667316477	0.748424666016862	8.64081291666667	4.75505303273375	9.56218579876298E-4	0.00814476567296099	-1.19662325928393
ENSG00000114446	218100_s_at	intraflagellar transport 57 homolog (Chlamydomonas)	IFT57	Homo sapiens	0.59888333333333	0.452591904336971	0.745174762329689	9.42681	8.02364001997571	1.81765684121434E-5	4.59276421928429E-4	3.03370429317635
ENSG00000114473	221185_s_at	IQ motif containing G	IQCG	Homo sapiens	0.914811766666666	0.659621642881361	1.17000189045197	4.70851065	7.0261265941804	5.3063036655758E-5	9.84800247506303E-4	1.88789886486487
ENSG00000114626	229164_s_at	ankyrin repeat and BTB (POZ) domain containing 1	ABTB1	Homo sapiens	0.562804666666665	0.386284467925431	0.739324865407899	6.1202065	6.24901220859583	1.32223455814427E-4	0.00189150116343637	0.911332252386859
ENSG00000114670	1555082_a_at,219542_at	NIMA-related kinase 11	NEK11	Homo sapiens	1.93473766666667	1.64774454636302	2.22173078697032	5.84990006666667	13.2129165402559	2.35792499621928E-6	1.16458490666928E-4	7.55420442908293
ENSG00000114698	218901_at	phospholipid scramblase 4	PLSCR4	Homo sapiens	1.53092226666667	1.2286344739039	1.83321005942943	6.10434266666667	9.92614514259248	3.05539119409915E-6	1.37832931961527E-4	4.93425467553587
ENSG00000114796	221985_at,221986_s_at,243918_at	kelch-like family member 24	KLHL24	Homo sapiens	1.34947163333333	0.978668368189288	1.73338452007218	5.74800778333333	8.11085176317039	2.40339046204011E-4	0.00294169181804439	3.12857825710722
ENSG00000114812	205019_s_at	vasoactive intestinal peptide receptor 1	VIPR1	Homo sapiens	1.24962266666667	1.00687643241267	1.49236890092067	7.81838833333333	10.0896124236836	2.657107109766E-6	1.26218963718095E-4	5.08250208099443
ENSG00000114850	222411_s_at,222412_s_at	gamma (translocon-associated protein gamma),signal sequence receptor	SSR3	Homo sapiens	0.692514999999998	0.513172726853945	0.893280830504817	10.4884704166667	8.42590947371003	7.18938936259349E-5	0.0012173424075559	3.46466290614241
ENSG00000115042	218504_at,222056_s_at	fumarylacetoacetate hydrolase domain containing 2A,fumarylacetoacetate hydrolase domain containing 2B,fumarylacetoacetate hydrolase domain containing 2C,pseudogene	FAHD2A,FAHD2B,FAHD2CP	Homo sapiens	1.07532383333333	0.922412825275382	1.22823484139128	8.18116241666667	13.7831540830085	9.34321910204184E-6	2.91347953502391E-4	7.94290986800354
ENSG00000115073	202135_s_at	ARP1 actin-related protein 1 homolog B,centractin beta (yeast)	ACTR1B	Homo sapiens	0.685184266666667	0.518180171384484	0.85218836194885	8.27443736666667	8.04133864604356	1.78509377005245E-5	4.53429671335099E-4	3.05302364397325
ENSG00000115109	225855_at	erythrocyte membrane protein band 4.1 like 5	EPB41L5	Homo sapiens	0.614089099999998	0.34357142375578	0.884606776244215	5.25814001666667	4.44921949651835	0.00149087565527049	0.0113307793233131	-1.66658249764646
ENSG00000115129	210609_s_at	tumor protein p53 inducible protein 3	TP53I3	Homo sapiens	0.861705333333334	0.673370206636364	1.0500404600303	7.3618222	8.96758585740019	7.22055078871823E-6	2.45359611170397E-4	4.01919233630711
ENSG00000115137	223504_at,227859_at	DnaJ (Hsp40) homolog,member 27,subfamily C	DNAJC27	Homo sapiens	0.762528166666668	0.569226711146047	0.955829622187288	5.06406425	7.73159074171894	9.38552144733512E-4	0.00802178185294744	2.70998855805876
ENSG00000115234	200991_s_at	sorting nexin 17	SNX17	Homo sapiens	0.567733333333333	0.415300434550474	0.720166232116192	9.64784166666667	7.29984731013547	3.91276613014182E-5	7.85155993854215E-4	2.21383223788836
ENSG00000115255	226597_at	receptor accessory protein 6	REEP6	Homo sapiens	0.703776	0.493112372282004	0.914439627717995	8.50114166666667	6.54776350395977	9.22749834094897E-5	0.00145728905774519	1.29599134360259
ENSG00000115274	221251_x_at,222093_s_at,223072_s_at,65133_i_at	INO80 complex subunit B,WW domain binding protein 1	AC108479.2,AC111200.7,INO80B,WBP1	Homo sapiens	1.10110106666667	0.84795809397617	1.35424403935717	7.82349946666667	8.52529466280662	4.02059156953518E-4	0.00427178087960233	3.56856958953159
ENSG00000115282	218838_s_at	tetratricopeptide repeat domain 31	TTC31	Homo sapiens	0.556061099999999	0.391278907764005	0.720843292235994	7.37873821666667	6.61394119361435	8.53356999151958E-5	0.00137469929076704	1.37961484712344
ENSG00000115289	210023_s_at	polycomb group ring finger 1	PCGF1	Homo sapiens	0.659569133333334	0.48671428443939	0.832423982227278	8.23066743333333	7.47871265931794	3.22086385531661E-5	6.84152025211482E-4	2.42199419096448
ENSG00000115306	212071_s_at,226342_at	beta,non-erythrocytic 1,spectrin	SPTBN1	Homo sapiens	0.833167866666664	0.649986782608208	1.01634895072512	10.9452076666667	8.91456134860313	5.7503121785073E-4	0.0055655570607167	3.96616126665736
ENSG00000115317	203089_s_at	HtrA serine peptidase 2	HTRA2	Homo sapiens	0.6307689	0.421488732669976	0.840049067330023	7.97309471666667	5.90731717362587	2.02345595184882E-4	0.00258607887254171	0.456685951459305
ENSG00000115414	210495_x_at,211719_x_at,212464_s_at,216442_x_at	fibronectin 1	FN1	Homo sapiens	0.816659866666667	0.635510910638183	0.997808822695151	4.23327096666667	8.83595446188643	0.00344201075585255	0.0214757432473169	3.88705461562869
ENSG00000115446	203583_at	unc-50 homolog (C. elegans)	UNC50	Homo sapiens	0.563115999999999	0.411600295391075	0.714631704608923	8.957891	7.2843081314044	3.98013341946661E-5	7.9479106906259E-4	2.19556995644033
ENSG00000115504	212653_s_at	EH domain binding protein 1	EHBP1	Homo sapiens	0.705511333333332	0.52693769608039	0.884084970586274	9.99266666666667	7.74345432668496	2.43000533091224E-5	5.58237569191709E-4	2.7233218960899
ENSG00000115548	212689_s_at	lysine (K)-specific demethylase 3A	KDM3A	Homo sapiens	0.751882300000001	0.594288468339402	0.9094761316606	8.25326235	9.35101465003329	5.07428751749095E-6	1.92530652337833E-4	4.39493525421612
ENSG00000115648	218211_s_at	melanophilin	MLPH	Homo sapiens	0.566586333333333	0.411550578788664	0.721622087878003	9.96402583333333	7.16279164588438	4.55275993100648E-5	8.76795171637124E-4	2.05176417649455
ENSG00000115657	203192_at	ATP-binding cassette,autophagy related 9A,member 6,sub-family B (MDR/TAP)	ABCB6,ATG9A	Homo sapiens	0.5654798	0.418686448451114	0.712273151548887	7.6345191	7.55020598883057	2.98271442118401E-5	6.4946201106426E-4	2.5041557408619
ENSG00000115738	201565_s_at,213931_at	dominant negative helix-loop-helix protein,inhibitor of DNA binding 2	ID2	Homo sapiens	1.11344333333333	0.900962141139181	1.32592452552748	10.227873	10.2705976450166	7.33291208939477E-5	0.00123476122108919	5.24414416143965
ENSG00000115756	205462_s_at,212552_at	hippocalcin-like 1	HPCAL1	Homo sapiens	0.647339999999998	0.466021179784947	0.82865882021505	10.4388756666667	6.99741529449259	1.01609793305926E-4	0.00156141524704932	1.85318271728546
ENSG00000115808	227422_at,230734_x_at,236388_at	calmodulin binding protein,striatin	STRN	Homo sapiens	0.799445733333332	0.595708871363855	1.00318259530281	7.48492173333333	9.32413096600384	3.24349940208202E-4	0.00365043906564089	4.36902479995238
ENSG00000115825	211084_x_at,218236_s_at,222565_s_at	protein kinase D3	PRKD3	Homo sapiens	0.864565999999998	0.683516017679394	1.0456159823206	9.33936066666667	9.35939457457217	7.8068772279581E-5	0.00128993959636932	4.40299867168188
ENSG00000115828	205174_s_at	glutaminyl-peptide cyclotransferase	QPCT	Homo sapiens	0.548500333333331	0.358601947452565	0.738398719214098	10.5516398333333	5.66113763345277	2.77595888236318E-4	0.0032576851661989	0.119163280113147
ENSG00000115902	209610_s_at,212810_s_at,212811_x_at	member 4,solute carrier family 1 (glutamate/neutral amino acid transporter)	SLC1A4	Homo sapiens	0.664383166666667	0.467775007883558	0.940331753140468	7.63315411666667	7.94308671098894	0.00100708680367078	0.00847114938318463	2.94534802159629
ENSG00000116005	203803_at,225274_at	prenylcysteine oxidase 1	PCYOX1	Homo sapiens	0.83046433333333	0.613235469091071	1.04769319757559	9.26754116666667	7.49292774446015	1.67954164169856E-4	0.0022482214787181	2.43837742818695
ENSG00000116016	200878_at,200879_s_at	endothelial PAS domain protein 1	EPAS1	Homo sapiens	1.5482256	1.33672870344288	1.75972249655712	8.49025553333333	14.3475694695284	4.9349182317822E-4	0.00497357888152428	8.31178520304876
ENSG00000116035	220443_s_at	ventral anterior homeobox 2	VAX2	Homo sapiens	0.650607433333334	0.416056272708323	0.885158593958344	5.15792035	5.43662684938086	3.73074982978796E-4	0.00402881190882197	-0.1960542081813
ENSG00000116117	228411_at	par-3 partitioning defective 3 homolog B (C. elegans)	PARD3B	Homo sapiens	0.798607966666668	0.502431007064067	1.09478492626927	4.51408265	5.28482314942261	4.57446055356561E-4	0.00470394265123566	-0.413225021006869
ENSG00000116127	214221_at	Alstrom syndrome 1	ALMS1	Homo sapiens	0.647296266666666	0.428178304851126	0.866414228482207	7.1763692	5.78992867349647	2.35032520109829E-4	0.0028929317958138	0.296793829266572
ENSG00000116260	230523_at	quiescin Q6 sulfhydryl oxidase 1	QSOX1	Homo sapiens	0.791683866666668	0.60225669971973	0.981111033613607	6.01377793333333	8.19139034182318	1.53332094872927E-5	4.07358225810365E-4	3.21547565601827
ENSG00000116396	235467_s_at	Shaw-related subfamily,member 4,potassium voltage-gated channel	KCNC4	Homo sapiens	1.1753504	0.821464553208906	1.5292362467911	4.11274946666667	6.5095693261071	9.65575839992277E-5	0.00150664552087836	1.24746935321522
ENSG00000116574	223168_at	ras homolog family member U	RHOU	Homo sapiens	0.856365499999997	0.671391334900402	1.04133966509959	9.07080658333333	9.07394574101149	6.53952088390808E-6	2.29293161436458E-4	4.12477162465107
ENSG00000116667	223126_s_at	chromosome 1 open reading frame 21	C1orf21	Homo sapiens	0.576762699999998	0.359134512675065	0.794390887324931	7.03032298333333	5.1943368803521	5.1736095763835E-4	0.00514023448280516	-0.54422796221064
ENSG00000116678	209894_at,211354_s_at,211355_x_at,211356_x_at	leptin receptor	LEPR	Homo sapiens	1.44160156666667	0.995629896887682	1.88757323644565	5.53139598333333	6.33557542371121	0.00201376352813711	0.01424722061347	-1.98366910291875
ENSG00000116741	202388_at	24kDa,regulator of G-protein signaling 2	RGS2	Homo sapiens	0.856603999999997	0.643804174727954	1.06940382527204	10.3747476666667	7.88963518586831	2.0863720925414E-5	5.04745106901331E-4	2.88633013816549
ENSG00000116761	206085_s_at,217127_at	cystathionase (cystathionine gamma-lyase)	CTH	Homo sapiens	1.3909925	1.11227769622456	1.66970730377543	6.81984505	9.78166629771817	1.44610498604925E-4	0.00202002161692415	4.80140779878244
ENSG00000116793	210191_s_at	putative homeodomain transcription factor 1	PHTF1	Homo sapiens	0.523809866666668	0.315970293433706	0.73164943989963	6.72248713333333	4.93961981081751	7.36209181513463E-4	0.00668664954463041	-0.919216971793137
ENSG00000116871	217943_s_at	MAP7 domain containing 1	MAP7D1	Homo sapiens	0.520569566666664	0.354427895620345	0.686711237712982	7.42187798333333	6.1411300108438	1.50985110952354E-4	0.00208252041910191	0.769503556195699
ENSG00000116957	203714_s_at	tubulin folding cofactor E	TBCE	Homo sapiens	0.500621000000001	0.336262619180321	0.66497938081968	9.3774575	5.96987585915025	1.86966354293479E-4	0.00243662487568862	0.541117284208087
ENSG00000116984	226969_at	5-methyltetrahydrofolate-homocysteine methyltransferase	MTR	Homo sapiens	0.850339166666665	0.67320666196547	1.02747167136786	6.77265808333333	9.40896841108811	4.81583705019684E-6	1.86768066089927E-4	4.45057287369267
ENSG00000116991	1559469_s_at,225056_at,233587_s_at	signal-induced proliferation-associated 1 like 2	SIPA1L2	Homo sapiens	1.3280341	1.13147032729006	1.52459787270994	8.17028028333333	13.2420077736399	0.00131367500992669	0.0103309378524709	7.57444198279788
ENSG00000117054	202502_at	C-4 to C-12 straight chain,acyl-CoA dehydrogenase	ACADM	Homo sapiens	0.65841716666667	0.484804624459567	0.832029708873773	9.36448458333333	7.43306858516114	3.38372764605827E-5	7.12312781138533E-4	2.3692297850699
ENSG00000117139	201548_s_at,201549_x_at,211202_s_at	lysine (K)-specific demethylase 5B	KDM5B	Homo sapiens	0.873853666666665	0.713194476513633	1.0345128568197	8.02514516666667	10.6605897415114	9.32920206402606E-5	0.00146868448848438	5.5838519832703
ENSG00000117151	218923_at,218924_s_at	chitobiase,di-N-acetyl-	CTBS	Homo sapiens	1.0008715	0.808333522143542	1.19340947785646	7.63295741666667	10.1884943167682	8.94162882544203E-6	2.82755093135363E-4	5.17113636885882
ENSG00000117280	218699_at,218700_s_at,243777_at	RAB7,member RAS oncogene family-like 1	RAB7L1	Homo sapiens	1.02371416666667	0.810407848583684	1.23702048474965	8.7777475	9.64137369247102	5.55488671372984E-5	0.00101542437670739	4.6707409820777
ENSG00000117305	202772_at	3-hydroxymethyl-3-methylglutaryl-CoA lyase	HMGCL	Homo sapiens	0.568682666666668	0.366649121439718	0.770716211893617	8.52401266666667	5.51689346463138	3.35387752613352E-4	0.00373316884652586	-0.0825422448508641
ENSG00000117394	201249_at,201250_s_at	member 1,solute carrier family 2 (facilitated glucose transporter)	SLC2A1	Homo sapiens	0.585819666666666	0.325008025729974	0.846631307603358	9.86734916666667	4.40235506351738	0.00164008711803486	0.0121654813700388	-1.7672841908534
ENSG00000117519	201445_at	acidic,calponin 3	CNN3	Homo sapiens	1.39831056666667	1.18440872983206	1.61221240350128	5.86897015	12.8125984817397	3.32642508183242E-7	3.09332460135011E-5	7.27109307459053
ENSG00000117525	204363_at	coagulation factor III (thromboplastin,tissue factor)	F3	Homo sapiens	0.539636966666667	0.284506910275206	0.794767023058129	7.12402248333333	4.14560728105772	0.00234794743409409	0.0160359272552741	-2.14523308616416
ENSG00000117533	211760_s_at	vesicle-associated membrane protein 4	VAMP4	Homo sapiens	0.654288633333333	0.395650056124008	0.912927210542658	5.35140178333333	4.95820140469374	7.17277912220087E-4	0.00654929356223	-0.891552312638959
ENSG00000117595	202597_at	interferon regulatory factor 6	IRF6	Homo sapiens	0.822982066666666	0.652877371524178	0.993086761809153	8.00046463333333	9.48248494398037	4.50856078761814E-6	1.79276771682197E-4	4.52072571564353
ENSG00000117597	220251_at	digestive organ expansion factor homolog (zebrafish)	DIEXF	Homo sapiens	0.617715533333334	0.474044698898374	0.761386367768293	6.62957666666667	8.42690308569464	1.21305740479623E-5	3.46497620307063E-4	3.46570665856022
ENSG00000117602	219864_s_at,229064_s_at	RCAN family member 3	RCAN3	Homo sapiens	0.866334666666665	0.643408141694651	1.08926119163868	6.36944546666667	7.61679098276143	0.00835070765268785	0.0421966605932186	-3.4678436313922
ENSG00000117625	222605_at,241433_at	REST corepressor 3	RCOR3	Homo sapiens	0.557841666666665	0.374731822708877	0.811348007823324	7.46016503333333	6.32555013653359	0.00182513845573978	0.0132294107208766	-1.88004161940901
ENSG00000117697	209484_s_at,230592_at	MIND kinetochore complex component,NSL1,homolog (S. cerevisiae)	NSL1	Homo sapiens	0.631358333333329	0.468658862403647	0.794057804263012	9.06744183333333	7.60567681997795	2.76370897846398E-4	0.00324879302744822	2.56749961689571
ENSG00000117791	219527_at,221636_s_at,227417_at	mitochondrial amidoxime reducing component 2	MARC2	Homo sapiens	1.63212613333333	1.34628103325874	1.91797123340793	7.1926682	14.5097813488661	6.71575544582818E-6	2.33353124970986E-4	8.4150253033096
ENSG00000118058	244110_at	Drosophila),myeloid/lymphoid or mixed-lineage leukemia (trithorax homolog	MLL	Homo sapiens	0.646722599999999	0.442817563144766	0.850627636855233	6.2871175	6.21638888149695	1.37614935150804E-4	0.0019477340355605	0.8686090178905
ENSG00000118307	220168_at	cancer susceptibility candidate 1	CASC1	Homo sapiens	0.533686666666666	0.261886234954497	0.805487098378835	3.15050796666667	3.84843629241766	0.0037079198861869	0.022712474731308	-2.62435277158158
ENSG00000118894	222013_x_at	family with sequence similarity 86,member A	FAM86A	Homo sapiens	0.580953466666664	0.427565226294147	0.73434170703918	7.18298913333333	7.42330617128827	3.419716014321E-5	7.16920909060586E-4	2.35791299241249
ENSG00000118922	208467_at,214276_at,227261_at,229881_at	Kruppel-like factor 12	KLF12	Homo sapiens	1.931193	1.689211282695	2.173174717305	6.71745366666667	15.6419615884659	7.78928059641271E-5	0.00128742115057093	9.10345595395924
ENSG00000118960	219020_at	HCLS1 binding protein 3	HS1BP3	Homo sapiens	0.901135900000001	0.693094915156496	1.10917688484351	7.82994471666667	8.48964405020806	1.14065246897277E-5	3.33210214567021E-4	3.53141145223431
ENSG00000119042	213435_at	SATB homeobox 2	SATB2	Homo sapiens	1.87901623333333	1.62931518691106	2.12871727975561	4.31952555	14.7488534648405	9.5453826313473E-8	1.28862665523189E-5	8.56500801516695
ENSG00000119125	1569555_at	guanine deaminase	GDA	Homo sapiens	0.829042899999999	0.666474244656412	0.991611555343587	5.90486631666667	9.99512619578748	2.87983554899888E-6	1.33210667209403E-4	4.99707708120471
ENSG00000119138	203542_s_at,203543_s_at	Kruppel-like factor 9	KLF9	Homo sapiens	1.3213688	1.11771705810449	1.52502054189551	4.57466531666667	12.7169806365991	2.07112943954776E-4	0.00262857479357646	7.20216632340839
ENSG00000119185	203337_x_at	integrin beta 1 binding protein 1	ITGB1BP1	Homo sapiens	0.6463165	0.392264793234001	0.900368206766	6.77921185	4.98621748595753	6.8971595682938E-4	0.00635708360412109	-0.84993310356468
ENSG00000119227	220041_at	class Z,phosphatidylinositol glycan anchor biosynthesis	PIGZ	Homo sapiens	1.7600333	1.53307057882641	1.98699602117359	6.09661025	15.1989800869228	7.2976680959531E-8	1.07547170659363E-5	8.84058435168999
ENSG00000119636	220173_at	coiled-coil domain containing 176	CCDC176	Homo sapiens	0.810254333333333	0.481011891378111	1.13949677528856	4.19421796666667	4.82340400046853	8.67468733090233E-4	0.0075607927597176	-1.09333794062877
ENSG00000119686	219316_s_at,222866_s_at	feline leukemia virus subgroup C cellular receptor family,member 2	FLVCR2	Homo sapiens	0.735799799999999	0.473461327455012	0.998138272544985	6.3574464	5.49725358176152	0.0043251756002021	0.0255763547416234	-2.78516936880856
ENSG00000119711	204290_s_at,221588_x_at,221589_s_at,221590_s_at	aldehyde dehydrogenase 6 family,member A1	ALDH6A1	Homo sapiens	1.5808767	1.25088744820678	1.91086595179322	6.99222665	9.38958277932056	2.02916043780643E-4	0.00258961739048308	4.43199506225479
ENSG00000119729	212119_at,212120_at,212122_at	ras homolog family member Q	RHOQ	Homo sapiens	1.02808066666667	0.79255967503003	1.28481656922946	8.01658166666667	8.89178897540039	6.3530101475278E-4	0.00599604401546836	3.94330454787736
ENSG00000119777	217899_at	transmembrane protein 214	TMEM214	Homo sapiens	0.687215666666667	0.531474258049053	0.84295707528428	8.3150565	8.64842541385631	9.7770244048826E-6	3.01427076647564E-4	3.69593320659898
ENSG00000119801	217783_s_at,222408_s_at	yippee-like 5 (Drosophila)	YPEL5	Homo sapiens	1.28730636666667	0.9560801971496	1.61853253618373	7.44166321666667	8.95390669691517	2.77640642688581E-5	6.16208954291134E-4	4.00553682913857
ENSG00000119820	209551_at	Yip1 domain family,member 4	YIPF4	Homo sapiens	0.929985266666668	0.771929048581235	1.0880414847521	7.4895175	11.5322108228246	8.37255514743898E-7	5.71801371832396E-5	6.30330850984026
ENSG00000119844	217939_s_at,222472_at	aftiphilin	AFTPH	Homo sapiens	0.561986333333333	0.407604965224607	0.71636770144206	9.6326165	7.1347532842261	1.02853914028348E-4	0.00157742994375874	2.01833062126446
ENSG00000119862	219998_at,226188_at	galactoside-binding-like,lectin	LGALSL	Homo sapiens	1.06782553333333	0.830866450018408	1.30478461664826	6.97023633333333	8.83232479560231	6.44577329029761E-5	0.00112847471869043	3.88338764449447
ENSG00000119929	218970_s_at	cutC copper transporter homolog (E. coli)	CUTC	Homo sapiens	0.888576666666666	0.631886480303216	1.14526685303012	8.35216366666667	6.78474813876757	6.99138642135856E-5	0.00119417073598182	1.59284682098328
ENSG00000119943	228384_s_at	pyridine nucleotide-disulphide oxidoreductase domain 2	PYROXD2	Homo sapiens	0.716199866666666	0.441226500207447	0.991173233125885	6.45969346666667	5.10495239038811	5.84918521501515E-4	0.00564128067791415	-0.674774320788676
ENSG00000119950	202364_at	MAX interactor 1,dimerization protein	MXI1	Homo sapiens	1.18183333333334	0.98923849307543	1.37442817359124	9.56336566666667	12.0270655535757	5.79998352046368E-7	4.51287253748271E-5	6.68916996849296
ENSG00000119953	200071_at	survival motor neuron domain containing 1	SMNDC1	Homo sapiens	0.720113166666668	0.571911579954323	0.868314753379012	10.4476035833333	9.52348691245285	4.34658442169786E-6	1.75646343870163E-4	4.55964661247962
ENSG00000119977	212121_at,212123_at	tectonic family member 3	TCTN3	Homo sapiens	1.151312	0.997381651208035	1.30524234879196	9.41018775	14.6594227368279	2.33177008959668E-6	1.15689228356351E-4	8.50920319270611
ENSG00000119979	221804_s_at,222955_s_at,225351_at	family with sequence similarity 45,member A,member B (pseudogene)	FAM45A,FAM45B	Homo sapiens	0.865030666666665	0.681730385262841	1.07932802455648	10.20200225	9.81583972105984	2.0395584113392E-5	4.95888827889235E-4	4.83298611678652
ENSG00000119986	218631_at	arginine vasopressin-induced 1	AVPI1	Homo sapiens	0.700422100000001	0.545443558945999	0.855400641054003	7.66962328333333	8.85801402335801	8.00442295690081E-6	2.63957675011189E-4	3.90931381416651
ENSG00000120029	1568733_at,218891_at,55662_at	chromosome 10 open reading frame 76	C10orf76	Homo sapiens	0.719083600000001	0.562795312926949	0.875371887073053	7.3052645	9.01780923105671	3.72060520029303E-4	0.00402421541693415	4.06917847173265
ENSG00000120053	208813_at	glutamic-oxaloacetic transaminase 1,soluble (aspartate aminotransferase 1)	GOT1	Homo sapiens	0.777683999999995	0.629229374593723	0.926138625406268	9.61764866666667	10.2673300153613	2.28771908915713E-6	1.14229261369558E-4	5.24124861316329
ENSG00000120055	220152_at	chromosome 10 open reading frame 95	C10orf95	Homo sapiens	0.621550699999999	0.474938409024025	0.768162990975973	6.97978335	8.30910545395742	1.36298683617007E-5	3.73915229641738E-4	3.34126268290601
ENSG00000120137	218433_at,221751_at	pantothenate kinase 3	PANK3	Homo sapiens	0.627928566666669	0.41600832200597	0.839848811327368	9.94090333333333	5.80745542975852	3.04519981515201E-4	0.00348756388549301	0.320788089754016
ENSG00000120318	218950_at	ArfGAP with RhoGAP domain,ankyrin repeat and PH domain 3	ARAP3	Homo sapiens	0.5982691	0.404753958571482	0.791784241428519	4.85426221666667	6.05940124585201	1.67119410099854E-4	0.00224117089703447	0.661008632968115
ENSG00000120696	223412_at,229298_at,229970_at	kelch repeat and BTB (POZ) domain containing 7	KBTBD7	Homo sapiens	0.675468466666665	0.472059799873664	0.878877133459666	6.88995671666667	6.56429252966887	9.83680555041438E-5	0.00152618428907181	1.31693098123221
ENSG00000120742	200969_at	stress-associated endoplasmic reticulum protein 1	SERP1	Homo sapiens	0.602253666666668	0.454877458467023	0.749629874866312	10.4829931666667	8.00940335379524	1.84432221170123E-5	4.63317291952537E-4	3.018139506554
ENSG00000120875	204015_s_at	dual specificity phosphatase 4	DUSP4	Homo sapiens	0.866643433333333	0.70946723076987	1.0238196358968	7.43064198333333	10.8069153540316	1.47153010824302E-6	8.33477916846099E-5	5.70837791436152
ENSG00000120885	208791_at,208792_s_at	clusterin	CLU	Homo sapiens	1.15402333333333	0.975210841217927	1.33283582544874	7.92906683333333	12.6492514247405	1.48600759321173E-6	8.38467132702287E-5	7.15303180654374
ENSG00000120889	209295_at	member 10b,tumor necrosis factor receptor superfamily	TNFRSF10B	Homo sapiens	0.972727500000001	0.781120243240932	1.16433475675907	8.58885958333333	9.9500973972451	2.99313474976419E-6	1.362611510769E-4	4.95611242939595
ENSG00000120896	209253_at	sorbin and SH3 domain containing 3	SORBS3	Homo sapiens	0.621555166666666	0.458839243037664	0.784271090295668	7.12629195	7.48682559089332	3.19282222158954E-5	6.79515589588977E-4	2.4313474099389
ENSG00000120913	219165_at	PDZ and LIM domain 2 (mystique)	PDLIM2	Homo sapiens	1.2897951	1.01179927786592	1.56779092213409	6.19631245	9.09348897415061	6.4222195515806E-6	2.26831301022396E-4	4.14405719767301
ENSG00000120925	220985_s_at,226104_at	ring finger protein 170	RNF170	Homo sapiens	1.35428976666667	1.13996395035425	1.56861558297908	6.2789146	12.3846917416084	2.41929234990566E-6	1.19059234231406E-4	6.95858572883531
ENSG00000121064	218217_at	serine carboxypeptidase 1	SCPEP1	Homo sapiens	1.35431406666667	1.13151260742224	1.57711552591109	6.8430189	11.9137765229386	6.30093865796111E-7	4.75267655221801E-5	6.60219937762718
ENSG00000121417	205437_at	zinc finger protein 211	ZNF211	Homo sapiens	0.8127238	0.600216101049401	1.0252314989506	6.06453706666667	7.49577255433383	3.16220665597523E-5	6.75893858152641E-4	2.44165333476407
ENSG00000121644	212371_at	desumoylating isopeptidase 2	DESI2	Homo sapiens	0.633527666666669	0.477902558117251	0.789152775216087	9.28296716666667	7.97873441792379	1.90323128033999E-5	4.72566622400494E-4	2.98453531709761
ENSG00000121743	239572_at	46kDa,alpha 3,gap junction protein	GJA3	Homo sapiens	0.847322699999999	0.636137515320171	1.05850788467983	3.69046765	7.86381856189869	2.14297672852713E-5	5.14568522758985E-4	2.85771313592537
ENSG00000121966	217028_at	chemokine (C-X-C motif) receptor 4	CXCR4	Homo sapiens	0.645342333333332	0.453238071805524	0.83744659486114	9.3443285	6.58417320351469	8.83842173222053E-5	0.00141092177579316	1.342069629883
ENSG00000122068	224641_at	forty-two-three domain containing 1	FYTTD1	Homo sapiens	0.571374333333331	0.410518278686979	0.732230387979683	10.5824451666667	6.96195811519805	5.70616503800298E-5	0.00103640779028642	1.81016944712261
ENSG00000122203	224502_s_at	KIAA1191	KIAA1191	Homo sapiens	0.65367	0.492624970624197	0.814715029375803	10.118342	7.95535051742981	1.94953039631214E-5	4.81075048464027E-4	2.95884509114419
ENSG00000122507	209958_s_at,37549_g_at	Bardet-Biedl syndrome 9	BBS9	Homo sapiens	0.850615633333333	0.442340298323289	1.30348048983938	4.76818678333333	5.4650445579182	0.00481822760255152	0.027747692665842	-2.89769969732676
ENSG00000122550	223250_at	kelch-like family member 7	KLHL7	Homo sapiens	0.590348133333334	0.372115455602797	0.808580811063871	8.25293426666667	5.30196069491695	4.4696452265967E-4	0.00462224045326602	-0.388544547604243
ENSG00000122592	206847_s_at,235753_at	homeobox A7	HOXA7	Homo sapiens	0.617528466666665	0.45631121544486	0.778745717888471	7.3318708	7.50746923745591	5.08096244575738E-4	0.00508328676526596	2.45511268412414
ENSG00000122786	201615_x_at,201616_s_at,201617_x_at,212077_at	caldesmon 1	CALD1	Homo sapiens	5.31819053333333	5.1382975041906	5.49808356247607	6.19308873333333	57.9425559618824	0.0015722116274654	0.0117899699261653	18.9937287638521
ENSG00000123094	225946_at	Ras association (RalGDS/AF-6) domain family (N-terminal) member 8	RASSF8	Homo sapiens	0.925427000000002	0.733492114083035	1.11736188591697	3.47454936666667	9.45009856679011	4.64118924495283E-6	1.82334550188454E-4	4.48987952791984
ENSG00000123191	204624_at	ATPase,Cu++ transporting,beta polypeptide	ATP7B	Homo sapiens	1.57187926666667	1.299645890461	1.84411264287234	6.7238921	11.3168590628077	9.86584778666634E-7	6.41397417046353E-5	6.13042607303197
ENSG00000123427	213861_s_at	methyltransferase like 21B	METTL21B	Homo sapiens	0.571190333333332	0.367502994973329	0.774877671693336	6.03667226666667	5.49623010769622	3.44679823037827E-4	0.00380868418039475	-0.111677106584349
ENSG00000123684	202651_at,227476_at	lysophosphatidylglycerol acyltransferase 1	LPGAT1	Homo sapiens	0.721320066666667	0.560943664855928	0.881696468477407	9.23357666666667	8.8152704265125	1.17886483555375E-5	3.39055417590222E-4	3.8661410997774
ENSG00000123739	228084_at	group XIIA,phospholipase A2	PLA2G12A	Homo sapiens	0.608175999999998	0.462025051982155	0.754326948017842	8.72841033333333	8.15597211258664	1.58903319092173E-5	4.17284728928211E-4	3.17734532127588
ENSG00000123836	226733_at	6-biphosphatase 2,6-phosphofructo-2-kinase/fructose-2	PFKFB2	Homo sapiens	0.536224400000001	0.310397507489571	0.76205129251043	7.1890364	4.65392097437228	0.00110583136415054	0.00909329671152513	-1.35062565369578
ENSG00000123838	205654_at	alpha,complement component 4 binding protein	C4BPA	Homo sapiens	0.776195166666666	0.552541180116089	0.999849153217243	5.87013261666667	6.80209011743549	6.85265877829289E-5	0.00117746423225382	1.61428840745286
ENSG00000123843	208209_s_at	beta,complement component 4 binding protein	C4BPB	Homo sapiens	0.889440166666667	0.674251846413235	1.1046284869201	7.71860458333333	8.10113992718973	1.67970340948887E-5	4.33606156344683E-4	3.11805328233703
ENSG00000123933	212347_x_at	MAX dimerization protein 4	MXD4	Homo sapiens	0.517696566666666	0.313580574113519	0.721812559219812	7.44401691666667	4.97102952539355	7.04513706363452E-4	0.00646622240984082	-0.87248183954654
ENSG00000124067	209401_s_at	member 4,solute carrier family 12 (potassium/chloride transporters)	SLC12A4	Homo sapiens	0.680164766666665	0.462702178939247	0.897627354394083	4.96815638333333	6.13024272428298	1.5303330712715E-4	0.0021033423999942	0.75510308716678
ENSG00000124098	224690_at	family with sequence similarity 210,member B	FAM210B	Homo sapiens	0.812927233333332	0.506552839873713	1.11930162679295	7.76547091666667	5.20052632791298	5.13004468722891E-4	0.00511367717911104	-0.535230128287494
ENSG00000124191	228737_at	TOX high mobility group box family member 2	TOX2	Homo sapiens	0.6154928	0.39246111521881	0.838524484781189	3.37964243333333	5.4088445860382	3.87164367364501E-4	0.00414981607246699	-0.235555676819165
ENSG00000124275	203199_s_at,203200_s_at	5-methyltetrahydrofolate-homocysteine methyltransferase reductase	MTRR	Homo sapiens	0.691878000000001	0.530157591711389	0.853598408288613	9.78498733333333	8.38518759658051	1.76311331774456E-4	0.00232733511945157	3.42179974009926
ENSG00000124370	226238_at	methylmalonyl CoA epimerase	MCEE	Homo sapiens	0.935518133333335	0.743632196925734	1.12740406974094	7.62379626666667	9.55558225133608	4.2242501713624E-6	1.71590548379821E-4	4.59001119495358
ENSG00000124374	221868_at	poly(A) binding protein interacting protein 2B	PAIP2B	Homo sapiens	1.22246203333333	0.941262265384385	1.50366180128228	5.89615028333333	8.52056733644219	1.10671927405473E-5	3.27611674655888E-4	3.56364968918823
ENSG00000124406	213106_at	ATPase,aminophospholipid transporter (APLT),class I,member 1,type 8A	ATP8A1	Homo sapiens	1.96266403333333	1.6469415922716	2.27838647439506	4.55856698333333	12.1839638834331	5.17719131217845E-7	4.14440607603743E-5	6.80831659514942
ENSG00000124496	238520_at	transcriptional regulating factor 1	TRERF1	Homo sapiens	0.593420133333332	0.423870477118044	0.76296978954862	6.4037172	6.85983159740204	6.411938540298E-5	0.00112471202980684	1.68540642301366
ENSG00000124588	203814_s_at	NAD(P)H dehydrogenase,quinone 2	NQO2	Homo sapiens	0.553679666666666	0.402931366562413	0.704427966770919	9.28252883333333	7.19870277070004	4.37470077400038E-5	8.5419841956264E-4	2.09444673999421
ENSG00000124664	214404_x_at,220192_x_at	SAM pointed domain containing ets transcription factor	SPDEF	Homo sapiens	0.694273799999999	0.498064444500267	0.918103201981651	8.22907576666667	7.10497195699594	1.63002699411775E-4	0.00220358278670074	1.98271433721493
ENSG00000124783	225435_at,226712_at	alpha,signal sequence receptor	SSR1	Homo sapiens	0.696123733333334	0.501261121286264	0.890986345380404	7.8791188	7.00174051750536	0.00157624010436011	0.0118088418341859	1.85841903904407
ENSG00000125089	219256_s_at	SH3 domain and tetratricopeptide repeats 1	SH3TC1	Homo sapiens	1.0192075	0.779554036550304	1.2588609634497	6.48843748333333	8.33541048820439	1.32782614130367E-5	3.66846358139353E-4	3.36917520389544
ENSG00000125246	238440_at,239683_at	citrate lyase beta like	CLYBL	Homo sapiens	1.02141276666667	0.740999449152479	1.30182608418086	6.40936965	7.13921954122164	3.90808241282112E-4	0.00417904177432025	2.02366265601467
ENSG00000125354	1555526_a_at,212414_s_at,212415_at,213666_at	septin 6	SEPT6	Homo sapiens	1.52260016666667	1.2865744048769	1.88171838964181	5.64903548333333	12.6437108682206	1.53478347018519E-4	0.00210628228494918	7.14900087050578
ENSG00000125457	223411_at	MIF4G domain containing	MIF4GD	Homo sapiens	0.501693333333334	0.330209099910637	0.673177566756031	8.48666533333333	5.73405988988743	2.52559697858385E-4	0.00304548027637547	0.220023388668003
ENSG00000125629	209566_at	insulin induced gene 2	INSIG2	Homo sapiens	0.606498666666665	0.356872852438661	0.85612448089467	9.01535833333333	4.76198964844426	9.4678331834543E-4	0.00807824249852316	-1.18611183491083
ENSG00000125652	223318_s_at	alkB,alkylation repair homolog 7 (E. coli)	ALKBH7	Homo sapiens	0.627121666666666	0.412871692812356	0.841371640520975	8.50163316666667	5.73692429678993	2.51627486442198E-4	0.0030356868537571	0.223970020743593
ENSG00000125703	228190_at	autophagy related 4C,cysteine peptidase	ATG4C	Homo sapiens	0.797921733333333	0.63014729376013	0.965696172906537	6.97794093333333	9.32143098670727	5.21205876120916E-6	1.95318240417485E-4	4.36641900546045
ENSG00000125744	204217_s_at,34408_at	reticulon 2	RTN2	Homo sapiens	0.766340533333333	0.520290432656136	1.01239063401053	6.6680254	6.10444718816468	9.44245652396179E-4	0.00806036394141469	-1.18326672192389
ENSG00000125818	201053_s_at	macropain) inhibitor subunit 1 (PI31),proteasome (prosome	PSMF1	Homo sapiens	0.7646835	0.588988464547493	0.940378535452508	9.54264241666667	8.53041815161115	1.09614315079078E-5	3.2518516966623E-4	3.57389926607943
ENSG00000125826	207713_s_at	RanBP-type and C3HC4-type zinc finger containing 1	RBCK1	Homo sapiens	0.824109866666667	0.654105344318727	0.994114389014608	7.71775473333333	9.5010746517964	4.43431613553988E-6	1.77356426269673E-4	4.53839001076518
ENSG00000125845	205289_at,205290_s_at	bone morphogenetic protein 2	BMP2	Homo sapiens	1.17138466666667	1.00363348862311	1.38499897303338	7.751773	13.6861736858443	3.2687190061512E-5	6.92970964177266E-4	7.87796927870045
ENSG00000125875	226664_at	TBC1 domain family,member 20	TBC1D20	Homo sapiens	0.558016499999998	0.372748770823224	0.743284229176772	6.33206011666667	5.90330678547661	2.03377203650435E-4	0.00259320163469859	0.4512549852723
ENSG00000126106	230647_at	transmembrane protein 53	TMEM53	Homo sapiens	0.595891566666666	0.401591315963266	0.790191817370067	5.94380495	6.01093413482339	1.77563921821699E-4	0.00234104350749974	0.596238354553852
ENSG00000126214	212877_at,212878_s_at,213656_s_at,244196_at	Kinesin light chain 1 ,kinesin light chain 1	KLC1,RP11-73M18.7	Homo sapiens	0.977059666666667	0.801500793989577	1.2273190186176	8.22336968333333	10.9080317514666	3.65393444359181E-5	7.53030025267178E-4	5.79352189024594
ENSG00000126246	219690_at	IGF-like family receptor 1,Uncharacterized protein	AD000671.6,IGFLR1	Homo sapiens	0.867148100000001	0.664299523989096	1.06999667601091	7.90615128333333	8.37856039556801	1.27228162276011E-5	3.56362693260293E-4	3.41480807195907
ENSG00000126247	200001_at	calpain,small subunit 1	CAPNS1	Homo sapiens	1.15468316666667	0.988212635881381	1.32115369745195	11.2688999166667	13.5948231170136	1.97004241824507E-7	2.15424138435098E-5	7.81636794379211
ENSG00000126254	205740_s_at	RNA binding motif protein 42	RBM42	Homo sapiens	0.570036500000001	0.393850449804601	0.7462225501954	9.31188708333333	6.34131367741189	1.18173544283327E-4	0.00173927678163159	1.03143742415734
ENSG00000126267	201441_at	cytochrome c oxidase subunit VIb polypeptide 1 (ubiquitous)	COX6B1	Homo sapiens	0.793101333333334	0.639195836677825	0.947006829988843	12.2855283333333	10.1000294544606	2.63373400764138E-6	1.25435023404E-4	5.09187622582388
ENSG00000126351	35846_at	alpha,thyroid hormone receptor	THRA	Homo sapiens	0.594911666666667	0.383954864615107	0.805868468718226	6.66245083333333	5.52722372215513	3.30844087018253E-4	0.00370143246525946	-0.0679994074034527
ENSG00000126432	1560587_s_at,222994_at	peroxiredoxin 5	PRDX5	Homo sapiens	0.781116333333332	0.589783107411711	0.972449559254952	11.2464698333333	8.41139224342983	1.85923936369122E-5	4.65448315979017E-4	3.44940166421659
ENSG00000126458	212647_at	related RAS viral (r-ras) oncogene homolog	RRAS	Homo sapiens	0.631054999999998	0.415884593441846	0.84622540655815	8.46808783333333	5.74821181057558	2.47990077717359E-4	0.00300306921355406	0.239511010005815
ENSG00000126878	223075_s_at	allograft inflammatory factor 1-like	AIF1L	Homo sapiens	1.50158396666667	1.19164467452827	1.81152325880507	6.19411608333333	9.49557080718658	4.45615684141596E-6	1.78097313732527E-4	4.53316328830577
ENSG00000127585	227641_at	F-box and leucine-rich repeat protein 16	FBXL16	Homo sapiens	1.8372342	1.52250518243628	2.15196321756372	6.66063166666667	11.4413119293527	8.97014333957339E-7	5.99563064903637E-5	6.23071231118268
ENSG00000127838	225298_at,233177_s_at	paroxysmal nonkinesigenic dyskinesia	PNKD	Homo sapiens	1.12091283333333	0.92105393894989	1.32077172771678	9.04024366666667	10.9924994327602	7.07922708796153E-5	0.00120554415732197	5.86408663728081
ENSG00000127884	201135_at	1,enoyl CoA hydratase,mitochondrial,short chain	ECHS1	Homo sapiens	0.909368000000001	0.754222501634865	1.06451349836514	11.5686193333333	11.4881098547797	8.6568213742039E-7	5.85759703643409E-5	6.26815555530903
ENSG00000127954	225987_at	STEAP family member 4	STEAP4	Homo sapiens	0.964466766666668	0.6246574712438	1.30427606208954	8.49051095	5.56288527834444	3.15662527105973E-4	0.00358067399782553	-0.0179110414296426
ENSG00000128185	208024_s_at	DiGeorge syndrome critical region gene 6,DiGeorge syndrome critical region gene 6-like	DGCR6,DGCR6L	Homo sapiens	1.124588	0.888311064157499	1.3608649358425	9.373439	9.3286802183485	5.17792330607215E-6	1.94842648803896E-4	4.3734138875368
ENSG00000128203	227014_at,227015_at	aspartate beta-hydroxylase domain containing 2	ASPHD2	Homo sapiens	0.622369133333334	0.406941753319803	0.837796513346864	4.693581	5.66233078797192	4.49090935416861E-4	0.00463458793769665	-0.393598227462562
ENSG00000128242	205670_at	galactose-3-O-sulfotransferase 1	GAL3ST1	Homo sapiens	0.6234289	0.410540861322748	0.836316938677251	6.47503165	5.73962820322601	2.50750924016998E-4	0.00302800270015527	0.227694460944976
ENSG00000128311	209605_at	thiosulfate sulfurtransferase (rhodanese)	TST	Homo sapiens	0.551260833333334	0.35925029978137	0.743271366885298	10.2431740833333	5.62704222228761	2.90211470974991E-4	0.00336457001178067	0.0717496192358151
ENSG00000128512	205003_at	dedicator of cytokinesis 4	DOCK4	Homo sapiens	0.505314099999999	0.27722868076669	0.733399519233307	5.75817838333333	4.34222161245297	0.00174705130159867	0.0127559871343865	-1.8339360530107
ENSG00000128567	201578_at	podocalyxin-like	PODXL	Homo sapiens	1.439504	1.13499136751242	1.74401663248758	10.2474813333333	9.26521823595087	5.48529568460294E-6	2.03020393383262E-4	4.31201901189396
ENSG00000128581	222742_s_at	RAB,member RAS oncogene family-like 5	RABL5	Homo sapiens	0.512664999999998	0.319496996876509	0.705833003123488	8.6193305	5.20171519033547	5.12172209331901E-4	0.00510724339690346	-0.533502455313486
ENSG00000128609	201304_at	13kDa,5,NADH dehydrogenase (ubiquinone) 1 alpha subcomplex	NDUFA5	Homo sapiens	0.685545666666666	0.513644074331818	0.857447259001514	10.6078991666667	7.8163605012272	2.25146388333396E-5	5.31285230130704E-4	2.80491597612992
ENSG00000128694	220631_at,230032_at	O-sialoglycoprotein endopeptidase-like 1	OSGEPL1	Homo sapiens	0.817471733333333	0.566331273001609	1.06861219366506	7.46292501666667	6.98195142377224	1.12807658537828E-4	0.00168564053855035	1.83444253296204
ENSG00000128791	219201_s_at,225406_at	twisted gastrulation homolog 1 (Drosophila)	TWSG1	Homo sapiens	1.4493537	1.24415400077849	1.65455339922151	10.3273503333333	13.9329412714188	1.67744149734821E-7	1.93489691703615E-5	8.04229837872535
ENSG00000129048	220351_at	chemokine (C-C motif) receptor-like 1	CCRL1,RP3-509I19.1	Homo sapiens	1.0716451	0.780960807988862	1.36232939201114	4.41349645	7.22565978944725	4.24603269014016E-5	8.35679760019485E-4	2.12638488627812
ENSG00000129204	236075_s_at	ubiquitin specific peptidase 6 (Tre-2 oncogene)	AC012146.7,USP6	Homo sapiens	0.704421699999999	0.442088959122692	0.966754440877307	5.47988615	5.2629388055462	4.71217486295379E-4	0.00480693658017552	-0.444802059501961
ENSG00000129270	239272_at,239273_s_at	matrix metallopeptidase 28	MMP28	Homo sapiens	3.50998116666667	2.92582387993403	4.0941384533993	5.78224875	11.7766855422779	3.53225941578619E-5	7.34599785310421E-4	6.49588309401193
ENSG00000129295	206483_at	leucine rich repeat containing 6	LRRC6	Homo sapiens	0.803287700000001	0.521945175298004	1.084630224702	4.98623451666667	5.59607888246424	3.02206194294695E-4	0.00346508406693019	0.0285499966826865
ENSG00000129422	212093_s_at,212095_s_at,212096_s_at,239576_at	microtubule associated tumor suppressor 1	MTUS1	Homo sapiens	1.86793866666667	1.65563772742826	2.08023960590507	9.024718	19.5514047484095	4.83278425966593E-6	1.86868797310633E-4	11.1190323733469
ENSG00000129455	206125_s_at	Homo sapiens kallikrein-related peptidase 9 (KLK9),kallikrein-related peptidase 8,kallikrein-related peptidase 9,mRNA.	KLK8,KLK9	Homo sapiens	0.759361333333334	0.523802395621836	0.994920271044833	6.30684566666667	6.31825257426009	1.21525000618014E-4	0.00177420010915619	1.00153625161186
ENSG00000129595	228256_s_at	erythrocyte membrane protein band 4.1 like 4A	EPB41L4A	Homo sapiens	0.858601466666667	0.574745606251785	1.14245732708155	5.98068026666667	5.92845942754299	1.96999976905932E-4	0.00253553995699902	0.485280602642749
ENSG00000129625	208872_s_at,208873_s_at	receptor accessory protein 5	REEP5	Homo sapiens	0.634485833333335	0.475250274094129	0.79372139257254	9.93062808333333	7.80962109202074	9.65107426687479E-5	0.00150664552087836	2.79739821273226
ENSG00000129636	1556151_at,221449_s_at,227191_at	integrin alpha FG-GAP repeat containing 1	ITFG1	Homo sapiens	0.571796533333331	0.358267280296652	0.813384783299356	8.882337	5.40788981709108	0.00113013100027225	0.00924721826397561	-1.37363850473461
ENSG00000129654	205906_at	forkhead box J1	FOXJ1	Homo sapiens	1.97155796666667	1.59431559959979	2.34880033373355	6.42491788333333	10.2432360345533	2.33431508521697E-6	1.15710496177913E-4	5.21987243599541
ENSG00000129657	202082_s_at,202083_s_at,202084_s_at	SEC14-like 1 (S. cerevisiae)	SEC14L1	Homo sapiens	1.0316256	0.85031593025518	1.21293526974482	9.09229491666667	11.1519094617252	6.85132547811548E-5	0.00117746423225382	5.99589047981381
ENSG00000129691	209517_s_at	ash2 (absent,or homeotic)-like (Drosophila),small	ASH2L	Homo sapiens	0.537731866666667	0.389400115421081	0.686063617912254	8.20167873333333	7.10525617850495	4.85473991415285E-5	9.19851924412088E-4	1.98305475474714
ENSG00000129696	219124_at	TELO2 interacting protein 2	TTI2	Homo sapiens	0.633183766666669	0.466218807931433	0.800148725401904	6.61543868333333	7.43280139535162	3.38470709720696E-5	7.12312781138533E-4	2.36892020102422
ENSG00000129991	205742_at	troponin I type 3 (cardiac)	TNNI3	Homo sapiens	0.790996299999999	0.537461186755112	1.04453141324489	6.13699855	6.11483056552801	1.55984467918714E-4	0.00213479921361815	0.734690135056987
ENSG00000130005	1552474_a_at,205354_at	guanidinoacetate N-methyltransferase	GAMT	Homo sapiens	0.699847333333332	0.529898995660877	1.00041702575594	6.8072287	8.73456499365936	0.00126073807516545	0.0100088361056586	3.78414653090149
ENSG00000130227	208459_s_at,212166_at	exportin 7	XPO7	Homo sapiens	0.673149499999997	0.51667247041253	0.829626529587465	8.53075325	8.43158117002501	2.97319787880007E-4	0.00342519161448365	3.47061946635863
ENSG00000130270	1554704_at,239457_at	ATPase,aminophospholipid transporter,class I,member 3,type 8B	ATP8B3	Homo sapiens	0.554227733333334	0.354204456978676	0.754251009687991	4.77654185	5.43069994834283	6.76900295989284E-4	0.00626430664915607	-0.830007805912876
ENSG00000130304	226728_at	member 1,solute carrier family 27 (fatty acid transporter)	SLC27A1	Homo sapiens	0.559538833333331	0.377932395568731	0.741145271097931	6.15422471666667	6.03875046933308	1.71485804518951E-4	0.00227959794847402	0.633450707033512
ENSG00000130363	223713_at	radial spoke 3 homolog (Chlamydomonas)	RSPH3	Homo sapiens	0.587640466666667	0.28860433527643	0.886676598056904	4.96620813333333	3.85155514542809	0.00368995491872636	0.0226378237411763	-2.61927475577469
ENSG00000130640	202477_s_at	gamma complex associated protein 2,tubulin	TUBGCP2	Homo sapiens	0.584780666666667	0.418344688829183	0.751216644504151	8.79415133333333	6.88642600244248	6.21942205350019E-5	0.00109905268511675	1.71802087616154
ENSG00000130720	240042_at	fibrinogen C domain containing 1	FIBCD1	Homo sapiens	1.22675153333333	0.887397006940068	1.5661060597266	4.22360463333333	7.0851827110338	4.96518254611077E-5	9.35406313857776E-4	1.95898818954168
ENSG00000130724	202121_s_at	charged multivesicular body protein 2A	CHMP2A	Homo sapiens	0.896062000000002	0.699694636599581	1.09242936340042	10.9430963333333	8.94369215689722	7.38401951048049E-6	2.48750010311473E-4	3.99532847400585
ENSG00000130741	224935_at	52kDa,eukaryotic translation initiation factor 2,subunit 3 gamma	EIF2S3	Homo sapiens	0.654209999999999	0.511758293789776	0.796661706210222	10.7694656666667	9.00114201814964	6.99764005930669E-6	2.40173239323662E-4	4.052616138449
ENSG00000130956	233919_s_at	hyaluronan binding protein 4	HABP4	Homo sapiens	0.5007114	0.325075745932155	0.676347054067845	6.2461053	5.58756885586305	3.05595941703942E-4	0.0034969564907206	0.0166533075580402
ENSG00000131015	238542_at	UL16 binding protein 2	ULBP2	Homo sapiens	0.887026399999998	0.658173555463122	1.11587924453687	7.3282967	7.59675852338414	2.83802155990369E-5	6.25933153641525E-4	2.55733924117796
ENSG00000131069	234312_s_at	acyl-CoA synthetase short-chain family member 2	ACSS2	Homo sapiens	0.510130133333334	0.317295613717247	0.702964652949421	6.79600193333333	5.18494660993539	5.24046591673173E-4	0.00518217533002907	-0.557889314384818
ENSG00000131089	203263_s_at,203264_s_at	Cdc42 guanine nucleotide exchange factor (GEF) 9	ARHGEF9	Homo sapiens	0.994071966666667	0.73693270662079	1.25121122671254	6.1304314	7.5770041974919	0.00136993731632531	0.0106514964121283	2.53480136621269
ENSG00000131174	239252_at	cytochrome c oxidase subunit VIIb	COX7B	Homo sapiens	0.663142233333333	0.447444697624161	0.878839769042505	5.55508061666667	6.02572898984456	1.74302554163459E-4	0.00230862212909087	0.61604391457456
ENSG00000131507	217800_s_at,222423_at	Nedd4 family interacting protein 1	NDFIP1	Homo sapiens	0.972210333333331	0.800288183930779	1.14413248273588	9.45818575	11.0834889242184	1.16791754976427E-5	3.37326423842373E-4	5.93953617520202
ENSG00000131650	219692_at	kringle containing transmembrane protein 2	KREMEN2	Homo sapiens	0.970226733333332	0.743912136770999	1.19654132989567	6.1681297	8.40250466852908	1.24256117536467E-5	3.50914422846402E-4	3.44004802623119
ENSG00000131732	225538_at	CCHC domain containing 9,zinc finger	ZCCHC9	Homo sapiens	3.08777933333333	2.92159722423733	3.25396144242934	10.1382103333333	36.4174959534549	2.54594302152946E-11	6.39771489256249E-8	16.1862917106104
ENSG00000131746	230398_at	tensin 4	TNS4	Homo sapiens	0.512559833333334	0.34102511866137	0.684094548005299	8.82738658333333	5.85653356043025	2.15838739735955E-4	0.00270948095019782	0.387749285193689
ENSG00000131771	225165_at	protein phosphatase 1,regulatory (inhibitor) subunit 1B	PPP1R1B	Homo sapiens	2.56143733333333	2.29708351962715	2.82579114703951	8.20956466666667	18.9909305699275	9.82656867470707E-9	2.81401827267203E-6	10.859637106359
ENSG00000131943	223983_s_at,225863_s_at	chromosome 19 open reading frame 12	C19orf12	Homo sapiens	0.6291829	0.444935056358178	0.813430743641822	7.48213611666667	6.69302717097609	2.99652051373245E-4	0.00344335349071714	1.47880811807722
ENSG00000131944	214816_x_at	chromosome 19 open reading frame 40	C19orf40	Homo sapiens	0.502403300000001	0.326073515369552	0.67873308463045	6.28876381666667	5.58437915510297	3.06877042102292E-4	0.00350647905474249	0.0121916034213463
ENSG00000132031	206091_at	matrilin 3	MATN3	Homo sapiens	0.5004069	0.340992001095168	0.659821798904831	2.93985131666667	6.15237037662864	1.48901655658259E-4	0.00206001974269112	0.784354185524292
ENSG00000132122	220299_at	spermatogenesis associated 6	SPATA6	Homo sapiens	0.500062133333333	0.269736569572908	0.730387697093758	4.63533806666667	4.25529739453959	0.00198962986079194	0.0141173588601559	-1.97097087569834
ENSG00000132196	220081_x_at	hydroxysteroid (17-beta) dehydrogenase 7,hydroxysteroid (17-beta) dehydrogenase 7 pseudogene 2	HSD17B7,HSD17B7P2	Homo sapiens	0.586713	0.396527936535066	0.776898063464933	8.5499625	6.04640726411975	1.69852591055184E-4	0.00226545192205965	0.643675296864187
ENSG00000132356	225984_at,225985_at	AMP-activated,alpha 1 catalytic subunit,protein kinase	PRKAA1	Homo sapiens	0.629816666666665	0.469381570921254	0.790251762412075	8.54896566666667	7.69418921585955	1.08227991288076E-4	0.00163734516427104	2.66785021698657
ENSG00000132357	224414_s_at	caspase recruitment domain family,member 6	CARD6	Homo sapiens	0.548473833333334	0.338950617438942	0.757997049227727	7.54634005	5.13064366259916	5.64578374397628E-4	0.00548672638112163	-0.637136342486172
ENSG00000132470	204990_s_at	beta 4,integrin	ITGB4	Homo sapiens	0.527543333333334	0.330615565103628	0.72447110156304	8.828504	5.25048317417315	4.7925451413813E-4	0.00487322436640564	-0.462804664699634
ENSG00000132561	202350_s_at	matrilin 2	MATN2	Homo sapiens	2.1940182	2.01162473962719	2.37641166037281	6.49380546666667	23.576484840168	1.37452615010342E-9	7.1573540244671E-7	12.753154137415
ENSG00000132623	220144_s_at,222951_s_at	ankyrin repeat and EF-hand domain containing 1	AL109754.1,ANKEF1	Homo sapiens	0.6492097	0.496338132217023	0.802081267782978	7.03570605	8.32350743089415	1.37364897945464E-4	0.0019452022261508	3.35655358362862
ENSG00000132640	202946_s_at	BTB (POZ) domain containing 3	BTBD3	Homo sapiens	0.518947500000001	0.360052198028269	0.677842801971734	8.59843991666667	6.40118617256568	1.09932005854158E-4	0.0016530617216931	1.10873878761701
ENSG00000132698	218186_at	RAB25,member RAS oncogene family	RAB25	Homo sapiens	0.668206000000001	0.462664302251001	0.873747697749002	10.7376813333333	6.37174699146876	1.1390348387415E-4	0.00169598937386142	1.07078924840182
ENSG00000133027	207621_s_at	phosphatidylethanolamine N-methyltransferase	PEMT	Homo sapiens	0.533327166666666	0.341096638393899	0.725557694939433	7.57719475	5.43775251535603	3.72515904846398E-4	0.00402595514874023	-0.194456011595525
ENSG00000133065	225570_at	member 1,solute carrier family 41	SLC41A1	Homo sapiens	0.846833666666667	0.679806477787565	1.01386085554577	7.9298715	9.9370856846788	3.02677986530179E-6	1.37014115320895E-4	4.94424434229083
ENSG00000133067	227819_at	leucine-rich repeat containing G protein-coupled receptor 6	LGR6	Homo sapiens	0.8518192	0.594282113851581	1.10935628614842	5.43546573333333	6.48269722356634	9.97000341039068E-5	0.00153942371212401	1.21321679769016
ENSG00000133103	225769_at	component of oligomeric golgi complex 6	COG6	Homo sapiens	0.661141666666666	0.421860163827283	0.900423169506048	8.0505065	5.41543679711534	3.83770038408667E-4	0.00412115551237338	-0.22617283626306
ENSG00000133131	219038_at	MORC family CW-type zinc finger 4	MORC4	Homo sapiens	1.04993383333333	0.904511622626301	1.19535604404037	9.87952375	14.1507441640336	1.38019665181495E-7	1.69197874300408E-5	8.18487591448183
ENSG00000133138	219771_at,238067_at	TBC1 domain family,member 8B (with GRAM domain)	TBC1D8B	Homo sapiens	1.06861943333333	0.707749893692883	1.42948897297379	6.1316891	5.80391352675464	0.00487768698978441	0.028002791525272	-2.9104730142655
ENSG00000133142	202371_at	transcription elongation factor A (SII)-like 4	TCEAL4	Homo sapiens	1.58882366666667	1.40116931778012	1.77647801555321	9.03616083333333	16.5945376855309	3.31959548878025E-8	6.41338810420706E-6	9.64253819055948
ENSG00000133315	219188_s_at	MACRO domain containing 1	MACROD1	Homo sapiens	0.550757333333335	0.347215196868966	0.754299469797705	8.729042	5.30339592727829	4.46098536729841E-4	0.00461677787160781	-0.386479500025603
ENSG00000133424	215543_s_at	like-glycosyltransferase	LARGE	Homo sapiens	0.525915266666666	0.316119253217635	0.735711280115697	6.6988981	4.91322482558452	7.64028604040088E-4	0.00687625743636079	-0.958597639614054
ENSG00000133519	222274_at	DHHC-type containing 8 pseudogene 1,zinc finger	ZDHHC8P1	Homo sapiens	0.506143633333332	0.25083746789264	0.761449798774025	5.42689831666667	3.88562215340633	0.00349959245194036	0.0217269459996892	-2.56387282639382
ENSG00000133710	205185_at	Kazal type 5,serine peptidase inhibitor	SPINK5	Homo sapiens	1.54540473333333	1.26538471311449	1.82542475355218	7.04599463333333	10.8168609390993	1.45987321997963E-6	8.3075415401103E-5	5.71678516025019
ENSG00000133872	200847_s_at	transmembrane protein 66	TMEM66	Homo sapiens	1.31594233333333	1.14515786804168	1.48672679862499	10.0096385	15.1020736848654	7.72707640264016E-8	1.10596309506375E-5	8.78199146438482
ENSG00000133895	202645_s_at	multiple endocrine neoplasia I	MEN1	Homo sapiens	0.577978266666666	0.421703672298271	0.73425286103506	8.0194072	7.24888515047495	4.13848391759126E-5	8.18638235145812E-4	2.15383200969734
ENSG00000133985	213174_at	tetratricopeptide repeat domain 9	TTC9	Homo sapiens	0.6007571	0.327345262718444	0.874168937281556	4.70526018333333	4.30655194436293	0.00184255557623865	0.0133163895191886	-1.890053424972
ENSG00000134014	227075_at	elongator acetyltransferase complex subunit 3	ELP3	Homo sapiens	0.881724133333333	0.728679591822852	1.03476867484381	7.19489133333333	11.2917947192176	1.00579019013887E-6	6.48634623019261E-5	6.11010269783335
ENSG00000134046	202484_s_at	methyl-CpG binding domain protein 2	MBD2	Homo sapiens	0.786695666666667	0.636010799013815	0.937380534319518	8.90264516666667	10.2325813963789	2.35525226705074E-6	1.1643166157414E-4	5.21040515459527
ENSG00000134107	201169_s_at,201170_s_at	basic helix-loop-helix family,member e40	BHLHE40	Homo sapiens	1.27265366666667	1.0347238919033	1.51058344143004	6.2428915	10.4835779966599	4.48389517158725E-4	0.00462997107661063	5.43109358694945
ENSG00000134240	204607_at,240110_at	3-hydroxy-3-methylglutaryl-CoA synthase 2 (mitochondrial)	HMGCS2	Homo sapiens	1.78087036666667	1.42858932912582	2.13315140420751	7.81521681666667	9.90811712196295	0.00242664881747477	0.0164591271672786	4.91777213624161
ENSG00000134278	1554807_a_at,224995_at,225018_at	spire homolog 1 (Drosophila)	SPIRE1	Homo sapiens	0.996170000000001	0.838552975439893	1.15378702456011	8.46265266666667	12.3873504650171	7.88391132753734E-6	2.60770025307383E-4	6.96056007574226
ENSG00000134324	212276_at	lipin 1	LPIN1	Homo sapiens	0.517701566666668	0.241652473535158	0.793750659798178	6.59397155	3.67571004815161	0.00486169846264647	0.0279341750615693	-2.90705389917709
ENSG00000134330	230621_at	isoamyl acetate-hydrolyzing esterase 1 homolog (S. cerevisiae)	IAH1	Homo sapiens	0.536117333333337	0.318591889595568	0.753642777071106	9.243814	4.83056440095218	8.58695492616971E-4	0.00750902633693084	-1.0825553540936
ENSG00000134343	215241_at	anoctamin 3	ANO3	Homo sapiens	0.9961339	0.639451809528048	1.35281599047195	4.27943225	5.47374432283964	3.55108209552617E-4	0.00388621724525407	-0.143450045684869
ENSG00000134369	224772_at,224773_at,224774_s_at	neuron navigator 1	NAV1	Homo sapiens	1.05576806666667	0.820841708176268	1.29069442515706	5.3738161	8.80815332937077	4.48839480595105E-5	8.70011121963814E-4	3.85893555400441
ENSG00000134398	214372_x_at	endoplasmic reticulum to nucleus signaling 2	ERN2	Homo sapiens	0.875449466666669	0.636265747870836	1.1146331854625	8.07787393333333	7.17377183359256	4.49749156398309E-5	8.70135708636856E-4	2.06483129883483
ENSG00000134419	235309_at	ribosomal protein S15a	RPS15A	Homo sapiens	0.643626366666665	0.426358347636702	0.860894385696629	8.31187415	5.80612141537989	2.30201972289831E-4	0.00285080245412152	0.318963316673701
ENSG00000134531	201324_at,201325_s_at,213895_at	epithelial membrane protein 1	EMP1	Homo sapiens	1.03468493333333	0.76905775986285	1.35490764947362	9.22084841666667	8.27876642564893	0.00596706469573083	0.0326281890428126	3.30898097955852
ENSG00000134744	212704_at	CCHC domain containing 11,zinc finger	ZCCHC11	Homo sapiens	0.845647233333332	0.624495100278932	1.06679936638773	7.22058095	7.49456086209924	3.1663341022219E-5	6.76247332183525E-4	2.44025813952905
ENSG00000134779	213616_at	tubulin polyglutamylase complex subunit 2	TPGS2	Homo sapiens	0.724848199999998	0.530594264255507	0.919102135744488	7.80854723333333	7.31350106660053	3.85459917015296E-5	7.78825608381793E-4	2.22985504613458
ENSG00000134897	222761_at,233255_s_at	basic,immunoglobulin-like variable motif containing	BIVM	Homo sapiens	0.663489466666666	0.468689488318324	0.858289445015009	6.54146553333333	6.67564478094007	0.0034641791623173	0.0215676174712797	-2.55323010700753
ENSG00000134901	219479_at	KDEL (Lys-Asp-Glu-Leu) containing 1	KDELC1	Homo sapiens	0.709930233333333	0.478610101483456	0.94125036518321	5.94869768333333	6.01520359573576	1.7661602651037E-4	0.00233079441212998	0.601956868924877
ENSG00000134970	209404_s_at,214658_at	transmembrane emp24 protein transport domain containing 7	TMED7	Homo sapiens	1.35702266666666	1.20323078285315	1.51081455048018	10.03736925	17.2942517311012	2.42738540657943E-7	2.48534264241068E-5	10.0173541410131
ENSG00000134982	203525_s_at,203526_s_at,203527_s_at,216933_x_at	adenomatous polyposis coli	APC	Homo sapiens	0.849819066666665	0.629328101967765	1.07031003136557	8.12450513333333	7.55411799443414	0.00144675585804779	0.0110801760104724	2.5086345215541
ENSG00000134986	201309_x_at,201310_s_at	neuronal regeneration related protein	AC079780.3,NREP	Homo sapiens	1.09858606666667	0.840080313436723	1.35709181989661	7.2478844	8.32936635908796	1.68971872046382E-4	0.00225605301688301	3.36276802477195
ENSG00000135090	220761_s_at	TAO kinase 3	TAOK3	Homo sapiens	0.612146533333334	0.431241737236181	0.793051329430487	6.8910217	6.63213571159302	8.35288703916845E-5	0.00135356875775499	1.40250652022861
ENSG00000135124	204088_at	4,ligand-gated ion channel,purinergic receptor P2X	P2RX4	Homo sapiens	0.987193400000001	0.822348948576905	1.1520378514231	7.0356579	11.7375106839936	7.17782627846262E-7	5.16378489177558E-5	6.4652837133725
ENSG00000135378	238513_at	proline rich Gla (G-carboxyglutamic acid) 4 (transmembrane)	PRRG4	Homo sapiens	0.630845399999998	0.454997737842626	0.80669306215737	8.3034493	7.03128064737212	5.2755378414182E-5	9.81088542447416E-4	1.89412012933668
ENSG00000135423	1564706_s_at,205531_s_at	glutaminase 2 (liver,mitochondrial)	GLS2	Homo sapiens	0.5736558	0.4145668796141	0.7327447203859	6.66271876666667	7.06739793566518	1.13725203857049E-4	0.0016942576351183	1.9376245267781
ENSG00000135549	223551_at	catalytic) inhibitor beta,protein kinase (cAMP-dependent	PKIB	Homo sapiens	0.870034333333335	0.683801095194939	1.05626757147173	9.67216683333333	9.15645335758724	6.05972509028044E-6	2.17523897171879E-4	4.20595244828203
ENSG00000135622	210124_x_at,228660_x_at	(semaphorin) 4F,immunoglobulin domain (Ig),sema domain,transmembrane domain (TM) and short cytoplasmic domain	SEMA4F	Homo sapiens	0.850077599999999	0.605502831238662	1.09465236876134	6.14936771666667	6.81231955570238	6.89007030710556E-5	0.00118129609405877	1.62691824198513
ENSG00000135631	210879_s_at	RAB11 family interacting protein 5 (class I)	RAB11FIP5	Homo sapiens	0.795901533333334	0.550425644482495	1.04137742218417	7.2050958	6.35475177572907	1.16266994061626E-4	0.00172176063242148	1.04882872990185
ENSG00000135637	225523_at	coiled-coil domain containing 142,mitochondrial ribosomal protein L53	CCDC142,MRPL53	Homo sapiens	0.731846999999998	0.560729394488101	0.902964605511896	9.50790516666667	8.38250253621013	1.26733542331254E-5	3.55159222294276E-4	3.41896755353105
ENSG00000135643	219287_at,222857_s_at	beta member 4,potassium large conductance calcium-activated channel,subfamily M	KCNMB4	Homo sapiens	2.12972923333334	1.84284262034008	2.41661584632659	6.75495571666667	17.2509203736068	1.07737940221795E-7	1.40586441088941E-5	9.99463542717596
ENSG00000135744	202834_at	angiotensinogen (serpin peptidase inhibitor,clade A,member 8)	AGT	Homo sapiens	1.81145456666667	1.55984800670854	2.06306112662479	6.10107961666667	14.1108630509798	1.41527220422486E-7	1.7310963706039E-5	8.15893892522548
ENSG00000135749	1554256_a_at,229202_at,39650_s_at	pecanex-like 2 (Drosophila)	PCNXL2	Homo sapiens	1.0190018	0.813278976413109	1.22472462358689	7.18493456666667	9.70824137720401	1.16019205868887E-4	0.00171906506256949	4.73322797230471
ENSG00000135776	223320_s_at	ATP-binding cassette,member 10,sub-family B (MDR/TAP)	ABCB10	Homo sapiens	0.614107000000001	0.450219243952185	0.777994756047817	8.59217216666667	7.34421918805679	3.72715615933232E-5	7.60303263938052E-4	2.26582239162287
ENSG00000135778	223272_s_at,226813_at	cancer-related,nucleoside-triphosphatase	NTPCR	Homo sapiens	1.04227816666667	0.852000651009857	1.23255568232348	9.47272941666667	12.4087677778642	1.5576230286191E-6	8.70294201700471E-5	6.97644926249068
ENSG00000135828	229285_at	5'-oligoisoadenylate synthetase-dependent),ribonuclease L (2'	RNASEL	Homo sapiens	0.597683566666667	0.308718776603527	0.886648356729807	6.52926238333333	4.05391350469428	0.00269999886666274	0.0178481970783201	-2.29200990604663
ENSG00000135862	200771_at	gamma 1 (formerly LAMB2),laminin	LAMC1	Homo sapiens	0.839974066666668	0.656684333964717	1.02326379936862	7.73064063333333	8.98205750177734	7.1234757758881E-6	2.43422523779176E-4	4.0336198339007
ENSG00000135916	221004_s_at	integral membrane protein 2C	ITM2C	Homo sapiens	0.557829	0.333334292673928	0.782323707326072	8.9067625	4.87015824361494	8.11869819508261E-4	0.00719782428759756	-1.02306132716164
ENSG00000135925	223709_s_at	member 10A,wingless-type MMTV integration site family	WNT10A	Homo sapiens	1.0398812	0.703084033482483	1.37667836651752	6.30452323333333	6.05150489024167	1.68774610943711E-4	0.00225396967595197	0.650478029217941
ENSG00000135951	237057_at	10,testis specific	TSGA10	Homo sapiens	0.866310299999999	0.651917960580955	1.08070263941904	4.98852601666667	7.91976519327663	2.02236934017266E-5	4.9371197592609E-4	2.91963615155503
ENSG00000136048	218627_at	DNA-damage regulated autophagy modulator 1	DRAM1	Homo sapiens	1.81265456666667	1.39762407114916	2.22768506218417	7.02943855	8.56018462606886	1.06485216913183E-5	3.18960581314731E-4	3.60481180297555
ENSG00000136059	209950_s_at	villin-like	VILL	Homo sapiens	0.907799066666665	0.63869145733417	1.17690667599916	5.6288651	6.61168028759599	8.55631762561452E-5	0.00137714650038408	1.37676727400245
ENSG00000136104	229210_at	ribonuclease H2,subunit B	RNASEH2B	Homo sapiens	0.708313433333333	0.508583154270491	0.908043712396175	6.43854898333333	6.95071786618017	5.77953037475842E-5	0.00104323480765902	1.79650136352829
ENSG00000136114	219477_s_at	domain containing 1,thrombospondin,type I	RP11-64P12.8,THSD1	Homo sapiens	0.582632999999998	0.358009681585934	0.807256318414061	7.104551	5.08379853110133	6.02258124861741E-4	0.00575583173516059	-0.705834997064607
ENSG00000136144	218352_at	regulator of chromosome condensation (RCC1) and BTB (POZ) domain containing protein 1	RCBTB1	Homo sapiens	0.700596666666667	0.448091002351892	0.953102330981441	8.00076933333333	5.43807299563669	3.72356899108151E-4	0.00402503231687192	-0.194001033287918
ENSG00000136152	223450_s_at	component of oligomeric golgi complex 3	COG3	Homo sapiens	0.520442366666667	0.311341627100012	0.729543106233322	6.89009785	4.87826249112952	8.02627285108692E-4	0.00713091433430578	-1.01091077855598
ENSG00000136156	217731_s_at,217732_s_at	integral membrane protein 2B	ITM2B	Homo sapiens	0.678542666666667	0.505065148068721	0.852020185264613	10.997693	7.66623363873838	1.10021639120194E-4	0.00165395466563009	2.63625141196467
ENSG00000136235	201141_at	glycoprotein (transmembrane) nmb	GPNMB	Homo sapiens	1.35782273333333	1.10245431607491	1.61319115059176	5.74865683333333	10.4213499981478	2.01296672673661E-6	1.03829203570117E-4	5.37683101989173
ENSG00000136436	210817_s_at	calcium binding and coiled-coil domain 2	CALCOCO2	Homo sapiens	0.524318033333331	0.331054039952622	0.717582026714039	8.11571331666667	5.31730946774888	4.37796544422002E-4	0.00454721239860808	-0.36647548650265
ENSG00000136521	203621_at	16kDa,5,NADH dehydrogenase (ubiquinone) 1 beta subcomplex	NDUFB5	Homo sapiens	0.680761666666667	0.5106038917394	0.850919441593934	10.7652978333333	7.8413598749305	2.19358650986285E-5	5.22732964468237E-4	2.83275875955439
ENSG00000136643	218909_at	52kDa,polypeptide 1,ribosomal protein S6 kinase	RPS6KC1	Homo sapiens	0.686199200000001	0.467672244344374	0.904726155655628	7.00981316666667	6.15450718281019	1.4850912854124E-4	0.0020561500640649	0.787175371453414
ENSG00000136783	224436_s_at	nipsnap homolog 3A (C. elegans)	NIPSNAP3A	Homo sapiens	0.545114799999998	0.317652787156826	0.772576812843169	8.06990926666667	4.6970716652208	0.0010391381710312	0.00866476734804495	-1.28474483369553
ENSG00000136828	204199_at	Ral GEF with PH domain and SH3 binding motif 1	RALGPS1	Homo sapiens	1.40824993333333	1.17112822248382	1.64537164418284	6.0134035	11.6400946192396	7.71953029089159E-7	5.40416541170932E-5	6.3887658863311
ENSG00000136935	203384_s_at	golgin A1	GOLGA1	Homo sapiens	0.514965033333333	0.304592151047992	0.725337915618673	5.84391105	4.79773299517669	8.99720194148062E-4	0.00777034828038224	-1.13205352983687
ENSG00000136999	214321_at	nephroblastoma overexpressed	NOV	Homo sapiens	0.690490466666667	0.479905045753837	0.901075887579497	3.4926949	6.42654387216636	1.0663163668344E-4	0.0016185687772535	1.14133513422781
ENSG00000137261	206017_at	KIAA0319	KIAA0319	Homo sapiens	0.572557933333333	0.355040911788116	0.790074954878549	4.16718696666667	5.15910396540043	5.429306800792E-4	0.00532019193690485	-0.595550729216186
ENSG00000137267	204141_at	beta 2A class IIa,tubulin	TUBB2A	Homo sapiens	0.60738766666667	0.424653443095316	0.790121890238023	9.78711416666667	6.51469619677261	9.5970366433165E-5	0.00150048035022399	1.25399360031294
ENSG00000137285	214023_x_at	beta 2B class IIb,tubulin	TUBB2B	Homo sapiens	4.0703685	3.68502087710558	4.45571612289443	5.56770408333333	20.7028023265944	4.49112444840594E-9	1.67042332800405E-6	11.625478598624
ENSG00000137434	243943_x_at	chromosome 6 open reading frame 52	C6orf52	Homo sapiens	0.667976566666667	0.484198812495971	0.851754320837364	4.25853448333333	7.12387644027561	4.75468460535455E-5	9.05476770455451E-4	2.00533519812688
ENSG00000137440	205014_at	fibroblast growth factor binding protein 1	FGFBP1	Homo sapiens	0.743865966666667	0.369976657364064	1.11775527596927	5.67311868333333	3.89941746853148	0.00342547715152401	0.0213945183319154	-2.54147222303902
ENSG00000137486	218832_x_at,222756_s_at,222912_at,228444_at	arrestin,beta 1	ARRB1	Homo sapiens	1.1123902	0.851140522906888	1.37363987709311	7.68161656666667	8.34544468347134	1.80377590940664E-4	0.00236899946785511	3.37980382850516
ENSG00000137501	225496_s_at	synaptotagmin-like 2	SYTL2	Homo sapiens	0.541592799999999	0.387227393356928	0.695958206643071	8.11208726666667	6.87655612335891	6.29012500819236E-5	0.00110903768082205	1.70592713693161
ENSG00000137509	201494_at	prolylcarboxypeptidase (angiotensinase C)	PRCP	Homo sapiens	0.648906666666665	0.450557101747198	0.847256231586133	8.530249	6.41208210620972	1.08500464854882E-4	0.00163965254724728	1.12275548949681
ENSG00000137563	203560_at	folylpolygammaglutamyl hydrolase),gamma-glutamyl hydrolase (conjugase	GGH	Homo sapiens	0.605939666666666	0.444010632925478	0.767868700407854	8.88619183333333	7.3342000259759	3.76821076237137E-5	7.6561472847512E-4	2.25410337144814
ENSG00000137642	203509_at,212560_at	L(DLR class) A repeats containing,sortilin-related receptor	SORL1	Homo sapiens	0.836006666666664	0.646022920285219	1.02599041304811	9.27023733333333	8.62464810127604	1.57673939693985E-5	4.15061273604652E-4	3.67145541600432
ENSG00000137710	212397_at	radixin	RDX	Homo sapiens	0.548270833333333	0.395074999898555	0.701466666768112	9.26773975	7.01449290763247	5.37646952463401E-5	9.92767549001568E-4	1.87384427200124
ENSG00000137720	222785_x_at,231530_s_at	chromosome 11 open reading frame 1	C11orf1	Homo sapiens	0.818847333333334	0.627707750699401	1.00998691596727	8.99476141666667	8.56885481025971	1.24989208294077E-5	3.52123771707782E-4	3.61379920210855
ENSG00000137767	217995_at	sulfide quinone reductase-like (yeast)	SQRDL	Homo sapiens	0.678889999999997	0.530302610642911	0.827477389357084	9.363241	8.95499917739775	7.3061621276193E-6	2.47111145869601E-4	4.00662806686448
ENSG00000137801	201108_s_at,201109_s_at,201110_s_at	thrombospondin 1	THBS1	Homo sapiens	0.702870999999999	0.503961621918029	1.12179983974752	6.8451145	7.65221738460895	0.0090402172617428	0.0447468657238627	-3.54961496663796
ENSG00000137819	242871_at	progestin and adipoQ receptor family member V	PAQR5	Homo sapiens	0.503533333333333	0.351801148100826	0.655265518565841	9.570534	6.50427064525857	9.71685884100079E-5	0.00151298055011955	1.24072285910493
ENSG00000137968	1552779_a_at,1569112_at,235763_at	member 5,solute carrier family 44	SLC44A5	Homo sapiens	1.0684646	0.853253442285381	1.28367575771461	7.42942923333333	9.73068569954433	8.64481480480439E-5	0.0013883916737219	4.75411708408172
ENSG00000138029	201007_at	beta subunit,hydroxyacyl-CoA dehydrogenase/3-ketoacyl-CoA thiolase/enoyl-CoA hydratase (trifunctional protein)	HADHB	Homo sapiens	0.641600666666665	0.44859903649279	0.834602296840541	9.84081433333333	6.5155625783609	9.58715176148267E-5	0.00150022187338027	1.2550957832568
ENSG00000138030	211028_s_at	ketohexokinase (fructokinase)	KHK	Homo sapiens	0.577297533333331	0.375625862377094	0.778969204289568	7.005191	5.61051717542755	2.96547661858218E-4	0.00341966500219198	0.0487108723586589
ENSG00000138032	213225_at	1B,Mg2+/Mn2+ dependent,protein phosphatase	PPM1B	Homo sapiens	0.955248699999999	0.784457979687187	1.12603942031281	8.08285265	10.9622644886653	1.30055877214889E-6	7.71236994221698E-5	5.83888640666417
ENSG00000138036	203762_s_at,203763_at	cytoplasmic 2,dynein,light intermediate chain 1	DYNC2LI1	Homo sapiens	0.855013966666668	0.540497604911257	1.2369670418721	7.37646323333333	6.01215062415109	0.00163348619081425	0.0121296832110239	-1.76302836481609
ENSG00000138061	202434_s_at,202435_s_at,202436_s_at,202437_s_at	cytochrome P450,family 1,polypeptide 1,subfamily B	CYP1B1	Homo sapiens	1.70010383333333	1.44870769764897	1.9514999690177	8.73308875	13.2545485404575	3.52888611823743E-4	0.00387012880995143	7.58315226960755
ENSG00000138085	219329_s_at	all-trans retinoic acid-induced differentiation factor	ATRAID	Homo sapiens	0.680818833333333	0.505404683234351	0.856232983432316	10.42519625	7.60702823903859	2.80714517440252E-5	6.20876466061722E-4	2.56903846190749
ENSG00000138107	200720_s_at,200721_s_at	ARP1 actin-related protein 1 homolog A,centractin alpha (yeast)	ACTR1A	Homo sapiens	0.753713666666664	0.597702839906798	0.909724493426531	9.40770891666667	9.60027591644917	4.5636612328896E-6	1.80679346783663E-4	4.6321467265379
ENSG00000138162	202289_s_at,211382_s_at	acidic coiled-coil containing protein 2,transforming	TACC2	Homo sapiens	0.924204333333332	0.74996420527437	1.09844446139229	8.85819483333333	10.3960392354407	6.0532078231791E-6	2.17495610742611E-4	5.35467565246089
ENSG00000138166	209457_at	dual specificity phosphatase 5	DUSP5	Homo sapiens	1.6966583	1.50707335309818	1.88624324690181	7.77314851666667	17.5403649731387	2.01501923417526E-8	4.59046569285552E-6	10.1451965303504
ENSG00000138172	221565_s_at,57715_at	calcium homeostasis modulator 2	CALHM2	Homo sapiens	0.908211700000002	0.642341089272519	1.17408231072748	6.53175861666667	6.69521996984639	1.64551753112455E-4	0.0022203521967975	1.48154698929965
ENSG00000138175	202641_at	ADP-ribosylation factor-like 3	ARL3	Homo sapiens	1.07245333333333	0.851287122409825	1.29361954425684	9.507526	9.50402821324383	4.42264410927885E-6	1.77148766794741E-4	4.54119377203287
ENSG00000138193	205111_s_at,205112_at	epsilon 1,phospholipase C	PLCE1	Homo sapiens	1.15628843333333	0.890705901019258	1.42187096564741	5.9517644	8.9192771652397	1.0931171473272E-5	3.24644960961552E-4	3.97088841303825
ENSG00000138246	212467_at	DnaJ (Hsp40) homolog,member 13,subfamily C	DNAJC13	Homo sapiens	0.676273733333334	0.526269327019254	0.826278139647413	8.29639346666667	8.83622150571033	8.17119563389233E-6	2.67909556546565E-4	3.88732435427729
ENSG00000138271	219936_s_at	G protein-coupled receptor 87	GPR87	Homo sapiens	1.76092756666667	1.49014161724185	2.03171351609148	6.79594131666667	12.745693110671	3.48350466409335E-7	3.19564794478698E-5	7.22291776415999
ENSG00000138375	218452_at	SWI/SNF related,actin dependent regulator of chromatin,matrix associated,subfamily a-like 1	SMARCAL1	Homo sapiens	0.588143466666669	0.382602863558377	0.79368406977496	7.45089843333333	5.60833234395965	2.97396519454672E-4	0.00342535384478285	0.0456619703582746
ENSG00000138378	206118_at	signal transducer and activator of transcription 4	STAT4	Homo sapiens	0.770294233333333	0.321194492438409	1.21939397422826	5.28691368333333	3.36172305916663	0.00802851379835184	0.0409859002730987	-3.42724095173608
ENSG00000138413	1555037_a_at,201193_at	isocitrate dehydrogenase 1 (NADP+),soluble	IDH1	Homo sapiens	0.708218833333335	0.510283364366164	0.906154302300506	11.0741354166667	7.01280782948779	1.70353511608998E-4	0.00226895937812959	1.87180715763815
ENSG00000138434	229744_at	sperm specific antigen 2	SSFA2	Homo sapiens	1.06415966666667	0.717698806835993	1.41062052649734	8.96964983333333	6.02005843166867	1.75544828136681E-4	0.00232001776126977	0.608456400599718
ENSG00000138448	202351_at	alpha V,integrin	ITGAV	Homo sapiens	0.519026	0.34223425003615	0.69581774996385	10.456852	5.75407091817291	2.46124439363497E-4	0.00298709294610415	0.247570994277835
ENSG00000138468	220735_s_at,223444_at	SUMO1/sentrin specific peptidase 7	SENP7	Homo sapiens	0.7406786	0.384258397793773	1.09709880220623	5.0798037	4.07301093241506	0.00585070772499533	0.032107542393267	-3.09961057000619
ENSG00000138613	226358_at	anterior pharynx defective 1 homolog B (C. elegans)	APH1B	Homo sapiens	0.607080800000001	0.376075380755297	0.838086219244706	5.9793964	5.1507731186399	5.49173379502418E-4	0.005366587046344	-0.607711725311752
ENSG00000138639	223422_s_at	Rho GTPase activating protein 24	ARHGAP24	Homo sapiens	0.778004433333332	0.532373183022076	1.02363568364459	4.89486835	6.20792617882931	1.39052185417366E-4	0.00196299463921881	0.857502953710967
ENSG00000138640	202972_s_at,202973_x_at,217047_s_at	family with sequence similarity 13,member A	FAM13A	Homo sapiens	0.706135200000001	0.49509122782501	0.917179172174992	8.0093644	7.13786080947226	2.5958033074521E-4	0.00310937686214619	2.02204079182989
ENSG00000138698	209444_at,217457_s_at	GTP-GDP dissociation stimulator 1,RAP1	RAP1GDS1	Homo sapiens	0.673880666666665	0.482785092203103	0.864976241130228	8.79480966666667	6.91162964004877	1.93818906144638E-4	0.00250639751500901	1.74884810278389
ENSG00000138759	226145_s_at	Fraser syndrome 1	FRAS1	Homo sapiens	0.727113333333335	0.433792658403216	1.02043400826345	8.28486866666667	4.858559480513	8.25296823895559E-4	0.00728244055355835	-1.04046708895613
ENSG00000138764	202769_at,202770_s_at,211559_s_at	cyclin G2	CCNG2	Homo sapiens	0.857064533333333	0.552727314209119	1.16140175245755	8.0532561	5.54246663106607	0.00171695885933941	0.0126062255522976	-1.81561051034144
ENSG00000138792	204844_at,204845_s_at	glutamyl aminopeptidase (aminopeptidase A)	ENPEP	Homo sapiens	1.2007501	0.94361623232432	1.45788396767568	3.34309185	9.1525358822091	1.0323942964445E-4	0.00158141592570747	4.20211209343537
ENSG00000139055	227450_at	endoplasmic reticulum protein 27	ERP27	Homo sapiens	1.4994087	1.2662881898204	1.7325292101796	5.15575741666667	12.606299839692	3.83771018722875E-7	3.37885353440792E-5	7.12173735364484
ENSG00000139112	208869_s_at,211458_s_at	GABA(A) receptor-associated protein like 1,GABA(A) receptors associated protein like 3,pseudogene	GABARAPL1,GABARAPL3	Homo sapiens	0.688281000000001	0.506223544529014	1.02431247111479	7.25456445	7.4097815316231	0.00320288707389808	0.0202635791211962	-2.47112066127838
ENSG00000139178	218983_at	complement component 1,r subcomponent-like	C1RL	Homo sapiens	0.670956133333332	0.430163323735857	0.911748942930808	6.68131773333333	5.46133357859774	3.61009485579399E-4	0.00393347820327893	-0.161017309047956
ENSG00000139190	213326_at	vesicle-associated membrane protein 1 (synaptobrevin 1)	VAMP1	Homo sapiens	0.666501299999999	0.474321425757751	0.858681174242247	6.41068001666667	6.79737432860673	6.89008366520973E-5	0.00118129609405877	1.60846158056742
ENSG00000139266	226454_at	membrane-associated ring finger (C3HC4) 9	MARCH9	Homo sapiens	0.724534000000001	0.513918416468511	0.935149583531492	6.33419033333333	6.7424286549168	7.34293076170423E-5	0.00123508994182885	1.54036311452447
ENSG00000139318	208891_at,208892_s_at	dual specificity phosphatase 6	DUSP6	Homo sapiens	0.775685333333332	0.586318494488043	0.965052172178621	9.64946383333333	8.02841366492557	2.669863442207E-5	5.97767337029762E-4	3.03891838830954
ENSG00000139324	226604_at	transmembrane and tetratricopeptide repeat containing 3	TMTC3	Homo sapiens	0.6044107	0.413055872245918	0.795765527754082	7.60515345	6.19071500716485	1.42025740107671E-4	0.00199262441375081	0.834886031707677
ENSG00000139344	229596_at	amidohydrolase domain containing 1	AMDHD1	Homo sapiens	0.755772399999999	0.483968164111555	1.02757663588844	3.36610693333333	5.44982928491725	3.66574360450476E-4	0.00398220805834091	-0.1773209445467
ENSG00000139433	226177_at	glycolipid transfer protein	GLTP	Homo sapiens	0.680066499999999	0.508225454625468	0.851907545374529	9.54793525	7.75662091782039	2.39664862591315E-5	5.53250927223132E-4	2.73810125748845
ENSG00000139508	214719_at	member 3,solute carrier family 46	SLC46A3	Homo sapiens	0.590247466666669	0.271964825080869	0.908530108252469	5.2953938	3.63470584153996	0.0051874770979206	0.0293122478636636	-2.97456444028214
ENSG00000139626	205718_at	beta 7,integrin	ITGB7	Homo sapiens	0.699493100000001	0.538715625972674	0.860270574027327	6.85004165	8.52719755505833	1.0995886424834E-5	3.2603041772115E-4	3.57054936749522
ENSG00000139629	219956_at,228303_at	UDP-N-acetyl-alpha-D-galactosamine:polypeptide N-acetylgalactosaminyltransferase 6 (GalNAc-T6)	GALNT6	Homo sapiens	1.56710096666667	1.30652382376801	1.82767810956533	6.45408485	11.7871484069463	6.76157944919459E-6	2.34425717428481E-4	6.50403907512387
ENSG00000139668	227490_at	WD repeat and FYVE domain containing 2	WDFY2	Homo sapiens	0.5328761	0.340204163196552	0.725548036803449	6.17638375	5.4207062094757	3.81079906253323E-4	0.00409825803981126	-0.2186771864606
ENSG00000139725	1554539_a_at,219045_at	ras homolog family member F (in filopodia)	RHOF,RP11-347I19.3	Homo sapiens	0.841845333333333	0.649362451516014	1.03432821515065	7.91143033333333	8.57212089879459	1.90849500222592E-4	0.00247384931831915	3.61718284825514
ENSG00000139910	205794_s_at	neuro-oncological ventral antigen 1	NOVA1	Homo sapiens	1.0837558	0.703315960506862	1.46419563949314	4.321826	5.5833330674999	3.07298451773164E-4	0.00350892085524401	0.0107280404602168
ENSG00000139946	219132_at	pellino E3 ubiquitin protein ligase family member 2	PELI2	Homo sapiens	0.812329333333332	0.56418750949716	1.0604711571695	5.94822943333333	6.41623492688569	1.07960197727753E-4	0.00163374586514389	1.1280936182566
ENSG00000139998	221810_at,59697_at	RAB15,member RAS oncogene family	RAB15	Homo sapiens	0.681900999999998	0.511495380241621	0.863098417642413	8.48518816666667	7.84305941856205	4.86521502506994E-5	9.21072131217795E-4	2.83464910465609
ENSG00000140057	1553734_at	adenylate kinase 7	AK7	Homo sapiens	0.7830609	0.41644727699012	1.14967452300988	3.41106931666667	4.18634514751832	0.00220746565608253	0.0152834221535156	-2.08034270588367
ENSG00000140153	227693_at	WD repeat domain 20	WDR20	Homo sapiens	0.651133033333333	0.376170029559748	0.926096037106918	6.88957965	4.64134184222297	0.00112612462565502	0.00922271778125948	-1.36987882450313
ENSG00000140682	209651_at	transforming growth factor beta 1 induced transcript 1	TGFB1I1	Homo sapiens	0.719409066666667	0.420822076136728	1.01799605719661	4.31906383333333	4.7222950280443	0.0010021572043375	0.0084403568465338	-1.24635288479278
ENSG00000140836	226137_at	zinc finger homeobox 3	ZFHX3	Homo sapiens	0.778406599999999	0.616089089316089	0.940724110683909	7.3004404	9.39916398976359	4.85852565442397E-6	1.8746640095669E-4	4.44118115831966
ENSG00000140848	225129_at	copine II	CPNE2	Homo sapiens	0.696523166666664	0.434645519957338	0.958400813375989	9.06449608333333	5.21297001946763	5.04364934274007E-4	0.0050515026161259	-0.517156686336413
ENSG00000140876	228855_at	nudix (nucleoside diphosphate linked moiety X)-type motif 7	NUDT7	Homo sapiens	0.981311533333334	0.669256268768312	1.29336679789836	6.17139413333333	6.16344436818931	1.46879511643307E-4	0.00204370036345729	0.798968276385939
ENSG00000141034	228452_at	GID complex subunit 4,VID24 homolog (S. cerevisiae)	GID4	Homo sapiens	0.739521333333332	0.455177642104778	1.02386502456189	6.12981196666667	5.09747613133193	5.9098459944815E-4	0.00568074595197391	-0.685744649543929
ENSG00000141258	212319_at,36129_at	small G protein signaling modulator 2	SGSM2	Homo sapiens	0.697636700000002	0.474714542465864	0.92055885753414	8.28182738333333	6.6740931344183	1.52375278077508E-4	0.00209722232620403	1.45513332905898
ENSG00000141295	228730_s_at	secernin 2	SCRN2	Homo sapiens	0.501540866666665	0.234814149150099	0.768267584183231	6.6765183	3.68542770890815	0.00478768353290344	0.027621251151366	-2.89107572043392
ENSG00000141385	202486_at	AFG3 ATPase family member 3-like 2 (S. cerevisiae)	AFG3L2	Homo sapiens	0.539081333333334	0.391703392408476	0.686459274258191	9.461487	7.16918686365605	4.52048033083998E-5	8.72693799224297E-4	2.05937666227176
ENSG00000141425	218209_s_at,222558_at,222559_s_at,225953_at	regulation of nuclear pre-mRNA domain containing 1A	RPRD1A	Homo sapiens	0.849788900000001	0.645218298994274	1.05435950100573	8.32977721666667	9.29894659739174	6.5012282759487E-5	0.00113455045000796	4.34469366113218
ENSG00000141441	219377_at,228115_at,235065_at	GRB2 associated,regulator of MAPK1	GAREM	Homo sapiens	1.0075467	0.772280516105188	1.24281288389481	8.00524131666667	8.3937062779286	3.96235082372509E-4	0.00422303179897016	3.43078032809393
ENSG00000141504	225272_at	spermidine/spermine N1-acetyltransferase family member 2	SAT2	Homo sapiens	1.13881906666667	0.850234385798488	1.42740374753485	7.21056036666667	7.73445197735132	2.45310421415313E-5	5.61186079116411E-4	2.71320570609187
ENSG00000141582	227558_at	chromobox homolog 4	CBX4	Homo sapiens	0.536992666666665	0.365882194989516	0.708103138343813	9.87640566666667	6.15091686857492	1.49169305510821E-4	0.00206311660814295	0.782434792317271
ENSG00000141753	201508_at	insulin-like growth factor binding protein 4	IGFBP4	Homo sapiens	0.522766166666667	0.244405469022125	0.801126864311209	8.92154175	3.68084599468534	0.00482243192140799	0.0277631320736003	-2.89860813208929
ENSG00000142082	221562_s_at	sirtuin 3	SIRT3	Homo sapiens	0.588090766666666	0.362063969166744	0.814117564166588	6.49846038333333	5.09955781817248	5.89288795706318E-4	0.00567042676966613	-0.682689281460426
ENSG00000142227	203729_at	epithelial membrane protein 3	EMP3	Homo sapiens	0.9332958	0.670253350469974	1.19633824953003	7.1135501	6.95411009968449	5.75728147095754E-5	0.00104162595772536	1.8006279521835
ENSG00000142347	213733_at	myosin IF	MYO1F	Homo sapiens	0.503456033333333	0.328342361660596	0.67856970500607	4.99002761666667	5.63494376942104	2.87233630980719E-4	0.00333925128085707	0.0827521723720785
ENSG00000142556	220721_at,227045_at	zinc finger protein 614	ZNF614	Homo sapiens	1.3281105	1.1618900708295	1.4943309291705	7.89543375	15.6602215532694	1.79670681245014E-7	2.04080125880824E-5	9.11412018397337
ENSG00000142657	201118_at	phosphogluconate dehydrogenase	PGD	Homo sapiens	0.596430666666667	0.436392332769728	0.756469000563605	10.7484793333333	7.30439137597296	3.89330208340752E-5	7.83460770740914E-4	2.21916719444908
ENSG00000142765	227134_at	synaptotagmin-like 1	SYTL1	Homo sapiens	1.35177816666667	1.10806665620047	1.59548967713286	7.40489791666667	10.8711997914506	1.39795195061989E-6	8.07975698678716E-5	5.76259303926114
ENSG00000142875	202741_at,202742_s_at	beta,cAMP-dependent,catalytic,protein kinase	PRKACB	Homo sapiens	1.50322663333333	1.20338923630658	1.80306403036009	8.49479616666667	9.82622611839111	5.73629462940971E-6	2.09506953148281E-4	4.84256451106246
ENSG00000142949	200636_s_at	F,protein tyrosine phosphatase,receptor type	PTPRF	Homo sapiens	0.52700233333333	0.298889614038484	0.755115052628177	9.85976916666667	4.52804909912463	0.00132789332764707	0.0104170282121617	-1.54424530567451
ENSG00000143036	228221_at	member 3,solute carrier family 44	SLC44A3	Homo sapiens	0.794002366666667	0.554130563555299	1.03387416977803	8.08231281666667	6.48769893801861	9.91068077798869E-5	0.00153459776702501	1.21959939640154
ENSG00000143061	202421_at	immunoglobulin superfamily,member 3	IGSF3	Homo sapiens	0.642202166666666	0.491840422583452	0.792563910749879	8.67573008333333	8.37109947835976	1.2817008055798E-5	3.58450084629543E-4	3.40693146764382
ENSG00000143156	219553_at	NME/NM23 family member 7	NME7	Homo sapiens	0.840059833333333	0.661565032003826	1.01855463466284	8.53473258333333	9.22428555861737	5.69414674084622E-6	2.08657926039072E-4	4.27222760753536
ENSG00000143164	217908_s_at	DDB1 and CUL4 associated factor 6	DCAF6	Homo sapiens	0.554368000000002	0.334581574161008	0.774154425838996	8.820127	4.94362338362723	7.32085394448569E-4	0.00665892013666203	-0.913252273726083
ENSG00000143198	201403_s_at	microsomal glutathione S-transferase 3	MGST3	Homo sapiens	0.713359666666666	0.540590261559241	0.88612907177409	10.084258	8.09263222166456	1.69427237575533E-5	4.35721270669909E-4	3.10882502003151
ENSG00000143248	209071_s_at	regulator of G-protein signaling 5	RGS5	Homo sapiens	0.571472066666666	0.359176122331085	0.783768011002246	3.948247	5.27595886178037	4.62971226897803E-4	0.00474380656496203	-0.426007171918521
ENSG00000143429	228158_at,243367_at		AC027612.6,RP11-14N7.2	Homo sapiens	1.30542256666667	1.12621727420803	1.4846278591253	8.46873138333333	14.2773752949461	1.59161601262102E-4	0.00216364011661001	8.26673336357309
ENSG00000143486	218253_s_at	eukaryotic translation initiation factor 2D	EIF2D	Homo sapiens	0.729437666666664	0.557711542104601	0.901163791228726	9.59322283333333	8.32530029591919	1.34122103658946E-5	3.69055159413834E-4	3.35845561278514
ENSG00000143515	226771_at	ATPase,aminophospholipid transporter,class I,member 2,type 8B	ATP8B2	Homo sapiens	0.562241433333333	0.363196643649362	0.761286223017305	3.91299195	5.53630648508379	3.26904014804859E-4	0.00367008110739533	-0.0552252158081332
ENSG00000143545	202252_at	RAB13,member RAS oncogene family	RAB13,RP11-603J24.7	Homo sapiens	0.675647833333338	0.477128079291388	0.874167587375288	10.47883525	6.67059772442612	7.98448514387151E-5	0.00131017924742249	1.45075770479433
ENSG00000143590	210132_at	ephrin-A3	EFNA3	Homo sapiens	0.543724399999999	0.241260340088445	0.846188459911552	6.1231348	3.5233284967056	0.00619306943958661	0.0335286732953162	-3.1586274216002
ENSG00000143641	217787_s_at,217788_s_at,223991_s_at	UDP-N-acetyl-alpha-D-galactosamine:polypeptide N-acetylgalactosaminyltransferase 2 (GalNAc-T2)	GALNT2	Homo sapiens	0.776957000000001	0.594112794945934	0.959801205054069	8.7373035	8.32844408214082	3.43425190569051E-4	0.00379789083623844	3.36179001941012
ENSG00000143669	203518_at	lysosomal trafficking regulator	LYST	Homo sapiens	1.74190626666667	1.49700763986735	1.98680489346598	5.4399962	13.9407623134978	1.57632746599137E-7	1.85345600436728E-5	8.04745774738091
ENSG00000143674	228565_at	Mitogen-activated protein kinase kinase kinase MLK4	MLK4	Homo sapiens	0.621648833333332	0.455144386676224	0.78815327999044	8.78404908333333	7.3175782919108	3.83741311334034E-5	7.7563978547831E-4	2.23463542468503
ENSG00000143702	207719_x_at,212746_s_at	centrosomal protein 170kDa,centrosomal protein 170kDa pseudogene 1	CEP170,CEP170P1	Homo sapiens	0.7316817	0.562688529245335	0.900674870754666	8.24759098333333	8.48596291638873	1.39452893371298E-4	0.00196662031082685	3.52756738968425
ENSG00000143727	201630_s_at,215227_x_at	acid phosphatase 1,soluble	ACP1	Homo sapiens	0.564324666666666	0.401533745695275	0.727115587638056	11.1074906666667	7.35576883675016	6.9143234144823E-5	0.00118470897112761	2.27931687142188
ENSG00000143771	218728_s_at	cornichon homolog 4 (Drosophila)	CNIH4	Homo sapiens	0.585911833333331	0.409978711354389	0.761844955312273	9.46400641666667	6.52728763368739	9.45445933106458E-5	0.0014841302438299	1.2700023902651
ENSG00000143774	200075_s_at	guanylate kinase 1	GUK1	Homo sapiens	0.804381999999999	0.637755784867521	0.971008215132476	10.6812043333333	9.46165492962099	4.59337844351752E-6	1.81724288277366E-4	4.50089683106029
ENSG00000143797	226726_at	membrane bound O-acyltransferase domain containing 2	MBOAT2	Homo sapiens	0.527255466666669	0.321625997875441	0.732884935457897	5.1343174	5.02555266710203	6.52921282813909E-4	0.0061128259350031	-0.791685243420488
ENSG00000143819	202017_at	epoxide hydrolase 1,microsomal (xenobiotic)	EPHX1	Homo sapiens	0.921291666666669	0.757513931733005	1.08506940160033	10.1818461666667	11.025298931231	1.23752414252617E-6	7.45172164015623E-5	5.89135137768953
ENSG00000143867	228399_at	odd-skipped related 1 (Drosophila)	OSR1	Homo sapiens	1.52878543333333	1.07927514967915	1.97829571698752	5.30271771666667	6.66584169123913	8.02906670106616E-5	0.00131433898766704	1.44480148941086
ENSG00000143878	212099_at	ras homolog family member B	RHOB	Homo sapiens	0.5576825	0.305329898059768	0.810035101940233	9.02539225	4.33139031024192	0.00177548222930414	0.012912275989253	-1.85095931387938
ENSG00000143947	242214_at	ribosomal protein S27a	RPS27A	Homo sapiens	0.620209033333333	0.436246402903171	0.804171663763496	7.96892248333333	6.60779510152313	8.59556186052981E-5	0.00138183576808135	1.37187240516247
ENSG00000143951	224180_x_at	WD repeat containing planar cell polarity effector	WDPCP	Homo sapiens	0.558488933333333	0.363932261449581	0.753045605217085	5.68182246666667	5.62621772103277	2.90524116484253E-4	0.00336748061665816	0.0706010326381143
ENSG00000143971	219216_at	Ewing tumor-associated antigen 1	ETAA1	Homo sapiens	0.577621666666666	0.383596005473272	0.771647327860059	7.02530993333333	5.83488625367052	2.2188390164342E-4	0.00277319935696445	0.358255363028754
ENSG00000144026	235729_at	zinc finger protein 514	ZNF514	Homo sapiens	1.5523422	1.2185838631499	1.8861005368501	5.74152686666667	9.11598143853457	6.29006580141002E-6	2.2317284081252E-4	4.16620953663143
ENSG00000144036	225900_at	exocyst complex component 6B	EXOC6B	Homo sapiens	1.57593043333334	1.38781930194192	1.76404156472475	5.47835455	16.4199049180509	3.65077392314175E-8	6.8829677326819E-6	9.54627246419277
ENSG00000144061	238844_s_at	nephronophthisis 1 (juvenile)	NPHP1	Homo sapiens	0.640995699999998	0.401933059010928	0.880058340989068	5.84539528333333	5.25522716994696	4.7617616264169E-4	0.00484821819225966	-0.455945392166422
ENSG00000144182	205571_at	lipoyltransferase 1	LIPT1	Homo sapiens	0.6181414	0.461954436148111	0.774328363851888	7.5580705	7.75695263851893	2.39581472393878E-5	5.53250927223132E-4	2.73847336068722
ENSG00000144199	218504_at,222056_s_at	fumarylacetoacetate hydrolase domain containing 2A,fumarylacetoacetate hydrolase domain containing 2B,fumarylacetoacetate hydrolase domain containing 2C,pseudogene	FAHD2A,FAHD2B,FAHD2CP	Homo sapiens	1.07532383333333	0.922412825275382	1.22823484139128	8.18116241666667	13.7831540830085	9.34321910204184E-6	2.91347953502391E-4	7.94290986800354
ENSG00000144355	1560100_at,242138_at	distal-less homeobox 1	DLX1	Homo sapiens	1.59108376666667	1.31114406809902	1.87102346523432	4.72469993333333	11.1397807992545	1.03621052748561E-4	0.00158519335731046	5.98592443384016
ENSG00000144366	204235_s_at,204237_at,215913_s_at	GULP,engulfment adaptor PTB domain containing 1	GULP1	Homo sapiens	0.973556533333332	0.8105036159403	1.13660945072637	8.0957764	11.7025550524037	1.08737333514415E-5	3.23637109956484E-4	6.43789715091574
ENSG00000144369	227370_at	family with sequence similarity 171,member B	FAM171B	Homo sapiens	1.87292843333333	1.23673391037647	2.50912295629019	4.32969381666667	5.77004696282693	2.41114122155039E-4	0.00294656115977353	0.26952384462839
ENSG00000144451	219109_at,240898_at	sperm associated antigen 16	SPAG16	Homo sapiens	0.570743333333333	0.334919155709378	0.807392514459357	8.93007133333333	4.74351862061171	0.00425088065434659	0.0252407580122067	-2.76709137154451
ENSG00000144455	226850_at	sulfatase modifying factor 1	SUMF1	Homo sapiens	0.607435033333332	0.362753915081061	0.852116151585604	8.04350181666667	4.86572399531759	8.16975142746275E-4	0.00722529302063748	-1.02971339506032
ENSG00000144468	227414_at	rhomboid domain containing 1	RHBDD1	Homo sapiens	0.569697166666667	0.271063081867587	0.868331251465746	5.81877815	3.73897684690753	0.00440050210474254	0.0259180709443928	-2.80317950856771
ENSG00000144579	217844_at	CTD (carboxy-terminal domain,RNA polymerase II,polypeptide A) small phosphatase 1	CTDSP1	Homo sapiens	0.514265766666667	0.337327835807623	0.691203697525711	7.83044228333333	5.69658736402605	2.65105276376451E-4	0.00315512211273019	0.168287420180908
ENSG00000144668	206009_at,227297_at	alpha 9,integrin	ITGA9	Homo sapiens	3.1427631	2.74693120704093	3.53859499295907	5.16125911666667	15.5614102792328	3.14166203120953E-6	1.40870606715988E-4	9.05625223218153
ENSG00000144724	204944_at,227126_at	G,protein tyrosine phosphatase,receptor type	PTPRG	Homo sapiens	1.14923376666667	0.862970602427425	1.43549693090591	3.48065621666667	7.86848282932243	0.00146903872509945	0.0112053142152361	2.86288875767327
ENSG00000144802	243606_at	member 3,neurexophilin and PC-esterase domain family,nuclear factor of kappa light polypeptide gene enhancer in B-cells inhibitor,zeta	NFKBIZ,NXPE3	Homo sapiens	1.88609186666667	1.69603053231199	2.07615320102134	5.37409523333333	19.4498904406414	7.91482041003078E-9	2.41755757496331E-6	11.0726985671348
ENSG00000144815	217540_at,235030_at,243011_at,243606_at	member 3,neurexophilin and PC-esterase domain family,nuclear factor of kappa light polypeptide gene enhancer in B-cells inhibitor,zeta	NFKBIZ,NXPE3	Homo sapiens	1.95701453333333	1.69603053231199	2.32378510147668	6.58793761666667	19.4498904406414	1.32739058853324E-5	3.66846358139353E-4	11.0726985671348
ENSG00000145002	220353_at	family with sequence similarity 86,member B2,member C1,member D,pseudogene	FAM86B2,FAM86C1,FAM86DP	Homo sapiens	0.785470566666667	0.610935574330469	0.960005559002864	6.82701451666667	8.82054653325613	8.29350748457279E-6	2.70069995067908E-4	3.87147963836488
ENSG00000145012	202822_at,224811_at,235000_at,241879_at	LIM domain containing preferred translocation partner in lipoma	LPP	Homo sapiens	1.08770723333333	0.821416170111765	1.3539982965549	7.80683271666667	8.00577750250376	0.00523394610275958	0.0295179028972764	3.01417191977102
ENSG00000145247	225314_at	OCIA domain containing 2	OCIAD2	Homo sapiens	0.935538666666664	0.772139490994154	1.09893784233917	11.1186686666667	11.2217340464819	1.06169206157064E-6	6.72630515253471E-5	6.0530676730005
ENSG00000145284	224901_at	stearoyl-CoA desaturase 5	SCD5	Homo sapiens	1.8949182	1.60894248917866	2.18089391082133	4.36599373333333	12.9870170266655	2.95242720763002E-7	2.8349025972654E-5	7.39551631400913
ENSG00000145349	228555_at	calcium/calmodulin-dependent protein kinase II delta	CAMK2D	Homo sapiens	0.512132133333334	0.3339783913356	0.690285875331068	8.18864126666667	5.63423773984924	2.87498362452555E-4	0.00334090817579032	0.0817694143000178
ENSG00000145365	235971_at	TRAF-interacting protein with forkhead-associated domain	TIFA	Homo sapiens	0.513797299999999	0.207596692031537	0.819997907968461	4.65150418333333	3.28877271026726	0.00903462247933853	0.0447232217345255	-3.54897741760139
ENSG00000145476	226745_at,228391_at	cytochrome P450,family 4,polypeptide 2,subfamily V	CYP4V2	Homo sapiens	0.890932833333335	0.644463865519665	1.13740180114701	5.63136135	7.08485243179856	1.57403527970095E-4	0.00214775090885074	1.9585917990704
ENSG00000145491	223609_at	rhophilin associated tail protein 1-like	ROPN1L	Homo sapiens	0.589150633333333	0.384719590184108	0.793581676482559	4.13530605	5.64842797362926	2.82227866294485E-4	0.00329506909879371	0.101508083308092
ENSG00000145494	203606_at	13kDa (NADH-coenzyme Q reductase),NADH dehydrogenase (ubiquinone) Fe-S protein 6	NDUFS6	Homo sapiens	0.532134999999998	0.367883375916543	0.696386624083454	12.3572901666667	6.34980287551553	1.16965211076626E-4	0.00172829913937195	1.04242675769149
ENSG00000145495	201736_s_at,201737_s_at	E3 ubiquitin protein ligase,membrane-associated ring finger (C3HC4) 6	MARCH6	Homo sapiens	0.646449333333333	0.492292373438479	0.804052181591851	10.1577475833333	8.21900880782454	4.63675831784445E-4	0.00474746743498399	3.24511760631321
ENSG00000145592	224763_at,224766_at,224767_at	ribosomal protein L37	RPL37	Homo sapiens	1.12615093333333	0.903778100545242	1.43115729189322	8.81879033333333	11.0811322580871	5.42974083640158E-4	0.00532019193690485	5.93758931630926
ENSG00000145681	205523_at,205524_s_at,230204_at,230895_at	hyaluronan and proteoglycan link protein 1	HAPLN1	Homo sapiens	7.69956366666667	6.91539075783804	8.66658494926891	9.82501615	19.2443111888195	3.00792436918542E-6	1.36479887871546E-4	10.9779948985807
ENSG00000145687	1558604_a_at,203787_at,210829_s_at,238483_at,238484_s_at,238861_at	single-stranded DNA binding protein 2	SSBP2	Homo sapiens	3.60427483333333	3.39507149842057	3.81347816824609	8.08634541666667	33.7673817038495	9.21163858120669E-7	6.11221285712956E-5	15.636803337977
ENSG00000145723	219467_at	gypsy retrotransposon integrase 1	GIN1	Homo sapiens	0.508154966666664	0.34958620771202	0.666723725621308	7.97527385	6.28096883520854	1.27163836933211E-4	0.00183521060672931	0.95304393084226
ENSG00000145725	203253_s_at	diphosphoinositol pentakisphosphate kinase 2	PPIP5K2	Homo sapiens	0.571292000000001	0.42180194447827	0.720782055521733	8.50183466666667	7.49020890217736	3.18120698674755E-5	6.78099384017241E-4	2.43524570357782
ENSG00000145730	202336_s_at,212958_x_at,214620_x_at	peptidylglycine alpha-amidating monooxygenase	PAM	Homo sapiens	1.27769256666667	1.04433267021277	1.51105246312057	10.4953713333333	12.5459750617838	2.59309998847787E-6	1.24257442480305E-4	7.07760663073166
ENSG00000145743	227203_at	F-box and leucine-rich repeat protein 17	FBXL17	Homo sapiens	1.17437313333333	0.972900616334194	1.37584565033247	7.333764	11.4245311471173	9.08551872784088E-7	6.05055708215226E-5	6.21725050984265
ENSG00000145780	213341_at	fem-1 homolog c (C. elegans)	FEM1C	Homo sapiens	0.873048766666667	0.67343140546897	1.07266612786436	8.06497495	8.57212082730168	1.05258072330045E-5	3.17079069126459E-4	3.61718277420056
ENSG00000145817	224953_at	Yip1 domain family,member 5	YIPF5	Homo sapiens	0.619336233333331	0.442339754820618	0.796332711846044	7.24547955	6.85819696444883	6.42398159461248E-5	0.00112574100540204	1.68339887419335
ENSG00000145819	226576_at	Rho GTPase activating protein 26	ARHGAP26	Homo sapiens	0.695125699999998	0.496478461542458	0.893772938457539	6.64811495	6.8584962333589	6.42177490859758E-5	0.00112571511102139	1.68376644168404
ENSG00000145882	218953_s_at	prenylcysteine oxidase 1 like	PCYOX1L	Homo sapiens	1.74565533333333	1.45694776320529	2.03436290346137	5.99087333333333	11.8508204728965	6.59979747034164E-7	4.89112856589213E-5	6.55352298823047
ENSG00000145901	207196_s_at	TNFAIP3 interacting protein 1	TNIP1	Homo sapiens	0.605599666666667	0.420402195248781	0.790797138084552	8.60994683333333	6.40912387533548	1.08887111956047E-4	0.00164376502338547	1.11895152490677
ENSG00000145908	228144_at	zinc finger protein 300	ZNF300	Homo sapiens	1.17771196666667	0.853446620261108	1.50197731307223	4.30990655	7.11846968667921	4.78350387727749E-5	9.09065257178126E-4	1.99886998068547
ENSG00000145979	223461_at	TBC1 domain family,member 7	TBC1D7	Homo sapiens	0.559299333333332	0.398094157133909	0.720504509532755	8.39668466666667	6.80007041805222	6.86866010514108E-5	0.00117910201333937	1.61179321173755
ENSG00000146054	1554735_a_at,223694_at,239694_at	tripartite motif containing 7	TRIM7	Homo sapiens	1.46196006666667	1.24781839244062	1.67610174089271	7.32714873333333	13.3808101008763	7.2709605384548E-5	0.00122677902650452	7.67038813493309
ENSG00000146066	209329_x_at	ADP-ribosylation factor-like 10,HIG1 hypoxia inducible domain family,member 2A	ARL10,HIGD2A	Homo sapiens	0.63274566666667	0.459848750620913	0.805642582712428	10.4170365	7.172821507772	4.50224594320817E-5	8.70439522436021E-4	2.0637009257419
ENSG00000146426	227866_at	T-cell lymphoma invasion and metastasis 2	TIAM2	Homo sapiens	1.1573839	0.796581724597849	1.51818607540215	5.45491538333333	6.28718703748975	1.26203975394096E-4	0.00182496756272737	0.961144407257271
ENSG00000146477	205421_at	member 3,solute carrier family 22 (extraneuronal monoamine transporter)	SLC22A3	Homo sapiens	0.734953499999999	0.408590834483775	1.06131616551622	3.46031821666667	4.41374747333054	0.00157105879279225	0.0117829409459419	-1.72189909087792
ENSG00000146592	229228_at	cAMP responsive element binding protein 5	CREB5	Homo sapiens	1.04317233333333	0.572455408919196	1.51388925774747	5.44261116666667	4.34354512650394	0.00174361058854119	0.0127415007923669	-1.83185694871508
ENSG00000146733	205194_at	phosphoserine phosphatase	PSPH	Homo sapiens	0.584599000000003	0.395045937402897	0.774152062597108	9.1711075	6.04470837716568	1.7021350651655E-4	0.00226829140092273	0.641407360079227
ENSG00000146802	218962_s_at	transmembrane protein 168	TMEM168	Homo sapiens	0.629432000000001	0.465917937982137	0.792946062017866	9.23340233333333	7.54469698503505	3.00036382390993E-5	6.52265972454375E-4	2.49784560990546
ENSG00000147010	1554168_a_at,223082_at,235692_at	SH3-domain kinase binding protein 1	SH3KBP1	Homo sapiens	0.621217666666666	0.433073103708902	0.848878499039291	10.605084	6.47142938432931	0.00131542281331958	0.0103393821619103	-1.53426909348348
ENSG00000147041	1553033_at,242093_at	synaptotagmin-like 5	SYTL5	Homo sapiens	1.62061433333333	1.34391386740588	1.89731479926079	6.81318216666667	11.4793652967518	4.51266566093789E-4	0.00465264934964697	6.26117001211572
ENSG00000147065	200600_at	moesin	MSN	Homo sapiens	0.754357333333333	0.574828961987896	0.93388570467877	11.155791	8.23554067653269	1.46684722540776E-5	3.94075998971958E-4	3.26282253317981
ENSG00000147316	1554155_at,219592_at,228778_at	microcephalin 1	MCPH1	Homo sapiens	1.29800806666667	1.07408169417521	1.52193443915812	6.19729395	11.5773582365824	2.15795747307164E-5	5.16577604379123E-4	6.33916326571952
ENSG00000147324	213457_at,225478_at	malignant fibrous histiocytoma amplified sequence 1	MFHAS1	Homo sapiens	0.889779466666668	0.706090300775864	1.07346863255747	8.37904693333333	9.49394974054502	5.57632787350243E-5	0.00101797771328378	4.53162334083424
ENSG00000147364	225591_at	F-box protein 25	FBXO25	Homo sapiens	2.19803043333333	1.99139160863223	2.40466925803443	8.18755145	20.8482626267732	4.21421907395516E-9	1.61127571936013E-6	11.6870646257249
ENSG00000147416	201089_at	ATPase,H+ transporting,V1 subunit B2,lysosomal 56/58kDa	ATP6V1B2	Homo sapiens	0.664560666666667	0.486975784784094	0.842145548549241	8.27690333333333	7.3346050542178	3.76654157414849E-5	7.65560076455645E-4	2.25457734691509
ENSG00000147419	218125_s_at,222525_s_at	coiled-coil domain containing 25	CCDC25	Homo sapiens	0.845167333333333	0.663006171109936	1.02732849555673	8.1972436	10.1822549308778	6.42166451747475E-6	2.26831301022396E-4	5.16556652010544
ENSG00000147421	219269_at,225504_at	homeobox containing 1	HMBOX1	Homo sapiens	0.788492233333332	0.621283980718045	0.972050044654746	6.44718876666667	9.24246474232693	1.95831395645694E-5	4.82300971032808E-4	4.2899185867999
ENSG00000147454	218136_s_at,221920_s_at,222528_s_at,222529_at,226179_at,242335_at	member 37,solute carrier family 25 (mitochondrial iron transporter)	FP15737,SLC25A37	Homo sapiens	0.996973000000001	0.772119008366037	1.22182699163396	8.51408083333333	10.9033637263676	4.21332093579118E-4	0.0044191622356233	5.78960738899428
ENSG00000147457	212313_at	charged multivesicular body protein 7	CHMP7	Homo sapiens	0.714807599999999	0.535785503649184	0.893829696350813	7.08502506666667	7.82583368440783	2.22933782304707E-5	5.2723382950787E-4	2.81547475276852
ENSG00000147459	230263_s_at	dedicator of cytokinesis 5	DOCK5	Homo sapiens	0.514308966666666	0.228279253214721	0.80033868011861	7.79064818333333	3.52420396967615	0.00618441544184181	0.033505308600332	-3.15717693418117
ENSG00000147471	209384_at,209385_s_at,214545_s_at	proline synthetase co-transcribed homolog (bacterial)	PROSC	Homo sapiens	0.908251399999999	0.692604859698438	1.12470861952065	8.27127463333333	8.72663919745682	3.32855469726126E-4	0.00371784939883063	3.77606015344898
ENSG00000147475	221542_s_at,221543_s_at	ER lipid raft associated 2	ERLIN2	Homo sapiens	1.6016313	1.36655985345122	1.83670274654878	7.15002985	13.3539811431782	4.89192820666451E-6	1.88223909007306E-4	7.65192135049229
ENSG00000147526	1554690_a_at,200911_s_at,217437_s_at	acidic coiled-coil containing protein 1,transforming	TACC1	Homo sapiens	1.39700273333333	1.2363103258918	1.55769514077487	8.39459896666667	17.0392309582739	0.00140537907744994	0.0108560470556055	9.88272524210735
ENSG00000147533	1554167_a_at,217819_at	golgin A7	GOLGA7	Homo sapiens	1.0826875	0.895810446112397	1.2695645538876	8.98205658333333	14.0770127069115	9.57974172285635E-7	6.27272309816971E-5	8.13686467667747
ENSG00000147535	223568_s_at,223569_at,226150_at,226384_at	phosphatidic acid phosphatase type 2 domain containing 1B	PPAPDC1B	Homo sapiens	1.28166943333333	1.01584284400552	1.54749602266114	8.21208828333333	9.95311382577499	1.91933915965668E-4	0.00248496018361897	4.95886176437175
ENSG00000147536	235029_at	GINS complex subunit 4 (Sld5 homolog)	GINS4	Homo sapiens	0.524865199999999	0.299422114730374	0.750308285269624	4.12111963333333	4.56308911629775	0.00126165120725637	0.0100117242027202	-1.4901313987565
ENSG00000147548	222544_s_at,224076_s_at,238496_at	Wolf-Hirschhorn syndrome candidate 1-like 1	WHSC1L1	Homo sapiens	0.921774866666667	0.740128270843575	1.10342146248976	7.6705161	9.94593668179941	4.77592874065592E-5	9.08550441710076E-4	4.95231891136771
ENSG00000148019	235919_at	centrosomal protein 78kDa	CEP78	Homo sapiens	0.517673633333333	0.246609540231952	0.788737726434713	7.28282838333333	3.74310616161119	0.0043720444767866	0.0257837915832496	-2.79641248462032
ENSG00000148120	212848_s_at,232270_at	chromosome 9 open reading frame 3	C9orf3	Homo sapiens	1.47404863333333	1.13319268123855	1.81490458542811	7.88726923333333	9.26918769954902	1.15602818256058E-5	3.34954111719659E-4	4.31586976875704
ENSG00000148143	226575_at,244007_at	zinc finger protein 462	ZNF462	Homo sapiens	1.56605713333333	1.22592535767325	1.90618890899342	5.5894534	9.9925761544412	6.84887714740796E-6	2.36552342409684E-4	4.99476159957759
ENSG00000148444	218048_at	COMM domain containing 3	COMMD3	Homo sapiens	0.732318333333334	0.583093005613609	0.881543661053058	9.05709216666667	9.61845807601475	3.99540530596062E-6	1.65116239685107E-4	4.64923911288303
ENSG00000148468	212771_at	family with sequence similarity 171,member A1	FAM171A1	Homo sapiens	0.9085417	0.579742516974756	1.23734088302524	5.05762051666667	5.41579511867607	3.83586460937511E-4	0.00412035162117061	-0.225663005423581
ENSG00000148498	221280_s_at,221527_s_at	par-3 partitioning defective 3 homolog (C. elegans)	PARD3	Homo sapiens	0.681122533333332	0.453891812333062	0.908353254333603	6.44344573333333	5.87497864952171	0.00473232586808936	0.0273812372485849	-2.87896041714738
ENSG00000148737	212762_s_at,216035_x_at,216511_s_at	HMG-box),transcription factor 7-like 2 (T-cell specific	TCF7L2	Homo sapiens	0.7683157	0.570523823827416	0.966107576172585	9.68838316666667	7.61341228920202	6.54605791468313E-5	0.00114100838666816	2.57630509448939
ENSG00000148773	212020_s_at	antigen identified by monoclonal antibody Ki-67	MKI67	Homo sapiens	0.56753	0.351839461293502	0.783220538706497	8.41599233333333	5.15710316649373	5.44422974432416E-4	0.00532873722289516	-0.598470509215242
ENSG00000148824	212767_at	Mitochondrial GTPase 1 ,mitochondrial GTPase 1 homolog (S. cerevisiae)	MTG1	Homo sapiens	0.518170600000002	0.373211743425477	0.663129456574527	8.2258077	7.00609633551699	5.42773976966367E-5	0.00100020785947543	1.86369006961565
ENSG00000148834	1557915_s_at,201470_at	glutathione S-transferase omega 1	GSTO1	Homo sapiens	0.71312833333333	0.56421622027246	0.8620404463942	11.8337453333333	9.38611252609832	8.04953653320231E-6	2.6528535862136E-4	4.42866591623333
ENSG00000148841	225582_at	4,5-trisphosphate receptor interacting protein,inositol 1	ITPRIP	Homo sapiens	0.920772733333333	0.762278673797738	1.07926679286893	6.3845249	11.3864292489432	9.3536008683709E-7	6.17642666036448E-5	6.18661484947287
ENSG00000148842	1554522_at,1554523_a_at,206818_s_at,209874_x_at	cyclin M2	CNNM2	Homo sapiens	2.07550976666667	1.72998926745772	2.42103026587562	6.10670581666667	11.7733228608465	0.00219830791523202	0.0152335215798873	6.49326034870904
ENSG00000148908	204319_s_at	regulator of G-protein signaling 10	RGS10	Homo sapiens	0.992642233333336	0.758775139193613	1.22650932747306	7.94224921666667	8.3190114198126	1.3496277204176E-5	3.7085090265332E-4	3.35178236315844
ENSG00000149212	225123_at,235683_at	sestrin 3	SESN3	Homo sapiens	1.23391333333333	0.751252066101344	1.71657460056532	4.54982156666667	5.59071266572934	6.66647502356869E-4	0.00620407696874244	-0.813791947346261
ENSG00000149289	231899_at	zinc finger CCCH-type containing 12C	ZC3H12C	Homo sapiens	1.24845453333333	1.05926746760711	1.43764159905956	4.3515031	12.9338964705446	3.06117315048611E-7	2.90752908740557E-5	7.35779949603637
ENSG00000149292	244571_s_at	tetratricopeptide repeat domain 12	RP11-159N11.4,TTC12	Homo sapiens	0.518282000000001	0.328705883470317	0.707858116529685	5.35490386666667	5.3583440384292	4.14266923223546E-4	0.00436753644952707	-0.307638287830592
ENSG00000149476	218688_at,244627_at	dihydroxyacetone kinase 2 homolog (S. cerevisiae)	DAK	Homo sapiens	0.657405799999999	0.4724456566095	0.842365943390499	7.4045625	6.97875864442576	5.67796375595469E-5	0.00103308708271821	1.83056962374273
ENSG00000149564	225369_at	endothelial cell adhesion molecule	ESAM	Homo sapiens	0.768012399999998	0.551251091655365	0.984773708344631	7.48112443333333	6.94439729661947	5.82123594684162E-5	0.00104765001775367	1.78880869981926
ENSG00000149577	56256_at	SID1 transmembrane family,member 2	SIDT2	Homo sapiens	0.654636999999997	0.414273502972129	0.895000497027866	8.84510083333333	5.33801912026009	4.25746306874225E-4	0.00445335361169854	-0.336751247764303
ENSG00000150054	238778_at	membrane protein,palmitoylated 7 (MAGUK p55 subfamily member 7)	MPP7	Homo sapiens	0.579534699999999	0.255712380775088	0.90335701922491	6.10851068333333	3.50768638341542	0.00634984100994052	0.0342101532999655	-3.18455257574925
ENSG00000150540	211732_x_at	histamine N-methyltransferase	HNMT	Homo sapiens	0.699755666666666	0.488369070115563	0.91114226321777	7.8555045	6.48809303437985	9.90602295121414E-5	0.00153431106191964	1.22010215649666
ENSG00000150556	228360_at	LY6/PLAUR domain containing 6B	LYPD6B	Homo sapiens	0.690775233333333	0.453524482912047	0.928025983754618	5.30100261666667	5.70659766656787	2.61689212093156E-4	0.00312876835145272	0.182127241344517
ENSG00000150593	202730_s_at,202731_at,212593_s_at,212594_at	microRNA 4680,programmed cell death 4 (neoplastic transformation inhibitor)	MIR4680,PDCD4	Homo sapiens	1.43988386666667	1.16960854324105	1.71015919009228	9.34044391666667	10.4416507020243	2.0277807135442E-4	0.00258918520581572	5.39456553863633
ENSG00000150687	226279_at	23,protease,serine	PRSS23	Homo sapiens	0.503715999999999	0.308157295635894	0.699274704364104	8.59302633333333	5.04843403236307	6.32492508744637E-4	0.00598089379377603	-0.757902644452056
ENSG00000150760	203187_at	dedicator of cytokinesis 1	DOCK1	Homo sapiens	1.53094483333333	1.3362372171366	1.72565244953007	7.39074768333333	15.4107825582908	6.44794017307296E-8	9.9587889537504E-6	8.9672770620533
ENSG00000150782	206295_at	interleukin 18 (interferon-gamma-inducing factor)	IL18	Homo sapiens	0.864095799999999	0.501592764992954	1.22659883500704	6.01253386666667	4.67195163527226	0.00107742261301192	0.00891466122373289	-1.32306618227148
ENSG00000150938	202551_s_at,202552_s_at	cysteine rich transmembrane BMP regulator 1 (chordin-like)	CRIM1	Homo sapiens	0.914777366666668	0.727369421124794	1.10218531220854	7.57282198333333	9.75548760044831	4.1816685326536E-6	1.70748862601072E-4	4.77715109839833
ENSG00000150961	202375_at	SEC24 family,member D (S. cerevisiae)	SEC24D	Homo sapiens	1.19519456666667	0.754752829931253	1.63563630340208	6.28885195	5.31861108928434	4.37028448378965E-4	0.00454487794004973	-0.364605499994
ENSG00000151012	209921_at	member 11,solute carrier family 7 (anionic amino acid transporter light chain,xc- system)	SLC7A11	Homo sapiens	0.594682666666667	0.285532105064833	0.903833228268502	9.32871633333333	3.77019081853737	0.00419011879950239	0.0249504187935954	-2.75206643271419
ENSG00000151090	228716_at,229657_at	beta,thyroid hormone receptor	THRB	Homo sapiens	0.768956533333331	0.518154304545528	1.04375866437842	4.67053306666667	6.00922534976848	9.58645930375298E-4	0.00815908565430719	-1.19931057350136
ENSG00000151135	224759_s_at	chromosome 12 open reading frame 23	C12orf23	Homo sapiens	0.902609500000001	0.661361966830124	1.14385703316988	8.71389441666667	7.33305783010014	3.77292229095695E-5	7.66287244643653E-4	2.25276663726957
ENSG00000151150	206385_s_at,207950_s_at,209442_x_at	ankyrin 3,node of Ranvier (ankyrin G)	ANK3	Homo sapiens	1.04091866666667	0.839953771360675	1.24188356197266	8.69374066666667	10.1518381824634	1.61365756209324E-4	0.00218545274231974	5.13836965679085
ENSG00000151229	1552695_a_at,227176_at	member 13,solute carrier family 2 (facilitated glucose transporter)	SLC2A13	Homo sapiens	2.36009646666667	2.11419743469191	2.60599549864142	5.7157212	18.8113960334001	7.44938863992573E-4	0.0067444166896496	10.7746605786549
ENSG00000151240	1565681_s_at,212503_s_at,212504_at	DIP2 disco-interacting protein 2 homolog C (Drosophila)	DIP2C	Homo sapiens	0.983707433333335	0.700725975131666	1.266688891535	6.67435245	6.81327728293649	0.00225775148415609	0.015552798588413	-2.1040381265041
ENSG00000151332	218411_s_at	MAP3K12 binding inhibitory protein 1	MBIP	Homo sapiens	1.47731646666667	1.25367394149549	1.70095899183785	7.7190071	12.9469431907834	3.0340612647361E-7	2.89506631150866E-5	7.36707727205232
ENSG00000151458	225731_at,225735_at,236189_at	ankyrin repeat domain 50	ANKRD50	Homo sapiens	1.25520633333333	1.09714514194773	1.41326752471893	8.50694983333333	15.5645999181305	0.0039777684149002	0.0239705156050555	9.05812636225289
ENSG00000151461	203519_s_at	UPF2 regulator of nonsense transcripts homolog (yeast)	UPF2	Homo sapiens	0.67967	0.511290433456927	0.848049566543072	10.2256773333333	7.91146306361094	2.03978778952518E-5	4.95888827889235E-4	2.91046878952447
ENSG00000151532	242356_at	vesicle transport through interaction with t-SNAREs 1A	VTI1A	Homo sapiens	1.16545736666666	0.969597872610111	1.36131686072322	7.08469098333333	11.6627201310138	7.58981611232756E-7	5.34485280107949E-5	6.40659214385036
ENSG00000151553	226155_at	family with sequence similarity 160,member B1	FAM160B1	Homo sapiens	0.755553866666668	0.583034787753981	0.928072945579355	7.18905083333333	8.5837368039515	1.04078714144925E-5	3.14566262900705E-4	3.62920826380899
ENSG00000151632	1555854_at,204151_x_at,209699_x_at,211653_x_at,216594_x_at	aldo-keto reductase family 1,member C1,member C2	AKR1C1,AKR1C2	Homo sapiens	3.3665425	2.97460683655556	3.75847816344445	11.8100481666667	27.882028490252	2.91637052267881E-8	5.86222640909793E-6	14.1491055159376
ENSG00000151665	205077_s_at,205078_at	class F,phosphatidylinositol glycan anchor biosynthesis	PIGF	Homo sapiens	0.602413333333331	0.433506338079951	0.771320328586711	8.826723	6.99028737897357	1.0057194111978E-4	0.00155035534313573	1.8445482862159
ENSG00000151726	201963_at,207275_s_at	acyl-CoA synthetase long-chain family member 1	ACSL1	Homo sapiens	0.970104666666666	0.77472223977991	1.16548709355342	9.15290466666667	9.73153132652478	4.73792584899374E-5	9.03229064831704E-4	4.75490328614688
ENSG00000151746	231964_at	bicaudal D homolog 1 (Drosophila)	BICD1	Homo sapiens	0.929319899999999	0.608668203970015	1.24997159602998	3.71139395	5.68041135184278	2.70727776090067E-4	0.00320321167663372	0.145893499605178
ENSG00000151876	223493_at	F-box protein 4	FBXO4	Homo sapiens	0.824121700000001	0.642885136027969	1.00535826397203	7.39500131666667	8.91237847086524	7.60442830904412E-6	2.54294873270329E-4	3.96397243233152
ENSG00000151882	224240_s_at,238750_at	chemokine (C-C motif) ligand 28	CCL28	Homo sapiens	1.27193233333333	0.881431093181461	1.66243357348521	6.82370303333333	7.34123068321561	1.12238230434792E-4	0.00167942672387035	2.26232809479418
ENSG00000151923	202405_at,202406_s_at	TIA1 cytotoxic granule-associated RNA binding protein-like 1	TIAL1	Homo sapiens	0.567371899999998	0.387798417239641	0.791778235442865	10.0464000833333	7.04797286072481	7.20074273122592E-4	0.00657043739702566	1.91424628937065
ENSG00000151929	217911_s_at	BCL2-associated athanogene 3	BAG3	Homo sapiens	0.534253500000002	0.38533784241152	0.683169157588484	9.57193091666667	7.03161531548354	5.2735468589268E-5	9.81051971799328E-4	1.89452398183545
ENSG00000151967	204030_s_at	IQCJ-SCHIP1 readthrough,schwannomin interacting protein 1	IQCJ-SCHIP1,SCHIP1	Homo sapiens	2.07842276666667	1.67207586457935	2.48476966875398	5.76642158333333	10.025014947547	2.80723704231728E-6	1.31393733884578E-4	5.0241773256563
ENSG00000152022	225793_at	Lix1 homolog (mouse)-like	LIX1L	Homo sapiens	0.567306766666666	0.371037854953928	0.763575678379403	6.92748205	5.66519078925719	2.7613607087003E-4	0.00324822282160476	0.124788820611188
ENSG00000152078	234980_at	transmembrane protein 56	TMEM56	Homo sapiens	0.761819900000002	0.593776322952079	0.929863477047924	7.32365348333333	8.88543074919251	7.79988996927486E-6	2.58459990345517E-4	3.93691398879055
ENSG00000152348	1570523_s_at,207774_at,223677_at,243477_at	autophagy related 10	ATG10	Homo sapiens	3.33545413333333	3.13864658659428	3.54612946294135	7.85417643333333	43.3892358212966	2.32980797403316E-5	5.42495396086589E-4	17.366209737942
ENSG00000152422	205071_x_at,205072_s_at,210812_at,210813_s_at	X-ray repair complementing defective repair in Chinese hamster cells 4	XRCC4	Homo sapiens	2.83381676666666	2.65586973834095	3.01176379499238	9.59637916666667	33.1501595200056	4.86724101765941E-8	8.16307983559903E-6	15.4992129225063
ENSG00000152465	205005_s_at,215743_at	N-myristoyltransferase 2	NMT2	Homo sapiens	0.8271137	0.556523668437982	1.09770373156202	7.06590126666667	5.99103024513345	7.81246091550115E-4	0.00699043866111304	-0.982253806537406
ENSG00000152503	219736_at	tripartite motif containing 36	TRIM36	Homo sapiens	2.07125806666667	1.79033767611227	2.35217845722106	5.7023882	14.4510379091496	1.14490853232116E-7	1.46461742216275E-5	8.37777729754459
ENSG00000152580	1556579_s_at,230670_at	immunoglobulin superfamily,member 10	IGSF10	Homo sapiens	1.6720104	1.33092487021405	2.01309592978595	5.60891936666667	13.1462673828111	4.03323325682499E-6	1.66051979154297E-4	7.50766999254344
ENSG00000152818	225093_at	utrophin	UTRN	Homo sapiens	0.705962033333332	0.392386935451226	1.01953713121544	6.81787895	4.41253201906423	0.00157388644123653	0.011796057734696	-1.72379743194575
ENSG00000152904	202321_at	geranylgeranyl diphosphate synthase 1	GGPS1	Homo sapiens	0.623126166666666	0.35762316911291	0.888629164220423	6.85679491666667	4.59996631203341	0.00119573089169776	0.00962904905918021	-1.43335833497846
ENSG00000152952	202619_s_at,202620_s_at	2-oxoglutarate 5-dioxygenase 2,procollagen-lysine	PLOD2	Homo sapiens	1.57732133333333	1.39127197397777	1.76951349262522	8.87298	16.6165205625452	7.80738627892437E-7	5.44475567347181E-5	9.65457739009478
ENSG00000153071	201278_at,201279_s_at,201280_s_at,210757_x_at	Dab,homolog 2 (Drosophila),mitogen-responsive phosphoprotein	DAB2	Homo sapiens	1.5730539	1.41809187153808	1.72801592846192	6.88444145	19.8960288552098	5.49646418237724E-7	4.33240827686268E-5	11.2742456576314
ENSG00000153208	206028_s_at	c-mer proto-oncogene tyrosine kinase	MERTK	Homo sapiens	0.657003666666667	0.48189297697708	0.832114356356255	4.98380116666667	7.35365457505817	3.68893973646785E-5	7.56836697214628E-4	2.27684776720494
ENSG00000153233	210675_s_at	R,protein tyrosine phosphatase,receptor type	PTPRR	Homo sapiens	0.838221033333332	0.446431555164497	1.23001051150217	3.80190301666667	4.19328013630143	0.00218445273753413	0.015164417651686	-2.06931610442094
ENSG00000153291	1552774_a_at,230624_at	member 27,solute carrier family 25	SLC25A27	Homo sapiens	0.974354233333333	0.592905450978908	1.35580301568776	6.19207445	5.00643675863949	0.00304040615395673	0.0194989975216114	-2.41656635147168
ENSG00000153292	235988_at,236489_at	G protein-coupled receptor 110	GPR110	Homo sapiens	0.693842266666666	0.424852910758686	0.964361395314101	6.22626146666667	5.05561214133515	0.00221086440639692	0.0152972679599787	-2.08196135764531
ENSG00000153347	240065_at	family with sequence similarity 81,member B	FAM81B	Homo sapiens	1.23423466666667	0.824618060756448	1.64385127257689	3.58025216666667	5.90565777908838	2.02771758905756E-4	0.00258918520581572	0.454439028045176
ENSG00000153363	224443_at,224444_s_at	long intergenic non-protein coding RNA 467	LINC00467	Homo sapiens	1.0530905	0.771518821747503	1.33466217825249	7.05390861666667	7.86624971731701	3.78411036898506E-5	7.68274171645964E-4	2.86041112263675
ENSG00000153531	238054_at	ADP-ribosylhydrolase like 1	ADPRHL1	Homo sapiens	0.590182233333333	0.309640453275216	0.870724013391449	5.82485611666667	4.12322158007666	0.00242915248585327	0.0164618136048621	-2.18097533829348
ENSG00000153561	212479_s_at	required for meiotic nuclear division 5 homolog A (S. cerevisiae)	RMND5A	Homo sapiens	0.615067333333331	0.450196732051354	0.779937934615309	8.254846	7.31185433926236	3.86156415132648E-5	7.79268037036586E-4	2.2279237681404
ENSG00000153814	225798_at,225800_at	JAZF zinc finger 1	JAZF1	Homo sapiens	0.7369612	0.577884349633071	0.896038050366929	3.90647001666667	9.07999754000475	1.04687858771365E-4	0.00159570913808875	4.1307474060989
ENSG00000153879	225527_at	CCAAT/enhancer binding protein (C/EBP),gamma	CEBPG	Homo sapiens	0.526508333333336	0.379510187193343	0.673506479473329	9.19926516666667	7.02007064708685	5.34270328864412E-5	9.89022686459795E-4	1.88058478584512
ENSG00000153885	218553_s_at,222664_at,222668_at	potassium channel tetramerisation domain containing 15	KCTD15	Homo sapiens	0.860244966666666	0.643619450143588	1.07687048318974	7.71983685	8.90696971766129	3.24181766625397E-4	0.00365004903011606	3.95854697667626
ENSG00000153896	1558391_s_at,228093_at,243747_at	zinc finger protein 599	ZNF599	Homo sapiens	2.24703996666667	2.01349207666089	2.48058785667245	6.73626841666667	18.8574489214172	4.69310174132839E-4	0.00478990736806291	10.7965472424703
ENSG00000153898	1555465_at,230110_at	mucolipin 2	MCOLN2	Homo sapiens	1.10429156666667	0.937810184495713	1.27077294883762	4.97738678333333	13.0006831447103	0.0017468274048453	0.0127559871343865	7.40519465667615
ENSG00000154059	218637_at	impact RWD domain protein	IMPACT	Homo sapiens	0.654061766666665	0.469634640516657	0.838488892816673	6.26397861666667	6.95091624042664	5.77822670589162E-5	0.00104323480765902	1.79674272139127
ENSG00000154065	238332_at	ankyrin repeat domain 29	ANKRD29	Homo sapiens	0.986162733333334	0.667399833752368	1.3049256329143	5.67594546666667	6.06357716901734	1.66251193668382E-4	0.00223149243502471	0.66657421622758
ENSG00000154102	227806_at	chromosome 16 open reading frame 74	C16orf74	Homo sapiens	0.632564433333331	0.447001415554004	0.818127451112659	8.08814845	6.68130709486896	7.88508203274821E-5	0.00129854475945936	1.46415895574056
ENSG00000154127	238462_at,238587_at	ubiquitin associated and SH3 domain containing B	UBASH3B	Homo sapiens	0.974434433333335	0.736506804596494	1.21236206207018	7.99637728333333	8.02704757227428	5.54064636612031E-4	0.00540183381005043	3.03742650027295
ENSG00000154146	204081_at	RC3),neurogranin (protein kinase C substrate	NRGN	Homo sapiens	0.600371666666669	0.403091086439265	0.797652246894072	7.1951085	5.96463596492152	1.88204614964987E-4	0.00244710756794546	0.53406602414957
ENSG00000154229	213093_at,215195_at	alpha,protein kinase C	PRKCA	Homo sapiens	2.35918566666667	2.19269625724224	2.52567507609109	7.3654565	27.773051484147	6.42116726542427E-6	2.26831301022396E-4	14.1174116099098
ENSG00000154240	213644_at	centrosomal protein 112kDa	CEP112	Homo sapiens	0.772917933333333	0.474407186973513	1.07142867969315	4.99959163333333	5.07483007165322	6.09775606282771E-4	0.00580422724121004	-0.719022670374815
ENSG00000154305	1569057_s_at,212305_s_at,212310_at	melanoma inhibitory activity family,member 3	MIA3	Homo sapiens	1.53259196666666	1.26656692043556	1.79861701289777	7.73215123333333	11.2915122099163	1.51429110856887E-4	0.00208811768880209	6.10987338314154
ENSG00000154328	226585_at	nei endonuclease VIII-like 2 (E. coli)	NEIL2	Homo sapiens	0.818553966666668	0.618546979511071	1.01856095382227	6.47030215	8.0214012364526	1.82182199705289E-5	4.5944703731027E-4	3.03125810043213
ENSG00000154330	226303_at	phosphoglucomutase 5	PGM5	Homo sapiens	0.5882943	0.430168787544891	0.746419812455109	5.22419308333333	7.29190136624881	3.94705750536733E-5	7.8991716363821E-4	2.20449742102216
ENSG00000154359	226038_at	LON peptidase N-terminal domain and ring finger 1	LONRF1	Homo sapiens	0.617152100000002	0.346744287357507	0.887559912642497	5.47395658333333	4.47322833302331	0.00143908753666304	0.0110446534344542	-1.62923570876442
ENSG00000154380	217820_s_at,222433_at	enabled homolog (Drosophila)	ENAH	Homo sapiens	0.808906499999999	0.660064038181829	0.957748961818169	10.3590489166667	10.6517158309109	9.66552663329153E-6	2.98735256458572E-4	5.57624954253134
ENSG00000154511	213689_x_at,216044_x_at	family with sequence similarity 69,member A	FAM69A	Homo sapiens	2.04679863333333	1.88068147644921	2.21291579021746	5.89291051666667	24.14953205428	9.69237918718684E-9	2.81401827267203E-6	12.9574992715613
ENSG00000154608	207719_x_at,212746_s_at	centrosomal protein 170kDa,centrosomal protein 170kDa pseudogene 1	CEP170,CEP170P1	Homo sapiens	0.7316817	0.562688529245335	0.900674870754666	8.24759098333333	8.48596291638873	1.39452893371298E-4	0.00196662031082685	3.52756738968425
ENSG00000154889	209858_x_at	metallophosphoesterase 1	MPPE1	Homo sapiens	0.507394300000001	0.329142588930905	0.685646011069096	7.89187378333333	5.5790463272211	3.09031879955889E-4	0.00352447184743184	0.00472892797823565
ENSG00000154930	224882_at	acyl-CoA synthetase short-chain family member 1	ACSS1	Homo sapiens	0.789444866666668	0.497113304704454	1.08177642862888	8.28648756666667	5.29290609628628	4.52469797149088E-4	0.00466329616571657	-0.401579256185127
ENSG00000155008	222269_at	apolipoprotein O-like	APOOL	Homo sapiens	0.685122166666666	0.495612071408328	0.874632261925004	6.09290378333333	7.0857163036418	4.96221156381026E-5	9.35225498970445E-4	1.95962856203961
ENSG00000155066	1552797_s_at,1562378_s_at,239528_at	prominin 2	PROM2	Homo sapiens	1.09430933333333	0.853756429496863	1.3348622371698	9.02792066666667	8.91615460496556	0.00289305016534646	0.0188082660868392	3.96775858607197
ENSG00000155189	218096_at,232007_at	1-acylglycerol-3-phosphate O-acyltransferase 5	AGPAT5	Homo sapiens	1.6063006	1.38055577442574	1.83204542557426	10.08524275	13.9462391500506	1.89623320130306E-7	2.11401892997922E-5	8.05106892613381
ENSG00000155229	202167_s_at	MMS19 nucleotide excision repair homolog (S. cerevisiae)	MMS19	Homo sapiens	0.781519999999999	0.607897067528165	0.955142932471832	8.72157266666667	8.82228534785424	8.27984102100069E-6	2.69790808803909E-4	3.87323844333855
ENSG00000155252	209345_s_at,215134_at	phosphatidylinositol 4-kinase type 2 alpha	PI4K2A	Homo sapiens	0.740145266666666	0.556434380050844	0.923856153282487	7.5470412	7.89641862122245	2.31936267004897E-4	0.00286320058669965	2.89383726994488
ENSG00000155254	223095_at	MARVEL domain containing 1	MARVELD1	Homo sapiens	0.832757333333332	0.622565113480234	1.04294955318643	8.55799533333333	7.76515126171495	2.37530494454914E-5	5.50295753572983E-4	2.74766615695918
ENSG00000155304	202557_at	heat shock protein 70kDa family,member 13	HSPA13	Homo sapiens	0.625594333333334	0.384941013941534	0.866247652725134	8.38434683333333	5.09505692821729	5.92961949734913E-4	0.0056927470766912	-0.689296172190997
ENSG00000155465	204588_s_at	member 7,solute carrier family 7 (amino acid transporter light chain,y+L system)	SLC7A7	Homo sapiens	0.909596000000002	0.593129563097113	1.22606243690289	8.667387	5.6333790651827	2.878206849221E-4	0.0033439430403986	0.080574087510346
ENSG00000155760	203705_s_at	frizzled family receptor 7	FZD7	Homo sapiens	0.7581487	0.545760979880583	0.970536420119416	6.57904778333333	6.99637505450117	5.48776549808072E-5	0.00100651988798243	1.85192300882138
ENSG00000155850	205097_at,224959_at,224963_at	member 2,solute carrier family 26 (sulfate transporter)	SLC26A2	Homo sapiens	1.98872723333333	1.66660265904497	2.31085180762169	6.9211637	12.1567896123479	8.36394976802185E-6	2.70840476259253E-4	6.78778795653994
ENSG00000155868	204349_at	mediator complex subunit 7	MED7	Homo sapiens	0.532616333333333	0.335121314276484	0.730111352390183	8.62085716666667	5.28574764009932	4.5687391832587E-4	0.00469894309339108	-0.411892562511803
ENSG00000155975	225378_at,228024_at	vacuolar protein sorting 37 homolog A (S. cerevisiae)	VPS37A	Homo sapiens	0.873208466666668	0.651270302950841	1.0951466303825	6.66990608333333	7.71141437330034	4.63062557095975E-5	8.86172394442507E-4	2.68727639838239
ENSG00000156011	203354_s_at,203355_s_at,218613_at	pleckstrin and Sec7 domain containing 3	PSD3	Homo sapiens	1.93989756666667	1.73700351345175	2.14279161988159	7.13489635	18.7394815378648	6.89385769045511E-7	5.0458054782548E-5	10.7403592382003
ENSG00000156052	202615_at,224861_at,224862_at	guanine nucleotide binding protein (G protein),q polypeptide	GNAQ	Homo sapiens	0.800080433333334	0.629530456156772	0.970630410509896	8.59213716666667	9.19454144778411	2.99754785400271E-5	6.51961290609797E-4	4.24321774968482
ENSG00000156298	202242_at	tetraspanin 7	TSPAN7	Homo sapiens	0.901392333333332	0.601664570855245	1.20112009581142	3.93984763333333	5.89433723011566	2.05705158095992E-4	0.00261543572778299	0.43910014963966
ENSG00000156381	230972_at	ankyrin repeat domain 9	ANKRD9	Homo sapiens	0.650952666666664	0.467003569962446	0.834901763370883	8.210942	6.93585239159106	5.87814081793404E-5	0.00105407461207131	1.77840094597712
ENSG00000156384	236027_at,238794_at	SWI5-dependent recombination repair 1	SFR1	Homo sapiens	1.04303933333333	0.81245310341388	1.27362556325279	9.25265533333333	8.86574852499262	1.89200225369955E-5	4.70633408648876E-4	3.91710731565786
ENSG00000156398	227560_at	sideroflexin 2	SFXN2	Homo sapiens	0.850766666666667	0.699695817290598	1.00183751604274	8.88678133333333	11.0376822054064	1.22554029582299E-6	7.41221412324356E-5	5.90162534682131
ENSG00000156411	202279_at,210532_s_at	chromosome 14 open reading frame 2	C14orf2	Homo sapiens	0.721412833333334	0.560399697962922	0.882425968703745	11.62636775	8.78153927047969	2.14448695686962E-4	0.00269777372447399	3.83194758762192
ENSG00000156463	235768_at,243582_at	SH3 domain containing ring finger 2	SH3RF2	Homo sapiens	2.6869641	2.33095586826718	3.04297233173282	5.37134405	14.7927839705246	4.17138103579958E-5	8.23953244697768E-4	8.59229080317798
ENSG00000156675	219681_s_at,225177_at	RAB11 family interacting protein 1 (class I)	RAB11FIP1	Homo sapiens	0.862277466666667	0.597767994420688	1.12678693891265	6.82543328333333	6.38930910487571	0.00121278684278302	0.00973273457055062	-1.44834464771747
ENSG00000156735	228189_at	BCL2-associated athanogene 4	BAG4	Homo sapiens	0.900669566666667	0.657982389516309	1.14335674381703	8.03166121666667	7.27389033638261	4.02600623512003E-5	8.01317404096059E-4	2.1833104646929
ENSG00000156931	209553_at	vacuolar protein sorting 8 homolog (S. cerevisiae)	VPS8	Homo sapiens	0.563423800000001	0.362178048495211	0.764669551504791	7.5734409	5.48727288787717	3.4879381044292E-4	0.00383940035956647	-0.12432530997608
ENSG00000156973	204091_at	cGMP-specific,delta,phosphodiesterase 6D,rod	PDE6D	Homo sapiens	0.554092433333332	0.345042599441931	0.763142267224732	7.26854011666667	5.19493937509494	5.16935142586211E-4	0.00513815090563599	-0.543351854420797
ENSG00000157110	207836_s_at,209487_at,209488_s_at	RNA binding protein with multiple splicing	RBPMS	Homo sapiens	1.274784	0.910646605180557	1.63892139481944	7.50882166666667	9.67955727186164	6.97835193629624E-5	0.00119278883523675	4.70646950139489
ENSG00000157150	206243_at	TIMP metallopeptidase inhibitor 4	TIMP4	Homo sapiens	0.867165666666667	0.622781892664973	1.11154944066836	6.62116783333333	6.95469035225125	5.75348508110782E-5	0.00104162595772536	1.80133367562987
ENSG00000157184	204264_at	carnitine palmitoyltransferase 2	CPT2	Homo sapiens	0.561003233333333	0.364983396904495	0.757023069762172	7.82545018333333	5.60936154511599	2.96996324295661E-4	0.00342290767935608	0.0470982898942864
ENSG00000157259	214718_at	GATA zinc finger domain containing 1	GATAD1	Homo sapiens	0.719929666666665	0.519817280988118	0.920042052345213	8.5275735	7.05121881029003	5.15834042839351E-5	9.6380473730518E-4	1.91815603184691
ENSG00000157399	205894_at	arylsulfatase E (chondrodysplasia punctata 1)	ARSE	Homo sapiens	0.596336833333333	0.347882863897733	0.844790802768932	7.26458608333333	4.70428674833853	0.00102841297720587	0.00860218248876563	-1.27375398944689
ENSG00000157654	202759_s_at,202760_s_at,226694_at	A kinase (PRKA) anchor protein 2,PALM2-AKAP2 readthrough	AKAP2,PALM2-AKAP2	Homo sapiens	2.02234546666667	1.71398591554285	2.33070501779048	7.2866116	12.9642653075288	9.80069149575753E-6	3.0188890565101E-4	7.37938095965896
ENSG00000157827	226184_at	formin-like 2	FMNL2	Homo sapiens	0.798363333333334	0.611259561422423	0.985467105244246	8.45904566666667	8.36307768640674	1.29191336124274E-5	3.59625388748649E-4	3.39845638829223
ENSG00000158019	205550_s_at,211566_x_at,212645_x_at	brain and reproductive organ-expressed (TNFRSF1A modulator)	BRE	Homo sapiens	0.817272566666666	0.656279789635562	1.01200203001658	8.30472116666667	10.6021895967891	1.48109080829746E-5	3.96954117370899E-4	5.5337123101925
ENSG00000158023	1555007_s_at	WD repeat domain 66	WDR66	Homo sapiens	0.630703833333333	0.429173780961995	0.832233885704672	4.72347381666667	6.13385836851245	1.52349781935804E-4	0.00209722232620403	0.759887234109409
ENSG00000158122	227534_at	AhpC/TSA antioxidant enzyme domain containing 1	AAED1	Homo sapiens	0.873558166666666	0.705868874596556	1.04124745873678	7.39592375	10.2102079621856	2.39989297776379E-6	1.18210944647959E-4	5.19049603118428
ENSG00000158125	241994_at	xanthine dehydrogenase	XDH	Homo sapiens	0.787916199999999	0.495069460976335	1.08076293902366	4.41568183333333	5.27336373962787	4.64602358888136E-4	0.00475428298188449	-0.429751400772309
ENSG00000158246	229518_at	family with sequence similarity 46,member B	FAM46B	Homo sapiens	0.647592266666668	0.378928694846144	0.916255838487191	5.23498896666667	4.72433799168439	9.99224224329529E-4	0.0084218567080649	-1.24324715958531
ENSG00000158373	209911_x_at,222067_x_at	H2bd,histone cluster 1	HIST1H2BD	Homo sapiens	1.37858423333333	1.10800059359008	1.64916787307659	7.45979315	12.1278753677596	2.90308033474522E-6	1.33505998609799E-4	6.76589577883537
ENSG00000158423	235946_at	RIB43A domain with coiled-coils 1	RIBC1	Homo sapiens	0.592122699999999	0.433549083465329	0.750696316534669	5.20126431666667	7.31861448196759	3.83305877295906E-5	7.75046184953908E-4	2.23585000117416
ENSG00000158483	220353_at,65585_at	family with sequence similarity 86,member B1,member B2,member C1,member D,pseudogene	FAM86B1,FAM86B2,FAM86C1,FAM86DP	Homo sapiens	1.08856223333333	0.893702082356736	1.28342238430993	7.68785455	10.949097399191	8.29350748457279E-6	2.70069995067908E-4	5.82789165023138
ENSG00000158560	205348_s_at	cytoplasmic 1,dynein,intermediate chain 1	DYNC1I1	Homo sapiens	0.549191166666665	0.261610255934036	0.836772077399294	4.90383958333333	3.74292891886329	0.00437326198372182	0.0257854091405145	-2.79670291328773
ENSG00000158793	241395_at	nitrilase 1	NIT1	Homo sapiens	0.654389766666668	0.468384913133909	0.840394620199427	4.90032895	6.8954134806614	6.15579291647461E-5	0.00109412415624423	1.72902279583207
ENSG00000158825	205627_at	cytidine deaminase	CDA	Homo sapiens	1.08954516666667	0.765655287708708	1.41343504562462	6.74193491666667	6.59319548071938	8.74479251038075E-5	0.00140006304686696	1.35346118838264
ENSG00000158828	209018_s_at,209019_s_at	PTEN induced putative kinase 1	PINK1	Homo sapiens	0.9297643	0.690800414622312	1.16872818537769	7.29413931666667	7.62585751914309	3.46045182502967E-4	0.00381836939522698	2.59045752965225
ENSG00000158856	204505_s_at	erythrocyte membrane protein band 4.9 (dematin)	EPB49	Homo sapiens	1.12148426666666	0.915981900937498	1.32698663239583	7.2155141	10.6960752694781	1.60860839158119E-6	8.87565865857434E-5	5.61419498659833
ENSG00000158863	218337_at	family with sequence similarity 160,member B2	AC091171.1,FAM160B2	Homo sapiens	0.908818633333333	0.657439915317665	1.160197351349	6.35810565	7.08592916645085	4.96102690913018E-5	9.35225498970445E-4	1.95988401220019
ENSG00000158882	226059_at	translocase of outer mitochondrial membrane 40 homolog (yeast)-like	TOMM40L	Homo sapiens	0.5672183	0.37521444237215	0.759222157627851	6.00091391666667	5.79013074584591	2.3497156713255E-4	0.00289283279283318	0.297070711425495
ENSG00000159184	230105_at	homeobox B13	HOXB13	Homo sapiens	0.570245200000002	0.391851986050632	0.748638413949373	5.86498883333333	6.26514893483586	1.29641775977432E-4	0.00186236576499372	0.932411960852121
ENSG00000159239	236070_at	chromosome 2 open reading frame 81	C2orf81	Homo sapiens	0.501354466666664	0.297376893497709	0.70533203983562	6.33827913333333	4.81737615998121	8.74928805059874E-4	0.00760883289591993	-1.10242057292726
ENSG00000159263	206558_at,237923_at	single-minded homolog 2 (Drosophila)	SIM2	Homo sapiens	0.560419766666667	0.399638308123258	0.721201225210077	5.99602035	6.83164942551164	3.93167156668653E-4	0.00419687901031991	1.65074793936202
ENSG00000159314	1554594_at	Rho GTPase activating protein 27	ARHGAP27	Homo sapiens	1.03469883333333	0.816214532724492	1.25318313394217	5.37452985	9.28200535474485	5.40208613741124E-6	2.00651535029184E-4	4.32829444336898
ENSG00000159335	218045_x_at	parathymosin	PTMS	Homo sapiens	0.758168866666666	0.599066980236866	0.917270753096466	7.18900216666667	9.33982434910896	5.12592502829401E-6	1.94220340209269E-4	4.38415787586078
ENSG00000159423	203722_at	aldehyde dehydrogenase 4 family,member A1	ALDH4A1	Homo sapiens	0.602919	0.279941721150404	0.925896278849596	6.8924537	3.65876983608249	0.00499360848900604	0.0284965602897824	-2.93492734619173
ENSG00000159461	202203_s_at	E3 ubiquitin protein ligase,autocrine motility factor receptor	AMFR	Homo sapiens	0.529028799999999	0.306497718527316	0.751559881472682	6.7893097	4.65947223157554	0.00109700050190199	0.00903562856907069	-1.34213595276154
ENSG00000159618	229971_at	G protein-coupled receptor 114	GPR114	Homo sapiens	1.0188902	0.688140928438219	1.34963947156178	6.34199293333333	6.03777020209642	1.71696124487422E-4	0.00228128447298902	0.632141117149257
ENSG00000160213	236449_at	cystatin B (stefin B)	CSTB	Homo sapiens	0.519815433333333	0.217506818361278	0.822124048305389	6.03221925	3.3701306462457	0.00792028135877491	0.0405621378129466	-3.41322774895442
ENSG00000160284	223360_at	spermatogenesis and centriole associated 1-like	SPATC1L	Homo sapiens	0.919182833333331	0.617468627702187	1.22089703896448	6.85156375	5.97109852607763	1.86678693133911E-4	0.00243479426218907	0.542762068617578
ENSG00000160285	202245_at	3-oxidosqualene-lanosterol cyclase),lanosterol synthase (2	LSS	Homo sapiens	0.737227000000001	0.546209483689731	0.92824451631027	8.62209616666667	7.56442862592508	2.93767102927544E-5	6.42983040534968E-4	2.52043056185808
ENSG00000160767	203550_s_at	family with sequence similarity 189,member B	FAM189B	Homo sapiens	0.632362999999998	0.429283142458876	0.83544285754112	8.3431825	6.10306073759543	1.5827975662045E-4	0.00215647787022754	0.719079617358797
ENSG00000160781	219236_at	progestin and adipoQ receptor family member VI	PAQR6	Homo sapiens	0.7998314	0.632411049610904	0.967251750389095	6.01689633333333	9.36350171326813	5.01733925242353E-6	1.91346029252092E-4	4.40694840864132
ENSG00000160870	211843_x_at	cytochrome P450,family 3,polypeptide 7,subfamily A	CYP3A7	Homo sapiens	0.631172699999998	0.46589483856613	0.796450561433866	6.46421365	7.48482433940427	3.1997145090935E-5	6.80188144574989E-4	2.42904091946016
ENSG00000160991	217529_at,231406_at	ORAI calcium release-activated calcium modulator 2	ORAI2	Homo sapiens	0.8001158	0.574803348038002	1.025428251962	6.28363823333333	6.96010423660893	7.23118535774493E-5	0.00122252646702135	1.80791621913106
ENSG00000161011	235530_at,239004_at,242568_s_at	sequestosome 1	SQSTM1	Homo sapiens	1.11506483333333	0.790958967081028	1.43917069958564	6.86586578333333	9.22499175165648	3.5392222449972E-4	0.00387867260463463	4.27291539344942
ENSG00000161048	233539_at	N-acyl phosphatidylethanolamine phospholipase D	NAPEPLD	Homo sapiens	0.525304166666666	0.259132008629631	0.791476324703702	4.93721025	3.86808768876659	0.00359624520528726	0.0221748851470713	-2.59237357136652
ENSG00000161203	200613_at	adaptor-related protein complex 2,mu 1 subunit	AP2M1	Homo sapiens	0.560019166666669	0.412195108418865	0.707843224914472	10.59582275	7.42516076428389	3.41284717266061E-5	7.16030004471292E-4	2.36006373047617
ENSG00000161249	226926_at	dermokine	DMKN	Homo sapiens	0.6927539	0.284738565117381	1.10076923488262	6.62936771666667	3.32774917526145	0.00848175924538399	0.0427095401309053	-3.48390343767316
ENSG00000161265	226700_at	U2 small nuclear RNA auxiliary factor 1-like 4,Uncharacterized protein	AD000671.6,U2AF1L4	Homo sapiens	0.867699833333333	0.716200345589666	1.019199321077	6.69773475	11.2255192941788	1.05858590356182E-6	6.71440652868241E-5	6.0561577286978
ENSG00000161277	228500_at	THAP domain containing 8	THAP8	Homo sapiens	0.676595299999999	0.457479933177156	0.895710666822842	6.15978638333333	6.05207402537513	1.68654718725082E-4	0.0022534693905899	0.651237314247614
ENSG00000161395	55616_at	post-GPI attachment to proteins 3	PGAP3	Homo sapiens	0.5132376	0.368814677711281	0.657660522288719	7.71082546666667	6.96514926834677	5.68552175301115E-5	0.00103397013510471	1.81404701856893
ENSG00000161574	205392_s_at	CCL15-CCL14 readthrough (non-protein coding),chemokine (C-C motif) ligand 14	CCL14,CCL15-CCL14	Homo sapiens	0.561903433333333	0.406734160125506	0.717072706541159	6.22382051666667	7.09747793074787	4.89721403364505E-5	9.2520793811176E-4	1.9737350510763
ENSG00000161583	209403_at	TBC1 domain family,TBC1 domain family member 3 ,member 3,member 3 pseudogene 2,member 3B,member 3C,member 3F,member 3G,member 3H	CTB-91J4.3,TBC1D3,TBC1D3B,TBC1D3C,TBC1D3F,TBC1D3G,TBC1D3H,TBC1D3P2	Homo sapiens	0.559108766666664	0.359688206921043	0.758529326412284	8.02105661666667	5.49508559952448	3.45202555912336E-4	0.00381291914030444	-0.113292598628915
ENSG00000161798	213611_at	aquaporin 5	AQP5	Homo sapiens	1.43485883333333	1.10596423199342	1.76375343467325	7.57132258333333	8.55067740478351	1.07473859944607E-5	3.20924811167199E-4	3.59494814079639
ENSG00000162415	232336_at	SWIM-type containing 5,zinc finger	ZSWIM5	Homo sapiens	0.869918966666667	0.631417063901844	1.10842086943149	5.21229285	7.14883120163703	4.62410169766941E-5	8.85233754622112E-4	2.03512932849909
ENSG00000162545	218309_at	calcium/calmodulin-dependent protein kinase II inhibitor 1	CAMK2N1	Homo sapiens	0.620514666666667	0.432533066899716	0.808496266433618	10.480344	6.46970980166837	1.01258505979535E-4	0.00155689224252842	1.19662847056657
ENSG00000162585	1556309_s_at	chromosome 1 open reading frame 86	C1orf86	Homo sapiens	0.589902299999999	0.39445128568908	0.785353314310917	5.62937951666667	5.91548356233191	2.00262401991254E-4	0.00256725599739082	0.467738209270125
ENSG00000162620	235498_at	leucine-rich repeats and IQ motif containing 3	LRRIQ3	Homo sapiens	0.6359581	0.37388713963195	0.89802906036805	3.45011628333333	4.75617355668103	9.54687636349277E-4	0.00813299260165109	-1.19492481947676
ENSG00000162694	209537_at	exostosin-like glycosyltransferase 2	EXTL2	Homo sapiens	0.579764333333333	0.365727399322745	0.793801267343921	8.4601405	5.3089772478146	4.42748046230659E-4	0.00458731275870026	-0.378451733552335
ENSG00000162714	225333_at,225335_at,225349_at	zinc finger protein 496	ZNF496	Homo sapiens	0.808713166666665	0.55342360831614	1.06400272501719	7.86089791666667	6.20882691298188	0.00467756470114115	0.0271665445118857	-2.86683325199512
ENSG00000162755	227582_at	kelch domain containing 9	KLHDC9	Homo sapiens	0.547420366666666	0.336601187224579	0.758239546108752	6.70668368333333	5.0893102131873	5.97687642047478E-4	0.00572504762245022	-0.697735980801157
ENSG00000162814	1552269_at,230763_at	spermatogenesis associated 17	SPATA17	Homo sapiens	2.6105899	2.25162913698504	2.96955066301497	5.34947755	14.2540988029679	6.45915399209606E-6	2.27694548367409E-4	8.2517433852835
ENSG00000162817	218546_at	chromosome 1 open reading frame 115	C1orf115	Homo sapiens	0.980435699999999	0.6275056588526	1.3333657411474	6.15777461666667	5.44475798917543	3.69056793472066E-4	0.0039988466474604	-0.184513816664159
ENSG00000162819	241908_at	BRO1 domain and CAAX motif containing	BROX	Homo sapiens	1.0915729	0.819608044323906	1.36353775567609	5.84411745	7.86661778479197	2.13675881508293E-5	5.13722761267473E-4	2.86081953074418
ENSG00000162836	218795_at	acid phosphatase 6,lysophosphatidic	ACP6	Homo sapiens	0.510601333333332	0.348122653841135	0.673080012825529	9.825674	6.15933257778306	1.47626837383929E-4	0.00205041052966841	0.793543978292351
ENSG00000162869	1553955_at,1554145_a_at	protein phosphatase 1,regulatory subunit 21	PPP1R21	Homo sapiens	0.776324233333334	0.535596483316689	1.01705198334998	7.24505408333333	6.32069853830227	3.19814336525665E-4	0.00361482847782738	1.00471106118529
ENSG00000162878	225380_at	cytoplasmic,protein kinase domain containing	PKDCC	Homo sapiens	0.890928333333331	0.712349829410992	1.06950683725567	8.87891283333333	9.7782622644157	3.47274377720164E-6	1.50572772417526E-4	4.79825692803585
ENSG00000162909	208683_at	(m/II) large subunit,calpain 2	CAPN2	Homo sapiens	0.707601999999998	0.549209357813254	0.865994642186742	11.3302836666667	8.75592714561443	8.81935886039289E-6	2.80265105331174E-4	3.80591114267337
ENSG00000162923	224898_at,224905_at	WD repeat domain 26	WDR26	Homo sapiens	0.697473300000001	0.439592388096314	0.955354211903688	7.87253371666667	5.33140618484892	4.47554966751498E-4	0.00462548963332089	-0.389950228848818
ENSG00000162928	1558163_at,1558164_s_at	peroxisomal biogenesis factor 13	PEX13	Homo sapiens	0.592625033333331	0.351646816119902	0.83360325054676	6.68470021666667	4.85846269643132	8.71628334654631E-4	0.00759099700497641	-1.09841190845758
ENSG00000162976	225579_at	PQ loop repeat containing 3	PQLC3	Homo sapiens	0.556773233333333	0.283946991876401	0.829599474790265	7.71114528333333	3.99981863570668	0.00293355274498535	0.0189801318217876	-2.37905582373577
ENSG00000163001	224968_at	coiled-coil domain containing 104	CCDC104	Homo sapiens	0.798651599999999	0.602259969255372	0.995043230744627	8.45254703333333	7.97044337510859	1.9195080786988E-5	4.75528338028351E-4	2.97543331367525
ENSG00000163032	203797_at,203798_s_at	visinin-like 1	VSNL1	Homo sapiens	1.99748393333333	1.6926340114122	2.30233385525447	5.66536805	12.8423735337009	5.65110448593425E-6	2.07504457870017E-4	7.29245234692953
ENSG00000163050	218168_s_at	aarF domain containing kinase 3	ADCK3	Homo sapiens	0.812621	0.611154739941891	1.01408726005811	8.80417183333333	7.90558127510552	2.05222748727119E-5	4.98248391947391E-4	2.90396945982079
ENSG00000163121	232593_at	neuralized homolog 3 (Drosophila) pseudogene	NEURL3	Homo sapiens	1.08295333333333	0.773197134837861	1.3927095318288	6.95931826666667	6.85232302236548	6.46746127300815E-5	0.00113010049569102	1.67618211650624
ENSG00000163155	232283_at	LysM,domain containing 1,putative peptidoglycan-binding	LYSMD1	Homo sapiens	0.534476533333334	0.290005780590453	0.778947286076214	4.25691773333333	4.28499010275028	0.00190296738259641	0.0136595433429774	-1.92405373675929
ENSG00000163171	209286_at,209287_s_at,209288_s_at,225685_at	CDC42 effector protein (Rho GTPase binding) 3	CDC42EP3	Homo sapiens	0.999113200000001	0.845218789373687	1.15300761062631	8.17284283333333	12.7244770002306	3.56380914298362E-4	0.00389624604864286	7.2075886657032
ENSG00000163235	205016_at	alpha,transforming growth factor	TGFA	Homo sapiens	0.751610166666667	0.568127694703681	0.935092638629654	9.25765858333333	8.02871708300283	1.80824974962451E-5	4.57855143102407E-4	3.0392497191665
ENSG00000163322	226521_s_at,233543_s_at	family with sequence similarity 175,member A	FAM175A	Homo sapiens	0.734331066666667	0.456805406264473	1.01185672706886	7.75547796666667	5.18605177377021	0.00124320480335819	0.00990704308753959	-1.47455169634747
ENSG00000163406	205316_at	member 2,solute carrier family 15 (H+/peptide transporter)	SLC15A2	Homo sapiens	0.537302433333332	0.309116655201597	0.765488211465068	5.62649921666667	4.61507034645733	0.00116980260258542	0.00948805181669751	-1.41015840472805
ENSG00000163412	225939_at,225940_at,225941_at,238461_at	eukaryotic translation initiation factor 4E family member 3	EIF4E3	Homo sapiens	1.23696703333333	0.966580694398618	1.50735337226805	6.20909391666667	9.40883417025689	0.00137803668972573	0.0106992553267189	4.45044434080455
ENSG00000163453	201162_at,201163_s_at	insulin-like growth factor binding protein 7	IGFBP7,RP11-738E22.2	Homo sapiens	6.7874001	6.43567903660423	7.13912116339578	7.31611738333333	37.8227553852648	8.33580237889424E-10	5.00835159413233E-7	16.4528069862853
ENSG00000163479	200652_at	beta (translocon-associated protein beta),signal sequence receptor	SSR2	Homo sapiens	0.584149333333333	0.409667017578654	0.758631649088011	10.8529743333333	6.56176329374351	9.07573411108305E-5	0.00143955834790678	1.31372914360728
ENSG00000163590	228108_at	1L,Mg2+/Mn2+ dependent,protein phosphatase	PPM1L	Homo sapiens	0.8716536	0.528898355121165	1.21440884487884	4.9637564	4.98434287591605	6.91524210282075E-4	0.00637267591390063	-0.852714479602063
ENSG00000163617	228476_at	KIAA1407	KIAA1407	Homo sapiens	0.766369399999999	0.519749619041896	1.0129891809581	5.2154968	6.09057561002676	1.60754646801728E-4	0.00217987606991182	0.70249979758924
ENSG00000163629	204201_s_at	non-receptor type 13 (APO-1/CD95 (Fas)-associated phosphatase),protein tyrosine phosphatase	PTPN13	Homo sapiens	1.21016593333333	1.04155059440878	1.37878127225789	6.2927448	14.0668201349814	1.45515515587003E-7	1.7639167191832E-5	8.13020724645864
ENSG00000163683	224990_at	small integral membrane protein 14	SMIM14	Homo sapiens	0.701410333333335	0.424135763943179	0.978684902723492	8.51284116666667	4.95804211234085	7.1743796320316E-4	0.00654966115180043	-0.891789264337332
ENSG00000163710	219295_s_at	procollagen C-endopeptidase enhancer 2	PCOLCE2	Homo sapiens	0.727796266666667	0.424978234477606	1.03061429885573	6.16910786666667	4.71059949910375	0.00101912624271385	0.00854219336507431	-1.26414354028107
ENSG00000163728	241863_x_at	tetratricopeptide repeat domain 14	TTC14	Homo sapiens	0.9363076	0.752123481191741	1.12049171880826	4.23249296666667	9.96355813044637	2.95876053294788E-6	1.35341569383189E-4	4.96837553279022
ENSG00000163738	220346_at	methylenetetrahydrofolate dehydrogenase (NADP+ dependent) 2-like	MTHFD2L	Homo sapiens	0.524402233333334	0.34387107471451	0.704933391952159	5.09587195	5.69325261416969	2.66253960513131E-4	0.00316664821253269	0.163673821682783
ENSG00000163817	219614_s_at	member 20,solute carrier family 6 (proline IMINO transporter)	SLC6A20	Homo sapiens	0.774624033333334	0.617339518878232	0.931908547788435	6.16920385	9.65279520461553	3.87620531482325E-6	1.62275287586494E-4	4.68144113306594
ENSG00000163882	209302_at	polymerase (RNA) II (DNA directed) polypeptide H	POLR2H	Homo sapiens	0.513660333333334	0.364970177768805	0.662350488897863	10.4547821666667	6.77082991673418	7.10493838097802E-5	0.00120821583352267	1.57561082222931
ENSG00000163884	231015_at	Kruppel-like factor 15	KLF15	Homo sapiens	0.809804266666667	0.611766625894476	1.00784190743886	6.34039223333333	8.01457334577788	1.83458960839275E-5	4.61177870523557E-4	3.02379432130634
ENSG00000163898	235871_at,241898_at	lipase,member H	LIPH	Homo sapiens	1.2960823	1.08451120863871	1.50765339136129	7.20982318333333	12.0067189361989	1.21490943667183E-4	0.00177420010915619	6.67360866043621
ENSG00000163975	223723_at,235911_at	antigen p97 (melanoma associated) identified by monoclonal antibodies 133.2 and 96.5	MFI2	Homo sapiens	0.946207133333336	0.682964491648997	1.20944977501767	6.12202193333333	7.04495248711281	2.80874716548875E-4	0.00328417988180277	1.9106070929304
ENSG00000164038	218285_s_at,229491_at	3-hydroxybutyrate dehydrogenase,cation proton antiporter 2),member 2,solute carrier family 9,subfamily B (NHA2,type 2	BDH2,SLC9B2	Homo sapiens	1.2621017	0.999608924775307	1.52459447522469	7.79870981666667	9.42377890099766	2.80342432213703E-4	0.00328076251739816	4.46474387276009
ENSG00000164039	218285_s_at	3-hydroxybutyrate dehydrogenase,cation proton antiporter 2),member 2,solute carrier family 9,subfamily B (NHA2,type 2	BDH2,SLC9B2	Homo sapiens	1.2621017	0.999608924775307	1.52459447522469	7.79870981666667	9.42377890099766	4.75213071431108E-6	1.85474011999083E-4	4.46474387276009
ENSG00000164096	224604_at	chromosome 4 open reading frame 3	C4orf3	Homo sapiens	0.570085166666667	0.267531869775127	0.872638463558207	9.11874625	3.69305641771846	0.00473040801177702	0.0273774804746383	-2.87853810994882
ENSG00000164099	205515_at,213802_at	12 (neurotrypsin,motopsin),protease,serine	PRSS12	Homo sapiens	2.24375426666667	1.85348774125996	2.63402079207337	4.86505923333333	11.268395484962	2.61339755744919E-6	1.24792586422301E-4	6.09109101991949
ENSG00000164120	203913_s_at	hydroxyprostaglandin dehydrogenase 15-(NAD)	HPGD	Homo sapiens	0.682037200000001	0.536745238980799	0.827329161019203	7.88343073333333	9.20056649204336	5.81915188699243E-6	2.11966775097476E-4	4.24910054414862
ENSG00000164151	209654_at,241718_x_at	KIAA0947	KIAA0947	Homo sapiens	0.559833000000001	0.393297813764544	0.765717580725203	9.42334183333333	6.58871282496213	0.00112891302848492	0.00924001793898399	-1.37249695308768
ENSG00000164176	1558643_s_at,207379_at,225275_at	EGF-like repeats and discoidin I-like domains 3	EDIL3	Homo sapiens	8.06873123333333	6.63764854272985	9.49981392393682	8.63706905	28.7505566443712	1.06804261231172E-5	3.19623589645009E-4	14.3957193328726
ENSG00000164187	226779_at	LMBR1 domain containing 2	LMBRD2	Homo sapiens	0.837533666666669	0.692135898244355	0.982931435088984	9.0228725	11.2899657286247	1.00720767250727E-6	6.48634623019261E-5	6.10861799799202
ENSG00000164190	207108_s_at,212469_at,212483_at,213918_s_at	Nipped-B homolog (Drosophila)	NIPBL	Homo sapiens	0.658310666666667	0.489929024380477	0.826692308952857	9.3596605	7.66695909061699	3.12318711367689E-4	0.00355232484793601	2.63707252009721
ENSG00000164211	226390_at	StAR-related lipid transfer (START) domain containing 4	STARD4	Homo sapiens	0.773676666666667	0.605236332606748	0.942117000726585	8.56197833333333	9.00246613026932	6.98900028756401E-6	2.40027381107137E-4	4.05393286678185
ENSG00000164219	235615_at	beta subunit,protein geranylgeranyltransferase type I	PGGT1B	Homo sapiens	0.603184833333332	0.438734120286043	0.767635546380621	8.40990775	7.18890497613207	4.42251546860176E-5	8.60808235122112E-4	2.08281687378669
ENSG00000164221	235208_at	coiled-coil domain containing 112	CCDC112	Homo sapiens	0.846609699999999	0.692678383911823	1.00054101608818	5.24147705	10.7796422659815	1.50402480491652E-6	8.46449769786035E-5	5.68528651647567
ENSG00000164237	227522_at	carboxymethylenebutenolidase homolog (Pseudomonas)	CMBL	Homo sapiens	1.53461466666667	1.33156285454326	1.73766647879007	10.7419473333333	14.8129161978896	9.18327406518038E-8	1.25500364294682E-5	8.60476538211148
ENSG00000164266	206239_s_at	Kazal type 1,serine peptidase inhibitor	SPINK1	Homo sapiens	0.632158333333333	0.462163914616532	0.802152752050134	11.7982928333333	7.28851908911373	3.96175340754547E-5	7.92278228081742E-4	2.20052168017511
ENSG00000164294	227628_at,228141_at	glutathione peroxidase 8 (putative)	GPX8	Homo sapiens	1.63439016666667	1.36643090130146	1.90234943203187	6.87007178333333	11.9546001105325	4.61523371623562E-5	8.84155232779197E-4	6.63363092499149
ENSG00000164414	203306_s_at	chromosome 6 open reading frame 165,member A1,solute carrier family 35 (CMP-sialic acid transporter)	C6orf165,SLC35A1	Homo sapiens	0.598626999999995	0.44354332389054	0.75371067610945	10.0847308333333	7.56551166187967	2.93427160763263E-5	6.4275360635943E-4	2.52166891940347
ENSG00000164463	225956_at,235556_at	CREB3 regulatory factor	CREBRF	Homo sapiens	0.867311166666666	0.633095087731273	1.10152724560206	6.14433408333333	7.2578221690962	0.00273077647104083	0.0179972521159785	-2.30390748134319
ENSG00000164542	213424_at	KIAA0895	KIAA0895	Homo sapiens	1.18059203333333	0.967242446093595	1.39394162057307	6.07613128333333	10.8456636626539	1.42668380438027E-6	8.20230673023043E-5	5.74109247647682
ENSG00000164574	207357_s_at,212256_at,230906_at	UDP-N-acetyl-alpha-D-galactosamine:polypeptide N-acetylgalactosaminyltransferase 10 (GalNAc-T10)	GALNT10	Homo sapiens	1.8651824	1.6037365463052	2.1266282536948	6.80653815	13.9825905706097	6.46447477440531E-4	0.0060708546597494	8.07500054465571
ENSG00000164603	228149_at	chromosome 7 open reading frame 60	C7orf60	Homo sapiens	0.973818366666666	0.712524029493425	1.23511270383991	7.28249341666667	7.30459353539236	3.892438612814E-5	7.83460770740914E-4	2.21940448264407
ENSG00000164626	219615_s_at	member 5,potassium channel,subfamily K	KCNK5	Homo sapiens	0.506675533333332	0.328741905861149	0.684609160805514	6.9950394	5.58110241042664	3.08199147309415E-4	0.00351644164840197	0.00760665260573212
ENSG00000164638	227281_at	member 4,solute carrier family 29 (nucleoside transporters)	SLC29A4	Homo sapiens	0.525207433333331	0.281749083235149	0.768665783431513	6.01196771666667	4.22818791522623	0.00207242021892348	0.0145585989296726	-2.01390207116962
ENSG00000164674	238423_at	synaptotagmin-like 3	SYTL3	Homo sapiens	0.878706333333335	0.716739723232997	1.04067294343367	6.01427336666667	10.6332580848217	1.69249147769608E-6	9.1576327009958E-5	5.56041778334006
ENSG00000164675	1568924_a_at	IQ motif and ubiquitin domain containing	IQUB	Homo sapiens	0.690216333333334	0.469797182184136	0.910635484482531	3.25113316666667	6.13739390530064	1.51684602724693E-4	0.00209058625005612	0.764563670246507
ENSG00000164684	223366_at	zinc finger protein 704	ZNF704	Homo sapiens	0.521244200000002	0.324813750276879	0.717674649723124	5.17993526666667	5.20092409598621	5.12725850478559E-4	0.00511183185173509	-0.5346520633793
ENSG00000164733	200838_at,200839_s_at,213274_s_at,213275_x_at,227961_at	cathepsin B	CTSB	Homo sapiens	1.7656607	1.58222480895276	1.94909659104724	9.73925616666667	18.8656176343728	7.12194799776042E-7	5.14812945063859E-5	10.800422983283
ENSG00000164746	1557636_a_at	chromosome 7 open reading frame 57	C7orf57	Homo sapiens	1.2798987	0.992797946248287	1.56699945375171	3.09770601666667	8.73754360822421	8.97555945699859E-6	2.83380849352385E-4	3.7871839169729
ENSG00000164761	204932_at,204933_s_at	member 11b,tumor necrosis factor receptor superfamily	TNFRSF11B	Homo sapiens	1.41944336666667	0.936722391433675	1.90216434189966	4.81443423333333	5.76328359342196	9.69115391790944E-4	0.00822514499319619	-1.21082329628118
ENSG00000164828	214169_at	Sad1 and UNC84 domain containing 1	SUN1	Homo sapiens	0.760299133333334	0.552237901039318	0.968360365627351	5.7213938	7.16211714397891	4.55617908267008E-5	8.7714468783446E-4	2.05096100174052
ENSG00000164904	208950_s_at,208951_at	aldehyde dehydrogenase 7 family,member A1,member A1 pseudogene 1	ALDH7A1,ALDH7A1P1	Homo sapiens	0.679369333333334	0.484192788121963	0.874545878544705	8.89254033333333	6.82223073521615	4.94067035661124E-4	0.00497754103091431	1.63914254182116
ENSG00000165025	209269_s_at,226068_at	spleen tyrosine kinase	SYK	Homo sapiens	0.796618966666666	0.593642654479483	0.999595278853849	8.09320488333333	7.76949263573829	2.56463751561215E-5	5.79188583916127E-4	2.75253093758618
ENSG00000165028	223764_x_at	nipsnap homolog 3B (C. elegans)	NIPSNAP3B	Homo sapiens	0.791906	0.507988838509628	1.07582316149037	3.02350286666667	5.46676090657453	3.58415883876084E-4	0.00391162751856615	-0.153332311797501
ENSG00000165046	1552546_a_at	leucine zipper-EF-hand containing transmembrane protein 2	LETM2	Homo sapiens	0.832096766666666	0.513975112284181	1.15021842104915	6.06320941666667	5.12659126422765	5.67735516501127E-4	0.0055105519908928	-0.643066946253371
ENSG00000165102	218017_s_at,227564_at	heparan-alpha-glucosaminide N-acetyltransferase	HGSNAT	Homo sapiens	1.55220436666667	1.37039863224048	1.73401010109285	5.47863311666667	16.7336011975335	0.00838011317911838	0.0423224356242654	9.71840446564687
ENSG00000165113	234192_s_at	G kinase anchoring protein 1	GKAP1	Homo sapiens	0.736055733333332	0.562125446542645	0.909986020124019	4.882613	8.29437330649416	1.38312309108493E-5	3.78489764790133E-4	3.32559909024664
ENSG00000165171	1553778_at	Williams Beuren syndrome chromosome region 27	WBSCR27	Homo sapiens	0.971891666666668	0.707084245883047	1.23669908745029	7.1274065	7.19342629411351	4.40038029182752E-5	8.57912012706356E-4	2.08818505976241
ENSG00000165240	205197_s_at,205198_s_at	ATPase,Cu++ transporting,alpha polypeptide	ATP7A	Homo sapiens	0.9536007	0.776757897991311	1.13044350200869	7.03096648333333	10.5688385752921	8.23457704255821E-4	0.00726873587022716	5.50496480637028
ENSG00000165288	244738_at	bromodomain and WD repeat domain containing 3	BRWD3	Homo sapiens	0.519592633333334	0.289485015691348	0.749700250975319	5.59722578333333	4.42568072453001	0.0015435828515639	0.0116279129800574	-1.70327152025781
ENSG00000165376	223509_at	claudin 2	CLDN2	Homo sapiens	1.43721983333333	1.1550048107792	1.71943485588746	9.83745775	9.98139321467094	2.91388212234379E-6	1.33691892810432E-4	4.98460106567608
ENSG00000165392	205667_at	RecQ helicase-like,Werner syndrome	WRN	Homo sapiens	0.741496966666666	0.581946869137216	0.901047064196117	6.46867148333333	9.10878383539755	6.3320275641786E-6	2.24370451763749E-4	4.15912583984169
ENSG00000165406	221824_s_at	E3 ubiquitin protein ligase,membrane-associated ring finger (C3HC4) 8	MARCH8	Homo sapiens	0.8223319	0.541159535917503	1.1035042640825	6.77330321666667	5.73221665151096	2.531615487202E-4	0.0030508282292874	0.217483135173036
ENSG00000165410	224352_s_at	cofilin 2 (muscle)	CFL2	Homo sapiens	0.622055833333333	0.394617386360705	0.849494280305962	6.63844341666667	5.36060215823191	4.13012298627461E-4	0.00435851137376113	-0.304407418858256
ENSG00000165424	212419_at,212423_at	CCHC domain containing 24,zinc finger	ZCCHC24	Homo sapiens	0.939249733333332	0.709787934265231	1.16871153240143	5.62943305	8.02266720342337	9.71849600735226E-5	0.00151298055011955	3.03264141745288
ENSG00000165475	220753_s_at	crystallin,lambda 1	CRYL1	Homo sapiens	1.29940726666667	0.993591577825832	1.6052229555075	6.84290983333333	8.32786392866134	1.33781055646111E-5	3.68302075400358E-4	3.36117476542148
ENSG00000165533	226120_at	tetratricopeptide repeat domain 8	TTC8	Homo sapiens	0.804820933333333	0.587918210079353	1.02172365658731	6.43822496666667	7.27247689504656	4.03227438624376E-5	8.02272933289221E-4	2.18164615487865
ENSG00000165650	230416_at	PDZ domain containing 8	PDZD8	Homo sapiens	0.620399500000001	0.458394520478157	0.782404479521845	10.5420480833333	7.50569939032464	3.12861283901228E-5	6.71105913951739E-4	2.45307713896143
ENSG00000165669	222617_s_at,230667_at	family with sequence similarity 204,member A	FAM204A	Homo sapiens	0.656927433333333	0.396668233310533	0.917186633356133	8.938905	5.50428774144339	7.28423153513772E-4	0.00663443876701074	-0.907926746939133
ENSG00000165671	235760_at	nuclear receptor binding SET domain protein 1	NSD1	Homo sapiens	0.662191766666666	0.427818324975712	0.896565208357621	5.72634775	5.53762407618264	3.26336669785265E-4	0.00366525419484581	-0.053373093742783
ENSG00000165752	227634_at	serine/threonine kinase 32C	STK32C	Homo sapiens	0.940060399999999	0.76577501462808	1.11434578537192	7.7712643	10.5716524845759	1.77945249649458E-6	9.51768222524105E-5	5.50739351559147
ENSG00000165806	207181_s_at	apoptosis-related cysteine peptidase,caspase 7	CASP7	Homo sapiens	0.595456333333331	0.444097423895689	0.746815242770973	9.05041916666667	7.71063277368832	2.51538721114075E-5	5.71607629963094E-4	2.68639564802872
ENSG00000165813	219844_at,227701_at	chromosome 10 open reading frame 118	C10orf118	Homo sapiens	0.876195333333333	0.651239324308496	1.10115134235817	8.563305	7.63398721465488	7.64991829576121E-4	0.00687813324816221	2.59969293772071
ENSG00000165861	223387_at	FYVE domain containing 1,zinc finger	ZFYVE1	Homo sapiens	0.564913333333335	0.311879364371511	0.817947302295159	6.15594133333333	4.37573576489588	0.00166210824802453	0.0123004559367543	-1.78135789106056
ENSG00000165868	214434_at	heat shock 70kDa protein 12A	HSPA12A	Homo sapiens	1.20428936666667	0.977355956894312	1.43122277643902	5.28865381666667	10.4011295119524	2.04687505744126E-6	1.05082529357372E-4	5.35913528343222
ENSG00000165912	218744_s_at	protein kinase C and casein kinase substrate in neurons 3	PACSIN3	Homo sapiens	0.974072966666665	0.688994098339566	1.25915183499376	5.17454595	6.69691143431296	7.74264745995014E-5	0.00128359384436863	1.48365925859014
ENSG00000166046	1565000_a_at	t-complex 11,testis-specific-like 2	TCP11L2	Homo sapiens	0.518378599999999	0.319976727554975	0.716780472445024	4.19311673333333	5.1209364802634	5.72172826173888E-4	0.00554377977512978	-0.651346491822591
ENSG00000166123	224839_s_at	glutamic pyruvate transaminase (alanine aminotransferase) 2	GPT2	Homo sapiens	0.606139333333333	0.45504122102116	0.757237445645507	8.34654266666667	7.86251558518469	2.14587777757647E-5	5.14812933255786E-4	2.85626688381411
ENSG00000166130	227295_at,236249_at	IKBKB interacting protein	IKBIP	Homo sapiens	0.8669953	0.655368085585467	1.07862251441453	6.23013865	8.02958904631694	7.95261780201742E-5	0.00130573386884475	3.04020184325272
ENSG00000166135	218525_s_at,59999_at	alpha subunit inhibitor,hypoxia inducible factor 1	HIF1AN	Homo sapiens	0.657015666666666	0.481799504811294	0.832231828522039	7.33232983333333	7.34936224095673	5.52787856055133E-5	0.00101183657983351	2.27183341862361
ENSG00000166136	201227_s_at	19kDa,8,NADH dehydrogenase (ubiquinone) 1 beta subcomplex	NDUFB8	Homo sapiens	0.505704666666666	0.351003894890891	0.660405438442442	11.133068	6.40696825299037	1.09169799464434E-4	0.00164476681888066	1.11617890022004
ENSG00000166165	200884_at	brain,creatine kinase	CKB	Homo sapiens	1.17570616666667	0.916862709998234	1.4345496233351	10.09759675	8.90245313799865	7.67578835147262E-6	2.55615803601296E-4	3.95401432695178
ENSG00000166167	224471_s_at	beta-transducin repeat containing E3 ubiquitin protein ligase	BTRC	Homo sapiens	0.763721266666666	0.570736972396972	0.95670556093636	6.1955045	7.75641449247739	2.39716771210169E-5	5.53250927223132E-4	2.73786969646265
ENSG00000166171	1553976_a_at,226009_at	deleted in primary ciliary dyskinesia homolog (mouse)	DPCD	Homo sapiens	0.758343499999999	0.577916215241772	0.938770784758225	8.991642	8.37725976404132	1.46351470692229E-5	3.93735423451585E-4	3.41343538481553
ENSG00000166173	218651_s_at,236565_s_at	La ribonucleoprotein domain family,member 6	LARP6	Homo sapiens	1.42999646666667	1.1586525825154	1.70134035081793	7.40928805	13.5666873760394	2.1728419380514E-6	1.09594218600517E-4	7.79731001483642
ENSG00000166263	237706_at	syntaxin binding protein 4	STXBP4	Homo sapiens	0.615463033333334	0.438455109314979	0.792470957351688	5.98693605	6.81486654249459	6.75237185474489E-5	0.00116786612171969	1.63006084003402
ENSG00000166272	202808_at	WW domain binding protein 1-like	WBP1L	Homo sapiens	0.758542100000001	0.57848494224581	0.938599257754191	8.03641361666667	8.25690694722066	1.43581611384167E-5	3.87670350737252E-4	3.28566269522473
ENSG00000166275	225334_at	chromosome 10 open reading frame 32	C10orf32	Homo sapiens	0.671344666666666	0.523574864651231	0.819114468682101	8.822045	8.90446728582795	7.66124807445068E-6	2.55413864921092E-4	3.95603587990324
ENSG00000166321	214136_at	nudix (nucleoside diphosphate linked moiety X)-type motif 13	NUDT13	Homo sapiens	0.950414	0.733905307206406	1.16692269279359	5.51221646666667	8.60370632868077	1.02084931103551E-5	3.11293564310466E-4	3.64985052600007
ENSG00000166352	228249_at	chromosome 11 open reading frame 74	C11orf74	Homo sapiens	1.3537151	1.12210105435072	1.58532914564928	7.36967111666667	11.4554056248629	8.87448869231621E-7	5.95352968407839E-5	6.24200402440399
ENSG00000166396	206421_s_at	clade B (ovalbumin),member 7,serpin peptidase inhibitor	SERPINB7	Homo sapiens	0.728783033333332	0.481102205028412	0.976463861638253	5.18484565	5.76705313710714	2.42044560368363E-4	0.00295001924613024	0.26541270716693
ENSG00000166398	203288_at	KIAA0355	KIAA0355	Homo sapiens	0.702221666666667	0.514374233258909	0.890069100074424	7.52636683333333	7.32684578576479	3.79865966557079E-5	7.70369870975827E-4	2.24549386138974
ENSG00000166669	228381_at	activating transcription factor 7 interacting protein 2	ATF7IP2	Homo sapiens	2.1515642	1.80398428063873	2.49914411936127	5.95768086666667	12.1324279900146	5.37323074946361E-7	4.26948394198375E-5	6.76934612297142
ENSG00000166670	205680_at	matrix metallopeptidase 10 (stromelysin 2)	MMP10	Homo sapiens	0.939132599999999	0.479891485123066	1.39837371487693	4.13382223333333	4.00806028267029	0.00289663204937202	0.0188270752852372	-2.36577259973184
ENSG00000166897	1559072_a_at,1560713_a_at	extracellular leucine-rich repeat and fibronectin type III domain containing 2	ELFN2	Homo sapiens	1.45736073333333	1.07829685798297	1.8364246086837	5.7860369	7.53533833097675	0.00153738070581847	0.0115945402528122	2.48711801792578
ENSG00000166997	227313_at	canopy 4 homolog (zebrafish)	CNPY4	Homo sapiens	0.764254533333332	0.612233719719008	0.916275346947657	6.40362756666667	9.85333076926548	3.25355505307459E-6	1.43941902010385E-4	4.86751841150937
ENSG00000167034	209706_at	NK3 homeobox 1	NKX3-1	Homo sapiens	0.821454766666666	0.547641616778133	1.0952679165552	6.08409815	5.88000159324284	2.09485966952463E-4	0.00265189886450155	0.419650526105158
ENSG00000167105	231408_at,235245_at	transmembrane protein 92	TMEM92	Homo sapiens	1.22574313333333	1.00413419953269	1.44735206713398	7.88161843333333	10.8407741259735	1.05391791954718E-5	3.17307060854857E-4	5.73697029660804
ENSG00000167165	232654_s_at	UDP glucuronosyltransferase 1 family,polypeptide A6,polypeptide A7	UGT1A6,UGT1A7	Homo sapiens	0.815810366666666	0.560517779776643	1.07110295355669	8.19765081666667	6.26324076370417	1.29944186963896E-4	0.00186523980631426	0.92992110071462
ENSG00000167232	206059_at	zinc finger protein 91	ZNF91	Homo sapiens	1.10432483333333	0.889581863251343	1.31906780341532	6.46501008333333	10.0791979348155	2.68070261437325E-6	1.26797800631111E-4	5.07312154388616
ENSG00000167393	219264_s_at	beta,protein phosphatase 2,regulatory subunit B''	PPP2R3B	Homo sapiens	0.602278366666665	0.439831505665281	0.76472522766805	5.67160861666667	7.26664645938718	4.05824327373233E-5	8.06116848487392E-4	2.17477837348425
ENSG00000167522	226012_at	ankyrin repeat domain 11	ANKRD11	Homo sapiens	0.749705899999999	0.568149139689123	0.931262660310874	7.73457571666667	8.0933178168699	1.69309322405509E-5	4.35721270669909E-4	3.10956896662239
ENSG00000167535	209530_at,34726_at	beta 3 subunit,calcium channel,voltage-dependent	CACNB3	Homo sapiens	0.875938566666664	0.675136105957528	1.0767410273758	6.86640668333333	8.5497360802919	1.98154419111943E-5	4.86488229229704E-4	3.59397103457223
ENSG00000167608	226403_at	transmembrane channel-like 4	TMC4	Homo sapiens	0.794743233333334	0.593943994012639	0.99554247265403	7.94651405	7.75734071284254	2.39483955900582E-5	5.53250927223132E-4	2.73890866222598
ENSG00000167645	1554553_s_at,226437_at	Yip1 interacting factor homolog B (S. cerevisiae)	YIF1B	Homo sapiens	0.8015038	0.573962200162092	1.02904539983791	8.2813761	7.56133551036592	6.0965407571511E-5	0.00108788631167505	2.51689311324243
ENSG00000167646	230033_at	assembly factor 3,axonemal,dynein	DNAAF3	Homo sapiens	0.855026033333333	0.670076892226032	1.03997517444063	6.36693501666667	9.06097871633382	6.61864721092781E-6	2.30934611523598E-4	4.11195607551781
ENSG00000167671	223012_at	UBX domain protein 6	UBXN6	Homo sapiens	0.778796499999997	0.548354740792909	1.00923825920708	8.52946725	6.62385626866405	8.43458563538634E-5	0.001363574717962	1.39209492464229
ENSG00000167721	235677_at	20S rRNA accumulation,TSR1,homolog (S. cerevisiae)	TSR1	Homo sapiens	0.557923066666668	0.312372268908366	0.803473864424971	5.78700336666667	4.45329083348024	0.00148195553609618	0.0112770937976421	-1.66024401862629
ENSG00000167740	225804_at	cytochrome b5 domain containing 2	CYB5D2	Homo sapiens	1.3115581	1.1105068159175	1.5126093840825	6.77250635	12.7858255238843	3.38832518727508E-7	3.13994372227568E-5	7.25184520868461
ENSG00000167766	221645_s_at	zinc finger protein 83	ZNF83	Homo sapiens	3.27808593333333	3.03617969778152	3.51999216888515	6.7876662	26.559589722459	4.62440120831624E-10	3.24152738544475E-7	13.7526200362922
ENSG00000167779	203851_at	insulin-like growth factor binding protein 6	IGFBP6	Homo sapiens	0.815530000000001	0.579339885466001	1.051720114534	9.06318166666667	6.76746963549087	7.13265321090466E-5	0.0012107352198268	1.57144584911497
ENSG00000167895	227353_at	transmembrane channel-like 8	TMC8	Homo sapiens	0.750902066666668	0.519985168917814	0.981818964415522	5.63025153333333	6.3734660431132	1.13667339810274E-4	0.0016938571284074	1.07300840296462
ENSG00000167920	226565_at	transmembrane protein 99	TMEM99	Homo sapiens	0.625921000000002	0.459905876495519	0.791936123504484	8.9805255	7.38958349860322	3.54728399107916E-5	7.37163634406131E-4	2.31873530372183
ENSG00000167964	219562_at	RAB26,member RAS oncogene family	RAB26	Homo sapiens	0.5134778	0.199130518661315	0.827825081338684	7.22302503333333	3.20154827035563	0.0104113742443946	0.0498329586634227	-3.69482698761744
ENSG00000167971	1552689_at	CASK interacting protein 1	CASKIN1	Homo sapiens	0.530450833333335	0.225511504973155	0.835390161693515	6.07804615	3.40941437266692	0.00743431572348799	0.0385905662103499	-3.34780384690688
ENSG00000168078	219148_at	PDZ binding kinase	PBK	Homo sapiens	0.541314166666668	0.337445872587054	0.745182460746281	9.59350575	5.2041259077474	5.10489053019421E-4	0.00509588270563116	-0.529999778691426
ENSG00000168159	212155_at	ring finger protein 187	RNF187	Homo sapiens	1.03647756666667	0.826447025109727	1.2465081082236	8.38759288333333	9.67220617721282	3.81055294770911E-6	1.60124956395087E-4	4.6996006844045
ENSG00000168172	226395_at,236192_at	hook homolog 3 (Drosophila)	HOOK3	Homo sapiens	1.056422	0.826651477449942	1.28619252255006	5.02193983333333	9.0113781763484	9.05777250426365E-5	0.00143754343010338	4.06279095627658
ENSG00000168209	202887_s_at	DNA-damage-inducible transcript 4	DDIT4	Homo sapiens	0.651331666666665	0.352695438383758	0.949967894949572	8.29077483333333	4.27472117498002	0.00193247591619594	0.0137988926104235	-1.94026709158834
ENSG00000168246	224827_at	ubiquitin domain containing 2	UBTD2	Homo sapiens	0.679601333333332	0.502331879371351	0.856870787295314	8.44518933333333	7.513951825363	3.10098209336587E-5	6.66979527752868E-4	2.46256538352617
ENSG00000168274	214469_at	H2ae,histone cluster 1	HIST1H2AE	Homo sapiens	0.569387533333333	0.348575383465748	0.790199683200918	4.03775803333333	5.05397487977294	6.27649590296445E-4	0.00594126408404746	-0.749733112156734
ENSG00000168350	236496_at	delta(4)-desaturase,sphingolipid 2	DEGS2	Homo sapiens	0.554132	0.283673915212206	0.824590084787794	7.41164343333333	4.0157008563205	0.00286284277440425	0.0186518027514957	-2.35346493370548
ENSG00000168453	210086_at,241355_at	hair growth associated	HR	Homo sapiens	1.24065346666667	0.95657787777954	1.52472905555379	6.39210316666667	8.55982072056045	0.00143622195445615	0.0110335022284516	3.60443441974611
ENSG00000168476	218777_at	receptor accessory protein 4	REEP4	Homo sapiens	0.793048900000001	0.630495767555039	0.955602032444962	7.41451645	9.56208753778027	4.1999184180224E-6	1.71366074257742E-4	4.59615483188807
ENSG00000168487	202701_at,205574_x_at,207595_s_at	bone morphogenetic protein 1	BMP1	Homo sapiens	0.786898933333333	0.556134665282465	1.0176632013842	6.40205703333333	8.09059141690041	1.22866309975857E-4	0.0017888736806895	3.10661022523257
ENSG00000168495	208361_s_at	44kDa,polymerase (RNA) III (DNA directed) polypeptide D	POLR3D	Homo sapiens	0.574742000000001	0.334399491234857	0.815084508765145	6.40878966666667	4.68695124383211	0.00105438429252018	0.00876249600145016	-1.30017344710182
ENSG00000168497	222717_at	serum deprivation response	SDPR	Homo sapiens	0.734813999999999	0.329372423782052	1.14025557621795	3.3829134	3.55219854058978	0.00591424868936131	0.0324051846987304	-3.11082494112697
ENSG00000168517	238547_at	hexamethylene bis-acetamide inducible 2	HEXIM2	Homo sapiens	0.709442433333334	0.350059611984679	1.06882525468199	5.61148888333333	3.86908203686458	0.00359068961747917	0.0221506211029757	-2.59075649558576
ENSG00000168522	200090_at,209471_s_at	CAAX box,alpha,farnesyltransferase	FNTA	Homo sapiens	0.996159666666667	0.81604363733007	1.17627569600326	9.62148116666667	10.8398851379819	1.34978197764995E-5	3.7085090265332E-4	5.73622063995725
ENSG00000168615	1555326_a_at,202381_at	ADAM metallopeptidase domain 9	ADAM9	Homo sapiens	1.11676683333333	0.964026254911948	1.26950741175472	11.1986194166667	14.3303292097244	3.09723285097268E-6	1.3948544048538E-4	8.30074132617072
ENSG00000168661	232014_at	zinc finger protein 30	ZNF30	Homo sapiens	0.7236325	0.523303001326651	0.923961998673349	6.65807851666667	7.07980425965776	4.99523769668008E-5	9.39506780412739E-4	1.95253148933192
ENSG00000168710	200848_at,200849_s_at	adenosylhomocysteinase-like 1	AHCYL1	Homo sapiens	0.675065999999999	0.470715741564651	0.879416258435347	8.9034945	6.47469231171105	9.89527561826204E-4	0.00835816768775648	-1.23291362413787
ENSG00000168724	230893_at	DnaJ (Hsp40) homolog,member 21,subfamily C	DNAJC21	Homo sapiens	0.716688766666669	0.56615187963559	0.867225653697749	7.51239471666667	9.33116260402736	5.16629062085217E-6	1.94842648803896E-4	4.37580809817027
ENSG00000168758	46665_at	(semaphorin) 4C,immunoglobulin domain (Ig),sema domain,transmembrane domain (TM) and short cytoplasmic domain	SEMA4C	Homo sapiens	0.588144966666665	0.405084880387221	0.771205052946109	7.75666051666667	6.29707423274943	1.24693919759824E-4	0.0018093524582984	0.974013853298072
ENSG00000168772	220277_at,229774_at	CXXC finger protein 4	CXXC4	Homo sapiens	0.968317833333333	0.69982978968521	1.23680587698146	5.98059201666667	7.0687247489073	0.00173674870774637	0.0127117450597099	1.93921967282738
ENSG00000168813	226327_at,235618_at	zinc finger protein 507	ZNF507	Homo sapiens	0.698689566666665	0.539032340527825	0.858346792805504	8.01850755	8.5771650939852	2.84312078314761E-4	0.00331444837566302	3.62240651861177
ENSG00000168887	221878_at,238768_at,65472_at	chromosome 2 open reading frame 68	C2orf68	Homo sapiens	1.31462253333333	1.06110201163244	1.56814305503423	7.85987348333333	11.7027678888262	5.94820456445343E-6	2.14840397279459E-4	6.43806413817104
ENSG00000168894	223064_at	ring finger protein 181	RNF181	Homo sapiens	0.505841333333333	0.346083357799495	0.66559930886717	10.224319	6.20582973658841	1.39410744209411E-4	0.00196653313716449	0.854750188205467
ENSG00000168959	1565389_s_at	glutamate receptor,metabotropic 5	GRM5	Homo sapiens	0.5522275	0.356087500411788	0.748367499588212	4.30426365	5.51823194424866	3.34795253655925E-4	0.00372809175023171	-0.0806570971372738
ENSG00000169021	208909_at	Rieske iron-sulfur polypeptide 1,Rieske iron-sulfur polypeptide 1 pseudogene 1,ubiquinol-cytochrome c reductase	UQCRFS1,UQCRFS1P1	Homo sapiens	0.832689666666665	0.683004264328963	0.982375069004367	12.1864525	10.9031457408473	1.36290096156152E-6	7.9867749274787E-5	5.78942455316146
ENSG00000169093	209394_at,36553_at,36554_at	acetylserotonin O-methyltransferase-like	ASMTL	Homo sapiens	0.919405833333332	0.720818710826391	1.11799295584027	9.02417008333333	9.07411466444096	6.11166002209971E-4	0.00581543702938221	4.12493847213702
ENSG00000169100	212085_at,212826_s_at	member 6,solute carrier family 25 (mitochondrial carrier; adenine nucleotide translocator)	SLC25A6	Homo sapiens	0.801311666666667	0.611695358048947	0.990927975284387	12.2568205	8.28273695710825	4.11125396383329E-5	8.14135496097738E-4	3.3132111686349
ENSG00000169131	205427_at	zinc finger protein 354A	ZNF354A	Homo sapiens	0.742661733333332	0.555846922197665	0.929476544468999	6.3585863	7.79162123806315	2.31038681173474E-5	5.39830764664943E-4	2.77729484099809
ENSG00000169174	227759_at	proprotein convertase subtilisin/kexin type 9	PCSK9	Homo sapiens	0.5220487	0.34175123878719	0.70234616121281	5.19226188333333	5.67504746485726	2.72620532149023E-4	0.00321864124276568	0.138459692672845
ENSG00000169228	225251_at	MAX dimerization protein 3,RAB24,member RAS oncogene family	MXD3,RAB24	Homo sapiens	0.564316299999999	0.347053373985708	0.78157922601429	7.91894668333333	5.0907885858821	5.96468076186232E-4	0.00571436692929424	-0.695564349706203
ENSG00000169231	209561_at	thrombospondin 3	THBS3	Homo sapiens	1.0566429	0.788964589375506	1.3243212106245	5.42538621666667	7.73683166069131	2.44697500002759E-5	5.60500147430291E-4	2.7158807033918
ENSG00000169239	214082_at	carbonic anhydrase VB,mitochondrial	CA5B	Homo sapiens	0.506086133333334	0.258590279803994	0.753581986862675	4.76774523333333	4.00778671748891	0.00289784964249064	0.0188305988942378	-2.36621338818712
ENSG00000169252	206170_at	adrenoceptor beta 2,surface	ADRB2	Homo sapiens	1.2626688	0.986916771308858	1.53842082869114	5.06587306666667	8.97467693764208	7.17280410985146E-6	2.44344588601949E-4	4.02626423896302
ENSG00000169359	1554148_a_at,203164_at,203165_s_at	member 1,solute carrier family 33 (acetyl-CoA transporter)	SLC33A1	Homo sapiens	1.09127386666667	0.832257435431804	1.35029029790153	7.71695826666667	9.79190771900806	1.08296283918048E-4	0.00163792512398874	4.81088171406379
ENSG00000169490	224413_s_at	TM2 domain containing 2	TM2D2	Homo sapiens	0.863737666666665	0.687975356090011	1.03949997724332	8.98856416666667	9.63172771911764	3.94886952578377E-6	1.63819546279497E-4	4.6616955683732
ENSG00000169499	225136_at,238013_at	family A (phosphoinositide binding specific) member 2,pleckstrin homology domain containing	PLEKHA2	Homo sapiens	1.5241912	1.23661662757487	1.82830670359984	7.3693553	10.3881224002538	4.23897712146523E-5	8.3519305987788E-4	5.3477357038705
ENSG00000169583	219529_at	chloride intracellular channel 3	CLIC3	Homo sapiens	1.2165646	0.810690992999508	1.62243820700049	7.95979103333333	5.87479146152877	2.10878652065074E-4	0.00266215430654766	0.412574726576715
ENSG00000169692	210678_s_at,32837_at	1-acylglycerol-3-phosphate O-acyltransferase 2	AGPAT2	Homo sapiens	0.666203666666666	0.510749396598706	0.821657936734627	9.16615016666667	8.39948103364649	2.09954224399867E-4	0.0026541612067197	3.4368639995369
ENSG00000169733	212968_at	RFNG O-fucosylpeptide 3-beta-N-acetylglucosaminyltransferase	RFNG	Homo sapiens	0.514288266666667	0.292549681349763	0.736026851983572	6.766068	4.54583255727732	0.00129382200068861	0.0102145271826365	-1.51676095554044
ENSG00000169740	209538_at	zinc finger protein 32	ZNF32	Homo sapiens	0.731763466666669	0.529320777887854	0.934206155445483	7.45108083333333	7.08462255920669	4.96830349418012E-5	9.35406313857776E-4	1.95831590555513
ENSG00000169752	242426_at	neuregulin 4	NRG4	Homo sapiens	0.961842533333333	0.57625199109175	1.34743307557492	3.81593393333333	4.88906370258164	7.90484033267214E-4	0.00704870696796263	-0.994730985842437
ENSG00000169891	205645_at,227425_at,242571_at	RALBP1 associated Eps domain containing 2	REPS2	Homo sapiens	1.7985285	1.5973485034228	1.9997084965772	7.43563841666667	17.5218766534584	1.37898740701003E-4	0.00195124576807126	10.1356628398028
ENSG00000170017	201951_at,201952_at	activated leukocyte cell adhesion molecule	ALCAM	Homo sapiens	2.510659	2.30658728382983	2.71473071617017	8.42254416666667	27.4569805837961	1.11919056720735E-9	6.37414002729812E-7	14.024514133455
ENSG00000170190	206600_s_at	member 5 (monocarboxylic acid transporter 6),solute carrier family 16	SLC16A5	Homo sapiens	0.620295333333333	0.466924529305219	0.773666137361447	9.36776266666667	7.92690969324737	2.00750988875361E-5	4.91318725011654E-4	2.92751922210061
ENSG00000170248	222394_at	programmed cell death 6 interacting protein	PDCD6IP	Homo sapiens	0.529423666666665	0.371095184426779	0.687752148906552	7.38210976666667	6.55378807748334	9.16185347405235E-5	0.00144993079185011	1.3036276298288
ENSG00000170264	1557385_at,242584_at	family with sequence similarity 161,member A	FAM161A	Homo sapiens	0.809862299999998	0.594696303920417	1.02502829607958	5.80956191666667	7.37709939933859	9.62218555983886E-5	0.0015035524306493	2.30419798005921
ENSG00000170275	1554464_a_at,1555889_a_at,201380_at,226656_at	cartilage associated protein	CRTAP	Homo sapiens	0.761947099999997	0.557545838913614	0.968767473814158	8.40854311666667	8.04519447003523	8.37519462228149E-4	0.00736551014915941	3.05722810281773
ENSG00000170340	222870_s_at	3-N-acetylglucosaminyltransferase 2,UDP-GlcNAc:betaGal beta-1	B3GNT2	Homo sapiens	0.516307333333337	0.345048588182993	0.687566078483681	9.64413066666667	5.90885900395273	2.01950493613479E-4	0.00258223649165504	0.4587733447659
ENSG00000170348	212352_s_at	transmembrane emp24-like trafficking protein 10 (yeast)	TMED10	Homo sapiens	0.659033333333333	0.441404075330083	0.876662591336584	10.7760375	5.93523871650299	1.95318448944304E-4	0.00251864061227119	0.494436455471849
ENSG00000170385	212907_at,228181_at	member 1,solute carrier family 30 (zinc transporter)	SLC30A1	Homo sapiens	0.6545569	0.484171128353487	0.824942671646514	9.36443533333333	7.5294312279416	2.79131013172659E-4	0.00327008531073819	2.48034167031051
ENSG00000170412	219327_s_at	G protein-coupled receptor,family C,group 5,member C	GPRC5C	Homo sapiens	0.542608233333332	0.333177479624663	0.752038987042001	7.43955611666667	5.07801541185121	6.07094122792201E-4	0.00578676275517148	-0.714337484977674
ENSG00000170430	204880_at	O-6-methylguanine-DNA methyltransferase	MGMT	Homo sapiens	0.548846666666666	0.346394506715965	0.751298826617367	8.54072933333333	5.31345133568084	4.40081816214249E-4	0.00456638895050596	-0.372019717620626
ENSG00000170464	227166_at,227169_at	DnaJ (Hsp40) homolog,member 18,subfamily C	DNAJC18	Homo sapiens	0.8825417	0.588717147286784	1.17636625271322	5.28697985	5.88701635340548	0.00147554265048399	0.0112408101456335	-1.65566330558145
ENSG00000170485	213462_at,39549_at	neuronal PAS domain protein 2	NPAS2	Homo sapiens	1.01231643333333	0.751825434220872	1.2728074324458	5.9285832	7.96017684813905	2.77815285290836E-5	6.16208954291134E-4	2.96415228828259
ENSG00000170537	220021_at	transmembrane channel-like 7	TMC7	Homo sapiens	0.749849866666666	0.578270749616877	0.921428983716454	6.30050503333333	8.56560377363615	1.05926149447371E-5	3.18389896703408E-4	3.61043009646108
ENSG00000170775	209631_s_at,214586_at	G protein-coupled receptor 37 (endothelin receptor type B-like)	GPR37	Homo sapiens	0.720352633333333	0.466304227865739	0.974401038800928	7.44899448333333	5.55746537713268	0.00259501633805403	0.0173238728062398	-2.25036923736045
ENSG00000170786	238017_at	member 5,short chain dehydrogenase/reductase family 16C	SDR16C5	Homo sapiens	1.27076893333333	1.11143644111692	1.43010142554975	7.2388448	15.6318482649649	5.67591537451824E-8	9.15429714164558E-6	9.09754379396465
ENSG00000170899	202967_at	Y RNA,glutathione S-transferase alpha 4	GSTA4,Y_RNA	Homo sapiens	1.18747723333333	0.939203909279209	1.43575055738746	8.51322471666667	9.37439661978031	4.96822496693606E-6	1.89928997360837E-4	4.41741853267601
ENSG00000170915	226423_at,227626_at	progestin and adipoQ receptor family member VIII	PAQR8	Homo sapiens	0.919001799999998	0.72185832366126	1.11614527633874	7.16250438333333	9.13654594703697	2.10193544578702E-4	0.00265595841225804	4.18642238109119
ENSG00000170917	220183_s_at,230329_s_at	nudix (nucleoside diphosphate linked moiety X)-type motif 6	NUDT6	Homo sapiens	1.33947616666667	1.16841883939867	1.51053349393466	7.41920945	15.3476327892304	2.25433346645449E-7	2.37945332583782E-5	8.92969807111587
ENSG00000170921	224952_at	ankyrin repeat and coiled-coil containing 2,tetratricopeptide repeat	TANC2	Homo sapiens	1.86665093333333	1.61717404657663	2.11612782009004	4.56675306666667	14.6649601436198	1.00436295528631E-7	1.33935474586046E-5	8.5126688852361
ENSG00000171045	1552799_at	t-SNARE domain containing 1	TSNARE1	Homo sapiens	0.850957666666666	0.534522030711061	1.16739330262227	6.82356733333333	5.27072867124516	4.6626493556696E-4	0.00476238284179405	-0.433554240382637
ENSG00000171056	228698_at	SRY (sex determining region Y)-box 7	SOX7	Homo sapiens	0.542751966666667	0.23111614355171	0.854387789781623	3.25079075	3.41351740814644	0.00738537970394446	0.0384164813350931	-3.3409756661567
ENSG00000171150	208127_s_at,209648_x_at	suppressor of cytokine signaling 5	SOCS5	Homo sapiens	0.683965533333335	0.52467869110383	0.843252375562839	7.99395273333333	8.4159356368467	2.70634840928516E-5	6.04204162015787E-4	3.4541802094365
ENSG00000171160	228354_at	MORN repeat containing 4	MORN4	Homo sapiens	0.592161600000001	0.353229370495321	0.83109382950468	5.7092199	4.85750880671744	8.26524818804723E-4	0.00728992490210489	-1.04204471673897
ENSG00000171174	219222_at,57540_at	ribokinase	RBKS	Homo sapiens	0.646369866666665	0.420287485685395	0.872452247647934	6.01719153333333	5.60353997449972	0.00242908833117261	0.0164618136048621	-2.18094758029418
ENSG00000171223	201473_at	jun B proto-oncogene	JUNB	Homo sapiens	1.00408513333333	0.800033731964749	1.20813653470191	8.0365816	9.64448509319789	3.90469096971864E-6	1.62998763093154E-4	4.67365697401975
ENSG00000171227	1554485_s_at	transmembrane protein 37	TMEM37	Homo sapiens	0.627988533333333	0.246330111585166	1.0096469550815	6.24193386666667	3.22496462255356	0.010021705803561	0.0484214178870359	-3.65564565814218
ENSG00000171307	223212_at	DHHC-type containing 16,zinc finger	ZDHHC16	Homo sapiens	0.757989999999998	0.604708479145411	0.911271520854585	9.773425	9.69218658817249	3.74424787421146E-6	1.58695156994195E-4	4.71825956020757
ENSG00000171310	226372_at	carbohydrate (chondroitin 4) sulfotransferase 11	CHST11	Homo sapiens	0.502325433333333	0.337403393205475	0.667247473461191	3.82967605	5.96972822485419	1.87001121226779E-4	0.00243662487568862	0.540918666265596
ENSG00000171311	222609_s_at	exosome component 1	EXOSC1	Homo sapiens	0.541019499999997	0.37635540021261	0.705683599787384	9.68717291666667	6.4396473566674	1.04968518233173E-4	0.00159909549579234	1.1581459326517
ENSG00000171428	214440_at	N-acetyltransferase 1 (arylamine N-acetyltransferase)	NAT1	Homo sapiens	0.505053166666666	0.288742878877717	0.721363454455616	6.46071125	4.57623179675294	0.00123772318443396	0.00987775727761302	-1.46987701560387
ENSG00000171488	1558517_s_at,228314_at	leucine rich repeat containing 8 family,member C	LRRC8C	Homo sapiens	0.826772733333335	0.625546895420222	1.03874438070672	6.91590883333333	8.05286635920367	5.5049043747689E-4	0.00537692659875682	3.06558893119348
ENSG00000171490	213750_at	ribosomal L1 domain containing 1	RSL1D1	Homo sapiens	0.822124033333333	0.632767438100701	1.01148062856597	6.64518825	8.50951874255317	1.11871458165033E-5	3.29027486552371E-4	3.55214228905493
ENSG00000171574	228148_at	zinc finger protein 584	ZNF584	Homo sapiens	0.551900766666668	0.350167144748723	0.753634388584613	6.82940848333333	5.36204929759649	4.12210414127217E-4	0.00435256940757157	-0.302337262860416
ENSG00000171608	203879_at	5-bisphosphate 3-kinase,catalytic subunit delta,phosphatidylinositol-4	PIK3CD	Homo sapiens	0.636569033333335	0.317431070749959	0.955706995916711	5.48588125	3.90944520954902	0.00337264338442419	0.0211394333421291	-2.52520188367059
ENSG00000171658	241418_at		RP11-443P15.2	Homo sapiens	1.25687536666667	0.841244046494778	1.67250668683855	4.97145051666667	5.92696058300772	1.973738619606E-4	0.00253975427222777	0.483255464150587
ENSG00000171720	216326_s_at	histone deacetylase 3	HDAC3	Homo sapiens	0.529273666666663	0.377503308293142	0.681044025040184	9.00901366666667	6.83504562912794	6.59721967222918E-5	0.00114763915233576	1.65492988848059
ENSG00000171813	227999_at	PWWP domain containing 2B	PWWP2B	Homo sapiens	0.709288133333334	0.507649762571975	0.910926504094692	7.86488726666667	6.89441791632145	6.16280621146334E-5	0.00109412415624423	1.72780458419661
ENSG00000171858	214097_at	ribosomal protein S21	RPS21	Homo sapiens	1.00037333333333	0.845040544658348	1.15570612200832	9.877455	12.6225487944475	3.79444500463943E-7	3.3569786509492E-5	7.13358868486221
ENSG00000172000	220709_at	zinc finger protein 556	ZNF556	Homo sapiens	0.734282499999998	0.475446729572813	0.993118270427183	4.88066698333333	5.56015597111177	3.16797415085062E-4	0.00358982355850275	-0.0217381509695382
ENSG00000172031	239579_at	epoxide hydrolase 4	EPHX4	Homo sapiens	2.0596261	1.50647816143953	2.61277403856047	4.16479755	7.29785414752543	3.92133712867197E-5	7.85771233069479E-4	2.21149139418237
ENSG00000172071	218696_at	eukaryotic translation initiation factor 2-alpha kinase 3	EIF2AK3	Homo sapiens	0.794047999999999	0.589939308076213	0.998156691923785	8.29643633333333	7.62488587491013	2.75432577540117E-5	6.12663798901787E-4	2.58935323104875
ENSG00000172137	205428_s_at	calbindin 2	CALB2	Homo sapiens	0.68881366666667	0.534749802283761	0.842877531049579	10.5051118333333	8.76292428554335	8.76069089760796E-6	2.79294912435403E-4	3.81303049856433
ENSG00000172159	229893_at,230645_at	FERM domain containing 3	FRMD3	Homo sapiens	0.665038900000001	0.378252297159029	0.951825502840972	4.45381615	5.68927951503174	0.00129534871396483	0.0102212716028326	-1.51800805089345
ENSG00000172239	208051_s_at,209063_x_at,209064_x_at,210283_x_at,213754_s_at	poly(A) binding protein interacting protein 1	AC026271.5,PAIP1	Homo sapiens	0.599218499999997	0.449643495673746	0.748793504326249	10.2317039166667	7.85189132475919	8.30081137200478E-5	0.00134792652736668	2.84446741333786
ENSG00000172262	225916_at	zinc finger protein 131	ZNF131	Homo sapiens	0.671954833333331	0.511240891193774	0.832668775472887	8.44401775	8.19472943689797	1.528179947789E-5	4.06435353850442E-4	3.21906363870991
ENSG00000172264	1563209_a_at,235278_at	MACRO domain containing 2	MACROD2	Homo sapiens	2.26222146666667	1.83967621206394	2.68476672126939	5.3132025	10.4932490695909	4.36398850359542E-6	1.76219402831669E-4	5.43950032991429
ENSG00000172458	227401_at	interleukin 17D	IL17D	Homo sapiens	0.693915800000002	0.485553595006135	0.902278004993868	5.58165953333333	6.5273353022125	9.45392396001334E-5	0.0014841302438299	1.27006295687222
ENSG00000172465	204045_at	transcription elongation factor A (SII)-like 1	TCEAL1	Homo sapiens	0.941244600000001	0.72211499648166	1.16037420351834	7.16028553333333	8.41878727028501	1.2227853844848E-5	3.47917919613707E-4	3.45717836296626
ENSG00000172497	238160_at	acyl-CoA thioesterase 12	ACOT12	Homo sapiens	3.4552131	3.20806396545737	3.70236223454263	5.05758591666667	27.4008373423739	3.47535046492775E-10	2.65573219310328E-7	14.0078596855239
ENSG00000172663	218531_at	transmembrane protein 134	TMEM134	Homo sapiens	0.955781766666666	0.732498503823116	1.17906502951022	7.95631545	8.3897817323608	1.25825748340531E-5	3.53332124527275E-4	3.42664390224529
ENSG00000172667	225725_at,227221_at,228315_at	matrin-type 3,zinc finger	ZMAT3	Homo sapiens	0.8531403	0.575355848825393	1.13092475117461	6.92151166666667	6.05836452004934	8.79319791575071E-4	0.00763851439535542	-1.10773020990336
ENSG00000172687	229700_at	zinc finger protein 738	ZNF738	Homo sapiens	0.897162466666665	0.711762701779473	1.08256223155386	6.84119906666667	9.48440319769391	4.50083675664414E-6	1.79148095024949E-4	4.52254987001897
ENSG00000172728	235472_at	3) fucosyltransferase),fucosyltransferase 10 (alpha (1	FUT10	Homo sapiens	0.798909200000002	0.56106675402062	1.03675164597938	5.37751693333333	6.58348955532289	8.84556065043505E-5	0.00141123731707773	1.34120602356392
ENSG00000172748	232641_at	zinc finger protein 596	ZNF596	Homo sapiens	0.510070066666667	0.335072308092737	0.685067825240597	3.26560263333333	5.71275294269709	2.59612352550478E-4	0.00310937686214619	0.19063030507889
ENSG00000172795	235258_at,244777_at	DCP2 decapping enzyme homolog (S. cerevisiae)	DCP2	Homo sapiens	1.01138416666667	0.860449148846156	1.16231918448718	7.80709463333333	13.1333110753531	1.71113988752811E-4	0.0022768696361791	7.49859639602838
ENSG00000172819	204188_s_at	gamma,retinoic acid receptor	RARG	Homo sapiens	0.649851333333334	0.436240767642915	0.863461899023754	8.17382666666667	5.96265079174309	1.88676058191489E-4	0.00245148846996665	0.531393615281167
ENSG00000172912	217135_x_at	cytochrome c oxidase subunit VIb polypeptide 1 (ubiquitous) pseudogene 3	COX6B1P3	Homo sapiens	0.630762499999999	0.378910856257997	0.882614143742002	6.35974961666667	4.9087302525803	7.68877120272645E-4	0.00690344214110074	-0.965313159509451
ENSG00000172922	226453_at	ribonuclease H2,subunit C	RNASEH2C	Homo sapiens	0.507072333333332	0.327449237273656	0.686695429393007	8.7514595	5.53293831746357	3.28359170949588E-4	0.00368040952678735	-0.0599609214670318
ENSG00000172927	227342_s_at	myeloma overexpressed	MYEOV	Homo sapiens	0.516362166666669	0.352156975621674	0.680567357711663	8.84044075	6.16333285936389	1.46899724341786E-4	0.00204370036345729	0.798821203455472
ENSG00000172985	228461_at	SH3 domain containing ring finger 3	SH3RF3	Homo sapiens	0.730235133333331	0.509916233293758	0.950554033372905	5.04381106666667	6.49619511227615	9.81079000275727E-5	0.00152431072293479	1.23043370540299
ENSG00000173083	219403_s_at,222881_at	heparanase	HPSE	Homo sapiens	0.845399633333333	0.621607724385123	1.06919154228154	5.11102096666667	7.40398900775343	5.47113118116827E-5	0.00100549276413571	2.33548734107957
ENSG00000173210	205730_s_at	actin binding LIM protein family,member 3	ABLIM3	Homo sapiens	1.2603276	1.04191497564394	1.47874022435606	7.4676842	11.3097707241264	9.91974908533373E-7	6.4413572593898E-5	6.12468281985922
ENSG00000173221	206662_at,209276_s_at	glutaredoxin (thioltransferase)	GLRX	Homo sapiens	1.09153866666667	0.82389405888042	1.35918327445291	8.39717983333333	8.41739961333448	1.87490872604523E-5	4.67444754202112E-4	3.45571950985607
ENSG00000173273	202561_at	TRF1-interacting ankyrin-related ADP-ribose polymerase,tankyrase	TNKS	Homo sapiens	0.990555233333335	0.800690051115223	1.18042041555145	6.52368961666667	10.2254271128064	2.36942680721957E-6	1.16920948271417E-4	5.20404315158969
ENSG00000173281	1552670_a_at,222662_at	protein phosphatase 1,regulatory subunit 3B	PPP1R3B	Homo sapiens	1.24488433333333	0.971590449947814	1.51817821671885	7.10013373333333	8.92785607941918	1.62568165667488E-4	0.00219959651989731	3.97948254776242
ENSG00000173295	234049_at	family with sequence similarity 86,member B3,pseudogene	FAM86B3P	Homo sapiens	0.6705115	0.415568040376186	0.925454959623814	4.63592821666667	5.15478370443033	5.4615846973204E-4	0.00534285459520474	-0.60185602588099
ENSG00000173442	91703_at	EH domain binding protein 1-like 1	EHBP1L1	Homo sapiens	0.597274666666665	0.37919925220405	0.815350081129279	7.37700856666667	5.36803673366635	4.08910472154313E-4	0.00432859246176904	-0.293775291896438
ENSG00000173467	228241_at	anterior gradient 3 homolog (Xenopus laevis)	AGR3	Homo sapiens	0.666316666666667	0.48981879546933	0.842814537864003	8.98671833333333	7.39927717034785	3.51009019372888E-5	7.31477369913424E-4	2.33001066222943
ENSG00000173482	1555579_s_at,203329_at	M,protein tyrosine phosphatase,receptor type	PTPRM	Homo sapiens	0.7505264	0.380566733481579	1.13609620625485	5.8622637	4.76687349106819	0.00390552500858488	0.0236550991297639	-2.67861763003943
ENSG00000173511	203683_s_at	vascular endothelial growth factor B	VEGFB	Homo sapiens	0.9838117	0.714904907736465	1.25271849226354	6.91403865	7.17064631703094	4.51314884132415E-5	8.71930787630382E-4	2.06111321661839
ENSG00000173530	210654_at,227345_at	decoy with truncated death domain,member 10d,tumor necrosis factor receptor superfamily	TNFRSF10D	Homo sapiens	2.06661956666667	1.89562167208762	2.23761746124571	6.81057635	23.6874256866364	2.21576012089409E-6	1.11450491821421E-4	12.7932068427385
ENSG00000173546	204736_s_at,214297_at	chondroitin sulfate proteoglycan 4	CSPG4	Homo sapiens	1.0735852	0.719903483886078	1.42726691611392	4.84174736666667	5.94938395304964	3.38874242409657E-4	0.00375868888037744	0.513520086036869
ENSG00000173566	219665_at	nudix (nucleoside diphosphate linked moiety X)-type motif 18	NUDT18	Homo sapiens	0.589874733333333	0.298537148883039	0.881212317783626	5.65406893333333	3.96836280119826	0.00307910513884802	0.0196693624800228	-2.42982315171784
ENSG00000173818	238401_at	endonuclease V	ENDOV	Homo sapiens	0.590747700000001	0.436213136241454	0.745282263758547	5.30726541666667	7.49246115424996	3.17350037957493E-5	6.76984523032615E-4	2.43784004253166
ENSG00000173848	201829_at	neuroepithelial cell transforming 1	NET1	Homo sapiens	0.732362666666667	0.555951099762082	0.908774233571252	10.2172623333333	8.13667989846008	1.62030883422723E-5	4.23067743607325E-4	3.15652022396946
ENSG00000173917	205453_at	homeobox B2	HOXB2	Homo sapiens	0.612223233333333	0.381361513105706	0.843084953560961	6.71825548333333	5.19763729841772	5.15032998763333E-4	0.00512735418925441	-0.539429344368683
ENSG00000173947	228100_at	primary cilia formation	PIFO	Homo sapiens	1.20150206666667	0.847708317996509	1.55529581533682	5.0884376	6.65614015755995	8.12084805367558E-5	0.0013262748862377	1.43264277463688
ENSG00000174007	1553158_at	U6 spliceosomal RNA,centrosomal protein 19kDa	CEP19,U6	Homo sapiens	0.516732600000001	0.275795446148253	0.757669753851749	5.94113106666667	4.20349153066248	0.00215102983138738	0.0149818542714783	-2.05309069053412
ENSG00000174032	226782_at	member 30,solute carrier family 25	SLC25A30	Homo sapiens	0.775298299999998	0.575351119055689	0.975245480944308	6.40755251666667	7.59979079524188	2.82886645906683E-5	6.24417737785543E-4	2.56079484385748
ENSG00000174093	209403_at	TBC1 domain family,TBC1 domain family member 3 ,member 3,member 3 pseudogene 2,member 3B,member 3C,member 3F,member 3G,member 3H	CTB-91J4.3,TBC1D3,TBC1D3B,TBC1D3C,TBC1D3F,TBC1D3G,TBC1D3H,TBC1D3P2	Homo sapiens	0.559108766666664	0.359688206921043	0.758529326412284	8.02105661666667	5.49508559952448	3.45202555912336E-4	0.00381291914030444	-0.113292598628915
ENSG00000174130	207446_at	toll-like receptor 6	TLR6	Homo sapiens	0.589474966666667	0.318676959021043	0.860272974312291	4.44339601666667	4.26646308995946	0.00195655894018937	0.0139326465296762	-1.95331515415573
ENSG00000174206	1554067_at	chromosome 12 open reading frame 66	C12orf66	Homo sapiens	0.840841533333333	0.604806482676506	1.07687658399016	6.76692556666667	6.98209489418092	5.57725697528272E-5	0.00101797771328378	1.83461653603455
ENSG00000174282	225629_s_at	zinc finger and BTB domain containing 4	ZBTB4	Homo sapiens	0.656618866666668	0.368099300768332	0.945138432565004	7.4191511	4.46052705725216	0.00146624143712046	0.0111870988800672	-1.64898364670876
ENSG00000174307	218634_at	family A,member 3,pleckstrin homology-like domain	PHLDA3	Homo sapiens	0.545141233333331	0.365691161211054	0.724591305455609	7.41033905	5.95406383059589	1.90730099273868E-4	0.00247347442547408	0.519827738989028
ENSG00000174483	218471_s_at	Bardet-Biedl syndrome 1,Bardet-Biedl syndrome 1 protein	BBS1	Homo sapiens	0.799803399999999	0.520329268683179	1.07927753131682	6.96407146666667	5.60905530442679	2.97115342241271E-4	0.00342355771065153	0.046670925948165
ENSG00000174516	235431_s_at	pellino E3 ubiquitin protein ligase family member 3	PELI3	Homo sapiens	0.572614199999999	0.389234081819639	0.75599431818036	6.65983623333333	6.12009208071504	1.54970096169369E-4	0.0021246213661134	0.741662482615866
ENSG00000174695	224702_at,226276_at	transmembrane protein 167A	TMEM167A	Homo sapiens	2.619392	2.47690836313865	2.76187563686135	11.9883625	36.0316040106985	7.35616891135583E-10	4.62297166929172E-7	16.1102184052731
ENSG00000174718	218614_at,227152_at	KIAA1551	KIAA1551	Homo sapiens	0.630642166666666	0.418792910023925	0.842491423309407	8.35702958333333	5.83450682521582	0.00391758054825219	0.0237071075235959	-2.68183755764666
ENSG00000174749	227856_at	chromosome 4 open reading frame 32	C4orf32	Homo sapiens	0.604390999999998	0.335054630612084	0.873727369387912	8.06723383333333	4.39816054278966	0.00160773459618596	0.0119856679910645	-1.74625788723456
ENSG00000174804	218665_at	frizzled family receptor 4	FZD4	Homo sapiens	0.593960899999999	0.406222533689694	0.781699266310304	6.24103675	6.20087409464739	1.40262314093025E-4	0.00197497863070723	0.848240752594022
ENSG00000174938	218720_x_at,233337_s_at	seizure related 6 homolog (mouse)-like 2	SEZ6L2	Homo sapiens	0.765956199999999	0.520158730301344	1.01994078684159	6.4973959	6.1076567125596	0.00108164463046324	0.00893742181813177	-1.32720798946986
ENSG00000174977	209063_x_at,210283_x_at,213754_s_at	poly(A) binding protein interacting protein 1	AC026271.5,PAIP1	Homo sapiens	0.561445000000001	0.411991101444074	0.710898898555928	10.2317039166667	7.36288574558867	7.07218507486735E-5	0.00120533578232036	2.28762436350332
ENSG00000175155	227020_at	yippee-like 2 (Drosophila)	YPEL2	Homo sapiens	1.0538139	0.716817386951053	1.39081041304894	6.92305375	6.12895745336009	1.53277084168119E-4	0.00210563431580199	0.753402015615111
ENSG00000175166	200830_at	2,macropain) 26S subunit,non-ATPase,proteasome (prosome	PSMD2	Homo sapiens	0.556775500000002	0.393967895849553	0.719583104150452	11.0586030833333	6.70275773154834	7.69000637902896E-5	0.00127760010513075	1.49095718752416
ENSG00000175183	207030_s_at	cysteine and glycine-rich protein 2	CSRP2	Homo sapiens	0.641886233333333	0.398336022587194	0.885436444079471	4.74420858333333	5.16556276281256	5.38143354095382E-4	0.00528525020390965	-0.586129228080551
ENSG00000175198	203860_at	alpha polypeptide,propionyl CoA carboxylase	PCCA	Homo sapiens	0.962107799999998	0.751710487126182	1.17250511287381	7.17468796666667	8.96255095413689	7.25466413920331E-6	2.46060025937308E-4	4.0141681840585
ENSG00000175322	1557283_a_at	zinc finger protein 519	ZNF519	Homo sapiens	0.765378599999999	0.483160724847898	1.0475964751521	4.1117892	5.31544817892631	4.38897433163512E-4	0.00455562407978124	-0.369149941220555
ENSG00000175324	203534_at	LSM1 homolog,U6 small nuclear RNA associated (S. cerevisiae)	LSM1	Homo sapiens	0.700472	0.534848100569052	0.866095899430947	8.958066	8.28926197786531	1.39018531434581E-5	3.80041910309287E-4	3.3201593550404
ENSG00000175354	1557193_at	non-receptor type 2,protein tyrosine phosphatase	PTPN2	Homo sapiens	0.516595433333333	0.249175961585133	0.784014905081533	4.42294895	3.78621809882478	0.00408622932774793	0.0244730626021052	-2.72585761572489
ENSG00000175395	228185_at,235164_at	zinc finger protein 25	ZNF25	Homo sapiens	0.816423799999999	0.643521838454099	0.9893257615459	4.1015972	9.25473158207367	0.00140011565912048	0.0108263176677774	4.30183914026887
ENSG00000175414	209329_x_at	ADP-ribosylation factor-like 10,HIG1 hypoxia inducible domain family,member 2A	ARL10,HIGD2A	Homo sapiens	0.63274566666667	0.459848750620913	0.805642582712428	10.4170365	7.172821507772	4.50224594320817E-5	8.70439522436021E-4	2.0637009257419
ENSG00000175471	220122_at,235740_at	multiple C2 domains,transmembrane 1	MCTP1	Homo sapiens	2.07052356666667	1.7684686259579	2.37257850737543	5.65446276666667	17.4228716175409	2.18741908869981E-7	2.34573277478449E-5	10.0844172681318
ENSG00000175662	226198_at	target of myb1-like 2 (chicken)	TOM1L2	Homo sapiens	0.539350433333333	0.264488185488047	0.81421268117862	5.72553985	3.84595350094941	0.00372228693843312	0.0227773965706582	-2.62839587805203
ENSG00000175787	1560921_at	zinc finger protein 169	ZNF169	Homo sapiens	0.604943566666666	0.410254782727288	0.799632350606044	5.68505178333333	6.09006630661918	1.60856491562761E-4	0.00218071625990428	0.701823009921745
ENSG00000175806	219281_at	methionine sulfoxide reductase A	MSRA	Homo sapiens	1.51477313333333	1.32074982736585	1.70879643930081	7.24687923333333	15.3017740383197	6.87076017646325E-8	1.03773152665229E-5	8.90230514380123
ENSG00000175920	240633_at	docking protein 7	DOK7	Homo sapiens	0.571810066666666	0.377560083882343	0.766060049450989	7.42193993333333	5.76950958038675	2.41280847509151E-4	0.00294773410739059	0.268786000199782
ENSG00000175938	221864_at	ORAI calcium release-activated calcium modulator 3	AC135048.13,ORAI3	Homo sapiens	0.952824366666668	0.626041528431794	1.27960720490154	6.58244828333333	5.71480880803353	2.58922657703657E-4	0.0031045167346376	0.193469152129818
ENSG00000176105	202932_at,202933_s_at	v-yes-1 Yamaguchi sarcoma viral oncogene homolog 1	YES1	Homo sapiens	0.554320499999998	0.394784382770788	0.733485908117451	11.2414539166667	7.35332156420001	1.66176068556424E-4	0.00223149243502471	2.27645881819287
ENSG00000176209	225534_at	small integral membrane protein 19	SMIM19	Homo sapiens	1.25244333333333	1.04421970616775	1.46066696049892	8.05707266666667	11.7889783182894	6.90863890252669E-7	5.04986406411292E-5	6.50546480757732
ENSG00000176305	228706_s_at,228707_at	claudin 23	AC087269.1,CLDN23	Homo sapiens	0.981504033333333	0.694164314345036	1.26884375232163	4.44268875	6.69490651270695	3.62141609298377E-4	0.00394188582289245	1.48115550966725
ENSG00000176396	225936_at	EP300 interacting inhibitor of differentiation 2	EID2	Homo sapiens	0.650904333333331	0.464830801299579	0.836977865367083	8.1218385	6.85615539604512	6.43905733753772E-5	0.00112802133908963	1.68089108305698
ENSG00000176401	242470_at	EP300 interacting inhibitor of differentiation 2B	EID2B	Homo sapiens	0.869543800000001	0.515685973235017	1.22340162676498	4.70026543333333	4.81626913995604	8.76306314522328E-4	0.00761717770214758	-1.10408915793432
ENSG00000176428	235569_at	vacuolar protein sorting 37 homolog D (S. cerevisiae)	VPS37D	Homo sapiens	0.583366266666666	0.400835623093203	0.76589691024013	5.69962576666667	6.26402696050364	1.29819496154608E-4	0.00186393932569675	0.930947433724698
ENSG00000176463	210542_s_at,219229_at,227367_at	member 3A1,solute carrier organic anion transporter family	SLCO3A1	Homo sapiens	0.860742933333332	0.557330408444393	1.16415545822227	6.23966376666667	7.93899569968762	3.16791665460634E-4	0.00358982355850275	2.94084197953537
ENSG00000176595	204301_at	kelch repeat and BTB (POZ) domain containing 11	KBTBD11	Homo sapiens	2.1443555	1.93415824600264	2.35455275399736	7.09258625	19.9948356609034	6.16017222448824E-9	2.04912714376951E-6	11.3181628702549
ENSG00000176658	212338_at	myosin ID	MYO1D	Homo sapiens	0.696418600000001	0.409574010786385	0.983263189213617	7.6091023	4.75851881294268	9.51491861990571E-4	0.00810829450659826	-1.19137054668445
ENSG00000176834	242264_at	V-set and immunoglobulin domain containing 10	VSIG10	Homo sapiens	0.867516733333333	0.693272942169298	1.04176052449737	6.0452598	9.75817584064435	3.53410931991082E-6	1.52869799894086E-4	4.77964461733396
ENSG00000177045	229009_at	SIX homeobox 5	SIX5	Homo sapiens	0.651294166666665	0.45252395882726	0.850064374506071	6.95997121666667	6.42205451150426	1.07208004123047E-4	0.00162596328028504	1.13557041428034
ENSG00000177150	230739_at,235022_at,242149_at	family with sequence similarity 210,member A	FAM210A	Homo sapiens	1.4454766	1.26432298063416	1.62663021936584	8.43610793333333	15.639113843892	3.61546336831765E-5	7.48176512116893E-4	9.10179160256284
ENSG00000177189	203843_at,226335_at	90kDa,polypeptide 3,ribosomal protein S6 kinase	RPS6KA3	Homo sapiens	0.674714000000002	0.507336758339717	0.842091241660286	9.80507683333333	7.90080614752267	4.92097300490777E-5	9.2905455470764E-4	2.89869020246431
ENSG00000177359	228245_s_at		RP11-551L14.1,RP11-726G1.1	Homo sapiens	0.891686433333333	0.559109417571094	1.22426344909557	6.33964331666667	5.25494310191818	4.76359891980041E-4	0.00484828315227266	-0.456356032112534
ENSG00000177383	218176_at	1,melanoma antigen family F	MAGEF1	Homo sapiens	0.726457566666669	0.530591875631782	0.922323257701556	7.67016838333333	7.26942354957749	4.04585136154992E-5	8.04388811609971E-4	2.17805006603163
ENSG00000177432	228063_s_at	nucleosome assembly protein 1-like 5	NAP1L5	Homo sapiens	0.779493466666666	0.484276407804921	1.07471052552841	6.3839204	5.17510446971299	5.311538838846E-4	0.00523258353178207	-0.572221469506496
ENSG00000177469	1557938_s_at,208789_at,208790_s_at	polymerase I and transcript release factor	PTRF	Homo sapiens	0.962222200000001	0.699944707930623	1.24527497470435	8.79404066666667	7.53703552940956	5.448756488958E-4	0.00533125914520005	2.48906422125047
ENSG00000177556	203454_s_at	ATX1 antioxidant protein 1 homolog (yeast)	ATOX1	Homo sapiens	0.536175333333336	0.37142701398819	0.700923652678483	9.23460833333333	6.3787257248464	1.12948121235546E-4	0.00168600009300767	1.07979578835628
ENSG00000177640	1556630_at,1564371_a_at,1564372_s_at	cancer susceptibility candidate 2 (non-protein coding)	CASC2	Homo sapiens	0.955059766666667	0.62065499134558	1.28946454198775	4.47798503333333	6.53600925218634	0.00128991521090678	0.0101931079861726	-1.51356292587098
ENSG00000177721	227877_at	annexin A2 receptor	ANXA2R	Homo sapiens	2.57674516666667	2.40408923439437	2.74940109893896	8.08514941666667	29.2508207365816	1.90898101358046E-10	1.86628884173361E-7	14.5330973450859
ENSG00000177728	202650_s_at	KIAA0195	KIAA0195	Homo sapiens	0.511750066666667	0.293717864240242	0.729782269093092	6.4738198	4.60029155597374	0.00119516613789481	0.00962806963156019	-1.43285843235782
ENSG00000177732	204432_at	SRY (sex determining region Y)-box 12	SOX12	Homo sapiens	0.696011233333333	0.480423683090107	0.911598783576558	5.28610428333333	6.32762396821893	1.20150768948784E-4	0.00175977586184698	1.01369579978142
ENSG00000178053	204783_at,204784_s_at	myeloid leukemia factor 1	MLF1	Homo sapiens	1.69695103333333	1.47257846792674	1.92132359873993	9.16813583333333	14.8233938620537	2.0399675909511E-7	2.20425351848323E-5	8.61125063276948
ENSG00000178075	219313_at	GRAM domain containing 1C	GRAMD1C	Homo sapiens	1.5744799	1.16343918110403	1.98552061889597	6.15942588333333	7.50758685580054	3.12226960269748E-5	6.70324617630987E-4	2.4552479470949
ENSG00000178127	202941_at	24kDa,NADH dehydrogenase (ubiquinone) flavoprotein 2,NADH dehydrogenase (ubiquinone) flavoprotein 2 pseudogene 1,zinc finger protein 677	NDUFV2,NDUFV2P1,RP11-21J18.1,ZNF677	Homo sapiens	0.537207500000001	0.357137412525447	0.717277587474555	11.3333565833333	5.84720853414143	2.18420668386111E-4	0.00273651467552947	0.375052135831609
ENSG00000178149	221934_s_at	DALR anticodon binding domain containing 3	DALRD3	Homo sapiens	0.522550966666665	0.342259163488638	0.702842769844692	7.57423018333333	5.68068573667732	2.70631336650711E-4	0.00320321167663372	0.146273660961337
ENSG00000178462	220310_at	alpha-like 3,tubulin	TUBAL3	Homo sapiens	0.988424466666666	0.773999055904801	1.20284987742853	4.60027336666667	9.03473310006322	6.78203520916703E-6	2.34985915754884E-4	4.08596935175143
ENSG00000178585	203081_at	beta interacting protein 1,catenin	CTNNBIP1	Homo sapiens	0.714200766666666	0.439429561619491	0.988971971713841	7.31109225	5.09444859827007	5.93460290536003E-4	0.00569553122433842	-0.690189364024666
ENSG00000178700	235675_at,241727_x_at	dihydrofolate reductase-like 1	DHFRL1	Homo sapiens	1.93389833333333	1.69571106560805	2.17208560105861	9.01057416666667	15.9134076279304	2.58584491179724E-4	0.00310114214855262	9.26062278998009
ENSG00000178904	225633_at	dpy-19-like 3 (C. elegans)	DPY19L3	Homo sapiens	0.862112966666666	0.693911231013312	1.03031470232002	8.05119451666667	10.0457367975914	2.75808590616561E-6	1.2955184443265E-4	5.04292354606066
ENSG00000178913	201023_at	55kDa,TAF7 RNA polymerase II,TATA box binding protein (TBP)-associated factor	TAF7	Homo sapiens	1.0650945	0.916690247811944	1.21349875218805	10.5539939166667	14.0666243005382	1.45533523963429E-7	1.7639167191832E-5	8.13007928560048
ENSG00000179152	226688_at	T cell activation inhibitor,mitochondrial	TCAIM	Homo sapiens	0.532697399999999	0.289537407663824	0.775857392336175	5.01080916666667	4.29374795017542	0.00187817950227816	0.0135172466313732	-1.91023665015712
ENSG00000179364	1555824_a_at,212778_at,34406_at	phosphofurin acidic cluster sorting protein 2	PACS2	Homo sapiens	0.597373200000001	0.407706138087131	0.787040261912871	7.15410973333333	6.84101369070825	6.73277179525516E-4	0.00624432100169908	1.66227520440554
ENSG00000179476	238647_at	chromosome 14 open reading frame 28	C14orf28	Homo sapiens	0.994299733333333	0.764345950067294	1.22425351659937	4.21204433333333	8.47471017650752	1.15744675531081E-5	3.35187507132512E-4	3.51580814211203
ENSG00000179546	207368_at	5-hydroxytryptamine (serotonin) receptor 1D,G protein-coupled	HTR1D	Homo sapiens	0.522489266666667	0.32708149432653	0.717897039006803	4.5023262	5.24063159162821	4.85715842733327E-4	0.00491572858807576	-0.477059108604338
ENSG00000179627	229691_at	zinc finger and BTB domain containing 42	ZBTB42	Homo sapiens	0.625612466666666	0.372264309509829	0.878960623823502	5.7930739	4.83989272590943	8.47408416963439E-4	0.00743454030768229	-1.06851886951195
ENSG00000179818	235482_at	PCBP1 antisense RNA 1	PCBP1-AS1	Homo sapiens	0.524987133333332	0.276524244481472	0.773450022185193	4.6355161	4.14128596200033	0.00236339608527411	0.016116073953899	-2.15212809878266
ENSG00000179833	202656_s_at,202657_s_at	SERTA domain containing 2	SERTAD2	Homo sapiens	0.698908333333334	0.541671283716228	0.856145382950439	9.27619783333333	8.71191087065033	1.94800545887273E-5	4.81075048464027E-4	3.7610172026485
ENSG00000179899	218338_at,225958_at	polyhomeotic homolog 1 (Drosophila),polyhomeotic homolog 1 (Drosophila) pseudogene 1	PHC1,PHC1P1	Homo sapiens	1.3450466	1.0805738431703	1.6095193568297	5.978833	9.96791853017042	6.93938593591791E-6	2.3847324075821E-4	4.97234481260977
ENSG00000180104	212630_at	exocyst complex component 3	EXOC3	Homo sapiens	0.642468666666666	0.471084874025237	0.813852459308095	8.766182	7.34734264223384	3.71445749983827E-5	7.59498788645401E-4	2.26947335154685
ENSG00000180182	202611_s_at	mediator complex subunit 14	MED14	Homo sapiens	0.657813566666668	0.472518858898197	0.843108274435139	8.14579888333333	6.95805570885218	5.73152045687839E-5	0.00103937273956825	1.80542591665951
ENSG00000180229	215847_at	hect domain and RLD 2 pseudogene 3	HERC2P3	Homo sapiens	0.8517109	0.637539358760096	1.0658824412399	4.82709921666667	7.7943254251988	2.30386474491366E-5	5.39080530481E-4	2.78031734074356
ENSG00000180340	210220_at	frizzled family receptor 2	FZD2	Homo sapiens	1.8124477	1.40553810289784	2.21935729710217	5.34344551666667	8.73002809754463	9.04028825214807E-6	2.84394568576637E-4	3.77951846138236
ENSG00000180573	215071_s_at	H2ac,histone cluster 1	HIST1H2AC	Homo sapiens	1.70562966666667	1.52199540047216	1.88926393286117	6.70132576666667	18.2045148049265	1.44063822572549E-8	3.59666187175988E-6	10.4803532364181
ENSG00000180628	226326_at,229194_at,235331_x_at	polycomb group ring finger 5	PCGF5	Homo sapiens	1.49911206666666	1.26616719108644	1.73205694224689	7.33826043333333	16.4589891247995	1.21724224591237E-5	3.47017384768591E-4	9.5679145995144
ENSG00000180667	227309_at	YOD1 OTU deubiquinating enzyme 1 homolog (S. cerevisiae)	YOD1	Homo sapiens	0.571447666666664	0.372042694343352	0.770852638989976	8.2854015	5.61679497089037	2.94123130898001E-4	0.00339883873216311	0.0574677149448108
ENSG00000180769	238081_at,241401_at	WDFY3 antisense RNA 2	WDFY3-AS2	Homo sapiens	1.03467336666667	0.699263553617932	1.3700831797154	3.91081865	6.0461037677953	0.00113110262309065	0.00925239914983266	-1.37454827552102
ENSG00000180884	235052_at	zinc finger protein 792	ZNF792	Homo sapiens	0.618433099999999	0.290899234462733	0.945966965537264	5.79845271666667	3.70070618761573	0.00467369606138108	0.0271469597531085	-2.86597107654581
ENSG00000180964	224819_at	transcription elongation factor A (SII)-like 8	TCEAL8	Homo sapiens	0.827002833333331	0.542857920254488	1.11114774641218	7.96227025	5.70446871943876	2.62411719688378E-4	0.00313329564838657	0.179185022999268
ENSG00000181004	229603_at	Bardet-Biedl syndrome 12	BBS12	Homo sapiens	0.582882166666665	0.297170024345523	0.868594308987807	5.12943351666667	3.99852818510331	0.00293937857555812	0.0190055018470483	-2.38113635509415
ENSG00000181045	226679_at	member 11,solute carrier family 26	SLC26A11	Homo sapiens	0.528081033333332	0.311037263925662	0.745124802741001	6.58876095	4.76871466560262	9.37731015125943E-4	0.00801601676860709	-1.17592740406965
ENSG00000181192	209916_at	dehydrogenase E1 and transketolase domain containing 1	DHTKD1	Homo sapiens	0.501656533333331	0.255575381998533	0.747737684668129	5.7443564	3.99554672354749	0.00295288542162574	0.0190747885665628	-2.38594393153078
ENSG00000181264	1554076_s_at	transmembrane protein 136	TMEM136	Homo sapiens	0.515819366666666	0.276968105623515	0.754670627709818	5.65547078333333	4.23270690210959	0.00205836927888051	0.0144842901251788	-2.00673938614728
ENSG00000181274	209864_at	frequently rearranged in advanced T-cell lymphomas 2	FRAT2	Homo sapiens	0.687528433333334	0.508941172338072	0.866115694328596	8.35214461666667	7.54550442271655	2.99776988494381E-5	6.51961290609797E-4	2.49877068419139
ENSG00000181444	214746_s_at	zinc finger protein 467	ZNF467	Homo sapiens	1.40631673333333	1.06169228864297	1.7509411780237	5.9009713	7.99806917546383	1.86585728428866E-5	4.66038131651359E-4	3.00573237901361
ENSG00000181481	223591_at	ring finger protein 135	RNF135	Homo sapiens	0.620394333333334	0.372830101831088	0.867958564835581	7.46410183333333	4.91165683413776	7.65716336523934E-4	0.00688351540602534	-0.960940116544847
ENSG00000181523	35626_at	N-sulfoglucosamine sulfohydrolase	SGSH	Homo sapiens	0.609007033333334	0.446112182463273	0.771901884203396	6.97066251666667	7.32762174672458	3.79543430064458E-5	7.70001374351549E-4	2.24640257006788
ENSG00000181722	205383_s_at,235308_at	zinc finger and BTB domain containing 20	ZBTB20	Homo sapiens	0.6311098	0.363926874274631	0.956664574493198	6.88498413333333	4.62960900264155	0.00424612252379721	0.0252207223235863	-2.7659226882486
ENSG00000181751	221823_at	chromosome 5 open reading frame 30	C5orf30	Homo sapiens	0.8560191	0.708360676299791	1.00367752370021	8.23167445	11.362484875802	9.52652175473352E-7	6.25950498730999E-5	6.16731276785158
ENSG00000181873	231983_at	IBA57,iron-sulfur cluster assembly homolog (S. cerevisiae)	IBA57	Homo sapiens	0.559243433333334	0.295503895326729	0.822982971339939	6.50718428333333	4.15598281626023	0.00231129061370781	0.0158358163288815	-2.12868719880424
ENSG00000182158	212345_s_at	cAMP responsive element binding protein 3-like 2	CREB3L2	Homo sapiens	1.25583553333333	0.891664190288779	1.62000687637789	6.89903733333333	6.75888551598046	7.20398898211849E-5	0.00121943683466665	1.56079957180338
ENSG00000182165	209917_s_at,210241_s_at,210886_x_at	TP53 target 1 (non-protein coding)	TP53TG1	Homo sapiens	0.639824966666667	0.398576296496484	0.909858974331015	6.6610616	6.06993007943596	0.00112182768435399	0.00919441292790506	-1.36583145743387
ENSG00000182240	217867_x_at,222446_s_at	beta-site APP-cleaving enzyme 2	BACE2	Homo sapiens	0.806759333333334	0.619903905303772	0.993614761362895	9.15709266666667	8.46226012377185	2.01841991710352E-5	4.93546998960799E-4	3.50278281949069
ENSG00000182247	225651_at	ubiquitin-conjugating enzyme E2E 2	UBE2E2	Homo sapiens	0.520708999999997	0.360241058652431	0.681176941347562	7.97495183333333	6.35996746674376	1.15536034630399E-4	0.00171499884200118	1.05557230706432
ENSG00000182310	227992_s_at	long intergenic non-protein coding RNA 85	LINC00085	Homo sapiens	0.562815633333333	0.268209055100429	0.857422211566237	4.88966238333333	3.74431004862821	0.00436378421802683	0.0257489641831013	-2.79443988165044
ENSG00000182319	235085_at	Tyrosine-protein kinase SgK223	SGK223	Homo sapiens	1.15386953333333	0.964501164898884	1.34323790176778	8.7105989	11.9425580253347	6.16930209773781E-7	4.68426226468003E-5	6.62437008333998
ENSG00000182362	242565_x_at	ybeY metallopeptidase (putative)	YBEY	Homo sapiens	0.799836433333333	0.605725717108282	0.993947149558383	7.01696778333333	8.07606418307572	1.72304272492472E-5	4.4125227627756E-4	3.09083164794427
ENSG00000182372	219340_s_at,219341_at,222874_s_at,223912_s_at,229958_at	ceroid-lipofuscinosis,neuronal 8 (epilepsy,progressive with mental retardation)	CLN8	Homo sapiens	2.01318476666667	1.68509787927552	2.34127165405781	6.32078175	12.026599625078	0.00615673620314703	0.0333848608456872	6.68881390679541
ENSG00000182378	218951_s_at,222795_s_at	X domain containing 1,phosphatidylinositol-specific phospholipase C	PLCXD1	Homo sapiens	1.79825346666667	1.63947697602317	1.95702995731016	8.46352543333333	22.1979464053948	1.14013333421141E-4	0.00169716281099943	12.2347386655731
ENSG00000182379	221967_at	neurexophilin 4	NXPH4	Homo sapiens	0.874487133333333	0.622126317294576	1.12684794937209	5.66215986666667	6.79171716584473	6.93527331405276E-5	0.00118681085585551	1.60146788322648
ENSG00000182472	228705_at	calpain 12	CAPN12	Homo sapiens	1.01941266666667	0.824406287346374	1.21441904598696	8.07188666666667	10.2458807707461	2.32914973233281E-6	1.15664179487099E-4	5.22222106408147
ENSG00000182504	235918_x_at	centrosomal protein 97kDa	CEP97	Homo sapiens	0.546440500000001	0.303177282420174	0.789703717579827	6.14042191666667	4.40265367838692	0.00159706965409173	0.011922417167868	-1.73923291071095
ENSG00000182568	203408_s_at,241365_at	SATB homeobox 1	SATB1	Homo sapiens	0.857201366666667	0.547374724389564	1.16702800894377	8.58843225	8.51402503830912	3.80088837595313E-4	0.00409001322486198	3.55683719107877
ENSG00000182606	202079_s_at	kinesin binding 1,trafficking protein	TRAK1	Homo sapiens	0.521787166666665	0.280155459645422	0.763418873687908	6.31534328333333	4.23240834933949	0.00205929444382224	0.0144887303713783	-2.00721252056728
ENSG00000182670	208073_x_at,208661_s_at,208662_s_at,208663_s_at,210645_s_at	tetratricopeptide repeat domain 3,tetratricopeptide repeat domain 3 pseudogene 1	TTC3,TTC3P1	Homo sapiens	0.687500166666664	0.493778844722328	0.881221488611001	10.21462975	7.45823522919409	4.60255093404157E-4	0.00472483049791068	2.39835228549956
ENSG00000182795	219476_at	chromosome 1 open reading frame 116	C1orf116	Homo sapiens	0.760020000000001	0.514664791212092	1.00537520878791	7.52787423333333	6.07124599020756	1.64669481049696E-4	0.00222084456743762	0.676788865308001
ENSG00000182809	208978_at	cysteine-rich protein 2	CRIP2	Homo sapiens	1.447875	1.27250068298055	1.62324931701945	9.6380555	16.1812909800313	4.16378305884677E-8	7.51336101460222E-6	9.41291254841855
ENSG00000182871	209081_s_at,209082_s_at	alpha 1,collagen,type XVIII	COL18A1	Homo sapiens	1.3417243	1.07016583508358	1.61328276491642	6.87515535	9.68384950176972	1.31299802145221E-4	0.00188102303391192	4.71047801514965
ENSG00000182899	238026_at	ribosomal protein L35a	RPL35A	Homo sapiens	0.764381366666664	0.611546692450123	0.917216040883206	7.96856531666667	9.8024872745665	3.4002868673741E-6	1.48136003564684E-4	4.82065923237574
ENSG00000182923	219242_at,222151_s_at	centrosomal protein 63kDa	CEP63	Homo sapiens	0.8410666	0.594436412231666	1.08769678776833	7.82548666666667	8.19966403486706	7.86089272161913E-5	0.00129651375431229	3.22436390840576
ENSG00000182986	229614_at	zinc finger protein 320	ZNF320	Homo sapiens	0.772278366666667	0.500426447671101	1.04413028566223	5.69084098333333	5.56787603449205	3.13598635959551E-4	0.0035609564737463	-0.01091557957528
ENSG00000183248	220584_at	Protein FLJ22184	FLJ22184	Homo sapiens	0.530383133333331	0.376298160234178	0.684468106432483	5.4345214	6.74648421862593	7.30842166088225E-5	0.00123139585303155	1.54540259127884
ENSG00000183386	218818_at	four and a half LIM domains 3	FHL3	Homo sapiens	0.553975933333332	0.316591363513066	0.791360503153598	6.9141477	4.57389828857612	0.0012419360027409	0.00989981789617417	-1.47347152430987
ENSG00000183513	225410_at	cytochrome c oxidase assembly factor 5	COA5	Homo sapiens	0.738819666666664	0.592152710121339	0.88548662321199	9.00616083333333	9.87311642543729	3.19834699454452E-6	1.42518029280132E-4	4.88569568957808
ENSG00000183597	235396_at	transport and golgi organization 2 homolog (Drosophila)	TANGO2	Homo sapiens	0.705167833333332	0.546743458623246	0.863592208043418	8.62849208333333	8.7240587751645	9.092064888444E-6	2.85694625158434E-4	3.77342613318817
ENSG00000183628	208024_s_at	DiGeorge syndrome critical region gene 6,DiGeorge syndrome critical region gene 6-like	DGCR6,DGCR6L	Homo sapiens	1.124588	0.888311064157499	1.3608649358425	9.373439	9.3286802183485	5.17792330607215E-6	1.94842648803896E-4	4.3734138875368
ENSG00000183762	227250_at	kringle containing transmembrane protein 1	KREMEN1	Homo sapiens	0.7196808	0.41898748786758	1.02037411213242	5.96152473333333	4.69098710031766	0.00104827589217286	0.00872752493737895	-1.29401908955443
ENSG00000183779	222760_at	zinc finger protein 703	ZNF703	Homo sapiens	0.649970566666666	0.472725693394663	0.827215439938669	8.19656605	7.18733850046414	4.43021282941126E-5	8.61921168984834E-4	2.08095641459807
ENSG00000183853	225303_at	kin of IRRE like (Drosophila)	KIRREL	Homo sapiens	0.560761666666668	0.371213393393028	0.750309939940308	5.48429946666667	5.79837870108505	2.32498201189811E-4	0.00286884205598124	0.308367316294233
ENSG00000183943	204060_s_at,204061_at	X-linked,protein kinase	PRKX	Homo sapiens	0.602445399999999	0.347253259034756	0.857637540965241	6.79674336666667	4.62698922539564	0.00516857310542911	0.0292205288532041	-2.97076624578165
ENSG00000184005	235334_at	3)-N-acetylgalactosaminide alpha-2,3-beta-galactosyl-1,6-sialyltransferase 3,ST6 (alpha-N-acetyl-neuraminyl-2	ST6GALNAC3	Homo sapiens	1.84845423333333	1.5133450566622	2.18356341000447	4.12513238333333	10.8111146355127	1.46659582561488E-6	8.31806294247857E-5	5.71192854286344
ENSG00000184117	201708_s_at,201709_s_at	nipsnap homolog 1 (C. elegans)	NIPSNAP1	Homo sapiens	0.699511333333334	0.448718334962237	0.95030433170443	9.44356333333333	5.46672765593816	0.00109793459664121	0.00904196024572351	-1.34303721177896
ENSG00000184305	232738_at	coiled-coil serine-rich protein 1	CCSER1	Homo sapiens	2.14449583333333	1.80908599050095	2.47990567616572	4.41976508333333	12.5313394587229	4.04446955197462E-7	3.4933866153904E-5	7.06686838903628
ENSG00000184324	220445_s_at	CSAG family,member 2,member 3	CSAG2,CSAG3	Homo sapiens	0.636079733333332	0.445719465532052	0.826440001134613	5.18974146666667	6.54912594434155	9.21260830060499E-5	0.00145577849374445	1.29771868134258
ENSG00000184349	214036_at,227955_s_at	ephrin-A5	EFNA5	Homo sapiens	1.04883346666667	0.891857360040787	1.20580957329254	7.31960723333333	13.0954695248383	3.95121303167759E-6	1.63819546279497E-4	7.47204359151094
ENSG00000184384	235106_at,235457_at	mastermind-like 2 (Drosophila)	MAML2	Homo sapiens	1.00965943333333	0.796861676791321	1.22245718987534	6.27203211666667	9.29942194006997	0.004851266648646	0.027896824149634	4.34515342462701
ENSG00000184557	227697_at	suppressor of cytokine signaling 3	SOCS3	Homo sapiens	0.818554766666668	0.460759612255797	1.17634992107754	3.08479565	4.48395637073924	0.00141656995158648	0.010916273728399	-1.61257233855761
ENSG00000184564	235976_at	SLIT and NTRK-like family,member 6	SLITRK6	Homo sapiens	0.567691266666665	0.325009722660055	0.810372810673275	7.4132372	4.58483335252836	0.00122232565647932	0.00979490770452983	-1.45663361194165
ENSG00000184661	226661_at,236957_at	cell division cycle associated 2	CDCA2	Homo sapiens	0.628325799999998	0.386694891053821	0.869956708946175	7.75476635	5.09659937103339	6.63339086934187E-4	0.00618275904843619	-0.808505760141856
ENSG00000184674	203815_at	glutathione S-transferase theta 1	GSTT1	Homo sapiens	0.793194333333336	0.59536697613324	0.991021690533432	8.45399483333333	7.8585305292338	2.15477710593084E-5	5.16042217550454E-4	2.8518424728341
ENSG00000184678	202708_s_at	H2be,histone cluster 2	HIST2H2BE	Homo sapiens	0.851142966666665	0.63334781752819	1.06893811580514	4.35185685	7.65953496650462	2.65491163063507E-5	5.95150854468932E-4	2.62866666101492
ENSG00000184828	227782_at	zinc finger and BTB domain containing 7C	ZBTB7C	Homo sapiens	0.594471366666666	0.36969379935212	0.819248933981213	6.78048518333333	5.18353536087749	5.25059377883868E-4	0.00518666513978089	-0.559943537139751
ENSG00000184840	205812_s_at	transmembrane emp24 protein transport domain containing 9	TMED9	Homo sapiens	0.580446999999999	0.437771467877788	0.723122532122211	10.9834411666667	7.97372330078177	1.91305086312754E-5	4.74143499281498E-4	2.97903494338019
ENSG00000184924	226243_at	peptidyl-tRNA hydrolase domain containing 1	PTRHD1	Homo sapiens	0.737194833333335	0.586255504925468	0.888134161741203	9.74898491666667	9.57255698805024	4.16108201934206E-6	1.7016242289269E-4	4.60603459206735
ENSG00000185100	226325_at	adenylosuccinate synthase like 1	ADSSL1	Homo sapiens	1.59578326666666	1.19800425369678	1.99356227963655	6.1792485	7.86285255837542	2.14512710263236E-5	5.14812933255786E-4	2.85664092848169
ENSG00000185112	227410_at	family with sequence similarity 43,member A	FAM43A	Homo sapiens	1.37924303333333	1.09452620455985	1.66395986210682	6.09697181666667	9.49457987048525	4.46010167319311E-6	1.78097313732527E-4	4.53222196586493
ENSG00000185128	209403_at	TBC1 domain family,TBC1 domain family member 3 ,member 3,member 3 pseudogene 2,member 3B,member 3C,member 3F,member 3G,member 3H	CTB-91J4.3,TBC1D3,TBC1D3B,TBC1D3C,TBC1D3F,TBC1D3G,TBC1D3H,TBC1D3P2	Homo sapiens	0.559108766666664	0.359688206921043	0.758529326412284	8.02105661666667	5.49508559952448	3.45202555912336E-4	0.00381291914030444	-0.113292598628915
ENSG00000185222	217975_at	WW domain binding protein 5	WBP5	Homo sapiens	0.526401166666666	0.276660328208573	0.77614200512476	9.36438208333333	4.13119189659346	0.002399903665178	0.016318210781446	-2.16824266141044
ENSG00000185340	209729_at,31874_at	growth arrest-specific 2 like 1	GAS2L1	Homo sapiens	0.851496999999998	0.685947227502057	1.01704677249794	9.03117416666667	10.0809770243849	1.04324682905486E-4	0.00159283776538885	5.07472462041707
ENSG00000185414	224971_at	chromosome 2 open reading frame 15,mitochondrial ribosomal protein L30	C2orf15,MRPL30	Homo sapiens	0.524635999999997	0.381333293038379	0.667938706961616	9.82678333333333	7.17549365811043	4.48889140385902E-5	8.70011121963814E-4	2.06687906011918
ENSG00000185420	218788_s_at	SET and MYND domain containing 3	SMYD3	Homo sapiens	0.901488433333336	0.666543226409479	1.13643364025719	7.49536611666667	7.52041246104418	3.07953665383505E-5	6.64982885262367E-4	2.46998802500472
ENSG00000185432	207761_s_at	methyltransferase like 7A	METTL7A	Homo sapiens	0.896338333333333	0.415927039067995	1.37674962759867	5.11471816666667	3.65684752266813	0.00500881253838037	0.0285475685954286	-2.93809188518359
ENSG00000185499	207847_s_at,211695_x_at,213693_s_at	cell surface associated,mucin 1	MUC1	Homo sapiens	1.76972446666667	1.23229556456357	2.30715336876977	7.05180185	8.13273069171117	2.78157293670044E-4	0.00326287278082164	3.15225237986906
ENSG00000185513	206822_s_at	l(3)mbt-like 1 (Drosophila)	L3MBTL1	Homo sapiens	0.899115300000001	0.565875432918135	1.23235516708187	4.33766901666667	5.28818361794631	4.55370060583316E-4	0.00468788515578851	-0.408382193797656
ENSG00000185518	232426_at	synaptic vesicle glycoprotein 2B	SV2B	Homo sapiens	0.561581866666667	0.257168048627232	0.865995684706102	4.0126217	3.61573676295751	0.00534585229037396	0.0300117541817637	-3.00584353720856
ENSG00000185567	212992_at	AHNAK nucleoprotein 2	AHNAK2	Homo sapiens	1.42035576666667	0.978832572846298	1.86187896048704	4.87457975	6.30509605579867	1.23483176319802E-4	0.00179481796431307	0.984445685955175
ENSG00000185621	244881_at	leishmanolysin-like (metallopeptidase M8 family)	LMLN	Homo sapiens	0.5849912	0.33027334216788	0.83970905783212	5.2665335	4.50130074518979	0.00138095633353844	0.0107173580604988	-1.58566432219864
ENSG00000185624	1564494_s_at,200654_at,200656_s_at	beta polypeptide,prolyl 4-hydroxylase	P4HB	Homo sapiens	0.580469000000001	0.382712382274642	0.778225617725359	11.2951788333333	6.43657098692207	3.25069847211893E-4	0.00365703578113379	1.15420120971086
ENSG00000185630	212148_at,212151_at	pre-B-cell leukemia homeobox 1	PBX1	Homo sapiens	1.5415995	1.05721819242061	2.02598080757939	7.35617196666667	8.49615478863558	1.34048160257226E-4	0.00191010767841121	3.53820702340301
ENSG00000185633	218484_at	4-like 2,NADH dehydrogenase (ubiquinone) 1 alpha subcomplex	NDUFA4L2	Homo sapiens	0.933007599999999	0.766859178321992	1.09915602167801	6.1928499	11.0061911803536	1.25626937910154E-6	7.53141757701497E-5	5.87547718655442
ENSG00000185650	211962_s_at	ZFP36 ring finger protein-like 1	ZFP36L1	Homo sapiens	0.593379000000004	0.417400931580994	0.769357068419015	9.11360033333333	6.60878642225603	8.58552996253513E-5	0.00138062897265179	1.3731215358081
ENSG00000185669	1560228_at	snail homolog 3 (Drosophila)	SNAI3	Homo sapiens	0.614179766666666	0.418598530541325	0.809761002792007	3.94171198333333	6.15483492459586	1.48449022394754E-4	0.0020561500640649	0.78760802824121
ENSG00000185684	229892_at	EP400 N-terminal like	EP400NL	Homo sapiens	0.577558366666666	0.430340270479439	0.724776462853892	5.55810205	7.6892286135586	2.57283183949557E-5	5.80559557674041E-4	2.66224956433723
ENSG00000185798	227814_at	WD repeat domain 53	WDR53	Homo sapiens	0.570892233333334	0.376045306515363	0.765739160151304	6.79695621666667	5.74260130585633	2.49790904236653E-4	0.00301885890564522	0.23178852144371
ENSG00000185875	219800_s_at	threonine synthase-like 1 (S. cerevisiae)	THNSL1	Homo sapiens	0.536075699999998	0.30325431662988	0.768897083370116	5.36245448333333	4.51285466041926	0.0013577633520817	0.0105869525492109	-1.56776175525531
ENSG00000185950	209184_s_at,209185_s_at	insulin receptor substrate 2	AL162497.1,IRS2	Homo sapiens	0.609046466666667	0.387525128686625	0.83056780464671	7.93391443333333	5.38868693401259	0.00133643164974551	0.010465396798888	-1.55102148466615
ENSG00000185989	225562_at	RAS p21 protein activator 3	RASA3	Homo sapiens	0.535641833333333	0.375698016199404	0.695585650467262	7.72852861666667	6.56379671786409	9.0539175786737E-5	0.00143754343010338	1.31630338327159
ENSG00000186007	229927_at	LEM domain containing 1	LEMD1	Homo sapiens	0.779136400000001	0.51637798053304	1.04189481946696	4.41352746666667	5.81172350687021	2.28555889647861E-4	0.00283619910723941	0.326624649431266
ENSG00000186187	223382_s_at	E3 ubiquitin protein ligase,zinc and ring finger 1	ZNRF1	Homo sapiens	0.756073566666667	0.476373105512296	1.03577402782104	7.76852988333333	5.29808550981093	4.49311781881024E-4	0.00463599201252028	-0.394121717179182
ENSG00000186188	240856_at	free fatty acid receptor 4	FFAR4	Homo sapiens	0.546143966666667	0.371745979516459	0.720541953816874	6.92640328333333	6.13781456157841	1.51605670050472E-4	0.00209002521684558	0.765119957307742
ENSG00000186312	213363_at	carbonic anhydrase VB pseudogene 1	CA5BP1	Homo sapiens	0.657887399999999	0.482572600948142	0.833202199051856	6.72815946666667	7.35497297921372	3.68363391489431E-5	7.56836697214628E-4	2.27838750465558
ENSG00000186352	227337_at	ankyrin repeat domain 37	ANKRD37	Homo sapiens	0.932839766666667	0.655605015490872	1.21007451784246	5.70190491666667	6.59488876578127	8.72734089577155E-5	0.00139805014258946	1.35559796135761
ENSG00000186377	227702_at	cytochrome P450,family 4,polypeptide 1,subfamily X	CYP4X1	Homo sapiens	0.697519233333332	0.312538735036935	1.08249973162973	3.57082921666667	3.55112163319187	0.0059244100672962	0.0324501222630154	-3.11260695616557
ENSG00000186417	230360_at	gliomedin	GLDN	Homo sapiens	0.589582466666666	0.420838518618739	0.758326414714594	4.03125853333333	6.84801092987788	6.49958396432624E-5	0.00113455045000796	1.67088149809529
ENSG00000186468	200926_at,227722_at	ribosomal protein S23,ribosomal protein S23 pseudogene 8	RPS23,RPS23P8	Homo sapiens	3.70879546666667	3.52707138078549	3.89051955254784	14.1452306666667	40.0007819846469	4.72501824051739E-5	9.01396972436456E-4	16.8355542672178
ENSG00000186469	224964_s_at	gamma 2,guanine nucleotide binding protein (G protein)	GNG2	Homo sapiens	1.02150393333333	0.671844993445029	1.37116287322164	3.2450381	5.72589655519432	2.55236984175034E-4	0.0030697496941861	0.20876950908511
ENSG00000186472	213558_at	piccolo presynaptic cytomatrix protein	PCLO	Homo sapiens	0.722194466666668	0.501699854763823	0.942689078569513	3.64814773333333	6.41954527725364	1.0753162714013E-4	0.00162951544176458	1.13234718687887
ENSG00000186523	65585_at	family with sequence similarity 86,member B1,member C1,member D,pseudogene	FAM86B1,FAM86C1,FAM86DP	Homo sapiens	1.08856223333333	0.893702082356736	1.28342238430993	7.68785455	10.949097399191	1.31416721378356E-6	7.78462539692484E-5	5.82789165023138
ENSG00000186767	228654_at	member 4,spindlin family	SPIN4	Homo sapiens	0.538244666666667	0.393590685256188	0.682898648077146	8.936367	7.29285258000519	3.94293523426794E-5	7.89381120225556E-4	2.2056152925643
ENSG00000186814	228125_at,228130_at	zinc finger and SCAN domain containing 30	ZSCAN30	Homo sapiens	0.7078157	0.449483704709679	0.966147695290321	5.53115761666667	5.37019534933305	7.7104989550586E-4	0.00691554347716255	-0.968308780660145
ENSG00000186834	202815_s_at	hexamethylene bis-acetamide inducible 1	HEXIM1	Homo sapiens	0.567272033333333	0.391468647038128	0.743075419628539	6.66683035	6.32429658040358	1.20636758343776E-4	0.00176547504348125	1.00937979505232
ENSG00000186854	227867_at	TraB domain containing 2A	TRABD2A	Homo sapiens	1.34659806666667	1.10281429806581	1.59038183526752	5.81951433333333	10.8263307580548	1.44886832604137E-6	8.2776254677442E-5	5.72478357968796
ENSG00000186918	218149_s_at,223216_x_at,232693_s_at	F-box protein 16,zinc finger protein 395	FBXO16,ZNF395	Homo sapiens	1.33828643333333	0.979509113827294	1.69706375283938	6.91171458333333	7.51879635705042	3.28965255356203E-4	0.00368644708682115	2.46813172994503
ENSG00000187098	226066_at	microphthalmia-associated transcription factor	MITF	Homo sapiens	0.593565233333333	0.391253154270082	0.795877312396585	3.82170545	5.75035601035334	2.47305559326301E-4	0.0029974354813047	0.242461198689723
ENSG00000187134	1555854_at,204151_x_at,209699_x_at,211653_x_at,216594_x_at	aldo-keto reductase family 1,member C1,member C2	AKR1C1,AKR1C2	Homo sapiens	3.3665425	2.97460683655556	3.75847816344445	11.8100481666667	27.882028490252	2.91637052267881E-8	5.86222640909793E-6	14.1491055159376
ENSG00000187164	221802_s_at	KIAA1598	KIAA1598	Homo sapiens	1.15728766666666	0.977746966570002	1.33682836676332	9.11028883333333	12.6335819410188	3.7653742249344E-7	3.33665860207923E-5	7.14162722905422
ENSG00000187231	226763_at,228088_at	SEC14 and spectrin domains 1	SESTD1	Homo sapiens	0.541562800000001	0.340009101591642	0.768251656109266	6.67406873333333	5.62429958387576	0.00106134758158827	0.00880965219725804	-1.30714545796727
ENSG00000187239	212288_at	formin binding protein 1	FNBP1	Homo sapiens	1.00601663333333	0.711378181529346	1.30065508513732	6.45899298333333	6.69212167355982	7.78606765049159E-5	0.00128727925246637	1.47767694527762
ENSG00000187624	229238_at	chromosome 17 open reading frame 97	C17orf97	Homo sapiens	0.658497100000001	0.428594928314231	0.88839927168577	5.73712068333333	5.61382517816363	2.9526740588728E-4	0.00340801043210619	0.0533258671657668
ENSG00000187653	216438_s_at	X-linked,X-linked pseudogene 6,X-linked pseudogene 8,thymosin beta 4	TMSB4X,TMSB4XP6,TMSB4XP8	Homo sapiens	0.538613333333334	0.381122337268553	0.696104329398115	12.5351663333333	6.70300373547817	7.68779987471043E-5	0.00127760010513075	1.49126417825366
ENSG00000187678	221489_s_at	sprouty homolog 4 (Drosophila)	SPRY4	Homo sapiens	0.860496933333332	0.625999370871599	1.09499449579506	7.32050046666667	7.192155775247	4.40658818063203E-5	8.58625120370834E-4	2.08667681416107
ENSG00000187815	1569107_s_at	ZFP69 zinc finger protein	ZFP69	Homo sapiens	0.884178400000001	0.509533833043927	1.25882296695607	3.41872696666667	4.62560510082464	0.00115207423787157	0.00937067226355672	-1.39399521933
ENSG00000187837	209398_at	H1c,histone cluster 1	HIST1H1C	Homo sapiens	0.8746802	0.705105592611948	1.04425480738805	6.51476666666667	10.1096603813283	2.61232564568965E-6	1.24792586422301E-4	5.10053525266473
ENSG00000187840	221539_at	eukaryotic translation initiation factor 4E binding protein 1	EIF4EBP1	Homo sapiens	0.946406600000003	0.763380674281882	1.12943252571812	8.54850203333333	10.1347546444747	2.55743730511454E-6	1.228716033894E-4	5.12306240134269
ENSG00000188001	229764_at	tumor protein p63 regulated 1	TPRG1	Homo sapiens	0.855761999999999	0.587936869428398	1.1235871305716	4.49295996666667	6.26252919492019	1.30057153889903E-4	0.001866371361924	0.928992118726293
ENSG00000188015	206027_at	S100 calcium binding protein A3	S100A3	Homo sapiens	0.5754961	0.362563958934372	0.788428241065627	5.55902475	5.29723518299483	4.49828613080337E-4	0.0046404489472014	-0.395345792930035
ENSG00000188158	228933_at	Nance-Horan syndrome (congenital cataracts and dental anomalies)	NHS	Homo sapiens	0.835866666666668	0.656642608050449	1.01509072528289	8.61707966666667	9.1408964577257	6.14715150131352E-6	2.1909746306018E-4	4.19069352556436
ENSG00000188223	213526_s_at,218302_at	Uncharacterized protein ,lin-37 homolog (C. elegans),presenilin enhancer 2 homolog (C. elegans)	AC002398.9,LIN37,PSENEN	Homo sapiens	0.761365966666664	0.600993452144788	0.921738481188539	9.34000366666667	9.30489790080355	1.11147899190721E-4	0.00166630419200786	4.35044845439096
ENSG00000188321	224518_s_at	zinc finger protein 559	ZNF559	Homo sapiens	0.535052666666666	0.345053452426456	0.725051880906876	5.74007466666667	5.51941207068868	3.34273789785914E-4	0.00372456072071425	-0.0789951876224899
ENSG00000188404	204563_at	selectin L	SELL	Homo sapiens	0.595189933333333	0.33051232833305	0.859867538333616	3.44656686666667	4.40744064195715	0.00158579015111149	0.0118629359261358	-1.73175141969409
ENSG00000188419	227871_at	choroideremia (Rab escort protein 1)	CHM	Homo sapiens	0.62396516666667	0.465460582392998	0.782469750940341	9.06179691666667	7.71554501012211	2.50240245770288E-5	5.69841126092898E-4	2.69192989365695
ENSG00000188493	222052_at	chromosome 19 open reading frame 54	C19orf54	Homo sapiens	1.2155971	1.05456406647323	1.37663013352677	7.63323428333333	14.7952658130559	9.28150391780774E-8	1.26110789537264E-5	8.59382959682106
ENSG00000188613	228523_at	nanos homolog 1 (Drosophila)	NANOS1	Homo sapiens	0.824976799999999	0.588463452954587	1.06149014704541	6.70090306666667	6.83650557687401	6.58614607368043E-5	0.0011464423323097	1.65672716353587
ENSG00000188629	207417_s_at	Zinc finger protein 177 ,zinc finger protein 177	ZNF177	Homo sapiens	0.698114333333333	0.503950455600612	0.892278211066054	3.83410393333333	7.04703143757794	5.18271647219244E-5	9.67446306306322E-4	1.91311210471152
ENSG00000188690	203031_s_at	uroporphyrinogen III synthase	UROS	Homo sapiens	1.02606993333333	0.80393425699312	1.24820560967355	8.30328386666667	9.05329638212949	6.66602082137809E-6	2.32143113636208E-4	4.10435613754634
ENSG00000188739	214942_at	RNA binding motif protein 34	RBM34	Homo sapiens	0.7385209	0.398370306487653	1.07867149351235	3.92131025	4.25539273909151	0.00198934496497937	0.0141173588601559	-1.97082004669563
ENSG00000188755	209403_at	TBC1 domain family,TBC1 domain family member 3 ,member 3,member 3 pseudogene 2,member 3B,member 3C,member 3F,member 3G,member 3H	CTB-91J4.3,TBC1D3,TBC1D3B,TBC1D3C,TBC1D3F,TBC1D3G,TBC1D3H,TBC1D3P2	Homo sapiens	0.559108766666664	0.359688206921043	0.758529326412284	8.02105661666667	5.49508559952448	3.45202555912336E-4	0.00381291914030444	-0.113292598628915
ENSG00000188785	1553718_at,1553719_s_at,1558622_a_at,215766_at	zinc finger protein 548	ZNF548	Homo sapiens	1.6174359	1.29446777376826	1.94040402623175	6.65867498333333	9.8484293757726	2.25420084012379E-4	0.0028076659400549	4.8630104512518
ENSG00000188910	205490_x_at	31kDa,beta 3,gap junction protein	GJB3	Homo sapiens	0.519199666666669	0.257283611124267	0.781115722209071	8.2663895	3.88526257141624	0.00350154677416404	0.0217355892231402	-2.56445697540591
ENSG00000188931	231077_at	chromosome 1 open reading frame 192	C1orf192	Homo sapiens	1.1273127	0.773618369052079	1.48100703094792	4.93707878333333	6.246897668371	1.32565872442314E-4	0.00189342713578462	0.908567400913829
ENSG00000188971	225522_at	Uncharacterized protein	AAK1	Homo sapiens	0.571651133333334	0.411542007488116	0.731760259178552	7.7166993	6.9978249343387	5.47876723366986E-5	0.00100621967921028	1.85367874577733
ENSG00000188985	202533_s_at	dihydrofolate reductase,dihydrofolate reductase pseudogene 1	DHFR,DHFRP1	Homo sapiens	2.83515766666667	2.61602338279464	3.0542919505387	10.1468475	25.3579988442353	7.06433820047783E-10	4.53725453847565E-7	13.3686174591573
ENSG00000188997	229873_at	potassium channel tetramerisation domain containing 21	KCTD21	Homo sapiens	0.512744199999999	0.294803820284689	0.73068457971531	5.62096576666667	4.61117011264526	0.00117643986307469	0.00952634027156529	-1.41614624150569
ENSG00000189171	202598_at	S100 calcium binding protein A13	S100A13	Homo sapiens	0.691634500000001	0.515418365801552	0.86785063419845	9.37646008333333	7.69270485152489	2.56340556349322E-5	5.79188583916127E-4	2.66617462026796
ENSG00000189221	204388_s_at,204389_at,212741_at	monoamine oxidase A	MAOA	Homo sapiens	0.692350999999997	0.420979139464209	0.963722860535785	8.59428683333333	5.00045591308215	0.00104857999659154	0.00872752493737895	-1.29432633561451
ENSG00000189223	227474_at		AC016683.6	Homo sapiens	0.586599666666663	0.430570711620516	0.74262862171281	8.99892016666667	7.36859526919105	3.62929711944692E-5	7.50214820437657E-4	2.29428472126763
ENSG00000189283	206492_at	fragile histidine triad	FHIT	Homo sapiens	0.899864166666669	0.714036858647462	1.08569147468588	4.95516258333333	9.49107736879299	4.47407558310107E-6	1.78424567838111E-4	4.5288941424297
ENSG00000189334	218677_at	S100 calcium binding protein A14	S100A14	Homo sapiens	0.904626	0.683103019100182	1.12614898089982	8.52545633333333	8.00383947650276	1.85485946605325E-5	4.64777457866461E-4	3.01205065469029
ENSG00000196139	209160_at	aldo-keto reductase family 1,member C3	AKR1C3	Homo sapiens	0.954011166666664	0.812568777558463	1.09545355577486	12.2166389166667	13.2197111439154	2.52375018450541E-7	2.53650811282781E-5	7.55893516051001
ENSG00000196154	203186_s_at	S100 calcium binding protein A4	S100A4	Homo sapiens	1.89104366666667	1.74051344142809	2.04157389190524	12.3247431666667	24.622147970516	9.24708541520482E-10	5.37855739442898E-7	13.1213999692848
ENSG00000196177	205355_at,226030_at	acyl-CoA dehydrogenase,short/branched chain	ACADSB	Homo sapiens	1.65823986666667	1.36110168290601	1.95537805042733	5.40885836666667	16.5175956603254	1.32578318145371E-6	7.82799086889652E-5	9.60026164120817
ENSG00000196233	226520_at	ligand dependent nuclear receptor corepressor	LCOR	Homo sapiens	0.526879666666662	0.308456614205331	0.745302719127994	9.2805065	4.72782135043161	9.94244511202222E-4	0.00838893806326875	-1.23795306146887
ENSG00000196267	1569077_x_at	zinc finger protein 836	ZNF836	Homo sapiens	0.597121	0.358644776564076	0.835597223435923	5.84663903333333	4.90755697801044	7.70148216054057E-4	0.0069119874265225	-0.967066661197014
ENSG00000196295	239313_at		AC005154.6	Homo sapiens	0.506739866666666	0.219480696544808	0.793999036788524	5.0991523	3.45747670222668	0.00688165354620414	0.0364093678767865	-3.26788387572802
ENSG00000196352	1555950_a_at,201925_s_at,201926_s_at	CD55 molecule,decay accelerating factor for complement (Cromer blood group)	CD55	Homo sapiens	1.562086	1.37500454319998	1.74916745680003	9.72758066666667	16.3652365826233	1.20917514983447E-7	1.52682797499306E-5	9.5159062311409
ENSG00000196387	204523_at	zinc finger protein 140	ZNF140	Homo sapiens	0.512655266666666	0.321125314942501	0.704185218390831	6.5530113	5.24610302517333	4.82115806029167E-4	0.00488957182241601	-0.469140688328636
ENSG00000196409	231950_at	pseudogene,zinc finger protein 658,zinc finger protein 658B	CTD-2173L22.4,ZNF658,ZNF658B	Homo sapiens	0.617947200000001	0.343489259435434	0.892405140564567	3.44625013333333	4.41289566574754	0.00157303988085534	0.0117913292412621	-1.72322945506083
ENSG00000196422	203955_at	protein phosphatase 1,regulatory subunit 26	PPP1R26	Homo sapiens	0.582144733333333	0.407367731010734	0.756921735655933	7.3998907	6.52821993718032	9.44399449705374E-5	0.00148333926781503	1.27118690135052
ENSG00000196437	1569366_a_at	zinc finger protein 569	ZNF569	Homo sapiens	0.540996099999999	0.366505031295441	0.715487168704556	3.33270268333333	6.07671716179323	1.63551016244003E-4	0.00220793871929405	0.684071407136725
ENSG00000196459	209751_s_at	trafficking protein particle complex 2,trafficking protein particle complex 2 pseudogene 1	TRAPPC2,TRAPPC2P1	Homo sapiens	0.7063228	0.519928412682372	0.892717187317627	8.35225626666667	7.42708656296845	3.405730548158E-5	7.15159202206828E-4	2.36229661975207
ENSG00000196465	204173_at	alkali,light chain 6B,myosin,smooth muscle and non-muscle	MYL6B	Homo sapiens	0.768773666666663	0.548251307299787	0.989296026033539	8.43854216666667	6.83272527672668	6.6148611298941E-5	0.00114961071925289	1.65207285657147
ENSG00000196502	203615_x_at,209607_x_at,215299_x_at	1A,SLX1A-SULT1A3 readthrough (non-protein coding),cytosolic,member 1,member 2,member 3,member 4,phenol-preferring,sulfotransferase family	SLX1A-SULT1A3,SLX1B-SULT1A4,SULT1A1,SULT1A2,SULT1A3,SULT1A4	Homo sapiens	0.608754666666668	0.349447200835226	0.868062132498109	9.0289105	4.60124515991735	0.00359900882203885	0.0221869215633075	-2.59317703998067
ENSG00000196507	227279_at	transcription elongation factor A (SII)-like 3	TCEAL3	Homo sapiens	1.82842163333334	1.55882544760905	2.09801781905763	7.24609705	13.2926233368604	2.40392894719143E-7	2.47358372775865E-5	7.60954664095056
ENSG00000196542	238702_at	serine palmitoyltransferase,small subunit B	SPTSSB	Homo sapiens	0.6844189	0.458893112025147	0.909944687974852	4.61492558333333	5.94803993984093	1.92185498637485E-4	0.002487039559291	0.511708034979795
ENSG00000196620	207392_x_at	UDP glucuronosyltransferase 2 family,polypeptide B15	UGT2B15	Homo sapiens	0.547613333333334	0.261520360983199	0.833706305683468	4.54724066666667	3.751586073473	0.00431420893888925	0.0255324122920693	-2.78252079112933
ENSG00000196642	219828_at,225377_at	RAB,member RAS oncogene family-like 6	RABL6	Homo sapiens	0.573488133333331	0.361474674832189	0.905855920508375	8.20623426666667	5.53888929207081	0.0077720125185724	0.0399976265486583	-3.39371066461911
ENSG00000196646	206240_s_at	zinc finger protein 136	ZNF136	Homo sapiens	0.579424300000002	0.274206281818266	0.884642318181738	5.19309285	3.72078544554055	0.00452820714666103	0.0264847802464369	-2.83300991134975
ENSG00000196659	1554588_a_at,243413_at	tetratricopeptide repeat domain 30B	TTC30B	Homo sapiens	0.986199066666667	0.695338360975826	1.27705977235751	6.3083069	6.64549942441588	7.75561032821318E-4	0.00694802547427586	1.41929307235753
ENSG00000196663	204308_s_at	tectonin beta-propeller repeat containing 2	TECPR2	Homo sapiens	0.549065	0.376418832855743	0.721711167144257	6.07449936666667	6.23325523509766	1.34798326514077E-4	0.00191879679827054	0.890714908774856
ENSG00000196670	227796_at	ZFP62 zinc finger protein	ZFP62	Homo sapiens	0.54042966666667	0.368550429947726	0.712308903385614	8.9337805	6.162598246673	1.47032959715381E-4	0.00204503359766941	0.797852254783428
ENSG00000196693	1558586_at,1562743_at	zinc finger protein 33B	ZNF33B	Homo sapiens	0.875888866666667	0.655518552778805	1.09625918055453	5.3708851	7.79011747471503	0.00534998311267138	0.0300318610559864	-3.00664671907243
ENSG00000196739	225288_at,225293_at	alpha 1,collagen,type XXVII	COL27A1	Homo sapiens	1.10397253333333	0.802148790423756	1.40579627624291	7.30100661666667	7.16890720523274	3.00111264103234E-4	0.00344790572911206	2.05904387679904
ENSG00000196743	1559776_at,212737_at,235678_at,33646_g_at,35820_at	GM2 ganglioside activator	GM2A	Homo sapiens	0.983597766666668	0.692420761304405	1.27477477202893	8.13435561666667	6.62077074232645	2.57444769745671E-4	0.00308990029147956	1.38821254095767
ENSG00000196782	242794_at	mastermind-like 3 (Drosophila)	MAML3	Homo sapiens	0.561852833333331	0.313062852208041	0.810642814458622	7.71396775	4.4262687466926	0.00154224225511004	0.011622854654111	-1.70235410926544
ENSG00000196787	207156_at	H2ag,histone cluster 1	HIST1H2AG	Homo sapiens	0.502092633333332	0.226448403827887	0.777736862838777	4.14817601666667	3.57012181971605	0.00574777943370971	0.0316794194090805	-3.08117924293999
ENSG00000196826	242028_at	zinc finger protein 709	ZNF709	Homo sapiens	0.690664	0.470284749173098	0.911043250826902	4.5547158	6.14248646521458	1.50732015658119E-4	0.00207955411458684	0.771296594682245
ENSG00000196865	219353_at,235356_at,244320_at	CDNA FLJ20147 fis,NHL repeat containing 2,clone COL07954; HCG1781466; Uncharacterized protein	AL162407.1,NHLRC2	Homo sapiens	0.670599666666665	0.461257500197747	0.879941833135584	7.6533354	6.95759473624572	2.88902948522205E-4	0.00335423406868257	1.80486546143108
ENSG00000196878	209270_at	beta 3,laminin	LAMB3	Homo sapiens	0.786381666666665	0.621244084935025	0.951519248398305	8.4411205	9.33330698322767	5.15626495625385E-6	1.94829845530877E-4	4.37787586632739
ENSG00000196923	203370_s_at	PDZ and LIM domain 7 (enigma)	PDLIM7	Homo sapiens	0.664733333333333	0.362200435844599	0.967266230822066	6.36335466666667	4.30648502517023	0.00184273988298457	0.0133163895191886	-1.89015885740279
ENSG00000196950	225295_at	member 10,solute carrier family 39 (zinc transporter)	SLC39A10	Homo sapiens	0.547679999999996	0.371106690924734	0.724253309075258	9.59785766666667	6.07924878722951	1.63036269755973E-4	0.00220358278670074	0.687439810804871
ENSG00000196967	227674_at,229794_at,243790_at	Uncharacterized protein; Zinc finger protein 585B ,zinc finger protein 585A	ZNF585A,ZNF585B	Homo sapiens	1.48797313333333	1.25131138092009	1.72463488574657	7.25880596666667	12.3229618709331	3.05062343686714E-4	0.00349218471572757	6.91262848908417
ENSG00000197006	222447_at	methyltransferase like 9	METTL9	Homo sapiens	0.734059333333334	0.518508164540823	0.949610502125844	8.33971	6.67465578548423	7.94665912380711E-5	0.00130573386884475	1.45583752050098
ENSG00000197165	203615_x_at,207122_x_at,215299_x_at	1A,SLX1A-SULT1A3 readthrough (non-protein coding),cytosolic,member 1,member 2,member 3,member 4,phenol-preferring,sulfotransferase family	SLX1A-SULT1A3,SLX1B-SULT1A4,SULT1A1,SULT1A2,SULT1A3,SULT1A4	Homo sapiens	0.608754666666668	0.349447200835226	0.868062132498109	9.0289105	4.60124515991735	0.00414184380431823	0.0247398172701269	-2.73997077683561
ENSG00000197217	204076_at	ectonucleoside triphosphate diphosphohydrolase 4	ENTPD4	Homo sapiens	0.934189900000001	0.785792567468025	1.08258723253198	8.03582738333333	12.3383522296571	4.63555491120082E-7	3.79983455427144E-5	6.9241075094255
ENSG00000197261	1554314_at	chromosome 6 open reading frame 141	C6orf141	Homo sapiens	0.626744499999998	0.260303258322416	0.993185741677581	6.32007675	3.35223361291134	0.00815252170961289	0.0414756792102991	-3.44306179158555
ENSG00000197265	202680_at	beta 34kDa,general transcription factor IIE,polypeptide 2	GTF2E2	Homo sapiens	0.536931233333332	0.380288011563716	0.693574455102948	8.17358538333333	6.71823439035094	7.55252323850422E-5	0.00126086781088616	1.51025560584106
ENSG00000197324	227252_at	low density lipoprotein receptor-related protein 10	LRP10	Homo sapiens	1.02147326666667	0.843647454815139	1.19929907851819	6.94474776666667	11.2584938766298	1.03194633272122E-6	6.5990252329278E-5	6.08303483756178
ENSG00000197355	214755_at	UDP-N-acteylglucosamine pyrophosphorylase 1-like 1	UAP1L1	Homo sapiens	1.27647596666667	1.07918938166829	1.47376255166504	6.32147958333333	12.6812825201379	3.64248424314162E-7	3.26480042612734E-5	7.17630130370807
ENSG00000197408	206754_s_at,206755_at	cytochrome P450,family 2,polypeptide 6,polypeptide 7 pseudogene 1,subfamily B	CYP2B6,CYP2B7P1	Homo sapiens	2.15514593333333	1.91459939757183	2.39569246909483	7.2798067	17.5600467385211	3.88799246882204E-8	7.10956482384097E-6	10.1553332497316
ENSG00000197459	208546_x_at	H2bh,histone cluster 1	HIST1H2BH	Homo sapiens	0.939913066666668	0.73048444007352	1.14934169325981	6.1505312	8.79629394143933	8.48672505759207E-6	2.73269548011688E-4	3.84691797044465
ENSG00000197461	205463_s_at,216867_s_at	platelet-derived growth factor alpha polypeptide	PDGFA	Homo sapiens	0.738987766666667	0.513125821424748	0.964849711908585	6.75870835	6.41271997427898	0.00139570508786476	0.0108042235956509	-1.59689176336004
ENSG00000197463	220445_s_at	CSAG family,member 2,member 3	CSAG2,CSAG3	Homo sapiens	0.636079733333332	0.445719465532052	0.826440001134613	5.18974146666667	6.54912594434155	9.21260830060499E-5	0.00145577849374445	1.29771868134258
ENSG00000197467	211343_s_at	alpha 1,collagen,type XIII	COL13A1	Homo sapiens	0.605546800000001	0.290738324255256	0.920355275744745	3.0662356	3.77006977383865	0.00419091390284622	0.0249524357658845	-2.75226446627112
ENSG00000197586	201704_at	ectonucleoside triphosphate diphosphohydrolase 6 (putative)	ENTPD6	Homo sapiens	0.596609666666668	0.407704492783027	0.785514840550309	9.90573183333333	6.1900552295904	1.42141094270479E-4	0.00199321988439047	0.834018233744071
ENSG00000197635	203717_at	dipeptidyl-peptidase 4	DPP4	Homo sapiens	0.666893833333329	0.507148101723273	0.826639564943386	8.80500541666667	8.18230247325682	1.54740912540905E-5	4.09985265497634E-4	3.20570447485605
ENSG00000197681	209403_at	TBC1 domain family,TBC1 domain family member 3 ,member 3,member 3 pseudogene 2,member 3B,member 3C,member 3F,member 3G,member 3H	CTB-91J4.3,TBC1D3,TBC1D3B,TBC1D3C,TBC1D3F,TBC1D3G,TBC1D3H,TBC1D3P2	Homo sapiens	0.559108766666664	0.359688206921043	0.758529326412284	8.02105661666667	5.49508559952448	3.45202555912336E-4	0.00381291914030444	-0.113292598628915
ENSG00000197697	208527_x_at	H2be,histone cluster 1	HIST1H2BE	Homo sapiens	0.7627465	0.581110312953153	0.944382687046846	6.40531378333333	8.23049466981165	1.47428245513878E-5	3.95323164466468E-4	3.25742149952968
ENSG00000197712	213455_at,226697_at	family with sequence similarity 114,member A1	FAM114A1	Homo sapiens	0.739603766666669	0.523013044439621	0.956194488893716	7.19952965	6.69279242707938	0.00141259634975161	0.0108917931776434	-1.60960409424304
ENSG00000197748	220919_s_at	WD repeat domain 96	WDR96	Homo sapiens	0.769524799999999	0.592990872571195	0.946058727428804	3.27213496666667	8.54363189658631	1.08213001144242E-5	3.22603371731812E-4	3.58763267376253
ENSG00000197757	206858_s_at	homeobox C6	HOXC6	Homo sapiens	0.920724333333332	0.687578432882642	1.15387023378402	8.72219616666667	7.74015982925099	2.4384308895474E-5	5.59233258750018E-4	2.71962082889233
ENSG00000197763	221906_at,59631_at	thioredoxin reductase 3,thioredoxin reductase 3 neighbor	TXNRD3,TXNRD3NB	Homo sapiens	0.601643699999998	0.410146568982865	0.847314735927946	6.40676701666667	6.15779451766259	0.00138297065038624	0.0107284222914114	-1.58720482611781
ENSG00000197771	217905_at	minichromosome maintenance complex binding protein	MCMBP	Homo sapiens	0.502746066666669	0.319740637172309	0.685751496161028	7.59635396666667	5.38434398781712	4.00066423644739E-4	0.00425639846522205	-0.27048183024088
ENSG00000197846	208490_x_at	H2bf,histone cluster 1	HIST1H2BF	Homo sapiens	0.563822999999999	0.398571839810485	0.729074160189514	6.4939465	6.68723155945167	7.83067113746721E-5	0.00129269910761177	1.47156626347778
ENSG00000197892	202962_at	kinesin family member 13B	KIF13B	Homo sapiens	1.00879593333333	0.773113854666141	1.24447801200053	6.5933346	8.38928317445731	1.2588769612787E-5	3.53332124527275E-4	3.4261183155133
ENSG00000197894	208848_at	alcohol dehydrogenase 5 (class III),chi polypeptide	ADH5	Homo sapiens	0.506078833333337	0.353223259469188	0.658934407197486	9.33745908333333	6.48910773481469	9.89404115181042E-5	0.00153332397952164	1.22139654551967
ENSG00000197903	208579_x_at,209806_at	H2B histone family,H2bk,histone cluster 1,member S (pseudogene)	H2BFS,HIST1H2BK	Homo sapiens	1.124394	0.945154807336173	1.30363319266382	9.70625366666667	12.2951443357941	3.18250112841326E-6	1.42043468731424E-4	6.89184493285586
ENSG00000197928	202941_at	24kDa,NADH dehydrogenase (ubiquinone) flavoprotein 2,NADH dehydrogenase (ubiquinone) flavoprotein 2 pseudogene 1,zinc finger protein 677	NDUFV2,NDUFV2P1,RP11-21J18.1,ZNF677	Homo sapiens	0.537207500000001	0.357137412525447	0.717277587474555	11.3333565833333	5.84720853414143	2.18420668386111E-4	0.00273651467552947	0.375052135831609
ENSG00000198042	211686_s_at	MAK16 homolog (S. cerevisiae)	MAK16	Homo sapiens	0.573068333333334	0.353092533848138	0.793044132818531	7.7632576	5.10598573407761	5.84085369463424E-4	0.00563523338193272	-0.673258659969161
ENSG00000198055	202848_s_at,210981_s_at	G protein-coupled receptor kinase 6	GRK6	Homo sapiens	0.562210833333332	0.389867909997464	0.734553756669201	7.45071978333333	6.39372341911674	7.04953939228329E-4	0.0064679777455003	1.09912953158619
ENSG00000198074	206561_s_at	aldo-keto reductase family 1,member B10 (aldose reductase)	AKR1B10	Homo sapiens	1.32633966666667	1.1189742374352	1.53370509589814	12.1124038333333	12.5362168012671	4.03064956370689E-7	3.4869583053113E-5	7.0704483005709
ENSG00000198125	204179_at	myoglobin	MB	Homo sapiens	0.521530466666666	0.29627804869704	0.746782884636293	4.94836863333333	4.5379354446924	0.00130883543834061	0.0103053827176372	-1.52896073267706
ENSG00000198157	221606_s_at	high mobility group nucleosome binding domain 5	HMGN5	Homo sapiens	1.19947453333333	1.01598722825998	1.38296183840668	7.60441406666667	12.8124770526579	3.32670300062893E-7	3.09332460135011E-5	7.27100586589011
ENSG00000198363	224996_at	aspartate beta-hydroxylase	ASPH	Homo sapiens	0.534540499999999	0.359669704785831	0.709411295214166	10.3988454166667	5.99116694697315	1.82025038188465E-4	0.00238875179009258	0.569729624362021
ENSG00000198369	212458_at	EVH1 domain containing 2,sprouty-related	SPRED2	Homo sapiens	0.506157833333331	0.327711553881806	0.684604112784857	9.62892725	5.55938250366068	3.17119835750238E-4	0.00359273249474601	-0.0228229190921141
ENSG00000198416	231950_at	pseudogene,zinc finger protein 658,zinc finger protein 658B	CTD-2173L22.4,ZNF658,ZNF658B	Homo sapiens	0.617947200000001	0.343489259435434	0.892405140564567	3.44625013333333	4.41289566574754	0.00157303988085534	0.0117913292412621	-1.72322945506083
ENSG00000198464	222283_at	zinc finger protein 480	ZNF480	Homo sapiens	0.619961933333333	0.401108890972121	0.838814975694545	3.71366566666667	5.55214151016304	3.20155501655203E-4	0.00361733109884615	-0.0329823134924565
ENSG00000198496	1553992_s_at	neighbor of BRCA1 gene 2 (non-protein coding)	NBR2	Homo sapiens	0.614636566666665	0.437708845355936	0.791564287977393	5.65577071666667	6.80880036957198	6.7997867693818E-5	0.001172224641461	1.62257474942427
ENSG00000198513	223340_at	atlastin GTPase 1	ATL1	Homo sapiens	0.598350599999997	0.385983948786098	0.810717251213897	4.53514076666667	5.52226830071693	3.33015330762105E-4	0.00371811582793916	-0.0749737235035219
ENSG00000198546	225307_at	zinc finger protein 511	ZNF511	Homo sapiens	0.663963333333333	0.506303743058412	0.821622923608255	9.681017	8.25413930176564	1.43979485060029E-5	3.88552731769847E-4	3.28270680998126
ENSG00000198566	231950_at	pseudogene,zinc finger protein 658,zinc finger protein 658B	CTD-2173L22.4,ZNF658,ZNF658B	Homo sapiens	0.617947200000001	0.343489259435434	0.892405140564567	3.44625013333333	4.41289566574754	0.00157303988085534	0.0117913292412621	-1.72322945506083
ENSG00000198585	228341_at,235054_at,238515_at	nudix (nucleoside diphosphate linked moiety X)-type motif 16	NUDT16	Homo sapiens	0.922947199999999	0.731468535841299	1.1144258641587	6.28562625	9.44723152096366	2.31574231932225E-4	0.0028606690309296	4.48714440797176
ENSG00000198700	242561_at	importin 9	IPO9	Homo sapiens	0.5216246	0.282210692477688	0.761038507522312	5.72262113333333	4.27028421210173	0.00194537599982728	0.013867461902289	-1.94727658816408
ENSG00000198715	1558692_at	chromosome 1 open reading frame 85	C1orf85	Homo sapiens	0.663905633333332	0.343009154995747	0.984802111670918	5.54625248333333	4.05498725697351	0.00269556714782205	0.01782536693362	-2.29028546071272
ENSG00000198721	218025_s_at	enoyl-CoA delta isomerase 2	ECI2	Homo sapiens	2.92352663333333	2.6367664578152	3.21028680885146	7.31012135	19.9818782326512	6.196519696306E-9	2.04912714376951E-6	11.3124182440263
ENSG00000198729	226907_at	protein phosphatase 1,regulatory (inhibitor) subunit 14C	PPP1R14C	Homo sapiens	1.47141946666667	1.22050077699859	1.72233815633475	5.2288646	11.4934808747515	8.62163909574133E-7	5.84135894147072E-5	6.27244366089757
ENSG00000198734	204713_s_at,204714_s_at	coagulation factor V (proaccelerin,labile factor)	F5	Homo sapiens	0.608829233333332	0.376973092953271	0.851738656939028	8.62349175	5.72951524307165	7.64848931019906E-4	0.00687813324816221	-0.959736856697093
ENSG00000198743	212944_at,213164_at,213167_s_at	member 3,solute carrier family 5 (sodium/myo-inositol cotransporter)	SLC5A3	Homo sapiens	0.954486166666666	0.631010767125262	1.27796156620807	9.39041683333333	5.78330999222991	0.00280771361564099	0.0183890443142275	-2.33306512491671
ENSG00000198752	217849_s_at	CDC42 binding protein kinase beta (DMPK-like)	CDC42BPB	Homo sapiens	1.61788246666667	1.35826547349855	1.87749945983479	6.11564513333333	12.2141132873843	5.06616737880602E-7	4.0794212288103E-5	6.83104066243923
ENSG00000198768	235548_at	adenomatosis polyposis coli down-regulated 1-like	APCDD1L	Homo sapiens	1.25609583333333	0.958014117436103	1.55417754923057	5.28858021666667	8.25915332328851	1.43259559885071E-5	3.8756637489937E-4	3.28806127183969
ENSG00000198780	213954_at,235048_at	family with sequence similarity 169,member A	FAM169A	Homo sapiens	0.916413299999999	0.744143126699297	1.0886834733007	6.17370315	10.4262800027391	7.87949328923631E-5	0.00129814739355293	5.38114072005763
ENSG00000198791	1552344_s_at,218250_s_at,225053_at	CCR4-NOT transcription complex,subunit 7	CNOT7	Homo sapiens	1.37037853333333	1.1574698094742	1.58328725719246	10.76054425	12.6152302349867	2.03808589286663E-5	4.95888827889235E-4	7.12825268920542
ENSG00000198825	203607_at,230362_at,230363_s_at	inositol polyphosphate-5-phosphatase F	INPP5F	Homo sapiens	0.879640333333336	0.681384466657936	1.07789620000874	8.54682783333333	8.69615311563474	0.00761211996421215	0.0393302456098374	3.74489943772435
ENSG00000198829	223939_at	succinate receptor 1	SUCNR1	Homo sapiens	3.0788045	2.62915212623544	3.52845687376456	5.52583051666667	13.4200246401889	2.20933498780335E-7	2.35468597384305E-5	7.69731287596597
ENSG00000198839	1555193_a_at,218645_at	zinc finger protein 277	ZNF277	Homo sapiens	0.768332333333332	0.460263984522835	1.09397104580698	8.97225116666667	4.8882129803516	0.00290584765708054	0.0188645476906766	-2.36910414738448
ENSG00000198873	204395_s_at,204396_s_at	G protein-coupled receptor kinase 5	GRK5	Homo sapiens	1.25033133333333	0.917036819411002	1.58362584725566	7.209984	8.18211037991956	3.69290984690913E-5	7.56836697214628E-4	3.20549784451408
ENSG00000198925	203192_at	ATP-binding cassette,autophagy related 9A,member 6,sub-family B (MDR/TAP)	ABCB6,ATG9A	Homo sapiens	0.5654798	0.418686448451114	0.712273151548887	7.6345191	7.55020598883057	2.98271442118401E-5	6.4946201106426E-4	2.5041557408619
ENSG00000198960	214749_s_at	X-linked 6,armadillo repeat containing	ARMCX6,RP4-545K15.3	Homo sapiens	1.1472955	0.959335653519379	1.33525534648062	9.39882958333333	11.9635012569386	6.07541967356376E-7	4.65831715660654E-5	6.64047046755876
ENSG00000199038	230710_at	MIR210 host gene (non-protein coding),hsa-mir-210,microRNA 210	MIR210,MIR210HG,hsa-mir-210	Homo sapiens	1.0824109	0.710377694658693	1.4544441053413	5.41811311666667	5.70241137085416	2.631119789241E-4	0.00313830193926306	0.176341151759524
ENSG00000199179	229795_at	microRNA let-7i	MIRLET7I	Homo sapiens	0.8334098	0.596501062956664	1.07031853704334	6.964583	6.89486260721542	6.15967249245715E-5	0.00109412415624423	1.7283487407455
ENSG00000201441	1553158_at	U6 spliceosomal RNA,centrosomal protein 19kDa	CEP19,U6	Homo sapiens	0.516732600000001	0.275795446148253	0.757669753851749	5.94113106666667	4.20349153066248	0.00215102983138738	0.0149818542714783	-2.05309069053412
ENSG00000203697	229030_at	calpain 8	CAPN8	Homo sapiens	0.9067854	0.597720709561563	1.21585009043844	7.84861696666667	5.7504683669478	2.47269746806527E-4	0.0029974354813047	0.24261577160872
ENSG00000203705	228867_at	TatD DNase domain containing 3	TATDN3	Homo sapiens	0.5851823	0.255940376179954	0.914424223820046	6.09252081666667	3.48356679211118	0.00659974624478659	0.0352280704806899	-3.22456180710891
ENSG00000203778	225812_at	family with sequence similarity 229,member B	FAM229B	Homo sapiens	0.731930699999999	0.496468230572795	0.967393169427202	5.24450555	6.09251153557064	1.60368159919871E-4	0.00217679472284482	0.705072029454102
ENSG00000203780	232968_at	fibronectin type III and ankyrin repeat domains 1	FANK1	Homo sapiens	1.5373528	1.18229620108496	1.89240939891504	5.7074226	8.48641069829202	1.1442658485673E-5	3.33210214567021E-4	3.52803506344129
ENSG00000203791	226631_at,226634_at	methyltransferase like 10	METTL10	Homo sapiens	0.864679600000001	0.632893029110305	1.0964661708897	8.39818725	9.17649066111291	3.86245508429324E-5	7.79268037036586E-4	4.22557337941087
ENSG00000203943	229402_at	sterile alpha motif domain containing 13	RP11-376N17.4,SAMD13	Homo sapiens	0.628721466666669	0.351012773484793	0.906430159848545	5.58003206666667	4.43728072339038	0.00151736458644588	0.0114784330478726	-1.68518196400317
ENSG00000204072	214749_s_at	X-linked 6,armadillo repeat containing	ARMCX6,RP4-545K15.3	Homo sapiens	1.1472955	0.959335653519379	1.33525534648062	9.39882958333333	11.9635012569386	6.07541967356376E-7	4.65831715660654E-5	6.64047046755876
ENSG00000204103	218559_s_at	v-maf musculoaponeurotic fibrosarcoma oncogene homolog B (avian)	MAFB	Homo sapiens	1.0609425	0.596371459460348	1.52551354053965	5.99037425	4.47597656378326	0.00143328300564992	0.0110171163129354	-1.62496555960189
ENSG00000204178	241364_at	transmembrane protein 57	TMEM57	Homo sapiens	0.644510733333334	0.388062104699711	0.900959361966957	6.52421903333333	4.9258123613815	7.50623592123477E-4	0.00678801602701804	-0.939805163862682
ENSG00000204219	226388_at	3,transcription elongation factor A (SII)	TCEA3	Homo sapiens	2.2333105	1.90411307053746	2.56250792946254	7.03434941666667	13.2966048776308	2.39756890472996E-7	2.47336464650972E-5	7.61230233961704
ENSG00000204282	230526_at		RP11-153A23.6	Homo sapiens	1.0244164	0.651054207736827	1.39777859226317	5.56911466666667	5.37767157676458	4.03659938357582E-4	0.00428213176750112	-0.280008224418665
ENSG00000204406	227839_at	methyl-CpG binding domain protein 5	MBD5	Homo sapiens	0.878678433333332	0.677319147107871	1.08003771955879	3.82201581666667	8.5527621576742	1.07256211442918E-5	3.20449910417571E-4	3.59711182515934
ENSG00000204611	232137_at,239007_at	zinc finger protein 616	ZNF616	Homo sapiens	0.623289333333334	0.343209021034347	0.903369645632322	4.20197996666667	5.33638205410512	0.0016971497250068	0.0125038639234312	-1.80336939582751
ENSG00000204681	203146_s_at	1,gamma-aminobutyric acid (GABA) B receptor	GABBR1	Homo sapiens	0.5225346	0.237411522567521	0.807657677432479	4.4836995	3.59195406383258	0.00555160208304202	0.0308657559375963	-3.04510145341356
ENSG00000204789	214823_at	pseudogene,zinc finger protein 204	ZNF204P	Homo sapiens	1.1098567	0.758547637988862	1.46116576201114	3.68075738333333	6.19192441990441	1.41814552593498E-4	0.00199068309706021	0.836476606086765
ENSG00000204822	225523_at	coiled-coil domain containing 142,mitochondrial ribosomal protein L53	CCDC142,MRPL53	Homo sapiens	0.731846999999998	0.560729394488101	0.902964605511896	9.50790516666667	8.38250253621013	1.26733542331254E-5	3.55159222294276E-4	3.41896755353105
ENSG00000204852	218584_at	tectonic family member 1	TCTN1	Homo sapiens	0.6722414	0.508291492477094	0.836191307522905	6.99669353333333	8.03641156511604	1.79409433552448E-5	4.55183794871466E-4	3.04764874861381
ENSG00000204950	236666_s_at	leucine rich repeat containing 10B	LRRC10B	Homo sapiens	0.630113733333335	0.329102561996003	0.931124904670667	5.21984976666667	4.1028385026727	0.00250568469247244	0.016865482033846	-2.21357168556761
ENSG00000204961	210674_s_at,223435_s_at	1,2,protocadherin alpha 1,protocadherin alpha 10,protocadherin alpha 11,protocadherin alpha 12,protocadherin alpha 13,protocadherin alpha 2,protocadherin alpha 3,protocadherin alpha 4,protocadherin alpha 5,protocadherin alpha 6,protocadherin alpha 7,protocadherin alpha 8,protocadherin alpha 9,protocadherin alpha subfamily C	PCDHA1,PCDHA10,PCDHA11,PCDHA12,PCDHA13,PCDHA2,PCDHA3,PCDHA4,PCDHA5,PCDHA6,PCDHA7,PCDHA8,PCDHA9,PCDHAC1,PCDHAC2	Homo sapiens	0.759092833333335	0.470999595604771	1.0471860710619	5.47946538333333	5.16428162627537	0.0050037155876148	0.0285300028014371	-2.93703210495057
ENSG00000204962	210674_s_at,223435_s_at	1,2,protocadherin alpha 1,protocadherin alpha 10,protocadherin alpha 11,protocadherin alpha 12,protocadherin alpha 13,protocadherin alpha 2,protocadherin alpha 3,protocadherin alpha 4,protocadherin alpha 5,protocadherin alpha 6,protocadherin alpha 7,protocadherin alpha 8,protocadherin alpha 9,protocadherin alpha subfamily C	PCDHA1,PCDHA10,PCDHA11,PCDHA12,PCDHA13,PCDHA2,PCDHA3,PCDHA4,PCDHA5,PCDHA6,PCDHA7,PCDHA8,PCDHA9,PCDHAC1,PCDHAC2	Homo sapiens	0.759092833333335	0.470999595604771	1.0471860710619	5.47946538333333	5.16428162627537	0.0050037155876148	0.0285300028014371	-2.93703210495057
ENSG00000204963	210674_s_at,223435_s_at	1,2,protocadherin alpha 1,protocadherin alpha 10,protocadherin alpha 11,protocadherin alpha 12,protocadherin alpha 13,protocadherin alpha 2,protocadherin alpha 3,protocadherin alpha 4,protocadherin alpha 5,protocadherin alpha 6,protocadherin alpha 7,protocadherin alpha 8,protocadherin alpha 9,protocadherin alpha subfamily C	PCDHA1,PCDHA10,PCDHA11,PCDHA12,PCDHA13,PCDHA2,PCDHA3,PCDHA4,PCDHA5,PCDHA6,PCDHA7,PCDHA8,PCDHA9,PCDHAC1,PCDHAC2	Homo sapiens	0.759092833333335	0.470999595604771	1.0471860710619	5.47946538333333	5.16428162627537	0.0050037155876148	0.0285300028014371	-2.93703210495057
ENSG00000204965	210674_s_at,223435_s_at	1,2,protocadherin alpha 1,protocadherin alpha 10,protocadherin alpha 11,protocadherin alpha 12,protocadherin alpha 13,protocadherin alpha 2,protocadherin alpha 3,protocadherin alpha 4,protocadherin alpha 5,protocadherin alpha 6,protocadherin alpha 7,protocadherin alpha 8,protocadherin alpha 9,protocadherin alpha subfamily C	PCDHA1,PCDHA10,PCDHA11,PCDHA12,PCDHA13,PCDHA2,PCDHA3,PCDHA4,PCDHA5,PCDHA6,PCDHA7,PCDHA8,PCDHA9,PCDHAC1,PCDHAC2	Homo sapiens	0.759092833333335	0.470999595604771	1.0471860710619	5.47946538333333	5.16428162627537	0.0050037155876148	0.0285300028014371	-2.93703210495057
ENSG00000204967	210674_s_at,223435_s_at	1,2,protocadherin alpha 1,protocadherin alpha 10,protocadherin alpha 11,protocadherin alpha 12,protocadherin alpha 13,protocadherin alpha 2,protocadherin alpha 3,protocadherin alpha 4,protocadherin alpha 5,protocadherin alpha 6,protocadherin alpha 7,protocadherin alpha 8,protocadherin alpha 9,protocadherin alpha subfamily C	PCDHA1,PCDHA10,PCDHA11,PCDHA12,PCDHA13,PCDHA2,PCDHA3,PCDHA4,PCDHA5,PCDHA6,PCDHA7,PCDHA8,PCDHA9,PCDHAC1,PCDHAC2	Homo sapiens	0.759092833333335	0.470999595604771	1.0471860710619	5.47946538333333	5.16428162627537	0.0050037155876148	0.0285300028014371	-2.93703210495057
ENSG00000204969	210674_s_at,223435_s_at	1,2,protocadherin alpha 1,protocadherin alpha 10,protocadherin alpha 11,protocadherin alpha 12,protocadherin alpha 13,protocadherin alpha 2,protocadherin alpha 3,protocadherin alpha 4,protocadherin alpha 5,protocadherin alpha 6,protocadherin alpha 7,protocadherin alpha 8,protocadherin alpha 9,protocadherin alpha subfamily C	PCDHA1,PCDHA10,PCDHA11,PCDHA12,PCDHA13,PCDHA2,PCDHA3,PCDHA4,PCDHA5,PCDHA6,PCDHA7,PCDHA8,PCDHA9,PCDHAC1,PCDHAC2	Homo sapiens	0.759092833333335	0.470999595604771	1.0471860710619	5.47946538333333	5.16428162627537	0.0050037155876148	0.0285300028014371	-2.93703210495057
ENSG00000204970	210674_s_at,223435_s_at	1,2,protocadherin alpha 1,protocadherin alpha 10,protocadherin alpha 11,protocadherin alpha 12,protocadherin alpha 13,protocadherin alpha 2,protocadherin alpha 3,protocadherin alpha 4,protocadherin alpha 5,protocadherin alpha 6,protocadherin alpha 7,protocadherin alpha 8,protocadherin alpha 9,protocadherin alpha subfamily C	PCDHA1,PCDHA10,PCDHA11,PCDHA12,PCDHA13,PCDHA2,PCDHA3,PCDHA4,PCDHA5,PCDHA6,PCDHA7,PCDHA8,PCDHA9,PCDHAC1,PCDHAC2	Homo sapiens	0.759092833333335	0.470999595604771	1.0471860710619	5.47946538333333	5.16428162627537	0.0050037155876148	0.0285300028014371	-2.93703210495057
ENSG00000204991	1569723_a_at	spire homolog 2 (Drosophila)	SPIRE2	Homo sapiens	0.796158133333332	0.605407996416512	0.986908270250152	6.4124556	8.18055123080949	1.5501401833579E-5	4.1043057881401E-4	3.2038205605885
ENSG00000205060	225881_at,225882_at	member B4,solute carrier family 35	SLC35B4	Homo sapiens	0.530851633333333	0.351515585980141	0.733638802390149	7.56060918333333	5.80167845686089	0.00123110051027928	0.00985367009215633	-1.4642013299916
ENSG00000205084	64900_at	transmembrane protein 231	TMEM231	Homo sapiens	0.574023866666666	0.349151680415442	0.79889605291789	6.27406626666667	5.00313588660618	6.73624296582709E-4	0.00624561784223497	-0.824853490985149
ENSG00000205129	236915_at	chromosome 4 open reading frame 47	C4orf47	Homo sapiens	0.648041466666667	0.461382265513757	0.834700667819578	3.11434873333333	6.8045825081759	6.832968430466E-5	0.0011762989576062	1.61736686950374
ENSG00000205138	44669_at	succinate dehydrogenase complex assembly factor 1	SDHAF1	Homo sapiens	0.517405333333333	0.371095016159867	0.663715650506798	8.384833	6.93112993214251	5.90984994848761E-5	0.00105941326535593	1.77264506399528
ENSG00000205155	218302_at	Uncharacterized protein ,presenilin enhancer 2 homolog (C. elegans)	AC002398.9,PSENEN	Homo sapiens	0.591720666666662	0.410284221596473	0.773157111736851	9.34000366666667	6.39205202199611	1.11147899190721E-4	0.00166630419200786	1.09697638324017
ENSG00000205269	235798_at	transmembrane protein 170B	TMEM170B	Homo sapiens	1.34472383333333	1.08487782099975	1.60456984566692	4.12848195	10.1429699028917	2.53974460883812E-6	1.22626040229598E-4	5.13042636077793
ENSG00000205464	1557523_at,228816_at	ATPase,H+ transporting,lysosomal accessory protein 1-like	ATP6AP1L	Homo sapiens	3.24626036666667	2.85122475450141	3.64129597883192	6.00844781666667	16.1062780346112	7.68568598274966E-6	2.55760731044941E-4	9.37054543400917
ENSG00000205542	216438_s_at	X-linked,X-linked pseudogene 6,X-linked pseudogene 8,thymosin beta 4	TMSB4X,TMSB4XP6,TMSB4XP8	Homo sapiens	0.538613333333334	0.381122337268553	0.696104329398115	12.5351663333333	6.70300373547817	7.68779987471043E-5	0.00127760010513075	1.49126417825366
ENSG00000205593	229739_s_at	DENN/MADD domain containing 6B	DENND6B	Homo sapiens	0.587995066666667	0.352739275109466	0.823250858223868	4.237965	4.8987068336368	7.79809195315563E-4	0.00697922209099335	-0.980299733841621
ENSG00000205726	209297_at,209298_s_at,35776_at	intersectin 1 (SH3 domain protein)	ITSN1	Homo sapiens	0.853155366666668	0.647153573509257	1.05915715982408	6.88722866666667	8.11718075971309	1.32875574805868E-4	0.00189735493667037	3.13543177108313
ENSG00000205873	227917_at,238716_at	Uncharacterized protein; cDNA FLJ26472 fis,clone KDN04506	AC130352.1,AC145124.2	Homo sapiens	1.91833166666667	1.61600136212406	2.22066197120927	6.15551573333333	12.4362689435241	2.07745343808714E-6	1.0578904045103E-4	6.99681255590707
ENSG00000205981	225359_at	DnaJ (Hsp40) homolog,member 19,subfamily C	DNAJC19	Homo sapiens	0.559175666666665	0.408351134234212	0.710000199099118	9.42383883333333	7.26648476890632	4.05896604277236E-5	8.06116848487392E-4	2.17458785746911
ENSG00000206075	204855_at	clade B (ovalbumin),member 5,serpin peptidase inhibitor	SERPINB5	Homo sapiens	0.860347333333335	0.650768801323122	1.06992586534355	9.62106866666667	8.04590895524662	1.77678909696024E-5	4.52051856101913E-4	3.05800701525194
ENSG00000206195	231882_at,242546_at		AL589743.1,AP000525.9,CTD-2314B22.3	Homo sapiens	1.63073983333333	1.39054573297662	1.87093393369005	7.03752605	13.7593236803159	2.38152281317806E-7	2.46609393580512E-5	7.9269957604031
ENSG00000206483	221906_at,59631_at	thioredoxin reductase 3,thioredoxin reductase 3 neighbor	TXNRD3,TXNRD3NB	Homo sapiens	0.601643699999998	0.410146568982865	0.847314735927946	6.40676701666667	6.15779451766259	0.00138297065038624	0.0107284222914114	-1.58720482611781
ENSG00000206535	227181_at	leukemia NUP98 fusion partner 1	LNP1	Homo sapiens	0.539656699999999	0.356594022060615	0.722719377939384	6.01350608333333	5.77784454986483	2.38708862912046E-4	0.00292596243194395	0.28022566874403
ENSG00000206538	227399_at	vestigial like 3 (Drosophila)	VGLL3	Homo sapiens	1.68798716666667	1.3018800665426	2.07409426679074	3.83648475	8.56859159536143	1.05619286381812E-5	3.17642160776985E-4	3.61352646704239
ENSG00000207770	213156_at	microRNA 568	MIR568,RP11-553L6.5	Homo sapiens	0.647320566666664	0.268277189496883	1.02636394383645	4.86741098333333	3.34717626935461	0.00821942223780789	0.0417189854114506	-3.45149531132826
ENSG00000211445	201348_at,214091_s_at	glutathione peroxidase 3 (plasma)	GPX3	Homo sapiens	0.775821666666667	0.563423858766154	0.988219474567181	8.64961216666667	7.15912532301061	2.19424242775595E-4	0.00274782878464399	2.04739777684531
ENSG00000213020	1559059_s_at,208137_x_at	zinc finger protein 611	ZNF611	Homo sapiens	0.617764533333333	0.324613281161301	0.910915785505366	6.8421202	4.46653472496762	0.00240323752154578	0.0163368160500454	-2.16970186535396
ENSG00000213022	206125_s_at	Homo sapiens kallikrein-related peptidase 9 (KLK9),kallikrein-related peptidase 8,kallikrein-related peptidase 9,mRNA.	KLK8,KLK9	Homo sapiens	0.759361333333334	0.523802395621836	0.994920271044833	6.30684566666667	6.31825257426009	1.21525000618014E-4	0.00177420010915619	1.00153625161186
ENSG00000213085	220308_at	coiled-coil domain containing 19	CCDC19	Homo sapiens	0.622968833333332	0.365691778543976	0.880245888122689	5.75596651666667	4.74584287286694	9.68902253980701E-4	0.00822461275211844	-1.21059017136421
ENSG00000213145	205081_at	cysteine-rich protein 1 (intestinal)	CRIP1	Homo sapiens	0.838376	0.618188716446262	1.05856328355374	10.8207526666667	7.46267785760535	3.27708125713883E-5	6.94357594201877E-4	2.40348558756143
ENSG00000213160	213610_s_at,241682_at	kelch-like family member 23	KLHL23	Homo sapiens	0.531973000000001	0.364024359965674	0.714134484330287	8.52113683333333	6.20813553795151	2.95486175954208E-4	0.00340981567545301	0.857777823391323
ENSG00000213190	211071_s_at	11,Drosophila); translocated to,myeloid/lymphoid or mixed-lineage leukemia (trithorax homolog	MLLT11	Homo sapiens	1.21279003333333	1.02146056381386	1.4041195028528	7.78619981666667	12.4237253785964	4.36308251986658E-7	3.67765866434274E-5	6.98753013628015
ENSG00000213204	203306_s_at,230273_at	chromosome 6 open reading frame 165,member A1,solute carrier family 35 (CMP-sialic acid transporter)	C6orf165,SLC35A1	Homo sapiens	0.782958899999999	0.507433185729255	1.05848461427074	10.0847308333333	7.56551166187967	3.12884279202149E-4	0.00355727759729206	2.52166891940347
ENSG00000213213	236518_at	KIAA1984	KIAA1984	Homo sapiens	1.74309806666667	1.55211885349221	1.93407727984113	6.47302246666667	17.8889072554044	1.68718853710424E-8	4.02825472778053E-6	10.3228396863775
ENSG00000213347	225251_at	MAX dimerization protein 3,RAB24,member RAS oncogene family	MXD3,RAB24	Homo sapiens	0.564316299999999	0.347053373985708	0.78157922601429	7.91894668333333	5.0907885858821	5.96468076186232E-4	0.00571436692929424	-0.695564349706203
ENSG00000213462	1562777_at	endogenous retrovirus group 3,member 1	ERV3-1	Homo sapiens	0.516253633333334	0.220864866869553	0.811642399797114	3.27210838333333	3.42544687915662	0.00724499527191772	0.0378838077743853	-3.32112860045532
ENSG00000213494	205392_s_at	CCL15-CCL14 readthrough (non-protein coding),chemokine (C-C motif) ligand 14	CCL14,CCL15-CCL14	Homo sapiens	0.561903433333333	0.406734160125506	0.717072706541159	6.22382051666667	7.09747793074787	4.89721403364505E-5	9.2520793811176E-4	1.9737350510763
ENSG00000213599	203615_x_at,209607_x_at,210580_x_at,215299_x_at	1A,SLX1A-SULT1A3 readthrough (non-protein coding),cytosolic,member 1,member 2,member 3,member 4,phenol-preferring,sulfotransferase family	SLX1A-SULT1A3,SLX1B-SULT1A4,SULT1A1,SULT1A2,SULT1A3,SULT1A4	Homo sapiens	0.608754666666668	0.349447200835226	0.868062132498109	9.0289105	5.07135782727333	0.00359900882203885	0.0221869215633075	-2.59317703998067
ENSG00000213639	201408_at	beta isozyme,catalytic subunit,protein phosphatase 1	PPP1CB	Homo sapiens	0.756019000000002	0.591802292478622	0.920235707521382	9.31184483333333	9.02325977662822	6.85484622667292E-6	2.36609038789989E-4	4.07458909790125
ENSG00000213648	203615_x_at,209607_x_at,210580_x_at,215299_x_at	1A,SLX1A-SULT1A3 readthrough (non-protein coding),cytosolic,member 1,member 2,member 3,member 4,phenol-preferring,sulfotransferase family	SLX1A-SULT1A3,SLX1B-SULT1A4,SULT1A1,SULT1A2,SULT1A3,SULT1A4	Homo sapiens	0.608754666666668	0.349447200835226	0.868062132498109	9.0289105	5.07135782727333	0.00359900882203885	0.0221869215633075	-2.59317703998067
ENSG00000213753	218624_s_at,230528_s_at	ribosomal protein L23a pseudogene 79	MGC2752,RPL23AP79	Homo sapiens	0.900765533333336	0.709859225142675	1.091671841524	8.1893393	9.24782434158831	1.02803664612986E-5	3.12282859469918E-4	4.29512855665785
ENSG00000213931	205919_at	epsilon 1,hemoglobin	HBE1	Homo sapiens	1.17911013333333	0.951859420111888	1.40636084655478	4.6293968	10.1694439695227	2.48363823563012E-6	1.20704818251624E-4	5.15412063879736
ENSG00000213950	217336_at	ribosomal protein S10 pseudogene 2	RPS10P2	Homo sapiens	0.521319900000002	0.35441786764462	0.688221932355384	7.45045451666667	6.1219639689491	1.54610941047781E-4	0.00212076096382023	0.744142126798461
ENSG00000213971	1560446_at		RP11-15H20.6	Homo sapiens	0.570533533333334	0.378309536336053	0.762757530330615	3.61981403333333	5.81730270295822	2.26929190328888E-4	0.00282241889927933	0.334250334399937
ENSG00000214050	223216_x_at,228427_at,232693_s_at	F-box protein 16,zinc finger protein 395	FBXO16,ZNF395	Homo sapiens	0.740094066666665	0.485113663985073	1.0023280310203	5.50848786666667	7.51879635705042	0.00263577628128846	0.0175292278102566	2.46813172994503
ENSG00000214063	209263_x_at,209264_s_at	tetraspanin 4	TSPAN4	Homo sapiens	0.639003499999999	0.4577747306533	0.842871674155006	8.30691525	7.75290916266636	1.50579993248652E-4	0.00207798110319789	2.73393680941631
ENSG00000214194	224723_x_at	Putative transmembrane protein LOC401397	AC073346.2	Homo sapiens	0.509029666666668	0.34109274130515	0.676966592028187	9.4948365	5.94080075946009	1.9395045733526E-4	0.00250661513062869	0.501943610856126
ENSG00000214274	205141_at	5,RNase A family,angiogenin,ribonuclease	ANG	Homo sapiens	0.687694233333334	0.351920875531994	1.02346759113467	5.70499868333333	4.014183670006	0.00286951898144052	0.0186850194261618	-2.35590834145431
ENSG00000214413	213220_at,213224_s_at,228993_s_at	BBSome interacting protein 1	BBIP1	Homo sapiens	1.06424343333333	0.814468630575032	1.31401823609163	9.923278	10.5291051793577	1.30740911928952E-5	3.62671707748121E-4	5.47060720040738
[truncated: 258 more rows]
