# Supplementary material for: Data on master regulators and transcription factor binding sites found by upstream analysis of multi-omics data on methotrexate resistance of colon cancer
Source: Data Brief. 2016 Dec 6;10:499–504. doi: 10.1016/j.dib.2016.11.096 (PMC5196090; doi:10.1016/j.dib.2016.11.096)
Supplement: Supplementary file 2 — Supplementary material [file mmc2.zip › Supplementary material/Supplementary Table 1B Down-regulated genes in_MTXresistant Ensembl.txt]

ID	Affymetrix ID	Gene description	Gene symbol	Species	logFC	CI.025	CI.975	AveExpr	t	P.Value	adj.P.Val	B
ENSG00000000460	220840_s_at	chromosome 1 open reading frame 112	C1orf112	Homo sapiens	-0.741979533333332	-0.961165393199354	-0.52279367346731	7.27901523333333	-6.63479461443399	8.32683291528764E-5	0.00135094833722063	1.40584827908841
ENSG00000000971	213800_at,215388_s_at	complement factor H,complement factor H-related 1	CFH,CFHR1	Homo sapiens	-0.786358633333335	-1.0181236276025	-0.554593639064173	8.13027803333333	-6.64998873158364	1.38345117601598E-4	0.00195604326477046	1.42492706468365
ENSG00000001036	223120_at	alpha-L- 2,fucosidase,plasma	FUCA2	Homo sapiens	-0.517983666666666	-0.685723172513784	-0.350244160819548	9.44939116666667	-6.05241637096494	1.6858264576439E-4	0.0022530569927079	0.651694017303877
ENSG00000002549	217933_s_at	leucine aminopeptidase 3	LAP3	Homo sapiens	-0.663225333333335	-0.841555750135288	-0.484894916531382	10.469899	-7.28926556825988	3.95850484784998E-5	7.91918231087441E-4	2.20139925549344
ENSG00000002726	203559_s_at	amiloride binding protein 1 (amine oxidase (copper-containing))	ABP1	Homo sapiens	-0.712040133333335	-0.97028766900062	-0.453792597666049	7.4680801	-5.40401291061467	3.89672760431923E-4	0.00416934602282102	-0.242436613267702
ENSG00000002822	204857_at	MAD1 mitotic arrest deficient-like 1 (yeast)	MAD1L1	Homo sapiens	-0.843166800000001	-1.03728315876552	-0.649050441234478	6.665727	-8.51332969291923	1.11456106699656E-5	3.28835336609534E-4	3.55611287553317
ENSG00000003402	208485_x_at,210564_x_at,211316_x_at,211317_s_at,211862_x_at,214486_x_at	CASP8 and FADD-like apoptosis regulator	CFLAR	Homo sapiens	-0.827409400000001	-1.02852009600099	-0.626298703999015	6.28224145	-8.06368162766411	0.00361763324018754	0.0222816376486711	3.07736472078955
ENSG00000003436	209676_at,210664_s_at,210665_at	tissue factor pathway inhibitor (lipoprotein-associated coagulation inhibitor)	TFPI	Homo sapiens	-1.50286263333333	-1.68152982454111	-1.32419544212556	9.41496816666667	-16.4862760484038	3.83430881700453E-6	1.6089089376034E-4	9.58299089682334
ENSG00000004399	212235_at,38671_at	plexin D1	PLXND1	Homo sapiens	-0.720076900000002	-0.887335856570653	-0.552817943429352	7.42798305	-8.43796242088301	8.48958764650997E-5	0.00136963176327215	3.47731731994666
ENSG00000004455	208967_s_at	adenylate kinase 2	AK2,RP4-592A1.2	Homo sapiens	-0.543919666666667	-0.72448486183149	-0.363354471501845	10.5178858333333	-5.90403347763992	2.0318985184093E-4	0.00259141710972775	0.452239254476281
ENSG00000004478	200894_s_at,200895_s_at	59kDa,FK506 binding protein 4	FKBP4	Homo sapiens	-0.591221333333335	-0.769682757931336	-0.412759908735334	9.82482266666667	-6.49312602337069	3.93041361399671E-4	0.00419635548418805	1.22652109771381
ENSG00000004766	1554217_a_at,226031_at	coiled-coil domain containing 132	CCDC132	Homo sapiens	-1.0589238	-1.33838439211063	-0.779463207889376	8.44218025	-7.4266374900928	7.18331514029366E-5	0.00121706772635747	2.36177597576214
ENSG00000004866	207871_s_at	suppression of tumorigenicity 7	ST7	Homo sapiens	-0.505109733333335	-0.676770687446595	-0.333448779220076	7.61719006666667	-5.76716406295158	2.42010016977032E-4	0.00295001924613024	0.265565053418924
ENSG00000004897	217878_s_at	cell division cycle 27	CDC27	Homo sapiens	-0.585826000000001	-0.870062305012911	-0.301589694987091	7.0735426	-4.03958903545067	0.00275986383994003	0.0181343054258768	-2.31502761107908
ENSG00000005073	208493_at,213823_at	homeobox A11	HOXA11	Homo sapiens	-0.987423000000001	-1.16795312295368	-0.806892877046322	8.43950831666667	-12.1306106261781	1.57765661073373E-6	8.77501273569345E-5	6.76796892911865
ENSG00000005175	1557984_s_at	RNA polymerase II associated protein 3	RPAP3	Homo sapiens	-0.581738166666668	-0.736170385280635	-0.427305948052701	8.00493391666667	-7.38308278759591	3.57246761714879E-5	7.41551507090395E-4	2.31116772124025
ENSG00000005189	215215_s_at	Putative RNA exonuclease NEF-sp	AC004381.6	Homo sapiens	-0.500413633333335	-0.670809474505557	-0.330017792161113	6.54745041666667	-5.75596617827584	2.45524211694443E-4	0.00298444559235074	0.250177152094706
ENSG00000005421	206345_s_at	paraoxonase 1	PON1	Homo sapiens	-0.778979433333333	-0.968798885499717	-0.589159981166949	4.40618461666667	-8.0432833232101	1.78155493229136E-5	4.52842937810462E-4	3.05514435353265
ENSG00000006047	219704_at	Y box binding protein 2	YBX2	Homo sapiens	-0.759392133333336	-0.942940573119482	-0.575843693547189	5.13017053333333	-8.10892881034835	1.66648554597613E-5	4.31347644053331E-4	3.12649509719906
ENSG00000006459	221778_at	jumonji C domain containing histone demethylase 1 homolog D (S. cerevisiae)	JHDM1D	Homo sapiens	-0.914740466666669	-1.20842689117404	-0.621054042159298	5.00788856666667	-6.10466885854655	1.57963999883308E-4	0.00215432319621349	0.721213605350839
ENSG00000006530	218568_at,222132_s_at	acylglycerol kinase	AGK	Homo sapiens	-1.07088323333333	-1.23474995359565	-0.907016513071018	8.26306481666667	-12.8085346775798	1.56764357448699E-6	8.73709606881512E-5	7.26817405992624
ENSG00000006534	205640_at	aldehyde dehydrogenase 3 family,member B1	ALDH3B1	Homo sapiens	-0.529137366666667	-0.813910827592278	-0.244363905741056	6.91451305	-3.64180769573869	0.00512945453315574	0.0290431969807443	-2.96286151198298
ENSG00000006555	235651_at	tetratricopeptide repeat domain 22	TTC22	Homo sapiens	-0.780544066666664	-0.987459760044878	-0.573628373288451	7.23940166666667	-7.39353421693712	3.53207372243331E-5	7.34599785310421E-4	2.3233319778899
ENSG00000007062	204304_s_at	prominin 1	PROM1	Homo sapiens	-0.59323866666667	-0.909675375711073	-0.276801957622266	10.7235886666667	-3.67443595407914	0.00487149129662974	0.027974875185719	-2.90914942998397
ENSG00000007392	1557066_at	LUC7-like (S. cerevisiae)	LUC7L	Homo sapiens	-0.796123366666667	-1.11010752914928	-0.482139204184054	3.53788168333333	-4.96959182138318	7.05932034848673E-4	0.00647163548044118	-0.874618000750815
ENSG00000007944	220319_s_at,223130_s_at,228098_s_at	myosin regulatory light chain interacting protein	MYLIP	Homo sapiens	-0.571963299999999	-0.725738621268198	-0.42174135850959	7.30453611666667	-7.46247490450817	1.04645546074298E-4	0.00159556238018119	2.40325113229989
ENSG00000007952	206418_at,207217_s_at,207380_x_at,210808_s_at	NADPH oxidase 1	NOX1	Homo sapiens	-2.00103806666667	-2.34092741104535	-1.66114872228799	7.12010358333333	-16.6111612337913	1.85907501803593E-5	4.65448315979017E-4	9.65164389952808
ENSG00000008513	208322_s_at,225033_at,225034_at	3-sialyltransferase 1,ST3 beta-galactoside alpha-2	ST3GAL1	Homo sapiens	-1.389242	-1.65378006203295	-1.14780657122222	8.56646533333333	-12.3980736611836	1.58976514011424E-5	4.17284728928211E-4	6.9685188210014
ENSG00000009335	1554794_a_at,201817_at	ubiquitin protein ligase E3C	UBE3C	Homo sapiens	-0.9321419	-1.15060949688502	-0.71367430311498	9.5566975	-8.36263399483572	6.11725594543872E-5	0.00109051505972241	3.39798743282733
ENSG00000009413	208070_s_at	REV3-like,catalytic subunit,polymerase (DNA directed),zeta	REV3L	Homo sapiens	-0.598962233333332	-0.757281891390273	-0.440642575276392	7.84786755	-7.41502615556934	3.45056733501094E-5	7.21728267183333E-4	2.3483059091049
ENSG00000009844	223021_x_at,223022_s_at	Vps20-associated 1 homolog (S. cerevisiae)	VTA1	Homo sapiens	-0.763617666666669	-0.947655156500379	-0.579580176832958	9.23980683333333	-8.132381755356	3.70446875804953E-5	7.58583630510705E-4	3.15187521065146
ENSG00000010404	202438_x_at,202439_s_at,206342_x_at,211782_at,212221_x_at,212223_at,217432_s_at	iduronate 2-sulfatase	AF011889.5,IDS	Homo sapiens	-1.84661773333334	-2.00244056130105	-1.69079490536562	8.07099475	-23.2270476524549	1.01683126535718E-4	0.00156210310293352	12.6254173340541
ENSG00000010810	210105_s_at,212486_s_at,216033_s_at	FGR,FYN oncogene related to SRC,YES	FYN	Homo sapiens	-0.829043933333333	-1.02101233628538	-0.637075530381281	7.58273756666667	-8.46439427503395	1.25012712261357E-4	0.00181157435539086	3.50501669223072
ENSG00000010818	212641_at	human immunodeficiency virus type I enhancer binding protein 2	HIVEP2	Homo sapiens	-0.709181466666667	-1.0127106000894	-0.405652333243938	5.04422053333333	-4.57936316522912	0.00123209391318342	0.00985440823629363	-1.46505464392086
ENSG00000011007	202819_s_at	elongin A),polypeptide 3 (110kDa,transcription elongation factor B (SIII)	TCEB3	Homo sapiens	-0.545394066666669	-0.750116324521382	-0.340671808811955	8.2480333	-5.22147781706822	4.98548290430241E-4	0.00500516485113357	-0.504812434378022
ENSG00000011243	218064_s_at	A kinase (PRKA) anchor protein 8-like	AKAP8L	Homo sapiens	-0.766594866666668	-0.913396848225406	-0.61979288510793	6.63426863333333	-10.2348640900244	2.35074928091938E-6	1.16314223469925E-4	5.21243421297164
ENSG00000011260	203721_s_at	UTP18 small subunit (SSU) processome component homolog (yeast)	UTP18	Homo sapiens	-0.695193666666672	-0.855251886878297	-0.535135446455047	10.4790301666667	-8.51286829970673	1.11506303442904E-5	3.28835336609534E-4	3.55563223256679
ENSG00000011405	1553694_a_at,1569022_a_at,226094_at	catalytic subunit type 2 alpha,phosphatidylinositol-4-phosphate 3-kinase	PIK3C2A	Homo sapiens	-1.0467501	-1.25158844590543	-0.841911754094568	9.196724	-10.0156661964106	3.88150372981261E-4	0.00415793000711315	5.01570854449126
ENSG00000011422	214866_at	plasminogen activator,urokinase receptor	PLAUR	Homo sapiens	-0.516171066666668	-0.758915015885995	-0.273427117447341	7.20544193333333	-4.16767010581265	0.00227072509437114	0.0156205201981306	-2.11006492175222
ENSG00000011426	1552619_a_at,222608_s_at	actin binding protein,anillin	ANLN	Homo sapiens	-0.771554499999999	-0.960118536130831	-0.582990463869167	10.6189395833333	-8.01965774141884	2.35989537659085E-4	0.00290144546244895	3.02935270845927
ENSG00000012983	211081_s_at	mitogen-activated protein kinase kinase kinase kinase 5	MAP4K5	Homo sapiens	-0.507156833333332	-0.713744146813906	-0.300569519852759	5.92277471666667	-4.81156907023812	8.82180737653335E-4	0.00765415796103433	-1.11117535736893
ENSG00000013374	222512_at	negative regulator of ubiquitin-like proteins 1	NUB1	Homo sapiens	-0.548941666666668	-0.741815793086027	-0.356067540247309	8.56918516666667	-5.57828007443963	3.09342840919807E-4	0.003526547086591	0.00365631698377555
ENSG00000013503	219459_at	polymerase (RNA) III (DNA directed) polypeptide B	POLR3B	Homo sapiens	-0.602078233333334	-0.819210469086908	-0.38494599757976	7.79115488333333	-5.4347142381387	3.7402698596222E-4	0.0040374976224056	-0.198770103817772
ENSG00000013588	235563_at	G protein-coupled receptor,family C,group 5,member A	GPRC5A	Homo sapiens	-1.02709596666667	-1.22772864909174	-0.826463284241598	5.72875285	-10.0336150571323	2.7867221384533E-6	1.30672412452774E-4	5.03196170033765
ENSG00000014138	236546_at	accessory subunit,alpha 2,polymerase (DNA directed)	POLA2	Homo sapiens	-0.5742848	-0.799160964347781	-0.349408635652219	5.8166871	-5.00532160948828	6.71574977414535E-4	0.00623190120335025	-0.821616343714364
ENSG00000015133	215343_at,227228_s_at	coiled-coil domain containing 88C	CCDC88C	Homo sapiens	-0.944673466666667	-1.10844448238446	-0.780902450948873	5.78812586666667	-11.3055778747063	1.96447789482665E-4	0.00253014869303359	6.12128400697438
ENSG00000015153	206238_s_at	YY1 associated factor 2	YAF2	Homo sapiens	-0.850239533333336	-1.07207136995177	-0.628407696714904	6.651242	-7.51217178277203	3.10691939509212E-5	6.67993778712786E-4	2.46051944243107
ENSG00000015171	1554158_at	MYND-type containing 11,zinc finger	ZMYND11	Homo sapiens	-0.786456300000002	-0.960949843766628	-0.611962756233376	4.41621271666667	-8.83371378757827	8.190629737124E-6	2.68317963377624E-4	3.88479106112965
ENSG00000015568	242712_x_at	RANBP2-like and GRIP domain containing 5	RGPD5	Homo sapiens	-0.634948166666667	-0.905282322478112	-0.364614010855222	3.24097455	-4.6034713407965	0.00118965974896647	0.00959643652622334	-1.427971830069
ENSG00000016082	206104_at	ISL LIM homeobox 1	ISL1	Homo sapiens	-1.81580016666667	-2.04498421635222	-1.58661611698111	7.09679531666667	-15.5285803469803	6.0230543332667E-8	9.54523175859005E-6	9.03693846821164
ENSG00000016402	219115_s_at,222829_s_at	alpha,interleukin 20 receptor	IL20RA	Homo sapiens	-0.690894033333332	-0.903325105647515	-0.478462961019148	5.64007466666667	-6.37443198735166	0.00228144715584179	0.0156765267369171	-2.11501956326139
ENSG00000017260	211137_s_at,212255_s_at	ATPase,Ca++ transporting,member 1,type 2C	ATP2C1	Homo sapiens	-1.32945923333333	-1.54678923118058	-1.11212923548609	7.87918455	-11.9895653709021	1.35687204957656E-5	3.72611648973373E-4	6.66046958513902
ENSG00000017483	234973_at	member 5,solute carrier family 38	SLC38A5	Homo sapiens	-3.36317273333333	-3.57369596805978	-3.15264949860689	6.6101873	-31.3110210361614	1.02184606088011E-10	1.33022460425286E-7	15.0654387028907
ENSG00000018189	213939_s_at	RUN and FYVE domain containing 3	RUFY3	Homo sapiens	-0.764019466666666	-0.961712431018854	-0.566326502314479	6.1703457	-7.57462787338489	2.9058274867432E-5	6.37544614115909E-4	2.53208719482767
ENSG00000018510	205401_at,225108_at,225113_at	alkylglycerone phosphate synthase	AGPS	Homo sapiens	-0.859930699999999	-1.07521948184533	-0.644641918154668	8.2586015	-7.82870889395053	0.00128171932779308	0.0101400671750957	2.81867748977272
ENSG00000019186	206504_at	cytochrome P450,family 24,polypeptide 1,subfamily A	CYP24A1	Homo sapiens	-0.577048300000001	-0.736330768722334	-0.417765831277669	4.48556931666667	-7.10055472150963	4.8803645697532E-5	9.23300805713689E-4	1.97742246607348
ENSG00000021355	212268_at,213572_s_at,228726_at	clade B (ovalbumin),member 1,serpin peptidase inhibitor	SERPINB1	Homo sapiens	-0.894937833333334	-1.08727542249488	-0.702600244171782	10.0127998333333	-9.119621023545	3.45657034483773E-5	7.22688965840655E-4	4.1697897102184
ENSG00000021776	212584_at,239895_at	aquarius homolog (mouse)	AQR	Homo sapiens	-0.746987666666666	-0.961373619004705	-0.598065552638465	8.8766945	-9.83110489074195	1.51805115116895E-4	0.00209066616348016	4.84706064923458
ENSG00000023445	210538_s_at	baculoviral IAP repeat containing 3	BIRC3	Homo sapiens	-1.17336503333333	-1.3514591546929	-0.99527091197377	5.94873798333333	-12.913133732297	3.10487184801177E-7	2.94209477105795E-5	7.34301544567727
ENSG00000025156	211220_s_at	heat shock transcription factor 2	HSF2	Homo sapiens	-0.608385166666667	-0.821186934172994	-0.39558339916034	6.06404635	-5.60339807966874	2.99323272906895E-4	0.00344102185579993	0.0387738036524183
ENSG00000025293	206567_s_at,209422_at	PHD finger protein 20	PHF20	Homo sapiens	-0.599238100000001	-0.778685330700222	-0.41979086929978	9.11413683333333	-6.54501654654271	1.55985786161948E-4	0.00213479921361815	1.29250794445315
ENSG00000025772	201870_at	translocase of outer mitochondrial membrane 34	TOMM34	Homo sapiens	-0.695084000000001	-0.876263978786806	-0.513904021213196	9.26596433333333	-7.51926131878573	3.08334586429356E-5	6.65456533217386E-4	2.46866582676253
ENSG00000025796	229969_at,235395_at	SEC63 homolog (S. cerevisiae)	SEC63	Homo sapiens	-0.730855666666668	-0.891532414292781	-0.571054193335848	5.99077206666667	-8.96393978545009	0.00172501945690601	0.0126445151905531	4.01555428760977
ENSG00000026297	217983_s_at,217984_at	ribonuclease T2	RNASET2,RP11-514O12.4	Homo sapiens	-0.998718000000002	-1.20682164058656	-0.790614359413445	10.1265036666667	-9.40613679412162	7.0883297602338E-6	2.42488481434504E-4	4.44786132095753
ENSG00000027697	202727_s_at,211676_s_at	interferon gamma receptor 1	IFNGR1	Homo sapiens	-1.20226566666667	-1.36996828198295	-1.03456305135039	10.13438025	-14.0510474572602	9.80353468614108E-7	6.38865624511041E-5	8.11989528264577
ENSG00000027869	207351_s_at	SH2 domain containing 2A	SH2D2A	Homo sapiens	-0.542519199999999	-0.758406275327849	-0.32663212467215	5.6044399	-4.92534391559434	7.51117912578233E-4	0.0067902400579059	-0.940504129003673
ENSG00000028839	208398_s_at	TBP-like 1	TBPL1	Homo sapiens	-0.959698833333334	-1.1271899755738	-0.792207691092867	8.41417525	-11.2302962662821	1.05468021048317E-6	6.69740307876506E-5	6.06005597104059
ENSG00000029153	220658_s_at,223586_at,224204_x_at	aryl hydrocarbon receptor nuclear translocator-like 2	ARNTL2	Homo sapiens	-0.907475866666666	-1.08532659931374	-0.729625134019596	7.94048506666667	-10.0006336158056	1.31698020443084E-4	0.00188546458961132	5.00207611488489
ENSG00000029363	201101_s_at,214499_s_at,229454_at,239897_at	BCL2-associated transcription factor 1	BCLAF1,CTD-2089O24.1	Homo sapiens	-0.741660233333335	-1.04039804390776	-0.472923110910097	9.12618666666667	-5.89474369570466	0.00217798256899193	0.0151326160599147	-2.06619478319076
ENSG00000029993	203744_at,225601_at	high mobility group box 3	HMGB3	Homo sapiens	-1.75721233333333	-1.95047727453286	-1.5639473921338	9.2938095	-17.8204741384893	1.43438165123383E-5	3.87630621832569E-4	10.2882706381259
ENSG00000031003	218518_at	family with sequence similarity 13,member B	FAM13B	Homo sapiens	-0.599116433333331	-0.802967586744519	-0.395265279922144	7.44324145	-5.76031389683066	2.44153267519001E-4	0.00297108388640138	0.256153773742092
ENSG00000033011	223355_at	ALG1,asparagine-linked glycosylation 1-like 15,chitobiosyldiphosphodolichol beta-mannosyltransferase,pseudogene	ALG1,ALG1L15P	Homo sapiens	-0.597981033333336	-0.742090313609635	-0.453871753057037	7.36882648333333	-8.13286477126445	1.6265731917097E-5	4.24100835862905E-4	3.15239730453532
ENSG00000033050	207622_s_at,209246_at,209247_s_at	ATP-binding cassette,member 2,sub-family F (GCN20)	ABCF2	Homo sapiens	-1.0896915	-1.31589392615754	-0.863489073842463	9.49423741666667	-9.44179127757007	8.68992995903669E-4	0.0075704576244476	4.48195251423246
ENSG00000033100	221799_at,55093_at	chondroitin polymerizing factor 2,microRNA 671	CHPF2,MIR671	Homo sapiens	-0.591517866666667	-0.759957818303533	-0.423077915029801	7.45450896666667	-6.93957942100345	6.24464981823605E-5	0.00110279789667977	1.78294160921682
ENSG00000033170	203988_s_at	6) fucosyltransferase),fucosyltransferase 8 (alpha (1	FUT8	Homo sapiens	-0.675864933333333	-1.00558629611132	-0.346143570555347	4.60544313333333	-4.0175465629106	0.00285474309261995	0.0186123394453847	-2.35049279764487
ENSG00000033178	218340_s_at,222600_s_at	ubiquitin-like modifier activating enzyme 6	UBA6	Homo sapiens	-0.899391633333334	-1.18340220755976	-0.615381059106905	7.77641431666667	-6.20672386629029	0.00231798881063033	0.0158737522822161	-2.1317303025103
ENSG00000033867	207604_s_at,209884_s_at,210286_s_at	member 7,sodium bicarbonate cotransporter,solute carrier family 4	SLC4A7	Homo sapiens	-1.08122496666667	-1.28127021037633	-0.881179722957011	7.01087675	-10.593413542628	8.62239582994691E-5	0.00138574218695575	5.52615568415959
ENSG00000034063	225655_at	ubiquitin-like with PHD and ring finger domains 1	UHRF1	Homo sapiens	-0.988591333333334	-1.17742055099711	-0.799762115669554	9.66937333333333	-10.2611419606248	2.29958795100763E-6	1.14508170511241E-4	5.23576290170897
ENSG00000034677	220483_s_at,223085_at	E3 ubiquitin protein ligase,ring finger protein 19A	RNF19A	Homo sapiens	-0.581483866666666	-0.818023720938838	-0.347511609432536	7.16563626666667	-5.42275938931022	8.73951842046478E-4	0.0076039651438401	-1.10123556802105
ENSG00000034693	203970_s_at,203972_s_at	peroxisomal biogenesis factor 3	PEX3	Homo sapiens	-1.23029743333333	-1.38816469219231	-1.07243017447436	8.03203926666667	-15.2744696844297	1.84728438349322E-7	2.07953783765437E-5	8.88595382509509
ENSG00000035681	1558775_s_at,203269_at,232149_s_at	neutral sphingomyelinase (N-SMase) activation associated factor	NSMAF	Homo sapiens	-1.17388343333334	-1.4291240066034	-0.918642860063275	8.4047746	-9.01412037241897	1.97054409744856E-5	4.84658113036437E-4	4.06551505891522
ENSG00000039068	201130_s_at,201131_s_at	E-cadherin (epithelial),cadherin 1,type 1	CDH1	Homo sapiens	-2.22715176666667	-2.47717169370936	-1.97713183962397	10.6816000833333	-17.4591573655888	7.1123495830317E-8	1.05958505027863E-5	10.1032367633366
ENSG00000040199	213407_at	PH domain and leucine rich repeat protein phosphatase 2	PHLPP2	Homo sapiens	-1.13351106666667	-1.31104471470436	-0.955977418628981	7.149328	-12.5139143553938	4.09427198695088E-7	3.51972202651791E-5	7.054067351466
ENSG00000040341	229417_at	RNA binding protein,homolog 2 (Drosophila),staufen	STAU2	Homo sapiens	-0.504525166666666	-0.690702669156659	-0.318347664176674	6.88686171666667	-5.31133538013749	4.41340608218221E-4	0.00457533139065818	-0.375061293588193
ENSG00000047249	221504_s_at	ATPase,H+ transporting,V1 subunit H,lysosomal 50/57kDa	ATP6V1H	Homo sapiens	-0.817263833333334	-0.979200344070763	-0.655327322595904	8.42441708333333	-9.89157832230756	3.14775981772203E-6	1.40887988523451E-4	4.90262768869377
ENSG00000047365	213618_at	ArfGAP with RhoGAP domain,ankyrin repeat and PH domain 2	ARAP2	Homo sapiens	-1.02853913333333	-1.18996513169042	-0.867113134976253	7.54301896666667	-12.4880730399084	4.16937765210615E-7	3.56746045585139E-5	7.03505115431121
ENSG00000047597	206698_at	X-linked Kx blood group (McLeod syndrome)	XK	Homo sapiens	-1.38620663333333	-1.59966774235807	-1.1727455243086	6.66862248333333	-12.7279160540155	3.52660413423186E-7	3.21898298896706E-5	7.21007517619246
ENSG00000047621	218374_s_at	chromosome 12 open reading frame 4	C12orf4	Homo sapiens	-0.5126492	-0.671296583075942	-0.354001816924059	6.97834036666667	-6.33337877513117	1.1931524958638E-4	0.00175082159719145	1.02115696712353
ENSG00000047634	222747_s_at	sex comb on midleg-like 1 (Drosophila)	SCML1	Homo sapiens	-0.647436033333333	-0.855078491007223	-0.439793575659444	6.35268898333333	-6.11123236472064	1.56682314098867E-4	0.0021432588249576	0.72991977958234
ENSG00000047644	219520_s_at,225273_at	WWC family member 3	WWC3	Homo sapiens	-1.04651593333333	-1.24059913355079	-0.852432733115874	5.4344752	-10.5683208865191	4.39594699826268E-6	1.76596915598833E-4	5.50451792021721
ENSG00000047932	227214_at	golgi-associated PDZ and coiled-coil motif containing	GOPC	Homo sapiens	-0.969628466666665	-1.17719429700198	-0.76206263633135	6.12169396666667	-9.15582718977091	6.06321754531219E-6	2.17523897171879E-4	4.20533870156016
ENSG00000048405	227101_at	zinc finger protein 800	ZNF800	Homo sapiens	-0.731300766666669	-0.945150931683698	-0.51745060164964	6.34621351666667	-6.70246461778069	7.69263632974322E-5	0.00127760010513075	1.49059139786356
ENSG00000049618	225181_at,238043_at	AT rich interactive domain 1B (SWI1-like)	ARID1B	Homo sapiens	-0.720149599999999	-0.925643996004346	-0.514655203995652	6.89612425	-6.86864122295125	8.25725093024901E-5	0.00134204873546779	1.69622005605514
ENSG00000049759	212445_s_at	E3 ubiquitin protein ligase,developmentally down-regulated 4-like,neural precursor cell expressed	NEDD4L	Homo sapiens	-0.7680585	-0.953971877372227	-0.582145122627774	8.51504775	-8.09714190176796	1.68653265405463E-5	4.34753290242512E-4	3.11371760428988
ENSG00000050405	222456_s_at	LIM domain and actin binding 1	LIMA1	Homo sapiens	-0.556089999999999	-0.741374543564703	-0.370805456435296	7.98445566666667	-5.88239229886041	2.08850260425256E-4	0.00264571084076711	0.422896049117623
ENSG00000051180	205023_at,205024_s_at	RAD51 homolog (S. cerevisiae)	RAD51	Homo sapiens	-0.792749000000002	-0.950889472635786	-0.634608527364219	8.82552116666667	-9.82518556371487	0.00183815348670595	0.0132955472794877	4.84160530968692
ENSG00000051382	212688_at,217620_s_at	5-bisphosphate 3-kinase,catalytic subunit beta,phosphatidylinositol-4	PIK3CB	Homo sapiens	-1.01601916666667	-1.26672697584589	-0.76531135748745	8.51094683333333	-9.18806383648112	1.97457052788866E-5	4.85211881403653E-4	4.2368893931845
ENSG00000051620	203430_at	heme binding protein 2	HEBP2	Homo sapiens	-0.824221333333336	-1.03114810749671	-0.617294559169962	10.0838916666667	-7.80683956996057	2.27394364363074E-5	5.34513623024551E-4	2.79429397888333
ENSG00000053372	235783_at	mRNA turnover 4 homolog (S. cerevisiae)	MRTO4	Homo sapiens	-0.559182433333334	-0.759065573359651	-0.359299293307016	7.34378221666667	-5.48309091990701	3.50732683916831E-4	0.00385506039766209	-0.130234413020688
ENSG00000054219	205668_at	lymphocyte antigen 75	LY75	Homo sapiens	-1.67880543333334	-1.94668037272375	-1.41093049394292	6.81935735	-12.2833371194454	4.82104906424978E-7	3.9224829998193E-5	6.88300940388773
ENSG00000054598	1553613_s_at	forkhead box C1	FOXC1	Homo sapiens	-1.10209173333333	-1.36856194288957	-0.8356215237771	5.84762396666667	-8.10619734412305	1.67110788323407E-5	4.31999165559446E-4	3.12353538936053
ENSG00000054793	212062_at	ATPase,class II,type 9A	ATP9A	Homo sapiens	-0.501875833333333	-0.68701048138348	-0.316741185283186	9.26705075	-5.31320619022063	4.40227456024087E-4	0.00456638895050596	-0.372372068968947
ENSG00000055130	207614_s_at	cullin 1	CUL1	Homo sapiens	-0.828885333333332	-0.989139003764064	-0.6686316629026	9.15048933333333	-10.1375862174029	2.55132386636473E-6	1.22783354673394E-4	5.12560116072276
ENSG00000055332	238743_at	eukaryotic translation initiation factor 2-alpha kinase 2	EIF2AK2	Homo sapiens	-0.914614533333335	-1.08867124354461	-0.740557823122056	5.3886203	-10.2990085409191	2.22800428337991E-6	1.11963358634004E-4	5.26928487522009
ENSG00000055483	220370_s_at	ubiquitin specific peptidase 36	USP36	Homo sapiens	-0.958435366666666	-1.21624247344017	-0.700628259893165	5.78538298333333	-7.28645080302803	3.97076947195051E-5	7.93790935571825E-4	2.19808981716407
ENSG00000055609	222413_s_at,222414_at,222415_at	myeloid/lymphoid or mixed-lineage leukemia 3	MLL3	Homo sapiens	-0.7134242	-1.01440703427064	-0.466130382508353	8.56757356666667	-6.69891421904587	0.00875078682744013	0.0436979879249511	-3.51609294149252
ENSG00000056277	235520_at	zinc finger protein 280C	ZNF280C	Homo sapiens	-0.631153166666667	-0.866707176226615	-0.395599157106718	4.32755331666667	-5.25160865529757	4.78522261393553E-4	0.00486757295659396	-0.461177059814468
ENSG00000056586	220202_s_at,238421_at	ring finger and CCCH-type domains 2	RC3H2	Homo sapiens	-0.9984471	-1.15236290090701	-0.84453129909299	8.36903475	-12.7142265117456	8.95222510459553E-5	0.00142617397317529	7.20017338760636
ENSG00000056736	219255_x_at,224156_x_at,224361_s_at	interleukin 17 receptor B	IL17RB	Homo sapiens	-0.592761000000001	-0.735822623590957	-0.449699376409046	8.37836183333333	-8.12090749621129	7.39685583028153E-5	0.00124132318146299	3.13946537500812
ENSG00000057663	202511_s_at,202512_s_at,210639_s_at	autophagy related 5	ATG5	Homo sapiens	-0.935179099999996	-1.12259990027022	-0.747758299729773	9.33215883333333	-11.2107951848666	7.77308797154083E-6	2.57728068431774E-4	6.04413230823585
ENSG00000057704	235146_at	transmembrane and coiled-coil domain family 3	TMCC3	Homo sapiens	-0.887440900000001	-1.17259631149447	-0.602285488505535	3.82379385	-6.09966401581536	1.58948960230057E-4	0.00216182447775581	0.714570987463587
ENSG00000058804	218073_s_at	transmembrane protein 48	TMEM48	Homo sapiens	-0.570296999999998	-0.749295760947	-0.391298239052997	8.91872016666667	-6.24452132840285	1.32951832777192E-4	0.00189794816112088	0.905459519039328
ENSG00000059377	236345_at	thromboxane A synthase 1 (platelet)	TBXAS1	Homo sapiens	-0.633095033333334	-0.817448881898024	-0.448741184768644	4.49994835	-6.73077060113072	7.44312182355765E-5	0.00124755575016252	1.52586506332131
ENSG00000059378	218543_s_at	member 12,poly (ADP-ribose) polymerase family	PARP12	Homo sapiens	-1.78732953333333	-1.96231937599544	-1.61233969067123	7.2673459	-20.0188848709483	6.09333382213877E-9	2.04912714376951E-6	11.3288133294954
ENSG00000060558	205349_at	alpha 15 (Gq class),guanine nucleotide binding protein (G protein)	GNA15	Homo sapiens	-0.54281776666667	-0.763869458969188	-0.321766074364152	6.75121755	-4.81291620866284	8.80492702195306E-4	0.00764486539687033	-1.10914399047821
ENSG00000060688	215905_s_at	small nuclear ribonucleoprotein 40kDa (U5)	SNRNP40	Homo sapiens	-0.652418166666667	-0.933552076686818	-0.371284256646516	9.01419958333333	-4.54842359441684	0.00128893625021404	0.0101868443886171	-1.51276003545722
ENSG00000062282	224327_s_at,226064_s_at	diacylglycerol O-acyltransferase 2	DGAT2	Homo sapiens	-1.40776063333333	-1.57766885950009	-1.23785240716658	7.26528221666667	-16.2391203912553	3.25699213692662E-6	1.43941902010385E-4	9.44542893451973
ENSG00000063587	225382_at,225383_at	Small nucleolar RNA U13,zinc finger protein 275	ZNF275,snoU13	Homo sapiens	-1.17582546666667	-1.45177439910107	-0.899876534232271	7.05213648333333	-13.4207492284147	1.30686645015265E-5	3.62671707748121E-4	7.69780962973957
ENSG00000063601	213511_s_at,214975_s_at,216095_x_at	myotubularin related protein 1	MTMR1	Homo sapiens	-2.108045	-2.29850572194299	-1.91758427805701	9.4768835	-22.6803488048577	2.29649278457456E-8	5.02242971986455E-6	12.4206311590027
ENSG00000064102	221652_s_at	asunder,spermatogenesis regulator	ASUN	Homo sapiens	-0.684083999999999	-0.853501491399294	-0.514666508600703	10.5186453333333	-7.91405888096905	2.03432401417624E-5	4.95662502117138E-4	2.91333594603101
ENSG00000064115	217974_at	transmembrane 7 superfamily member 3	TM7SF3	Homo sapiens	-0.588182033333333	-0.799628584547347	-0.37673548211932	6.64009138333333	-5.4520425850789	3.65496589120319E-4	0.00397286799406629	-0.174182850097772
ENSG00000064225	210942_s_at	3-sialyltransferase 6,ST3 beta-galactoside alpha-2	ST3GAL6	Homo sapiens	-0.504418966666667	-0.774803844253459	-0.234034089079874	3.37469875	-3.65642863095487	0.00501213209234686	0.0285589978544484	-2.93878151248378
ENSG00000064313	1554721_a_at,209523_at	150kDa,TAF2 RNA polymerase II,TATA box binding protein (TBP)-associated factor	TAF2	Homo sapiens	-0.623551999999997	-0.780030285087293	-0.46925512177931	10.2628523333333	-7.92070116117268	6.70023873707685E-5	0.00116131992400613	2.92066919279461
ENSG00000064601	200661_at	cathepsin A	CTSA	Homo sapiens	-0.576091833333336	-0.776674723807704	-0.375508942858969	9.75519958333333	-5.62919021882018	2.89398671198146E-4	0.00335728248414145	0.0747414767799706
ENSG00000064763	220615_s_at	fatty acyl CoA reductase 2	FAR2	Homo sapiens	-0.941402333333334	-1.09710019053201	-0.785704476134663	8.7616345	-11.8506105446328	6.6008197802036E-7	4.89112856589213E-5	6.55336025934692
ENSG00000064933	213677_s_at	PMS1 postmeiotic segregation increased 1 (S. cerevisiae)	PMS1	Homo sapiens	-0.654119666666666	-0.798282257176566	-0.509957076156767	9.11934783333333	-8.8930906673599	7.74377517136465E-6	2.57067946262515E-4	3.9446123859106
ENSG00000065328	220651_s_at	minichromosome maintenance complex component 10	MCM10	Homo sapiens	-0.630273166666669	-0.798290735151727	-0.462255598181611	8.53643225	-7.35228296794771	3.69446852567544E-5	7.56836697214628E-4	2.27524567777837
ENSG00000065534	202555_s_at,224823_at	myosin light chain kinase	MYLK	Homo sapiens	-2.73721993333333	-2.97554052856338	-2.49889933810329	6.32755953333333	-22.5110737153034	7.04670291996625E-7	5.1165801082225E-5	12.3559662444743
ENSG00000065615	219079_at	cytochrome b5 reductase 4	CYB5R4	Homo sapiens	-0.849401633333332	-1.02362296823602	-0.675180298430647	7.24170058333333	-9.55564145271149	4.22402804343889E-6	1.71590548379821E-4	4.59006712159887
ENSG00000066651	218877_s_at	tRNA methyltransferase 11 homolog (S. cerevisiae)	TRMT11	Homo sapiens	-0.984915166666667	-1.1363512778247	-0.83347905550863	9.18352658333333	-12.7472783058949	3.47968973606807E-7	3.19564794478698E-5	7.22406208604348
ENSG00000066777	202955_s_at,202956_at,216266_s_at	ADP-ribosylation factor guanine nucleotide-exchange factor 1 (brefeldin A-inhibited)	ARFGEF1	Homo sapiens	-0.736757666666668	-0.903586600424974	-0.569928732908362	8.83129783333333	-8.65568375622697	2.62369990404485E-4	0.00313329564838657	3.70339429995059
ENSG00000066855	203207_s_at,203208_s_at	mitochondrial fission regulator 1	MTFR1	Homo sapiens	-0.922919333333333	-1.0743910099668	-0.771447656699866	9.67884783333333	-11.9420917109554	9.58571183226074E-5	0.00150022187338027	6.62401128765942
ENSG00000067066	210218_s_at	SP100 nuclear antigen	SP100	Homo sapiens	-0.788988933333333	-1.00068569701881	-0.577292169647857	5.57073063333333	-7.30474035886313	3.89181162614761E-5	7.83460770740914E-4	2.21957681625269
ENSG00000067167	201399_s_at	translocation associated membrane protein 1	TRAM1	Homo sapiens	-0.630380500000001	-0.797362145038041	-0.463398854961961	9.63401908333333	-7.39915501655819	3.5105562298177E-5	7.31477369913424E-4	2.32986864545922
ENSG00000067533	214764_at	ribosomal RNA processing 15 homolog (S. cerevisiae)	RRP15	Homo sapiens	-0.572866533333333	-0.77883527746623	-0.366897789200437	6.16905516666667	-5.45130174002123	3.65856963979661E-4	0.00397599473376823	-0.17523316904526
ENSG00000067829	202471_s_at,214333_x_at	isocitrate dehydrogenase 3 (NAD+) gamma	IDH3G	Homo sapiens	-1.65831616666667	-1.83229133739785	-1.48434099593549	9.42270225	-18.6822059032167	2.71987562234798E-7	2.65482871961536E-5	10.7129315689898
ENSG00000067955	202370_s_at,206788_s_at	beta subunit,core-binding factor	CBFB	Homo sapiens	-1.2364689	-1.47463840262488	-0.998299397375119	9.84083883333333	-10.3335951198697	2.47151412377276E-6	1.20222450816081E-4	5.29980580397825
ENSG00000068024	204225_at	histone deacetylase 4	HDAC4	Homo sapiens	-0.597194000000001	-0.761451484355629	-0.432936515644372	6.59368386666667	-7.12587762058531	4.74406590393654E-5	9.04084361442071E-4	2.00772724353268
ENSG00000068028	204346_s_at	Ras association (RalGDS/AF-6) domain family member 1	RASSF1	Homo sapiens	-0.595570033333333	-0.749901856327889	-0.441238210338777	6.46365731666667	-7.56354582583937	2.94044513582847E-5	6.43164332420366E-4	2.51942105727763
ENSG00000069020	225611_at,225613_at	microtubule associated serine/threonine kinase family member 4	MAST4	Homo sapiens	-0.835362333333334	-1.10062649196928	-0.570098174697389	5.3763069	-6.17226275797675	0.00103134602965978	0.00862082925724635	-1.27677112104372
ENSG00000069535	204041_at	monoamine oxidase B	MAOB	Homo sapiens	-1.00505666666667	-1.16152029933756	-0.848593033995776	5.60284066666667	-12.5899855158803	3.88169712142531E-7	3.39570864182286E-5	7.10982316151056
ENSG00000069849	208836_at	ATPase,Na+/K+ transporting,beta 3 polypeptide,beta 3 pseudogene	ATP1B3,ATP1B3P1	Homo sapiens	-0.542239333333333	-0.716435546519792	-0.368043120146873	11.0355293333333	-6.10099120350426	1.58687120342673E-4	0.00216041292448597	0.71633281338348
ENSG00000069869	213012_at	E3 ubiquitin protein ligase,developmentally down-regulated 4,neural precursor cell expressed	NEDD4	Homo sapiens	-0.678915733333334	-0.852425982348983	-0.505405484317685	6.846165	-7.66900164929693	2.62843703519824E-5	5.90911985606347E-4	2.6393840862376
ENSG00000069966	207124_s_at	beta 5,guanine nucleotide binding protein (G protein)	GNB5	Homo sapiens	-0.511160866666668	-0.711637140449542	-0.310684592883794	7.53348186666667	-4.99738383035795	6.79049555676541E-4	0.0062768828854971	-0.833375742181777
ENSG00000070190	222858_s_at,222859_s_at	dual adaptor of phosphotyrosine and 3-phosphoinositides	DAPP1	Homo sapiens	-1.5372454	-1.70331784702209	-1.37117295297791	4.75694976666667	-18.1423569859191	1.84090656900983E-4	0.00241023866524455	10.4495779390253
ENSG00000070367	218748_s_at,222726_s_at	exocyst complex component 5,exocyst complex component 5 pseudogene 1	EXOC5,EXOC5P1	Homo sapiens	-0.7013759	-0.899462382014723	-0.503289417985277	7.51628743333333	-6.93975424088855	8.89076352123217E-4	0.00770124359194184	1.78315455099436
ENSG00000070476	230106_at	ZXD family zinc finger C	ZXDC	Homo sapiens	-0.536573766666668	-0.807646086017911	-0.265501447315425	5.22182488333333	-3.87964828069725	0.00353221007283314	0.0218812129766771	-2.57357926010937
ENSG00000070495	212722_s_at	jumonji domain containing 6	JMJD6	Homo sapiens	-0.657220966666667	-0.832130671023579	-0.482311262309756	7.57266425	-7.36453948788786	3.64538283054925E-5	7.52565007903025E-4	2.28955390583493
ENSG00000070526	227725_at	3)-N-acetylgalactosaminide alpha-2,3-beta-galactosyl-1,6-sialyltransferase 1,ST6 (alpha-N-acetyl-neuraminyl-2	ST6GALNAC1	Homo sapiens	-0.837672066666667	-1.06991492210584	-0.605429211227491	5.73445016666667	-7.06935452725643	5.0542002441647E-5	9.48312966196654E-4	1.93997674132426
ENSG00000070785	218488_at	58kDa,eukaryotic translation initiation factor 2B,subunit 3 gamma	EIF2B3	Homo sapiens	-0.576709500000002	-0.742585507792597	-0.410833492207406	8.73633958333333	-6.81430584557727	6.75673928045947E-5	0.00116786612171969	1.62936909475072
ENSG00000070882	209626_s_at	oxysterol binding protein-like 3	OSBPL3	Homo sapiens	-0.853209833333334	-1.16679280083076	-0.539626865835908	6.74839775	-5.33275310816262	4.2877613631717E-4	0.00447648181270599	-0.344303711150773
ENSG00000071073	219797_at,226039_at,231283_at	3-)-glycoprotein beta-1,4-N-acetylglucosaminyltransferase,isozyme A,mannosyl (alpha-1	MGAT4A	Homo sapiens	-1.85856403333333	-2.17784155627816	-1.53928651038851	5.35848331666667	-11.4092546656481	9.14498126820135E-5	0.00144802157787115	6.2049791676983
ENSG00000071127	210935_s_at	WD repeat domain 1	WDR1	Homo sapiens	-0.649657666666668	-0.839628424540151	-0.459686908793185	9.23538483333333	-6.70264014946446	7.69106126166002E-5	0.00127760010513075	1.49081045294998
ENSG00000071553	207809_s_at	ATPase,H+ transporting,lysosomal accessory protein 1	ATP6AP1	Homo sapiens	-1.49614233333334	-1.68550266455439	-1.30678200211228	9.1035735	-15.4857412329716	6.17388511645714E-8	9.64674883918351E-6	9.01167050688674
ENSG00000071859	203262_s_at	family with sequence similarity 50,member A	FAM50A	Homo sapiens	-1.8511352	-2.01137900857177	-1.69089139142823	8.3410744	-22.6414883348789	1.98826738220101E-9	8.98417513403638E-7	12.4058394050685
ENSG00000071889	209405_s_at,38043_at	family with sequence similarity 3,member A	FAM3A	Homo sapiens	-1.00525283333333	-1.20949307013394	-0.801012596532734	7.29341085	-9.64677371880322	1.16254987123627E-5	3.36015768434138E-4	4.6758013379057
ENSG00000071894	201639_s_at	160kDa,cleavage and polyadenylation specific factor 1,microRNA 939	CPSF1,MIR939	Homo sapiens	-0.528167333333334	-0.7043056248757	-0.352029041790969	7.68594553333333	-5.87713745875018	2.10250322336113E-4	0.00265606200871695	0.415761254236275
ENSG00000071994	213581_at	programmed cell death 2	PDCD2	Homo sapiens	-0.595683766666666	-0.761033553093747	-0.430333980239586	7.99665445	-7.06090255131174	5.10244570357221E-5	9.54744075437408E-4	1.9298124183264
ENSG00000072163	220765_s_at	LIM and senescent cell antigen-like domains 2	LIMS2	Homo sapiens	-1.13521646666667	-1.37339004999427	-0.897042883339066	6.43267216666667	-9.34185629756879	5.11650592706357E-6	1.93997892900278E-4	4.3861156729686
ENSG00000072444	231791_at	N-acylsphingosine amidohydrolase (non-lysosomal ceramidase) 2,N-acylsphingosine amidohydrolase (non-lysosomal ceramidase) 2B,N-acylsphingosine amidohydrolase (non-lysosomal ceramidase) 2C	ASAH2,ASAH2B,ASAH2C	Homo sapiens	-0.821005333333335	-1.07470882146927	-0.567301845197397	6.21824786666667	-6.34260449579013	1.17988941150223E-4	0.00173835369322993	1.03310901619192
ENSG00000072518	211082_x_at	MAP/microtubule affinity-regulating kinase 2	MARK2	Homo sapiens	-0.518147933333334	-0.754683126122686	-0.281612740543983	5.42646493333333	-4.29344689059274	0.00187902588760259	0.0135214188476799	-1.9107114658955
ENSG00000072609	218803_at,223931_s_at	E3 ubiquitin protein ligase,checkpoint with forkhead and ring finger domains	CHFR	Homo sapiens	-2.41123156666667	-2.65038863629936	-2.17207449703398	5.14538376666667	-19.7607665803526	1.68391104865707E-5	4.34282248043987E-4	11.2137056259022
ENSG00000072736	210555_s_at	calcineurin-dependent 3,cytoplasmic,nuclear factor of activated T-cells	NFATC3	Homo sapiens	-0.500202900000002	-0.660642817604307	-0.339762982395698	7.34324555	-6.11057200478262	1.56810753773486E-4	0.00214394297638544	0.72904410887866
ENSG00000072756	1552625_a_at,223814_at	1,CCA-adding,tRNA nucleotidyl transferase	TRNT1	Homo sapiens	-0.8893022	-1.11186049315801	-0.666743906841993	6.82652471666667	-7.83165730937188	2.41421290912162E-4	0.00294833796752791	2.82196082394018
ENSG00000072858	219734_at	SID1 transmembrane family,member 1	SIDT1	Homo sapiens	-0.751476833333333	-1.03617781713891	-0.466775849527761	4.13687621666667	-5.17338404968558	5.32406866679217E-4	0.00524209354145258	-0.574728158994366
ENSG00000073008	212662_at,214443_at,214444_s_at,216283_s_at,32699_s_at	carcinoembryonic antigen-related cell adhesion molecule 19,poliovirus receptor	CEACAM19,PVR	Homo sapiens	-1.5257139	-1.85632274100647	-1.19510505899353	8.08802975	-14.7221788615396	2.43749651992398E-5	5.59233258750018E-4	8.54840025544702
ENSG00000073009	209929_s_at	inhibitor of kappa light polypeptide gene enhancer in B-cells,kinase gamma,kinase gamma pseudogene 1	IKBKG,IKBKGP1	Homo sapiens	-0.569715233333334	-0.743946478023141	-0.395483988643526	7.70762195	-6.40884670694481	1.08923415106444E-4	0.00164376502338547	1.11859505716945
ENSG00000073605	219233_s_at	gasdermin B	GSDMB	Homo sapiens	-0.8543242	-1.08524469780588	-0.623403702194122	6.5887689	-7.25117379804286	4.12804794655473E-5	8.16869422648859E-4	2.15653318300179
ENSG00000073756	204748_at	prostaglandin-endoperoxide synthase 2 (prostaglandin G/H synthase and cyclooxygenase)	PTGS2	Homo sapiens	-1.39821823333333	-1.70809001821316	-1.08834644845351	4.42134208333333	-8.84384288464142	8.11244179755754E-6	2.66678805161499E-4	3.8950197680194
ENSG00000073905	217140_s_at	voltage-dependent anion channel 1,voltage-dependent anion channel 1 pseudogene 1	AC004478.2,VDAC1,VDAC1P1	Homo sapiens	-0.615870500000003	-0.775587601112968	-0.456153398887039	10.0671354166667	-7.55763779037621	2.95908434955358E-5	6.45602301723232E-4	2.51266276908181
ENSG00000074603	220939_s_at,227018_at	dipeptidyl-peptidase 8	DPP8	Homo sapiens	-0.549448333333336	-0.709336987675414	-0.397241088815497	8.93299016666667	-7.07521477121728	2.79236046156181E-4	0.00327061500076889	1.94701912763013
ENSG00000074696	217777_s_at	protein tyrosine phosphatase-like A domain containing 1	PTPLAD1	Homo sapiens	-0.683510666666665	-0.85432219479595	-0.51269913853738	9.957249	-7.84289154477711	2.19009373811589E-5	5.22440554674896E-4	2.83446239847082
ENSG00000074935	226181_at	epsilon 1,tubulin	TUBE1	Homo sapiens	-0.570245233333335	-0.727052427738793	-0.413438038927877	6.65585335	-7.1276074030062	4.73490813867548E-5	9.02968616958779E-4	2.00979449072582
ENSG00000075131	219258_at	TIMELESS interacting protein	TIPIN	Homo sapiens	-0.929318	-1.12197495787339	-0.736661042126609	8.63250533333333	-9.45426435821636	4.62389190767623E-6	1.82096933761377E-4	4.49385234893313
ENSG00000075151	1554309_at	3,eukaryotic translation initiation factor 4 gamma	EIF4G3	Homo sapiens	-0.762697366666666	-1.03961722173897	-0.485777511594364	4.55718851666667	-5.39816608447923	3.92731642498306E-4	0.00419538628976748	-0.250767674940423
ENSG00000075218	204315_s_at	G-2 and S-phase expressed 1	GTSE1	Homo sapiens	-0.624054433333336	-0.965291938776992	-0.282816927889679	7.34205121666667	-3.58437801886887	0.00561887187186356	0.0311344475189829	-3.05761664576628
ENSG00000075391	219026_s_at	RAS protein activator like 2	RASAL2	Homo sapiens	-0.573989966666669	-0.795976668726994	-0.352003264606345	5.28527678333333	-5.06786961431725	6.15679475376736E-4	0.0058431305877839	-0.729265506891109
ENSG00000075539	1554260_a_at,1563687_a_at,212546_s_at	FRY-like	FRYL	Homo sapiens	-0.873306033333334	-1.03613332350172	-0.710478743164949	7.78258226666667	-10.5120485088513	0.0103029530024564	0.0494556662317545	5.45582182751559
ENSG00000075643	219959_at,238576_at	molybdenum cofactor sulfurase	MOCOS	Homo sapiens	-0.949241066666668	-1.13486576470158	-0.763616368631751	7.86480656666667	-10.0227950429478	2.99767218362477E-5	6.51961290609797E-4	5.022167013303
ENSG00000075651	1557126_a_at,177_at,205203_at,215723_s_at,215724_at,226636_at,232530_at	phosphatidylcholine-specific,phospholipase D1	PLD1	Homo sapiens	-2.2101293	-2.52988291833001	-1.89037568166999	6.89684208333333	-16.4463647108383	0.00248880318567618	0.0167745702880726	9.56093022426778
ENSG00000075790	230150_at	B-cell receptor-associated protein 29	BCAP29	Homo sapiens	-0.578903133333333	-0.780815189518718	-0.376991077147949	6.24474296666667	-5.61942319496251	2.93114460922912E-4	0.00338960092025385	0.061132157135221
ENSG00000075856	200069_at	squamous cell carcinoma antigen recognized by T cells 3	SART3	Homo sapiens	-0.502068333333334	-0.670101265317008	-0.334035401349659	8.78938916666667	-5.85620830092395	2.15928239751125E-4	0.00270963426862354	0.387306608019307
ENSG00000075914	212627_s_at	exosome component 7	EXOSC7	Homo sapiens	-0.648387333333334	-0.813138377225051	-0.483636289441617	9.369238	-7.71355246890301	2.50766058516401E-5	5.70800759757877E-4	2.68968537436994
ENSG00000076554	201688_s_at,201689_s_at,201690_s_at,201691_s_at,236655_at	tumor protein D52	TPD52	Homo sapiens	-0.736171499999999	-0.919706473835315	-0.583230667920237	10.1932338333333	-9.43416880125468	6.47580367905252E-5	0.00113119669697187	4.47467364012941
ENSG00000076716	204983_s_at,204984_at	glypican 4	GPC4	Homo sapiens	-3.07623533333333	-3.30850580345593	-2.84396486321073	5.68521236666667	-25.9581446497285	2.89365209493943E-6	1.33436051696084E-4	13.5633663220244
ENSG00000076770	219814_at,229498_at	muscleblind-like splicing regulator 3	MBNL3	Homo sapiens	-1.29069693333333	-1.45765532829016	-1.12373853837651	8.0949112	-15.1517957808822	4.93837098060549E-5	9.32017374403194E-4	8.81210475965085
ENSG00000077063	232136_s_at	cortactin binding protein 2	CTTNBP2	Homo sapiens	-0.8106254	-0.971789465714021	-0.649461334285979	5.5110003	-9.85825582095099	3.23971543605281E-6	1.43892316381956E-4	4.87204612908706
ENSG00000077458	1553750_a_at,226753_at,232048_at	family with sequence similarity 76,member B	FAM76B	Homo sapiens	-1.1917654	-1.41044210185899	-0.973088698141007	7.72798966666667	-11.0881495836384	1.87375499079767E-4	0.00244038956936309	5.94338523901797
ENSG00000077514	212836_at	accessory subunit,delta 3,polymerase (DNA-directed)	POLD3	Homo sapiens	-0.631474899999998	-0.786095530874591	-0.476854269125405	8.30790255	-8.00454670337527	1.85351642410981E-5	4.64653876607996E-4	3.01282479628149
ENSG00000077684	218517_at,225816_at,225820_at	PHD finger protein 17	PHF17	Homo sapiens	-0.797229033333334	-0.977969224425444	-0.616488842241224	7.09915745	-8.64522817709484	9.05546335685271E-5	0.00143754343010338	3.692645017278
ENSG00000078081	205569_at	lysosomal-associated membrane protein 3	LAMP3	Homo sapiens	-0.655169866666667	-0.961429194724724	-0.348910538608611	3.58787263333333	-4.19288238684816	0.00218576571360681	0.0151696801715477	-2.06994836622165
ENSG00000078687	1561041_at	trinucleotide repeat containing 6C	TNRC6C	Homo sapiens	-0.528152033333332	-0.702181145589089	-0.354122921077575	4.72793145	-5.94819424334956	1.921480683917E-4	0.002487039559291	0.511916085630406
ENSG00000078747	217094_s_at	itchy E3 ubiquitin protein ligase	ITCH	Homo sapiens	-0.552960866666668	-0.825976953567485	-0.279944779765851	6.98839876666667	-3.96966858557476	0.00307291360871241	0.0196389890773058	-2.42771354408325
ENSG00000078967	218837_s_at	ubiquitin-conjugating enzyme E2D 4 (putative)	UBE2D4	Homo sapiens	-0.656662766666666	-0.820941450920684	-0.492384082412648	8.30454761666667	-7.83446360371988	2.20938818504085E-5	5.24753688171628E-4	2.82508500191858
ENSG00000079385	206576_s_at,209498_at,211883_x_at,211889_x_at	carcinoembryonic antigen-related cell adhesion molecule 1 (biliary glycoprotein)	CEACAM1	Homo sapiens	-1.94046016666667	-2.38904440124392	-1.49187593208941	7.70743158333333	-10.142332699131	1.17550482806702E-5	3.3860442360172E-4	5.12985537852667
ENSG00000079387	1552812_a_at,226619_at	SUMO1/sentrin specific peptidase 1	SENP1	Homo sapiens	-0.938332899999999	-1.15218541833674	-0.724480381663258	6.6856142	-8.73998190956197	1.0246707993746E-5	3.12076389874476E-4	3.78966968794824
ENSG00000080345	241820_at	RAP1 interacting factor homolog (yeast)	RIF1	Homo sapiens	-0.843410966666666	-1.32340340791639	-0.363418525416944	5.49757618333333	-3.44391906366033	0.00703307546445031	0.0370206412841841	-3.29041353866317
ENSG00000080503	206544_x_at,212257_s_at	SWI/SNF related,actin dependent regulator of chromatin,matrix associated,member 2,subfamily a	SMARCA2	Homo sapiens	-0.782551466666666	-0.981436083726187	-0.583666849607145	6.7942416	-7.71187190539046	5.34156533374617E-5	9.89022686459795E-4	2.68779193943371
ENSG00000080546	218346_s_at	sestrin 1	SESN1	Homo sapiens	-1.5017625	-1.71216052440709	-1.29136447559291	6.53472271666667	-13.9896770496178	1.52803444613818E-7	1.82043865927955E-5	8.07965841272621
ENSG00000080608	203712_at,242580_at	KIAA0020	KIAA0020	Homo sapiens	-1.146647	-1.35148955720062	-0.941804442799377	9.38846316666667	-10.9712886506284	0.00603265396147077	0.0328826832112186	5.84641464250715
ENSG00000080802	210866_s_at	CCR4-NOT transcription complex,subunit 4	CNOT4	Homo sapiens	-0.546235233333333	-0.832153213869837	-0.26031725279683	4.48451238333333	-3.74443531816804	0.00436292564575312	0.0257466767060498	-2.7942346317233
ENSG00000080815	207782_s_at,238816_at	presenilin 1	PSEN1	Homo sapiens	-0.759439933333334	-1.00169069267952	-0.517189173987148	7.48315163333333	-6.14435604566154	1.64913682397449E-4	0.00222229658952583	0.773767503763852
ENSG00000080839	1555004_a_at,1559307_s_at,205296_at	retinoblastoma-like 1 (p107)	RBL1	Homo sapiens	-1.25498563333333	-1.73226984657976	-0.7777014200869	6.37424243333333	-8.81488374476685	0.00112291199507793	0.00920054148522194	3.86574973741162
ENSG00000081014	228164_at	adaptor-related protein complex 4,epsilon 1 subunit	AP4E1	Homo sapiens	-0.734063933333336	-0.918673975740881	-0.54945389092579	7.07095176666667	-7.79339440541911	2.30610794055797E-5	5.39291923225007E-4	2.779276821271
ENSG00000081041	209774_x_at	chemokine (C-X-C motif) ligand 2	CXCL2	Homo sapiens	-0.563773233333333	-0.740656735794333	-0.386889730872332	5.62154851666667	-6.24690950488529	1.3256395302702E-4	0.00189342713578462	0.908582879330679
ENSG00000081059	205254_x_at	HMG-box),transcription factor 7 (T-cell specific	TCF7	Homo sapiens	-0.568674266666666	-0.8188184351372	-0.318530098196132	5.81508883333333	-4.45575480898202	0.00147658472799854	0.0112471816666649	-1.65640902487983
ENSG00000081087	218196_at,235197_s_at,235198_at	osteopetrosis associated transmembrane protein 1	OSTM1	Homo sapiens	-1.27998423333333	-1.54694097418043	-1.01302749248623	5.87592231666667	-11.9747094166179	1.17995882549161E-5	3.39191633983985E-4	6.64907570008441
ENSG00000082458	207732_s_at,212729_at	discs,large homolog 3 (Drosophila)	DLG3	Homo sapiens	-0.531920533333333	-0.694213644598089	-0.369627422068578	8.04637295	-6.42384066610148	1.70258760477216E-4	0.00226829140092273	1.13786430658305
ENSG00000082701	242336_at	glycogen synthase kinase 3 beta	GSK3B	Homo sapiens	-0.543526633333334	-0.794896099322485	-0.292157167344183	5.63684891666667	-4.23795555987544	0.00204217647273001	0.0144016507992407	-1.9984233223721
ENSG00000083099	221311_x_at,226919_at,227712_at	LYR motif containing 2	LYRM2	Homo sapiens	-0.930797333333334	-1.09795649748375	-0.763638169182919	8.54844966666667	-10.9137256070369	8.13030247471403E-5	0.00132730776455219	5.79829452266879
ENSG00000083123	210653_s_at	beta polypeptide,branched chain keto acid dehydrogenase E1	BCKDHB	Homo sapiens	-0.617632233333333	-0.80041832487111	-0.434846141795555	7.91463721666667	-6.62269718029494	8.44609232020918E-5	0.00136440075518436	1.39063663816181
ENSG00000083223	242776_at	CCHC domain containing 6,zinc finger	ZCCHC6	Homo sapiens	-0.930981099999999	-1.28983777937568	-0.572124420624315	5.25472375	-5.08473028692669	6.01482847805646E-4	0.00575132471209753	-0.704465548104409
ENSG00000083307	219388_at	grainyhead-like 2 (Drosophila)	GRHL2	Homo sapiens	-1.33000656666667	-1.50603130285648	-1.15398183047685	7.01374245	-14.8090832362191	9.20450774250894E-8	1.25500364294682E-5	8.60239172894633
ENSG00000083642	204742_s_at	PDS5,homolog B (S. cerevisiae),regulator of cohesion maintenance	PDS5B	Homo sapiens	-0.721793299999998	-1.02095742978997	-0.422629170210022	6.54406068333333	-4.72880513207073	9.92842940127081E-4	0.00838145100155587	-1.23645818722499
ENSG00000083807	219733_s_at	member 5,solute carrier family 27 (fatty acid transporter)	SLC27A5	Homo sapiens	-1.06733556666667	-1.25924899623891	-0.875422137094428	7.13809845	-10.9004319017595	1.36584067204099E-6	7.99478347321339E-5	5.78714803026182
ENSG00000083828	219711_at	zinc finger protein 586	ZNF586	Homo sapiens	-0.531169566666667	-0.711000571042283	-0.35133856229105	7.25307208333333	-5.7891753647547	2.35259898540592E-4	0.00289442730708975	0.295761585741976
ENSG00000083896	228556_at	YTH domain containing 1	YTHDC1	Homo sapiens	-0.513304600000001	-0.709431128774661	-0.31717807122534	4.94232913333333	-5.12964021432639	5.65358377494842E-4	0.00549235417369056	-0.638604652497345
ENSG00000084636	204345_at	alpha 1,collagen,type XVI	COL16A1	Homo sapiens	-1.54014326666667	-1.79837053452177	-1.28191599881157	6.8855112	-11.689800843931	7.43770631503985E-7	5.27440457554869E-5	6.42788513733679
ENSG00000084652	212300_at	taxilin alpha	TXLNA	Homo sapiens	-0.6574166	-0.802608444365134	-0.512224755634866	7.46415	-8.87455397011401	7.88033839278075E-6	2.60770025307383E-4	3.92597299276567
ENSG00000085377	204117_at,229644_at,37950_at	prolyl endopeptidase	PREP	Homo sapiens	-0.777120133333336	-1.06106289868904	-0.493177367977627	7.88041878333333	-7.83975090956976	4.11018486916372E-4	0.00434333895866885	2.83096886825188
ENSG00000085491	204342_at	member 24,solute carrier family 25 (mitochondrial carrier; phosphate carrier)	SLC25A24	Homo sapiens	-0.643896333333334	-0.794062593222313	-0.493730073444355	9.67444083333333	-8.40410904582535	1.24059712864538E-5	3.50540816582357E-4	3.44173713136328
ENSG00000085978	220521_s_at,232612_s_at	autophagy related 16-like 1 (S. cerevisiae)	ATG16L1	Homo sapiens	-0.745143266666669	-1.11513212371593	-0.375154409617407	6.67511373333333	-4.93695708849316	0.00318085910639277	0.0201638807700898	-2.46389098565638
ENSG00000086015	215903_s_at	microtubule associated serine/threonine kinase 2	MAST2	Homo sapiens	-0.516157166666666	-0.658646171502407	-0.373668161830924	6.45912991666667	-7.09984225235563	4.88426064009395E-5	9.23718265296219E-4	1.9765687018524
ENSG00000086061	200880_at,200881_s_at	DnaJ (Hsp40) homolog,member 1,subfamily A	DNAJA1	Homo sapiens	-1.159442	-1.32108629202606	-0.997797707973945	11.4199596666667	-14.0584275119146	1.22197158730521E-6	7.39881467728821E-5	8.12472174663246
ENSG00000086062	211631_x_at,216627_s_at	4- galactosyltransferase,UDP-Gal:betaGlcNAc beta 1,polypeptide 1	B4GALT1	Homo sapiens	-1.0709571	-1.59953313081017	-0.542381069189828	5.3490816	-3.97111715748853	0.00322195323206898	0.0203582911086758	-2.47733771785998
ENSG00000086102	1553103_at,1553348_a_at,202585_s_at,210268_at	X-box binding 1,nuclear transcription factor	NFX1	Homo sapiens	-0.864486266666668	-1.11939192603539	-0.647247744350238	8.13084295	-9.12646021596955	5.20985676645001E-4	0.00516498492666644	4.17651397078625
ENSG00000086189	204405_x_at,210802_s_at,217106_x_at	DIM1 dimethyladenosine transferase 1 homolog (S. cerevisiae)	DIMT1	Homo sapiens	-0.6265125	-0.833306585915227	-0.419718414084774	10.064893	-6.19779639357691	1.94639606837236E-4	0.00251166403205709	0.844196401989403
ENSG00000086200	234304_s_at,244514_at	importin 11	IPO11	Homo sapiens	-1.063264	-1.31069854057944	-0.815829459420555	7.1135029	-8.42226449540053	3.70429415854687E-4	0.00401054025977327	3.46083313413534
ENSG00000086548	203757_s_at,211657_at	carcinoembryonic antigen-related cell adhesion molecule 6 (non-specific cross reacting antigen)	CEACAM6	Homo sapiens	-2.16360146666667	-2.59346856640626	-1.73373436692707	8.65334591666667	-9.86486510396718	2.28190446013857E-5	5.3561398826132E-4	4.87811904985176
ENSG00000087077	209129_at	thyroid hormone receptor interactor 6	TRIP6	Homo sapiens	-1.08740856666667	-1.26164483156168	-0.913172301771651	6.60028305	-12.2321356488626	5.00105522167985E-7	4.03293059358917E-5	6.84459829629725
ENSG00000087087	201679_at	serrate RNA effector molecule homolog (Arabidopsis)	SRRT	Homo sapiens	-0.587897333333333	-0.810116098539049	-0.365678568127618	7.28661466666667	-5.18523986430123	5.23836400980576E-4	0.00518103386823679	-0.557462486933637
ENSG00000087088	208478_s_at,211833_s_at	BCL2-associated X protein	BAX	Homo sapiens	-0.666905333333331	-0.912511303779865	-0.421299362886798	8.04964133333333	-5.32198151394515	4.71242433831564E-4	0.00480693658017552	-0.444858417018195
ENSG00000087253	227889_at,239598_s_at	lysophosphatidylcholine acyltransferase 2	LPCAT2	Homo sapiens	-0.692706800000001	-0.900054882357592	-0.49803926795689	7.3108368	-6.97435450892406	0.00354316610242585	0.0219292060957814	-2.57681921616844
ENSG00000087502	218135_at,240172_at	ERGIC and golgi 2	ERGIC2	Homo sapiens	-0.589178500000003	-0.769911257117516	-0.437239510994932	9.16139325	-7.60021274346376	5.73891842362472E-4	0.00555846527567195	2.56127561656766
ENSG00000087586	204092_s_at,208079_s_at	aurora kinase A	AURKA	Homo sapiens	-0.815210333333333	-1.0200164888834	-0.62131406007583	11.298488	-8.35940325615582	2.2868019612976E-5	5.36153075617265E-4	3.39457212735366
ENSG00000088002	205759_s_at	2B,cytosolic,member 1,sulfotransferase family	SULT2B1	Homo sapiens	-0.5849365	-0.810913177721011	-0.358959822278988	7.42696175	-5.07333095080862	6.11042000514185E-4	0.00581526916938434	-0.721228161305679
ENSG00000088205	205763_s_at,208896_at,208897_s_at	DEAD (Asp-Glu-Ala-Asp) box polypeptide 18	DDX18	Homo sapiens	-0.712883000000001	-0.919169694544099	-0.506596305455904	9.86937658333333	-6.77321922423932	4.94759059530069E-4	0.00497992481218825	1.5785714299078
ENSG00000088970	219961_s_at,228291_s_at	polo-like kinase 1 substrate 1	PLK1S1	Homo sapiens	-0.947742533333333	-1.2357739903024	-0.659711076364267	7.54317231666667	-6.449091538462	0.0010545974066419	0.00876293513801608	-1.30038751553383
ENSG00000089022	212871_at	mitogen-activated protein kinase-activated protein kinase 5	MAPKAPK5	Homo sapiens	-0.715727133333331	-0.858055574162607	-0.573398692504055	8.26428643333333	-9.85607230654688	3.24584321221464E-6	1.43941902010385E-4	4.87003901969664
ENSG00000089053	235926_at	anaphase promoting complex subunit 5	ANAPC5	Homo sapiens	-0.697354433333334	-1.10568016615266	-0.289028700514012	5.86571361666667	-3.34730207757309	0.00821775109933505	0.041714375764195	-3.45128550038092
ENSG00000089127	202869_at,205552_s_at	2'-5'-oligoadenylate synthetase 1,40/46kDa	OAS1	Homo sapiens	-1.78607596666667	-2.12971220517009	-1.44243972816325	7.67258816666667	-10.1870646226514	6.5887918133286E-6	2.30481249132272E-4	5.1698603640298
ENSG00000089472	203903_s_at	hephaestin	HEPH	Homo sapiens	-2.7762682	-3.07706267036783	-2.47547372963217	5.0577379	-18.0900455941554	1.52513204528816E-8	3.72261582929152E-6	10.4235846865144
ENSG00000089723	222878_s_at	OTU domain,ubiquitin aldehyde binding 2	OTUB2	Homo sapiens	-0.500868266666667	-0.792428264220128	-0.209308269113206	4.2592348	-3.36700429380977	0.00796034927596435	0.0407243168297714	-3.41843810414886
ENSG00000089737	200702_s_at	DEAD (Asp-Glu-Ala-Asp) box polypeptide 24	DDX24	Homo sapiens	-0.509224000000001	-0.679312388010636	-0.339135611989367	7.4565909	-5.86789440323829	2.12737701922617E-4	0.00268128950037323	0.403202157839895
ENSG00000090054	1554053_at	long chain base subunit 1,serine palmitoyltransferase	SPTLC1	Homo sapiens	-0.7192756	-0.908936623072747	-0.529614576927254	5.29117546666667	-7.4330204916047	3.38390392218763E-5	7.12312781138533E-4	2.36917406126174
ENSG00000090060	228569_at	poly(A) polymerase alpha	PAPOLA	Homo sapiens	-0.687865866666669	-0.858722840401882	-0.517008892931455	7.2126452	-7.89076556483125	2.08393131501562E-5	5.0460117204818E-4	2.8875814622025
ENSG00000090266	218200_s_at	2,8kDa,NADH dehydrogenase (ubiquinone) 1 beta subcomplex	NDUFB2	Homo sapiens	-0.529647000000002	-0.675406886621099	-0.383887113378906	11.1503631666667	-7.12191171785287	4.76513507654714E-5	9.07150976010498E-4	2.00298625852076
ENSG00000090686	229812_at	ubiquitin specific peptidase 48	USP48	Homo sapiens	-0.769913999999999	-0.940616150705485	-0.599211849294513	7.05473293333333	-8.83998066196992	8.14215788346059E-6	2.67210373516331E-4	3.89112072149253
ENSG00000091262	214033_at	ATP-binding cassette,member 6,member 6 pseudogene 1,member 6 pseudogene 2,sub-family C,sub-family C (CFTR/MRP)	ABCC6,ABCC6P1,ABCC6P2	Homo sapiens	-1.26644276666667	-1.58739205865594	-0.945493474677392	6.55071741666667	-7.73387657521572	2.45458876288531E-5	5.61290843206836E-4	2.71255880259965
ENSG00000091436	1555259_at,218833_at,222757_s_at,225662_at,225665_at	Mitogen-activated protein kinase kinase kinase MLT	MLTK	Homo sapiens	-1.0692976	-1.28963938493987	-0.848955815060133	10.0906676666667	-9.51151768751932	0.00110809988940382	0.00911058066964719	4.54829999230926
ENSG00000091972	209582_s_at,209583_s_at	CD200 molecule	CD200	Homo sapiens	-2.77489206666667	-3.0168040761908	-2.53298005714253	4.5555131	-22.4820938917047	4.46904114625455E-5	8.67393768801801E-4	12.3448348823866
ENSG00000092020	218852_at	gamma,protein phosphatase 2,regulatory subunit B''	PPP2R3C	Homo sapiens	-0.560941666666668	-0.724011565649485	-0.397871767683851	8.7258795	-6.74205031678097	7.34615910530852E-5	0.00123508994182885	1.53989288174471
ENSG00000092148	1557100_s_at	HECT domain containing E3 ubiquitin protein ligase 1	HECTD1	Homo sapiens	-0.531042366666668	-0.821887493720314	-0.240197239613022	6.00870748333333	-3.57861905226146	0.00567057767667619	0.0313550601205775	-3.06713314332448
ENSG00000092201	233827_s_at	suppressor of Ty 16 homolog (S. cerevisiae)	SUPT16H	Homo sapiens	-0.628356499999999	-0.88545568240915	-0.371257317590848	9.20748908333333	-4.79019846703256	9.09428253396713E-4	0.00783782206204395	-1.14343404777925
ENSG00000092439	223324_s_at	member 7,subfamily M,transient receptor potential cation channel	TRPM7	Homo sapiens	-0.660177233333335	-0.854658878365924	-0.465695588300746	7.15984175	-6.65319136173396	8.14897092308728E-5	0.00132958813852521	1.42894471843866
ENSG00000092470	205519_at	WD repeat domain 76	WDR76	Homo sapiens	-0.721568633333335	-0.923105111889494	-0.520032154777175	6.76029305	-7.0173327619845	5.35924877999306E-5	9.90591369324275E-4	1.87727662051931
ENSG00000092531	209131_s_at,214544_s_at	23kDa,synaptosomal-associated protein	SNAP23	Homo sapiens	-0.542427966666667	-0.709047150671344	-0.384631589766379	7.8926873	-7.07086716147905	1.12685753872664E-4	0.00168427927637722	1.94179490954393
ENSG00000092853	1553120_at	claspin	CLSPN	Homo sapiens	-0.9245311	-1.16660632354765	-0.682455876452345	4.45203878333333	-7.48547344924987	3.19747720315262E-5	6.79976919806961E-4	2.42978908496096
ENSG00000093000	213682_at,218294_s_at,218295_s_at,222583_s_at	nucleoporin 50kDa	NUP50,RP11-420O16.2,RP11-973N13.2,RP3-425P12.4	Homo sapiens	-1.23676823333333	-1.45972004805801	-1.01381641860866	8.9456295	-10.872399480354	1.12880416255458E-4	0.00168580627117377	5.76360198430536
ENSG00000093144	233124_s_at	enoyl CoA hydratase domain containing 1	ECHDC1	Homo sapiens	-0.502410833333332	-0.657375647125368	-0.347446019541297	9.28125391666667	-6.35439177888199	1.16317631300252E-4	0.00172176063242148	1.04836314222802
ENSG00000094755	205044_at	gamma-aminobutyric acid (GABA) A receptor,pi	GABRP	Homo sapiens	-2.7179944	-3.19561548863779	-2.24037331136221	5.7718924	-11.1535509233377	1.11939623193866E-6	6.94699080377369E-5	5.99723847709236
ENSG00000094916	231862_at,234990_at	chromobox homolog 5	CBX5	Homo sapiens	-1.13322623333334	-1.42393001481263	-0.842522451854038	7.45164235	-7.64036364565659	5.35199646916492E-4	0.00526201055478497	2.60693137522249
ENSG00000095015	214786_at,225927_at	E3 ubiquitin protein ligase,mitogen-activated protein kinase kinase kinase 1	MAP3K1	Homo sapiens	-0.9593826	-1.26030778434712	-0.739925608610946	8.64994758333333	-10.1661565265615	1.32293229959959E-4	0.00189163925522073	5.15118139859441
ENSG00000095585	207655_s_at	B-cell linker	BLNK	Homo sapiens	-0.867782733333334	-1.14681132990376	-0.588754136762906	3.69946323333333	-6.09551466998032	1.59770609111738E-4	0.00217083947643744	0.709061234574411
ENSG00000096060	204560_at	FK506 binding protein 5	FKBP5	Homo sapiens	-0.744963433333334	-0.995632267616162	-0.494294599050506	7.10358181666667	-5.82482263225917	2.24756440955491E-4	0.00280176890315582	0.34452178278906
ENSG00000096063	202199_s_at,202200_s_at	SRSF protein kinase 1	SRPK1	Homo sapiens	-0.9203338	-1.16346093494321	-0.677206665056791	10.314302	-7.41925043527633	9.85294804823117E-5	0.00152782170884016	2.35320822949652
ENSG00000096746	207127_s_at,210588_x_at	heterogeneous nuclear ribonucleoprotein H3 (2H9)	HNRNPH3	Homo sapiens	-0.574404666666666	-0.747342593087962	-0.40146674024537	9.70227033333333	-6.50992227393658	1.34182780112118E-4	0.00191152774951277	1.24791861030593
ENSG00000096872	219174_at	intraflagellar transport 74 homolog (Chlamydomonas)	IFT74	Homo sapiens	-0.629798966666667	-0.814921311642131	-0.444676621691203	7.25121191666667	-6.66793245478181	8.00943526119335E-5	0.00131198392435869	1.44742021350234
ENSG00000097033	209091_s_at,210101_x_at	SH3-domain GRB2-like endophilin B1	SH3GLB1	Homo sapiens	-0.663402166666668	-0.823276270570002	-0.503528062763333	9.47760341666667	-8.13292661029505	6.15050700389007E-5	0.00109389506596282	3.15246414481577
ENSG00000099139	213652_at	proprotein convertase subtilisin/kexin type 5	PCSK5	Homo sapiens	-0.741415199999998	-1.06295714451586	-0.419873255484139	7.21710056666667	-4.51930802302804	0.00134499030105478	0.0105158508094052	-1.55777012169969
ENSG00000099250	210510_s_at,212298_at	neuropilin 1	NRP1	Homo sapiens	-0.929197666666667	-1.23390685013292	-0.624488483200413	5.89399855	-6.31243265518917	1.85337395202794E-4	0.00242197830139558	0.993978913902159
ENSG00000099256	222803_at	phosphoribosyl transferase domain containing 1	PRTFDC1	Homo sapiens	-0.992252499999996	-1.15792128976967	-0.826583710230318	8.96106358333333	-11.7389591984922	7.17009410833082E-7	5.16378489177558E-5	6.46641688786826
ENSG00000099810	204956_at,211363_s_at,216685_s_at,231984_at	Uncharacterized protein ,methylthioadenosine phosphorylase	MTAP,RP11-145E5.5	Homo sapiens	-1.349926	-1.58513931260757	-1.11471268739243	9.34531033333333	-11.2485399421606	4.29255782568226E-5	8.43020915592887E-4	6.07492934903409
ENSG00000099942	206184_at	v-crk sarcoma virus CT10 oncogene homolog (avian)-like	CRKL	Homo sapiens	-0.574367366666668	-0.780951513820931	-0.367783219512406	7.05746465	-5.4493017400854	3.66831755416362E-4	0.0039826303072656	-0.17806901828607
ENSG00000100030	1552263_at	mitogen-activated protein kinase 1	MAPK1	Homo sapiens	-0.517228533333335	-0.67972431313976	-0.35473275352691	5.577677	-6.23861923255761	1.33915727513884E-4	0.00190871804009947	0.89773721905354
ENSG00000100077	228771_at	adrenergic,beta,receptor kinase 2	ADRBK2	Homo sapiens	-1.25806576666667	-1.42377366350598	-1.09235786982735	5.93690521666667	-14.8801815717958	8.81930481793971E-8	1.21766538111327E-5	8.64631625206349
ENSG00000100079	208450_at	2,galactoside-binding,lectin,soluble	LGALS2	Homo sapiens	-1.0130103	-1.19819910889344	-0.827821491106551	7.89435718333333	-10.721294206879	1.57622788659618E-6	8.77501273569345E-5	5.63570290320377
ENSG00000100105	209431_s_at,210581_x_at,211391_s_at,211392_s_at	POZ (BTB) and AT hook containing zinc finger 1	PATZ1	Homo sapiens	-0.816309566666669	-1.15073228456462	-0.481886848768719	7.13708121666667	-5.80644663713526	0.00364009775440612	0.0223947726704348	-2.60504965126474
ENSG00000100142	209511_at	polymerase (RNA) II (DNA directed) polypeptide F	POLR2F	Homo sapiens	-0.684169666666667	-0.85068654601373	-0.517652787319605	9.23540283333333	-8.05292479200607	1.76412282128742E-5	4.49064994221273E-4	3.06565258711474
ENSG00000100170	206628_at	member 1,solute carrier family 5 (sodium/glucose cotransporter)	SLC5A1	Homo sapiens	-0.748651666666666	-0.91399629804065	-0.583307035292683	6.68073816666667	-8.87437524544526	7.88166787814545E-6	2.60770025307383E-4	3.92579311894617
ENSG00000100304	216251_s_at	member 12,tubulin tyrosine ligase-like family	TTLL12	Homo sapiens	-0.523634100000002	-0.700998657257978	-0.346269542742027	8.16474428333333	-5.78640960146449	2.36096759345715E-4	0.00290211113247009	0.291971039446514
ENSG00000100376	219629_at,226475_at	family with sequence similarity 118,member A	FAM118A	Homo sapiens	-0.984548133333332	-1.2091836300111	-0.759912636655562	6.13172196666667	-9.63265901591864	1.03422079572616E-5	3.13621863595829E-4	4.6625692287673
ENSG00000100416	204317_at	tRNA 5-methylaminomethyl-2-thiouridylate methyltransferase	TRMU	Homo sapiens	-0.577421800000001	-0.790860166648544	-0.363983433351457	6.33616776666667	-5.30235472496768	4.46726593791887E-4	0.00462114952282538	-0.387977578419893
ENSG00000100473	1554242_a_at,205229_s_at	coagulation factor C homolog,cochlin (Limulus polyphemus)	COCH	Homo sapiens	-2.31953346666667	-2.54802080373296	-2.09104612960038	4.79707443333333	-19.8969540893336	8.32368471588381E-6	2.7053267479187E-4	11.2746580960248
ENSG00000100523	225970_at	DDHD domain containing 1	DDHD1	Homo sapiens	-0.685876933333332	-0.966938794926254	-0.40481507174041	5.3154228	-4.78291177444461	9.18923805003275E-4	0.00789474529204181	-1.1544477062524
ENSG00000100591	201491_at	AHA1,activator of heat shock 90kDa protein ATPase homolog 1 (yeast)	AHSA1	Homo sapiens	-0.650148000000002	-0.832884083544754	-0.467411916455249	10.247399	-6.97326242251811	5.63340408973631E-5	0.00102563071748663	1.82389963705062
ENSG00000100596	225095_at	long chain base subunit 2,serine palmitoyltransferase	SPTLC2	Homo sapiens	-0.564891333333335	-0.855199433013218	-0.274583233653453	8.21938933333333	-3.81376430672448	0.00391395598938908	0.0236877954084401	-2.68087052763662
ENSG00000100731	229287_at	pecanex homolog (Drosophila)	PCNX	Homo sapiens	-0.622050833333335	-0.903021524808832	-0.341080141857837	6.05197705	-4.33923276297587	0.0017548479655679	0.0128013759196031	-1.8386320508029
ENSG00000100749	203856_at	vaccinia related kinase 1	VRK1	Homo sapiens	-0.534012333333331	-0.708370619836117	-0.359654046830545	9.20064716666667	-6.00284025283079	1.79376078338415E-4	0.00235867895217722	0.585390555472826
ENSG00000100784	204633_s_at	90kDa,polypeptide 5,ribosomal protein S6 kinase	RPS6KA5	Homo sapiens	-0.644544866666667	-0.842968953795972	-0.446120779537362	7.09128556666667	-6.36658957772403	1.14615155946814E-4	0.00170404886443174	1.06412909989057
ENSG00000100796	220368_s_at	SMEK homolog 1,suppressor of mek1 (Dictyostelium)	SMEK1	Homo sapiens	-0.5208735	-0.751664439211349	-0.290082560788652	7.60074095	-4.42345485481314	0.00154866873721322	0.0116549846121311	-1.70674465067743
ENSG00000100867	206463_s_at,214079_at	dehydrogenase/reductase (SDR family) member 2	DHRS2	Homo sapiens	-3.22333953333333	-3.54899238435231	-2.89768668231436	6.5594698	-19.3998897154115	7.19828749129386E-6	2.44907510010262E-4	11.0497727839226
ENSG00000100911	201762_s_at	macropain) activator subunit 2 (PA28 beta),proteasome (prosome,proteasome activator subunit 2 pseudogene 2	PSME2,PSME2P2,RP11-274E7.2	Homo sapiens	-0.946333666666668	-1.1223231687756	-0.770344164557732	10.5780761666667	-10.5391508118269	1.82730257623308E-6	9.69978333548968E-5	5.47930489002518
ENSG00000100979	202075_s_at	phospholipid transfer protein	PLTP	Homo sapiens	-1.94534896666667	-2.24463189677624	-1.6460660365571	5.75900228333333	-12.7398308705177	3.49765282605126E-7	3.19957963642814E-5	7.2186846996121
ENSG00000101003	206102_at	GINS complex subunit 1 (Psf1 homolog)	GINS1	Homo sapiens	-1.14474016666667	-1.29000057154531	-0.999479761788027	9.75277108333333	-15.4457059389137	6.31862138418351E-8	9.84246792536278E-6	8.98798867926588
ENSG00000101019	217935_s_at,222470_s_at	ubiquinol-cytochrome c reductase complex chaperone	UQCC	Homo sapiens	-1.25918413333333	-1.44299650048504	-1.07537176618163	8.37675205	-14.4456164569589	2.19992871027782E-7	2.35383761711233E-5	8.37433171894428
ENSG00000101076	208429_x_at,230772_at,230914_at	alpha,hepatocyte nuclear factor 4	HNF4A	Homo sapiens	-1.49678953333334	-1.69219452916362	-1.30138453750305	7.71724623333333	-15.0131963888879	1.04862510784566E-4	0.0015979258018802	8.72790211785348
ENSG00000101109	205411_at,211085_s_at,225364_at,236259_at	serine/threonine kinase 4	STK4	Homo sapiens	-0.778084700000001	-1.07460290120981	-0.525247380236329	8.51986566666667	-7.35346973175709	5.55003848975114E-4	0.00540713389927198	2.27663187609999
ENSG00000101132	205362_s_at	prefoldin subunit 4	PFDN4	Homo sapiens	-0.682300166666667	-0.860869558761374	-0.50373077457196	6.24190668333333	-7.48887442369234	3.18578285931029E-5	6.78542324166108E-4	2.43370825890857
ENSG00000101146	201558_at,211318_s_at	RAE1 RNA export 1 homolog (S. pombe)	RAE1	Homo sapiens	-0.667162333333335	-0.853365559562384	-0.480959107104286	10.0523683333333	-7.25691411284363	5.32800467819597E-5	9.87486968746999E-4	2.16330543081986
ENSG00000101158	220607_x_at	negative elongation factor complex member C/D	NELFCD	Homo sapiens	-0.515465333333335	-0.66067752752225	-0.37025313914442	10.748434	-6.9573598433333	5.73605464671605E-5	0.00103950542860192	1.80457986608462
ENSG00000101160	210042_s_at	cathepsin Z	CTSZ	Homo sapiens	-0.510556266666664	-0.706276704592755	-0.314835828740573	7.5074859	-5.11276137204315	5.7865391170512E-4	0.0055926997741696	-0.663324207663367
ENSG00000101161	208879_x_at	PRP6 pre-mRNA processing factor 6 homolog (S. cerevisiae)	PRPF6	Homo sapiens	-0.584194333333334	-0.757163188452089	-0.41122547821458	8.70023516666667	-6.61968799249787	8.4760454135405E-5	0.00136785059913025	1.38684987274468
ENSG00000101181	226606_s_at,226854_at	GTP binding protein 5 (putative)	GTPBP5	Homo sapiens	-0.606509100000001	-0.835838937235	-0.377179262765002	7.34300241666667	-5.74541691764265	5.25069804274115E-4	0.00518666513978089	-0.559964664147657
ENSG00000101191	227335_at	death inducer-obliterator 1	DIDO1	Homo sapiens	-1.11074663333333	-1.31497428559551	-0.90651898107116	7.28168145	-10.6597876103856	1.65649216956073E-6	9.0263955048471E-5	5.58316502228476
ENSG00000101194	232922_s_at,233328_x_at	member 9,solute carrier family 17	SLC17A9	Homo sapiens	-0.638874066666668	-0.862668212552269	-0.42913896307194	7.73237958333333	-6.48682057512641	3.02559422969629E-4	0.0034680160274349	1.2184787703449
ENSG00000101213	1553114_a_at,206482_at	protein tyrosine kinase 6	PTK6	Homo sapiens	-1.13075263333333	-1.59158500858559	-0.669920258081069	7.05085825	-6.64523609141225	8.85159426074752E-4	0.00767217685805914	1.41896251410256
ENSG00000101337	212194_s_at	transmembrane 9 superfamily protein member 4	TM9SF4	Homo sapiens	-0.654941933333333	-0.872111688741443	-0.437772177925224	8.38089386666667	-5.91087188400652	2.01435940439175E-4	0.00257833332669639	0.461497970501623
ENSG00000101347	1559883_s_at,204502_at,234987_at,235529_x_at,235964_x_at	SAM domain and HD domain 1	SAMHD1	Homo sapiens	-3.30930863333334	-3.56230327642033	-3.05631399024634	8.04854266666667	-30.9262052244305	6.69452812373599E-9	2.14048728166822E-6	14.9699033589157
ENSG00000101367	200712_s_at,200713_s_at	RP/EB family,member 1,microtubule-associated protein	MAPRE1	Homo sapiens	-0.715062333333332	-0.897032829581006	-0.534730956929376	11.4406553333333	-9.13963932461284	2.53897908233477E-5	5.75533504671034E-4	4.18945950439886
ENSG00000101391	218315_s_at	CDK5 regulatory subunit associated protein 1	CDK5RAP1	Homo sapiens	-0.566753500000001	-0.713556821506186	-0.419950178493816	8.61457608333333	-7.56669833294762	2.93055183082402E-5	6.42196077556325E-4	2.52302562051641
ENSG00000101413	225024_at	regulation of nuclear pre-mRNA domain containing 1B	RPRD1B	Homo sapiens	-0.524525499999999	-0.695267205455192	-0.353783794544807	8.03219791666667	-6.02108949440389	1.75318236641841E-4	0.00231765474980194	0.609836345819082
ENSG00000101417	219428_s_at,224210_s_at	24kDa,peroxisomal membrane protein 4	PXMP4	Homo sapiens	-1.02196603333333	-1.33495698985815	-0.708975076808518	7.43394365	-6.39959902035631	1.22789914143176E-4	0.00178884587151029	1.10669574114551
ENSG00000101443	203892_at	WAP four-disulfide core domain 2	WFDC2	Homo sapiens	-1.12236266666667	-1.28912326650554	-0.955602066827798	6.85313033333333	-13.1913078172213	2.57219732272635E-7	2.57102172980006E-5	7.53914311256707
ENSG00000101460	232011_s_at	microtubule-associated protein 1 light chain 3 alpha	MAP1LC3A	Homo sapiens	-0.738715633333333	-1.06481751575698	-0.412613750909686	4.19042141666667	-4.4398886182113	0.0015115358389474	0.0114464296391204	-1.68111751925602
ENSG00000101473	236514_at	acyl-CoA thioesterase 8	ACOT8	Homo sapiens	-1.59323533333333	-1.94750776450669	-1.23896290215998	5.9316883	-8.81435753238717	8.34235189207302E-6	2.7053267479187E-4	3.86521713240178
ENSG00000101665	204790_at	SMAD family member 7	SMAD7	Homo sapiens	-0.560035533333334	-0.818051279805629	-0.302019786861039	6.73728866666667	-4.25419568535473	0.00199292498711003	0.0141345406239773	-1.97271379140022
ENSG00000101670	219181_at	endothelial,lipase	LIPG	Homo sapiens	-1.54751443333333	-1.74310882295501	-1.35192004371165	7.52853245	-15.5069506889016	6.09869459606349E-8	9.6371713017275E-6	9.0241898963434
ENSG00000101846	203767_s_at,203769_s_at,203770_s_at	isozyme S,steroid sulfatase (microsomal)	STS	Homo sapiens	-0.749699766666665	-0.941530149598145	-0.557869383735185	6.0665854	-7.65981133660978	0.00447309590678233	0.0262325988097527	-2.82024265814541
ENSG00000101868	204835_at	alpha 1,catalytic subunit,polymerase (DNA directed)	POLA1	Homo sapiens	-0.535717900000002	-0.729180848455973	-0.342254951544031	7.46032971666667	-5.42733271798757	3.77725795014075E-4	0.00407179768186013	-0.209256666489903
ENSG00000101871	203636_at,203637_s_at	midline 1 (Opitz/BBB syndrome)	MID1	Homo sapiens	-0.610205433333333	-0.796813808289926	-0.423597058376741	6.39198261666667	-6.40904071310941	5.74112067633058E-4	0.00555961340733926	1.11884457059193
ENSG00000101928	1557455_s_at,218853_s_at	motile sperm domain containing 1	MOSPD1	Homo sapiens	-1.22849003333334	-1.38283601675447	-1.0741440499122	7.25152035	-15.5999927392348	1.23056780237637E-6	7.43439719280973E-5	9.07889447749656
ENSG00000101935	1553219_a_at	Alport syndrome,mental retardation,midface hypoplasia and elliptocytosis chromosomal region gene 1	AMMECR1	Homo sapiens	-0.982974866666665	-1.30648835184396	-0.659461381489365	7.02458936666667	-5.95522420129988	1.90451122693467E-4	0.00247102874543553	0.521391248476708
ENSG00000102034	203490_at,31845_at	E74-like factor 4 (ets domain transcription factor)	ELF4	Homo sapiens	-0.873248566666669	-1.07773664938947	-0.668760483943862	8.43654805	-8.3698556777901	4.17351115518749E-4	0.00439073931902782	3.40561781491115
ENSG00000102078	204587_at,211855_s_at	brain),member 14,solute carrier family 25 (mitochondrial carrier	SLC25A14	Homo sapiens	-0.768299133333334	-0.941648085217216	-0.623093830505028	7.30544483333333	-10.370410731261	2.48802342954717E-5	5.67512227828499E-4	5.3321921152539
ENSG00000102081	203689_s_at,215245_x_at	fragile X mental retardation 1	FMR1	Homo sapiens	-1.7510141	-1.90214847875813	-1.59987972124188	9.546766	-22.7077690769104	9.9372933800943E-9	2.81513738630392E-6	12.4310493061699
ENSG00000102100	207439_s_at	member A2,solute carrier family 35 (UDP-galactose transporter)	SLC35A2	Homo sapiens	-0.618266333333333	-0.821259639496044	-0.415273027170622	6.98475833333333	-5.96955519910423	1.87041876602929E-4	0.00243662487568862	0.540685884436509
ENSG00000102119	209477_at	emerin	EMD	Homo sapiens	-1.24723626666667	-1.44524424471906	-1.04922828861428	7.61311986666667	-12.3456548919059	4.61152954357717E-7	3.79096306968917E-5	6.92954935583313
ENSG00000102125	203977_at	tafazzin	TAZ	Homo sapiens	-0.6844278	-0.856134639489784	-0.512720960510216	6.60688266666667	-7.81246595653398	2.26062974184256E-5	5.32550551589504E-4	2.80057225202315
ENSG00000102178	221746_at	ubiquitin-like 4A	UBL4A	Homo sapiens	-1.32043176666667	-1.48480874587579	-1.15605478745754	8.39526528333333	-15.7442892499973	5.32286164625124E-8	8.73956337864224E-6	9.16304587428508
ENSG00000102241	202601_s_at	HIV-1 Tat specific factor 1	HTATSF1	Homo sapiens	-1.009436	-1.16971621904872	-0.849155780951276	7.18417393333333	-12.3437453257831	4.61779863632919E-7	3.79096306968917E-5	6.92812667700057
ENSG00000102243	205487_s_at,215729_s_at	vestigial like 1 (Drosophila)	VGLL1	Homo sapiens	-2.5110788	-3.14807501783247	-1.87408258216753	6.149912	-7.72630020801233	3.08708958863648E-5	6.65562394553232E-4	2.70403751530623
ENSG00000102287	204537_s_at	epsilon,gamma-aminobutyric acid (GABA) A receptor	GABRE	Homo sapiens	-2.52543626666667	-2.83159160482703	-2.2192809285063	6.21134403333333	-16.167492481628	4.19579593229299E-8	7.52977723160294E-6	9.40513523237176
ENSG00000102390	223294_at,224177_s_at	polysaccharide biosynthesis domain containing 1	PBDC1	Homo sapiens	-0.710233666666669	-0.892000281561262	-0.528467051772076	9.53671016666667	-7.65835028661199	2.80905109126062E-5	6.210467788705E-4	2.62732474783382
ENSG00000102471	224799_at,224801_at	Nedd4 family interacting protein 2	NDFIP2	Homo sapiens	-0.674619400000004	-0.825323978754702	-0.523914821245306	9.36521266666667	-8.77365331695875	1.92646112852664E-5	4.7703470200269E-4	3.82393773680299
ENSG00000102572	208854_s_at	serine/threonine kinase 24	STK24	Homo sapiens	-0.522668666666668	-0.734988949674787	-0.310348383658549	8.97432333333333	-4.82484173438609	8.65699478642402E-4	0.00755018647228798	-1.09117233731321
ENSG00000102595	1555561_a_at,235749_at	UDP-glucose glycoprotein glucosyltransferase 2	UGGT2	Homo sapiens	-1.099087	-1.24484419097506	-0.953329809024948	7.23209606666667	-14.7791743341491	1.7414802030887E-5	4.45139925684315E-4	8.58384772309077
ENSG00000102760	218723_s_at	regulator of cell cycle	RGCC	Homo sapiens	-3.20288076666667	-3.53289777176411	-2.87286376156923	6.12631595	-19.0218408520774	9.68291241643952E-9	2.81401827267203E-6	10.8741736165179
ENSG00000102763	214231_s_at	von Willebrand factor A domain containing 8	VWA8	Homo sapiens	-0.653824000000003	-0.823799505796007	-0.483848494203999	7.0208421	-7.5391538694162	3.01823773054895E-5	6.55369928188101E-4	2.49149288956334
ENSG00000102786	218819_at	integrator complex subunit 6	INTS6	Homo sapiens	-0.513203133333334	-0.686155529212203	-0.340250737454466	8.2901291	-5.81581800572987	2.27360848955256E-4	0.00282521691287014	0.332221462135614
ENSG00000102900	202188_at	nucleoporin 93kDa	NUP93	Homo sapiens	-0.509525000000004	-0.654772379190168	-0.364277620809839	9.22864483333333	-6.87551579099612	6.29762829969139E-5	0.0011100026669427	1.70465168876159
ENSG00000103018	227382_at,238554_at	cytochrome b5 type B (outer mitochondrial membrane)	CYB5B,RP11-140H17.1	Homo sapiens	-0.5961914	-0.85674049507519	-0.335642304924811	6.60799801666667	-4.82660692469113	0.00141479057444151	0.0109056357898758	-1.61124419984494
ENSG00000103056	219695_at	neutral membrane (neutral sphingomyelinase II),sphingomyelin phosphodiesterase 3	SMPD3	Homo sapiens	-1.05355963333333	-1.35720104048748	-0.749918226179189	6.64103351666667	-6.80058413722961	6.8645862441348E-5	0.00117877277920248	1.61242792431991
ENSG00000103064	203578_s_at,203579_s_at,203580_s_at	member 6,solute carrier family 7 (amino acid transporter light chain,y+L system)	SLC7A6	Homo sapiens	-1.92979336666667	-2.17398444159504	-1.6856022917383	8.10243776666667	-16.8378941708514	4.57845678931399E-7	3.79096306968917E-5	9.77484738873954
ENSG00000103249	221961_at	chloride channel,coiled-coil domain containing 154,voltage-sensitive 7	CCDC154,CLCN7	Homo sapiens	-0.524716333333334	-0.719779906157864	-0.329652760508804	6.1862571	-5.2722561190775	4.65300424381094E-4	0.00475786435441113	-0.431349760588501
ENSG00000103257	201195_s_at	L system),member 5,solute carrier family 7 (amino acid transporter light chain	SLC7A5	Homo sapiens	-0.533953999999996	-0.768510451394074	-0.299397548605918	9.72146633333333	-4.46174301828439	0.00146361835251219	0.0111748824778109	-1.64709215139477
ENSG00000103342	240452_at	G1 to S phase transition 1	GSPT1	Homo sapiens	-0.887687333333334	-1.28545448346445	-0.489920183202214	6.26526366666667	-4.37400424417204	0.00166638736803874	0.0123271180283478	-1.7840708250653
ENSG00000103365	214190_x_at	ARF binding protein 2,gamma adaptin ear containing,golgi-associated	GGA2	Homo sapiens	-0.586011100000001	-0.730560162627549	-0.441462037372454	6.61780575	-7.94581873906816	1.96875520005339E-5	4.84654167325165E-4	2.94835619953691
ENSG00000103404	226033_at	ubiquitin specific peptidase 31	USP31	Homo sapiens	-0.524124866666669	-0.71900024101646	-0.329249492316877	7.20090273333333	-5.27139904411235	4.65841361791828E-4	0.00476072457120901	-0.432586688107769
ENSG00000103485	204044_at,242414_at	quinolinate phosphoribosyltransferase	QPRT	Homo sapiens	-1.15496633333333	-1.49742712497512	-0.812505541691553	7.44692783333333	-6.61007762622202	1.21496705297348E-4	0.00177420010915619	1.37474834904622
ENSG00000103494	213959_s_at	RPGRIP1-like	RPGRIP1L	Homo sapiens	-0.712423766666666	-1.02141829484841	-0.403429238484925	5.09653905	-4.51893090992135	0.00134573317659056	0.0105201546225463	-1.55835384709622
ENSG00000103534	219580_s_at,222904_s_at,240303_at,240304_s_at	RNA,U4 small nuclear 46,pseudogene,transmembrane channel-like 5	RNU4-46P,TMC5	Homo sapiens	-0.652270333333334	-0.864110731240443	-0.440429935426224	8.74876583333333	-6.03485630761443	0.00253037658228093	0.0169843102485773	-2.22387385636146
ENSG00000103591	202851_at	alpha- and gamma-adaptin binding protein	AAGAB	Homo sapiens	-0.7477313	-0.947195010692782	-0.548267589307218	5.83848691666667	-7.34733357272465	3.71449430423009E-5	7.59498788645401E-4	2.2694627519955
ENSG00000103671	203732_at	thyroid hormone receptor interactor 4	TRIP4	Homo sapiens	-0.616422100000002	-0.78250913241672	-0.450335067583284	8.01417895	-7.27428925482408	4.02423908667902E-5	8.01257363671433E-4	2.1837801432206
ENSG00000103707	235689_at	mitochondrial methionyl-tRNA formyltransferase	MTFMT	Homo sapiens	-0.559318900000001	-0.788742338293791	-0.329895461706211	7.97692155	-4.77826026854656	9.25040855113544E-4	0.00793483036607044	-1.1614821894474
ENSG00000103769	200864_s_at	RAB11A,member RAS oncogene family	RAB11A	Homo sapiens	-0.538967333333334	-0.75287485410879	-0.325059812557877	9.89837	-4.93837971824193	7.37491562532918E-4	0.00669250642016387	-0.921064972232478
ENSG00000103852	232734_at	tetratricopeptide repeat domain 23	TTC23	Homo sapiens	-0.764288166666668	-0.941982608358011	-0.586593724975325	4.14847401666667	-8.43007393038674	1.20927974717953E-5	3.45621380956826E-4	3.46903684313352
ENSG00000103978	212202_s_at,212204_at,223772_s_at	transmembrane protein 87A	TMEM87A	Homo sapiens	-1.11206266666667	-1.4445372889712	-0.965963925819917	9.243962	-14.9186965102219	4.65017243174159E-4	0.00475705159636368	8.67001859960865
ENSG00000103995	215170_s_at,239413_at	centrosomal protein 152kDa	CEP152	Homo sapiens	-0.636510933333333	-0.869783614017176	-0.40323825264949	8.1673345	-5.34798374778446	5.50824816751421E-4	0.00537791908140785	-0.610905538574674
ENSG00000104064	204618_s_at,206173_x_at	GA binding protein transcription factor,beta subunit 1	GABPB1	Homo sapiens	-0.890285166666668	-1.07852937426373	-0.702040959069603	8.10636408333333	-9.26948502113762	1.44045023314264E-4	0.00201423571603769	4.31615814190945
ENSG00000104067	214168_s_at	tight junction protein 1	TJP1	Homo sapiens	-0.627568333333333	-0.834797243551226	-0.420339423115439	8.0000435	-5.93551995171835	1.95249028416669E-4	0.00251833937925958	0.494816144315181
ENSG00000104093	212820_at	Dmx-like 2	DMXL2	Homo sapiens	-0.723850633333336	-0.984787100072255	-0.462914166594416	7.54361851666667	-5.43703679769432	3.72871271519562E-4	0.00402820327412212	-0.195472151546523
ENSG00000104131	208264_s_at,208985_s_at,238829_at	eukaryotic translation initiation factor 3,subunit J	EIF3J	Homo sapiens	-0.999339133333335	-1.34602319237088	-0.652655074295785	10.762262	-8.0369711838558	2.81752302122128E-4	0.00329162545267679	3.04825936122252
ENSG00000104147	213599_at	Opa interacting protein 5	OIP5	Homo sapiens	-0.818811833333335	-0.991501245710982	-0.646122420955688	9.79841625	-9.29322580552296	5.34724205644163E-6	1.99559926105657E-4	4.33915877902361
ENSG00000104164	224883_at	biogenesis of lysosomal organelles complex-1,pallidin,subunit 6	BLOC1S6	Homo sapiens	-0.531483533333335	-0.689220001754261	-0.373747064912408	8.0528589	-6.60398064022605	8.6342822937149E-5	0.00138724473819824	1.36706474338129
ENSG00000104218	1554873_at,221925_s_at,227105_at	centrosome and spindle pole associated protein 1	CSPP1	Homo sapiens	-0.822581200000001	-0.990173898283528	-0.654988501716474	7.4648425	-9.61992701873102	1.50435154278764E-4	0.00207686894737969	4.65061877696585
ENSG00000104320	202905_x_at,202906_s_at,202907_s_at,217299_s_at	nibrin	NBN	Homo sapiens	-1.227776	-1.53269771193457	-0.982929583824787	9.173415	-13.3755202517364	3.40662728623013E-5	7.15159202206828E-4	7.66675001339657
ENSG00000104341	1554679_a_at,208029_s_at,208767_s_at,214039_s_at	lysosomal protein transmembrane 4 beta	LAPTM4B	Homo sapiens	-1.222091	-1.38038697015555	-1.06379502984445	11.39967175	-15.1314928830904	2.2353441810457E-5	5.28393614780258E-4	8.79982134194311
ENSG00000104343	218521_s_at,222656_at,222657_s_at,241887_at	ubiquitin-conjugating enzyme E2W (putative)	UBE2W	Homo sapiens	-0.928573733333335	-1.25207396629092	-0.68021436012623	7.64526948333333	-10.8798081562114	0.00209529468347677	0.0146785565337148	5.76983043345139
ENSG00000104356	213449_at	processing of precursor 1,ribonuclease P/MRP subunit (S. cerevisiae)	POP1	Homo sapiens	-1.08904636666667	-1.30485616594562	-0.873236567387719	7.31395935	-9.89061508463711	3.15037732191371E-6	1.40887988523451E-4	4.90174496653852
ENSG00000104369	1553533_at,229139_at	junctophilin 1	JPH1	Homo sapiens	-1.13369	-1.39004404398969	-0.877335956010311	8.02166183333333	-12.1561341708117	9.59755525760382E-6	2.9697019451584E-4	6.78729225576557
ENSG00000104375	204068_at,211078_s_at	serine/threonine kinase 3	STK3	Homo sapiens	-0.726436666666665	-0.899173203443712	-0.558420950471623	8.575229	-8.4741459665784	1.31411751938198E-4	0.00188185896731822	3.5152182002556
ENSG00000104388	208731_at,208732_at,208734_x_at	RAB2A,member RAS oncogene family	RAB2A	Homo sapiens	-0.668580666666667	-0.81928299221034	-0.517878341122994	10.4464981666667	-8.69524755307574	4.47360796827688E-5	8.67972021524267E-4	3.74397245022725
ENSG00000104412	203584_at	ER membrane protein complex subunit 2	EMC2	Homo sapiens	-0.529012833333336	-0.711710839983183	-0.346314826683489	9.29174475	-5.67519109652912	2.72569662768181E-4	0.00321864124276568	0.138658804230626
ENSG00000104413	219121_s_at,225846_at	epithelial splicing regulatory protein 1	ESRP1	Homo sapiens	-0.609803666666664	-0.78640574938995	-0.433201583943378	10.1964508333333	-6.94184734481969	7.13059464096733E-5	0.0012107352198268	1.78570379030126
ENSG00000104447	224218_s_at	trichorhinophalangeal syndrome I	TRPS1	Homo sapiens	-0.552743299999999	-0.71437537167287	-0.391111228327129	6.07477718333333	-6.702611365945	7.69131951577046E-5	0.00127760010513075	1.4907745327741
ENSG00000104450	210117_at	sperm associated antigen 1	SPAG1	Homo sapiens	-1.09100203333333	-1.38005308442732	-0.801950982239352	8.16616031666667	-7.39774058700116	3.51595742601222E-5	7.32323703875117E-4	2.32822409344133
ENSG00000104472	231764_at	chromatin accessibility complex 1	CHRAC1	Homo sapiens	-0.530077666666667	-0.704111222426308	-0.356044110907027	8.61833183333333	-5.96972883270038	1.87000978068522E-4	0.00243662487568862	0.54091948402997
ENSG00000104497	229618_at	sorting nexin 16	SNX16	Homo sapiens	-0.699498300000001	-1.03792641897836	-0.361070181021642	6.23313725	-4.05105663024019	0.00271182769854417	0.0179047433181865	-2.2965986878298
ENSG00000104517	208882_s_at,208883_at,208884_s_at	ubiquitin protein ligase E3 component n-recognin 5	UBR5	Homo sapiens	-0.818069266666666	-1.01962104784919	-0.616517485484141	8.29145583333333	-7.95520778887951	9.70440868453955E-4	0.0082312836616072	2.95868810352553
ENSG00000104522	36936_at	tissue specific transplantation antigen P35B	TSTA3	Homo sapiens	-0.510225333333338	-0.665268645096351	-0.355182021570325	9.79878266666667	-6.44996076233099	1.0367934985105E-4	0.00158564152534438	1.17136137178752
ENSG00000104524	218944_at	pyrroline-5-carboxylate reductase-like	PYCRL	Homo sapiens	-0.524471033333334	-0.67516543116456	-0.373776635502107	6.67541795	-6.82138388063441	6.70183143340023E-5	0.00116131992400613	1.63809852805774
ENSG00000104537	208323_s_at	annexin A13	ANXA13	Homo sapiens	-3.60690326666667	-3.83421893961215	-3.37958759372119	8.1174147	-31.0994856042418	1.08750869006728E-10	1.33287438262359E-7	15.0131355243709
ENSG00000104738	212141_at,212142_at,222036_s_at,222037_at	minichromosome maintenance complex component 4	MCM4	Homo sapiens	-1.2028469	-1.44597878637564	-0.959715013624359	9.51676866666667	-13.3308735918758	3.72998946425047E-6	1.58582561398052E-4	7.63598600510791
ENSG00000104824	202072_at,221860_at,35201_at	4)-dienoyl-CoA isomerase,5)-Delta(2,Delta(3,heterogeneous nuclear ribonucleoprotein L,mitochondrial	ECH1,HNRNPL	Homo sapiens	-0.91264	-1.17935061274975	-0.645929387250251	9.04475291666667	-6.70667549524543	9.18083445808109E-4	0.00788876511072739	1.49584528419707
ENSG00000104856	205205_at	v-rel reticuloendotheliosis viral oncogene homolog B	RELB	Homo sapiens	-0.506321866666665	-0.749268505245819	-0.263375228087512	5.13739426666667	-4.08473494037842	0.00257580139965106	0.01722293524837	-2.2425635381203
ENSG00000104946	218466_at	TBC1 domain family,member 17,microRNA 4750	MIR4750,TBC1D17	Homo sapiens	-0.801062100000001	-1.01478060765297	-0.587343592347028	7.21889528333333	-7.34635892147163	3.71845179487771E-5	7.60023745364257E-4	2.2683236188373
ENSG00000105127	203847_s_at	A kinase (PRKA) anchor protein 8	AKAP8	Homo sapiens	-0.521658800000003	-0.680025124552118	-0.363292475447887	7.2101193	-6.45612293592078	1.02917303434934E-4	0.00157789848691029	1.17925081102903
ENSG00000105464	229883_at	N-methyl D-aspartate 2D,glutamate receptor,ionotropic	GRIN2D	Homo sapiens	-0.945150466666666	-1.15765353376654	-0.732647399566788	5.60229696666667	-8.71733711856132	9.15075656304805E-6	2.8704395587186E-4	3.76656182083413
ENSG00000105738	213600_at	signal-induced proliferation-associated 1 like 3	SIPA1L3	Homo sapiens	-0.669948033333336	-0.837967500532998	-0.501928566133674	6.89118888333333	-7.81501119323522	2.2546348872719E-5	5.31574654858091E-4	2.80341123493974
ENSG00000105793	234311_s_at,239773_at	GTP-binding protein 10 (putative)	GTPBP10	Homo sapiens	-0.777339500000001	-0.998488410043421	-0.556190589956581	8.44899	-6.88928298792537	2.13442106315062E-4	0.00268768935116905	1.72151931725454
ENSG00000105810	243000_at	cyclin-dependent kinase 6	CDK6	Homo sapiens	-0.728714266666666	-1.04000181075945	-0.417426722573886	5.8378958	-4.58821351766484	0.00121633099069889	0.00975831209339134	-1.4514320623046
ENSG00000105939	213051_at,220104_at	antiviral 1,zinc finger CCCH-type	ZC3HAV1	Homo sapiens	-1.41885216666667	-1.62976013431336	-1.20794419901997	8.95933866666667	-13.1853678980576	5.94999688497425E-5	0.00106556200355705	7.53499863250544
ENSG00000105948	219758_at,233999_s_at,235949_at	tetratricopeptide repeat domain 26	TTC26	Homo sapiens	-0.970272333333334	-1.15090789042004	-0.789636776246623	6.8818076	-10.5278210956888	8.8178188783929E-4	0.00765260709803384	5.46949487042243
ENSG00000105968	212206_s_at	H2A histone family,member V	H2AFV	Homo sapiens	-0.543739666666667	-0.729795347222197	-0.357683986111138	8.45600583333333	-5.72790984102425	2.54573857182283E-4	0.00306312184010593	0.21154586686193
ENSG00000105983	224410_s_at,236357_at	limb region 1 homolog (mouse)	LMBR1	Homo sapiens	-0.857639033333333	-1.06808048520671	-0.647197581459959	8.19126053333333	-8.58679665888308	1.88581440364354E-5	4.69735318994126E-4	3.6323737634057
ENSG00000105993	208810_at,208811_s_at,209015_s_at	DnaJ (Hsp40) homolog,member 6,subfamily B	DNAJB6,RP11-676M6.1	Homo sapiens	-0.896917666666667	-1.07010119377443	-0.723734139558903	9.04198683333333	-10.1506555105007	6.65661859990215E-5	0.00115539879984016	5.13731070110758
ENSG00000105996	214457_at	homeobox A2	HOXA2	Homo sapiens	-1.2938817	-1.55986753502802	-1.02789586497198	6.08209881666667	-9.53419768382896	4.30533218756853E-6	1.74365953596526E-4	4.56978970918329
ENSG00000105997	235521_at	homeobox A3	HOXA3	Homo sapiens	-1.10768656666667	-1.25193766064092	-0.963435472692415	8.16413321666667	-15.050324521026	7.96775570107572E-8	1.13152478689952E-5	8.75053880718884
ENSG00000106004	213844_at	homeobox A5	HOXA5	Homo sapiens	-0.756794533333334	-0.921151971955076	-0.592437094711592	8.39827773333333	-9.02478185026857	6.8451378260373E-6	2.36552342409684E-4	4.07609952966426
ENSG00000106006	208557_at	homeobox A6	HOXA6	Homo sapiens	-0.524771866666666	-0.774862073756521	-0.274681659576811	4.990971	-4.11265187363766	0.00246852439010264	0.0166748914046036	-2.19787216265193
ENSG00000106012	217124_at	IQ motif containing E	IQCE	Homo sapiens	-0.852484500000003	-1.04711069606637	-0.657858303933635	6.06824671666667	-8.5848613966071	1.03965306528718E-5	3.14566262900705E-4	3.63037179212375
ENSG00000106025	219274_at,230625_s_at	tetraspanin 12	TSPAN12	Homo sapiens	-1.4954562	-1.73576688202627	-1.25514551797373	6.02923233333333	-12.1968789224971	1.65219192248269E-4	0.00222514359388748	6.81805755840806
ENSG00000106031	231786_at,238571_at,238808_at	homeobox A13	HOXA13	Homo sapiens	-1.33043216666667	-1.55853284104863	-1.10233149228471	8.36858616666667	-11.4317905354972	8.93934365621009E-6	2.82755093135363E-4	6.22307640299343
ENSG00000106066	208146_s_at	carboxypeptidase,vitellogenic-like	CPVL	Homo sapiens	-2.48188483333333	-2.73062377356111	-2.23314589310556	4.65017881666667	-19.5562660299795	7.53296583585935E-9	2.33217146443827E-6	11.1212441156812
ENSG00000106069	213385_at	chimerin 2	CHN2	Homo sapiens	-1.80508703333334	-2.15236387186803	-1.45781019479864	5.60141988333333	-10.1875656010388	2.44601913397657E-6	1.19564338904998E-4	5.17030750659191
ENSG00000106086	220157_x_at	family A (phosphoinositide binding specific) member 8,family A member 8 pseudogene 1,pleckstrin homology domain containing	PLEKHA8,PLEKHA8P1	Homo sapiens	-0.538268866666667	-0.697570285650631	-0.378967447682703	6.8698822	-6.62258754124507	8.44718163017662E-5	0.00136440075518436	1.3904986887628
ENSG00000106125	1557141_at	INMT-FAM188B readthrough (non-protein coding),family with sequence similarity 188,member B	FAM188B,INMT-FAM188B	Homo sapiens	-0.829328866666667	-1.02986046160304	-0.628797271730294	5.90400556666667	-8.10572872829258	1.67190230998638E-5	4.32000277875733E-4	3.12302753632518
ENSG00000106144	208050_s_at,209811_at,209812_x_at,211140_s_at,226032_at,34449_at	apoptosis-related cysteine peptidase,caspase 2	CASP2	Homo sapiens	-1.40013503333333	-1.63127648820937	-1.1689935784573	8.88983083333333	-11.8724451236923	8.53965272597208E-5	0.0013752739699338	6.57027078904236
ENSG00000106244	217624_at	PDGFA associated protein 1	PDAP1	Homo sapiens	-0.654066733333334	-0.82071952981972	-0.487413936846948	3.6671967	-7.69232360840595	2.56443750901661E-5	5.79188583916127E-4	2.66574422114434
ENSG00000106302	220249_at	hyaluronoglucosaminidase 4	HYAL4	Homo sapiens	-0.573442400000002	-0.839229734766648	-0.307655065233356	4.89382916666667	-4.22866820270046	0.00207092202870283	0.0145518136382633	-2.01314068627701
ENSG00000106344	218593_at	RNA binding motif protein 28	RBM28	Homo sapiens	-0.710767333333335	-0.899892386893378	-0.521642279773292	8.65507	-7.36591132955656	3.63993324901407E-5	7.5212906420954E-4	2.29115428991617
ENSG00000106462	203358_s_at	enhancer of zeste homolog 2 (Drosophila)	EZH2	Homo sapiens	-0.998711999999999	-1.19444522051761	-0.802978779482388	9.22405933333333	-10.0005484288848	2.86651342599223E-6	1.32905041165054E-4	5.00199881023069
ENSG00000106477	225484_at,225485_at	centrosomal protein 41kDa	CEP41	Homo sapiens	-1.11763383333334	-1.29044945349769	-0.944818213168976	6.13877198333333	-12.6754865049435	2.71135432135499E-4	0.00320664714514566	7.17209500851263
ENSG00000106526	223874_at	ARP3 actin-related protein 3 homolog C (yeast)	ACTR3C	Homo sapiens	-2.17070336666667	-2.43704195397897	-1.90436477935436	6.28235301666667	-15.974029383875	4.67447524577118E-8	7.93717186529625E-6	9.29532768800039
ENSG00000106538	209496_at	retinoic acid receptor responder (tazarotene induced) 2	RARRES2	Homo sapiens	-1.25313676666667	-1.57398794100442	-0.932285592328919	5.61609761666667	-7.65496007748499	2.66781013482505E-5	5.97552311026463E-4	2.62348370604146
ENSG00000106554	217972_at	coiled-coil-helix-coiled-coil-helix domain containing 3,coiled-coil-helix-coiled-coil-helix domain containing 3 pseudogene 3	CHCHD3,CHCHD3P3	Homo sapiens	-0.524592	-0.725855106897708	-0.323328893102292	9.68718733333333	-5.10864331981325	5.81948499464755E-4	0.00561759078535231	-0.66936132934168
ENSG00000106615	201452_at	Ras homolog enriched in brain	RHEB	Homo sapiens	-0.923055799999998	-1.20725442079701	-0.638857179202987	6.3518416	-6.36581598688683	1.14722319875155E-4	0.00170493145941128	1.06312980082488
ENSG00000106617	218292_s_at	AMP-activated,gamma 2 non-catalytic subunit,protein kinase	PRKAG2	Homo sapiens	-0.5431064	-0.714331934845259	-0.371880865154741	7.034302	-6.2167654184009	1.37551362402232E-4	0.00194733835819317	0.869102943684449
ENSG00000106688	206396_at,213664_at	member 1,solute carrier family 1 (neuronal/epithelial high affinity glutamate transporter,system Xag)	SLC1A1	Homo sapiens	-1.36024266666667	-1.53716409389294	-1.18332123944039	9.12689866666667	-15.0689867174295	1.10589080986853E-7	1.42269600069557E-5	8.76189469114485
ENSG00000106785	203147_s_at,203148_s_at,210846_x_at	tripartite motif containing 14	TRIM14	Homo sapiens	-0.894988000000001	-1.07683487063485	-0.713141129365156	8.92763983333333	-9.64627128567927	9.77503452185677E-5	0.00151984578973873	4.67533061349068
ENSG00000106927	205477_s_at	alpha-1-microglobulin/bikunin precursor	AMBP	Homo sapiens	-0.882044633333334	-1.13726744005345	-0.626821826613219	5.16704778333333	-6.77359416388678	7.08222740433138E-5	0.00120554415732197	1.57903595455078
ENSG00000106991	201808_s_at,201809_s_at	endoglin	ENG	Homo sapiens	-1.16642246666667	-1.407330866937	-0.925514066396338	6.545166	-9.4896899521133	1.22417126765848E-5	3.47917919613707E-4	4.52757562415531
ENSG00000106992	202587_s_at	adenylate kinase 1	AK1,RP11-203J24.9	Homo sapiens	-0.795483166666669	-0.990200730624011	-0.600765602709326	9.14985191666667	-8.00707612239904	1.84872169337321E-5	4.640902598034E-4	3.01559309695562
ENSG00000106993	219343_at,228561_at,235787_at	cell division cycle 37-like 1	CDC37L1	Homo sapiens	-1.22929346666667	-1.44236096348678	-1.01622596984656	6.75328441666667	-11.3080172107679	3.80370449918606E-5	7.71106946581379E-4	6.12326152939257
ENSG00000107020	218992_at	C-terminal lysine transmembrane protein,plasminogen receptor	PLGRKT	Homo sapiens	-0.524565333333332	-0.715940791646969	-0.333189875019694	7.67228113333333	-5.37231455867565	4.0657022508041E-4	0.00430882478315011	-0.287661156197424
ENSG00000107104	213005_s_at	KN motif and ankyrin repeat domains 1	KANK1	Homo sapiens	-1.27431226666667	-1.4751262700444	-1.07349826328893	6.98561846666667	-12.4374102687758	4.32107120079036E-7	3.65448533755107E-5	6.99765669679013
ENSG00000107201	218943_s_at,222793_at	DEAD (Asp-Glu-Ala-Asp) box polypeptide 58	DDX58	Homo sapiens	-1.29141493333333	-1.5667370955649	-1.01609277110177	5.7108922	-13.6321724137021	5.85790150654774E-6	2.126698305913E-4	7.84160485300425
ENSG00000107262	202387_at,211475_s_at,229720_at	BCL2-associated athanogene	BAG1	Homo sapiens	-1.6399235	-1.91119690724899	-1.36865009275102	8.20137111666667	-11.8485296070719	5.4860765401754E-5	0.00100651988798243	6.55174704081853
ENSG00000107341	226954_at	ubiquitin-conjugating enzyme E2R 2	UBE2R2	Homo sapiens	-0.767663366666667	-0.948661789821033	-0.586664943512301	7.56516948333333	-8.31273844653457	1.35807066631872E-5	3.72753582735824E-4	3.34512192890061
ENSG00000107371	223490_s_at	exosome component 3	EXOSC3	Homo sapiens	-0.507383166666667	-0.730108208148407	-0.284658125184927	8.35612041666667	-4.46493455074776	0.00145675731781158	0.0111396092799088	-1.64212847008218
ENSG00000107485	209604_s_at	GATA binding protein 3	GATA3	Homo sapiens	-1.79872386666667	-2.2490468248201	-1.34840090851324	5.2999859	-7.82867924667997	2.22273810209753E-5	5.26728897126121E-4	2.8186444699123
ENSG00000107731	226899_at	unc-5 homolog B (C. elegans)	UNC5B	Homo sapiens	-0.627710500000001	-0.813397834501822	-0.44202316549818	4.94552341666667	-6.62559983435792	8.41730874982384E-5	0.00136164595961128	1.39428823450076
ENSG00000107890	205705_at,205706_s_at	ankyrin repeat domain 26	ANKRD26	Homo sapiens	-0.755873266666667	-1.0118252109538	-0.499921322379534	5.96747283333333	-6.32073636040778	2.35574345876096E-4	0.00289764395068067	1.00476014721929
ENSG00000107929	214216_s_at	La ribonucleoprotein domain family,member 4B	LARP4B	Homo sapiens	-1.08280033333333	-1.42171679713124	-0.743883869535426	6.34097873333333	-6.26186651424162	1.30162455363404E-4	0.00186715374625906	0.928126901133258
ENSG00000107937	218238_at	GTP binding protein 4	GTPBP4	Homo sapiens	-0.526498833333333	-0.736121629864732	-0.316876036801935	10.1422939166667	-4.92274107735759	7.53870890215922E-4	0.0068083731289322	-0.94438836855281
ENSG00000108106	202779_s_at	ubiquitin-conjugating enzyme E2S,ubiquitin-conjugating enzyme E2S pseudogene 1,ubiquitin-conjugating enzyme E2S pseudogene 2	UBE2S,UBE2SP1,UBE2SP2	Homo sapiens	-0.586720666666668	-0.790703349838285	-0.382737983495052	11.7959198333333	-5.6374950940542	2.86279185588874E-4	0.00333027967490887	0.0863029060026914
ENSG00000108179	201489_at,201490_s_at	peptidylprolyl isomerase F	PPIF	Homo sapiens	-0.947915166666665	-1.13910665464775	-0.756723678685574	9.87366716666667	-9.71737605415624	9.23564606358997E-6	2.88878117006168E-4	4.74173481567928
ENSG00000108244	218963_s_at	keratin 23 (histone deacetylase inducible)	KRT23	Homo sapiens	-1.26578406666667	-1.46042696865085	-1.07114116468249	4.75544326666667	-12.7458600215124	3.48310275966161E-7	3.19564794478698E-5	7.22303826052772
ENSG00000108256	224938_at	nuclear fragile X mental retardation protein interacting protein 2	NUFIP2	Homo sapiens	-0.5806206	-0.819674304559902	-0.341566895440099	8.03581136666667	-4.7604176089933	9.48912851684444E-4	0.00809009982314782	-1.18849344786002
ENSG00000108384	206066_s_at,209849_s_at	RAD51 homolog C (S. cerevisiae)	RAD51C	Homo sapiens	-0.589835633333334	-0.779852574760521	-0.417859219570578	7.81754688333333	-6.72218109935996	9.66705422680858E-4	0.0082123398050149	1.51517201031162
ENSG00000108439	222653_at	pyridoxamine 5'-phosphate oxidase	PNPO	Homo sapiens	-0.679018266666668	-0.9093452879673	-0.448691245366037	6.92502006666667	-5.77809472807972	2.38632123608421E-4	0.00292596243194395	0.280568886385823
ENSG00000108443	211578_s_at	70kDa,Uncharacterized protein ,polypeptide 1,ribosomal protein S6 kinase	AC126365.1,RP11-178C3.1,RPS6KB1	Homo sapiens	-0.623094833333335	-0.782356003570743	-0.463833663095926	6.87368835	-7.66818070258955	2.63072143635543E-5	5.9118246828086E-4	2.63845507646108
ENSG00000108474	205873_at	class L,phosphatidylinositol glycan anchor biosynthesis	PIGL	Homo sapiens	-0.955934233333333	-1.13586272077893	-0.776005745887737	5.27322268333333	-10.4130073871084	2.02688126225334E-6	1.04350031086348E-4	5.3695338652863
ENSG00000108622	213620_s_at	intercellular adhesion molecule 2	ICAM2	Homo sapiens	-0.590576266666668	-0.835786568367954	-0.345365964965381	5.0512862	-4.72047138623425	0.0010047831003183	0.00845437303938181	-1.24912568055234
ENSG00000108654	225886_at	DEAD (Asp-Glu-Ala-Asp) box helicase 5	DDX5	Homo sapiens	-0.629952866666668	-0.785155568697841	-0.474750164635494	8.0341569	-7.95530563879253	1.9496204301617E-5	4.81075048464027E-4	2.95879572921635
ENSG00000108953	210317_s_at	epsilon polypeptide,tyrosine 3-monooxygenase/tryptophan 5-monooxygenase activation protein	YWHAE	Homo sapiens	-0.551127833333334	-0.869393031438295	-0.232862635228373	9.16370808333333	-3.39399566978319	0.00762124878725734	0.0393588152869836	-3.37347207872553
ENSG00000109133	218465_at,222642_s_at,225492_at,235907_at,238831_at	transmembrane protein 33	TMEM33	Homo sapiens	-0.770519133333333	-1.15119458415173	-0.493988725868911	9.72377366666667	-7.06693721970853	0.00308495334295947	0.0196998159339301	-2.43181183881936
ENSG00000109452	223878_at	105kDa,inositol polyphosphate-4-phosphatase,type II	INPP4B	Homo sapiens	-0.812191766666668	-1.19355532455896	-0.430828208774376	4.10491411666667	-4.17414453547818	0.0022485786380832	0.0155013285887277	-2.09975578431851
ENSG00000109466	219157_at	kelch-like family member 2	KLHL2	Homo sapiens	-0.545295666666668	-0.695410855184897	-0.395180478148439	8.46155216666667	-7.11959847728963	4.77747145846633E-5	9.08550441710076E-4	2.00022004445097
ENSG00000109618	1553167_a_at	Sep (O-phosphoserine) tRNA:Sec (selenocysteine) tRNA synthase	SEPSECS	Homo sapiens	-0.573523833333334	-0.75269729488481	-0.394350371781858	5.75223525	-6.27373076277672	1.2829112515769E-4	0.00184684498894068	0.943608351547049
ENSG00000109674	219502_at	nei endonuclease VIII-like 3 (E. coli)	NEIL3	Homo sapiens	-0.748891533333335	-0.904153065963145	-0.593630000703525	7.01303243333333	-9.45372887152923	4.6261114036498E-6	1.82096933761377E-4	4.49334175252352
ENSG00000109689	225246_at	stromal interaction molecule 2	STIM2	Homo sapiens	-0.612158600000001	-0.797484594175241	-0.426832605824761	7.0764431	-6.47404490754788	1.00735374507925E-4	0.00155059307466803	1.20216799117669
ENSG00000109787	219657_s_at,225140_at	Kruppel-like factor 3 (basic)	KLF3	Homo sapiens	-0.712746500000001	-0.927169327996979	-0.498323672003022	7.8230349	-6.51496616827879	3.85015230173507E-4	0.00413082961337058	1.25433705993857
ENSG00000109794	214889_at,214890_s_at,222291_at	family with sequence similarity 149,member A	FAM149A	Homo sapiens	-0.821073766666667	-1.18152421515834	-0.460623318174991	7.13829835	-4.58069669549986	0.00145742765608734	0.0111431767720005	-1.64261447120039
ENSG00000109854	207180_s_at	30kDa,HIV-1 Tat interactive protein 2	HTATIP2	Homo sapiens	-0.640091666666667	-0.799340623522145	-0.480842709811188	9.60852716666667	-7.87795812445679	2.11176965042149E-5	5.09087326440896E-4	2.87339549735093
ENSG00000110172	218566_s_at	cysteine and histidine-rich domain (CHORD) containing 1	CHORDC1,RP11-737O24.3	Homo sapiens	-1.18243333333333	-1.45844497607507	-0.906421690591596	9.986551	-8.39648184559187	1.24996464418352E-5	3.52123771707782E-4	3.4337047965469
ENSG00000110195	204437_s_at	folate receptor 1 (adult)	FOLR1	Homo sapiens	-0.676472866666668	-0.943542444909169	-0.409403288424167	5.6820477	-4.9644832777672	7.10996587728613E-4	0.00650497631092067	-0.882210698240585
ENSG00000110218	204715_at	pannexin 1	PANX1	Homo sapiens	-0.538094700000001	-0.741447760425622	-0.334741639574381	6.51651188333333	-5.1862815836875	5.23090479806032E-4	0.00517740260380065	-0.555946378043732
ENSG00000110274	1558953_s_at	centrosomal protein 164kDa	CEP164	Homo sapiens	-0.553013833333336	-0.754481160165193	-0.351546506501478	7.89316591666667	-5.3799651453676	4.02420795771307E-4	0.00427479250219471	-0.276732919232391
ENSG00000110315	219104_at	ring finger protein 141	RNF141	Homo sapiens	-0.611815033333334	-0.774660306990849	-0.44896975967582	8.11169581666667	-7.36364896322046	3.64892516863451E-5	7.52565007903025E-4	2.28851490542486
ENSG00000110422	207764_s_at,210148_at	homeodomain interacting protein kinase 3	HIPK3	Homo sapiens	-0.795563000000001	-1.06853586218582	-0.522590137814183	6.07881946666667	-6.14840753920982	2.59799121937822E-4	0.00311093232412405	0.779120487822198
ENSG00000110492	209035_at	diacylglycerol kinase,midkine (neurite growth-promoting factor 2),zeta	DGKZ,MDK	Homo sapiens	-1.82699493333333	-2.27864284807102	-1.37534701859564	6.9143243	-7.92839765760947	2.0044302047349E-5	4.90784690747337E-4	2.92916030678703
ENSG00000110713	203194_s_at,203195_s_at,210793_s_at	nucleoporin 98kDa	NUP98	Homo sapiens	-0.854976000000002	-1.05882099282391	-0.651131007176095	9.20368583333333	-8.22057066220754	1.06085938237218E-4	0.00161221055001578	3.24679150650138
ENSG00000110768	202453_s_at	62kDa,general transcription factor IIH,polypeptide 1	GTF2H1	Homo sapiens	-0.510736000000003	-0.67604985918786	-0.345422140812146	8.656461	-6.05529488287201	1.67977960848331E-4	0.0022482214787181	0.655533437240584
ENSG00000110777	205267_at	POU class 2 associating factor 1	POU2AF1	Homo sapiens	-1.57719733333334	-1.87142690006724	-1.28296776659943	6.1107522	-10.5062519860271	1.87718265881448E-6	9.86874633371941E-5	5.45079218657054
ENSG00000110911	203123_s_at,203124_s_at	member 2,solute carrier family 11 (proton-coupled divalent metal ion transporters)	SLC11A2	Homo sapiens	-0.813646399999999	-1.00695129107665	-0.620341508923352	8.39338505	-9.614714579468	1.44612503679954E-5	3.89876165616444E-4	4.64572230203266
ENSG00000110931	210787_s_at	beta,calcium/calmodulin-dependent protein kinase kinase 2	CAMKK2	Homo sapiens	-0.594789933333335	-0.815478983501155	-0.374100883165515	6.1100864	-5.28239550994408	4.58952120498743E-4	0.0047158818245196	-0.416724528353322
ENSG00000111203	220589_s_at,226295_at	integrin alpha FG-GAP repeat containing 2	ITFG2	Homo sapiens	-0.7817079	-0.973493691868814	-0.589922108131186	7.65722961666667	-7.98870091210115	2.00431367180517E-4	0.0025688197375984	2.9954668144859
ENSG00000111331	218400_at,232666_at	100kDa,2'-5'-oligoadenylate synthetase 3	OAS3	Homo sapiens	-2.08601403333333	-2.33535127486738	-1.83667679179929	8.04536315	-16.3975198868167	1.22965012313848E-4	0.00178901331779129	9.53385178817048
ENSG00000111335	204972_at,228607_at	2'-5'-oligoadenylate synthetase 2,69/71kDa	OAS2	Homo sapiens	-2.52672973333333	-2.80957881156072	-2.24388065510595	5.1151158	-17.508627947582	1.07140231410406E-6	6.74872367783862E-5	10.1288240667558
ENSG00000111445	203210_s_at	36.5kDa,replication factor C (activator 1) 5	RFC5	Homo sapiens	-0.566917500000002	-0.745215548505986	-0.388619451494018	8.41093158333333	-6.23191275236083	1.3502020704421E-4	0.0019208251096558	0.888956784416124
ENSG00000111665	221436_s_at	cell division cycle associated 3	CDCA3	Homo sapiens	-0.6987255	-0.939308621801654	-0.458142378198346	8.96103108333333	-5.69232290621281	2.66575165349023E-4	0.0031691665939243	0.162387300987495
ENSG00000111666	221675_s_at	choline phosphotransferase 1	CHPT1	Homo sapiens	-0.670514333333331	-0.819688734155737	-0.521339932510926	8.8948015	-8.80971491895427	8.37919905598058E-6	2.70845653366361E-4	3.86051696694849
ENSG00000111701	207158_at	apolipoprotein B mRNA editing enzyme,catalytic polypeptide 1	APOBEC1	Homo sapiens	-0.7923095	-1.07490707844478	-0.509711921555221	4.17571028333333	-5.49508631020482	3.45202231056827E-4	0.00381291914030444	-0.113291595434576
ENSG00000111711	218193_s_at	golgi transport 1B	GOLT1B	Homo sapiens	-0.65413166666667	-0.836136243705191	-0.472127089628149	9.09412583333333	-7.04418827633375	5.19933900388319E-5	9.69225571214842E-4	1.90968613114499
ENSG00000111737	205461_at	RAB35,member RAS oncogene family	RAB35	Homo sapiens	-0.730777400000003	-1.02234408152599	-0.439210718474019	6.7064039	-4.91241789775003	7.64896654519814E-4	0.00687813324816221	-0.959803094152105
ENSG00000111790	223263_s_at,233898_s_at	FGFR1 oncogene partner 2	FGFR1OP2	Homo sapiens	-0.699229	-0.845740072004895	-0.552717927995104	8.17983616666667	-9.3539937848531	2.23501916460751E-4	0.00278931003937264	4.39780258255684
ENSG00000111801	38241_at	butyrophilin,member A3,subfamily 3	BTN3A3	Homo sapiens	-0.676662400000001	-1.04765308121878	-0.305671718781223	5.04449733333333	-3.57484433122551	0.00570473819216522	0.0314993496926513	-3.07337214436436
ENSG00000111817	218854_at	dermatan sulfate epimerase	DSE	Homo sapiens	-2.111279	-2.36992612416061	-1.85263187583939	5.28099496666667	-15.9987504780689	4.61007459458005E-8	7.86971676673957E-6	9.30943920838777
ENSG00000111832	240214_at	RWD domain containing 1	RWDD1	Homo sapiens	-0.500397266666667	-0.762755980371859	-0.238038552961475	4.62876846666667	-3.73824298334918	0.00440557994375747	0.0259395954582101	-2.80438231271412
ENSG00000111845	218886_at	PAK1 interacting protein 1	PAK1IP1	Homo sapiens	-0.580720333333336	-0.773470939831591	-0.38796972683508	8.8610255	-5.90499277331058	2.02942817698901E-4	0.00258961739048308	0.453538462104149
ENSG00000111850	213312_at	small integral membrane protein 8	SMIM8	Homo sapiens	-0.588523600000002	-0.773693753221277	-0.403353446778727	6.60841053333333	-6.22932497481635	1.35449024822025E-4	0.0019250521008953	0.885567130218571
ENSG00000111875	203428_s_at	ASF1 anti-silencing function 1 homolog A (S. cerevisiae)	ASF1A	Homo sapiens	-0.509931	-0.730902898399256	-0.288959101600744	9.1135995	-4.52295699969358	0.00133782474327285	0.0104748056477793	-1.55212292650452
ENSG00000111877	219673_at	minichromosome maintenance complex component 9	MCM9	Homo sapiens	-0.791299666666666	-1.05275865625334	-0.529840677079997	6.05140483333333	-5.93178628165361	1.96172835836279E-4	0.00252727375102464	0.489774518499107
ENSG00000111880	204207_s_at,204208_at,211849_s_at	RNA guanylyltransferase and 5'-phosphatase	RNGTT	Homo sapiens	-1.16643876666667	-1.47335579550389	-0.859521737829448	7.56615646666667	-9.27728120345712	5.98244113733332E-5	0.00107067093022487	4.32371684846154
ENSG00000111885	208116_s_at	alpha,class 1A,mannosidase,member 1	MAN1A1	Homo sapiens	-0.616490800000001	-0.814251238884845	-0.418730361115157	6.03544243333333	-6.10991648083812	1.56938365819609E-4	0.00214418442209866	0.728174792341341
ENSG00000111911	226533_at,226537_at	histidine triad nucleotide binding protein 3	HINT3	Homo sapiens	-0.845295966666667	-1.16601281193453	-0.524579121398808	5.26197675	-5.16577060228919	0.00499919826594742	0.0285135786762649	-2.93609192680367
ENSG00000111912	225344_at	nuclear receptor coactivator 7	NCOA7	Homo sapiens	-0.84817066666667	-1.0114085405696	-0.684932792763738	8.58890833333333	-10.1838128594993	2.45375780688615E-6	1.1976402264793E-4	5.1669575581621
ENSG00000112029	234863_x_at	F-box protein 5	FBXO5	Homo sapiens	-0.552770333333331	-0.707009252375784	-0.398531414290879	8.5313715	-7.02423196286361	5.31766231306903E-5	9.86238761760683E-4	1.8856111057908
ENSG00000112159	212693_at	MDN1,midasin homolog (yeast)	MDN1	Homo sapiens	-0.864935400000001	-1.13530447093034	-0.594566329069665	7.04660436666667	-6.27010414734365	1.28860026555703E-4	0.00185357062665958	0.938878044891314
ENSG00000112234	209943_at	F-box and leucine-rich repeat protein 4	FBXL4	Homo sapiens	-0.642424266666666	-0.95524495066686	-0.329603582666472	6.27259066666667	-4.02508046897704	0.00282193190694845	0.0184533329974733	-2.33836495200917
ENSG00000112245	200730_s_at	member 1,protein tyrosine phosphatase type IVA	PTP4A1	Homo sapiens	-0.798757333333334	-1.06018362073544	-0.537331045931225	9.045608	-5.98843988214766	1.82649966849744E-4	0.00239481701139323	0.566068294464634
ENSG00000112249	212815_at	activating signal cointegrator 1 complex subunit 3	ASCC3	Homo sapiens	-0.799825433333332	-0.984046257379173	-0.615604609287491	8.46808195	-8.50951053645481	1.11872354366869E-5	3.29027486552371E-4	3.55213373764213
ENSG00000112297	212543_at	absent in melanoma 1	AIM1	Homo sapiens	-0.871008166666666	-1.08914958350021	-0.652866749833126	9.13070541666667	-7.82586205630826	2.22927191434912E-5	5.2723382950787E-4	2.81550636109411
ENSG00000112299	1558549_s_at,205844_at	vanin 1	VNN1	Homo sapiens	-4.39866603333333	-4.8926733986844	-3.90465866798227	6.15787198333333	-17.4516163321296	9.24623774140592E-7	6.12773392134992E-5	10.0993292360219
ENSG00000112335	208781_x_at,210648_x_at	sorting nexin 3	SNX3	Homo sapiens	-0.737614666666669	-0.884365822334922	-0.590863510998416	11.18774325	-9.85135806632658	2.65352293340183E-5	5.95150854468932E-4	4.86570429583832
ENSG00000112339	209316_s_at	HBS1-like (S. cerevisiae)	HBS1L	Homo sapiens	-0.581060666666668	-0.740207248925892	-0.421914084407443	9.339342	-7.1560316491402	4.58715431927149E-5	8.80627325864357E-4	2.04371210875251
ENSG00000112357	211033_s_at	peroxisomal biogenesis factor 7	PEX7	Homo sapiens	-0.510977133333332	-0.716550416863011	-0.305403849803654	7.25257856666667	-4.87172633068473	8.10072618012993E-4	0.00718538617616165	-1.02070960756858
ENSG00000112365	1554037_a_at,205340_at	zinc finger and BTB domain containing 24	ZBTB24	Homo sapiens	-0.770787233333334	-1.01131421693813	-0.537414863282414	7.33935821666667	-7.54344856717894	1.27181412075511E-4	0.00183521060672931	2.49641516114924
ENSG00000112419	204047_s_at,204048_s_at,204049_s_at,227947_at	phosphatase and actin regulator 2	PHACTR2	Homo sapiens	-0.822562033333334	-0.98072062655557	-0.664403440111098	8.30292466666667	-10.193514797631	3.28328023311358E-4	0.00368040952678735	5.17561588045932
ENSG00000112541	211170_s_at	phosphodiesterase 10A	PDE10A	Homo sapiens	-0.568205900000001	-0.834454333794532	-0.301957466205469	3.70419465	-4.18279681097618	0.00221933975436372	0.0153481407879884	-2.08598680376245
ENSG00000112576	201700_at	cyclin D3	CCND3	Homo sapiens	-0.675755499999999	-0.850394366147131	-0.501116633852868	8.73961475	-7.58397298135808	2.87698155878231E-5	6.33248658318933E-4	2.54275719613775
ENSG00000112658	202401_s_at	serum response factor (c-fos serum response element-binding transcription factor)	SRF	Homo sapiens	-0.501795266666669	-0.668848556767391	-0.334741976565947	7.67131406666667	-5.88734678428876	2.07539467185017E-4	0.00263215503788931	0.429619536030201
ENSG00000112697	232591_s_at	transmembrane protein 30A	TMEM30A	Homo sapiens	-0.51071766666667	-0.732323396880954	-0.289111936452386	8.772063	-4.51697811228567	0.00134958700636154	0.0105367227720716	-1.56137684416835
ENSG00000112699	204875_s_at,214106_s_at	6-dehydratase,GDP-mannose 4	GMDS	Homo sapiens	-1.08172016666667	-1.27494341103228	-0.888496922301051	9.71652841666667	-10.9724509335204	1.18461464613364E-5	3.40172299250824E-4	5.84738383553504
ENSG00000112701	202318_s_at,202319_at,214790_at	SUMO1/sentrin specific peptidase 6	SENP6	Homo sapiens	-0.888229400000002	-1.18496599197108	-0.591492808028923	8.2547864	-8.15771869553814	2.57126900795056E-4	0.00308772530221166	3.1792287418277
ENSG00000112742	204822_at	TTK protein kinase	TTK	Homo sapiens	-0.827733666666663	-0.984256440327029	-0.671210893006298	8.5172515	-10.3648059481631	2.10937582724205E-6	1.07084608499962E-4	5.327268387943
ENSG00000112759	201801_s_at	member 1,solute carrier family 29 (nucleoside transporters)	SLC29A1	Homo sapiens	-0.694020200000002	-0.925599452486814	-0.462440947513189	8.1309429	-5.87381892780205	2.11139722301527E-4	0.00266483479151339	0.411253527362327
ENSG00000112893	205105_at,226538_at,235103_at	alpha,class 2A,mannosidase,member 1	MAN2A1	Homo sapiens	-0.603855999999999	-0.804300644478766	-0.461227004722348	9.22766766666667	-8.29800427006073	0.00105173709854268	0.00874847495250587	3.32946170473683
ENSG00000112984	218755_at	kinesin family member 20A	KIF20A	Homo sapiens	-0.574439000000003	-0.796553173685514	-0.352324826314493	8.99873983333333	-5.06892348486204	6.1478164712974E-4	0.00583838760392007	-0.727714217566172
ENSG00000113070	203821_at	heparin-binding EGF-like growth factor	HBEGF	Homo sapiens	-0.5237234	-0.744528748772586	-0.302918051227413	6.7250386	-4.64879590810123	0.00111405176264258	0.00914988435068096	-1.35846729654513
ENSG00000113163	226277_at	alpha 3 (Goodpasture antigen) binding protein,collagen,type IV	COL4A3BP	Homo sapiens	-0.628440300000002	-0.787289476188757	-0.469591123811247	7.55408641666667	-7.75402418813895	2.40318743623477E-5	5.53634315260334E-4	2.73518798707655
ENSG00000113356	206653_at,206654_s_at	polymerase (RNA) III (DNA directed) polypeptide G (32kD)	POLR3G	Homo sapiens	-0.976739833333334	-1.31564961019037	-0.6378300564763	6.78290805	-6.38803368523576	2.8215471362941E-4	0.00329491861761811	1.0917983183779
ENSG00000113368	203276_at	lamin B1	LMNB1	Homo sapiens	-0.668424333333334	-0.93508185577833	-0.401766810888338	9.03958883333333	-4.91299704471591	7.64273531571051E-4	0.00687732971340474	-0.958937907994292
ENSG00000113369	224797_at	arrestin domain containing 3	ARRDC3	Homo sapiens	-0.7597318	-0.984284786598778	-0.535178813401222	5.40070056666667	-6.63116081626807	8.3624620814589E-5	0.00135471885719634	1.40128102528329
ENSG00000113448	1554717_a_at,210837_s_at	cAMP-specific,phosphodiesterase 4D	PDE4D	Homo sapiens	-0.582414133333335	-0.853076163537499	-0.317699293309182	3.88408573333333	-4.98345571681648	0.00210613414641349	0.0147423997510124	-2.03089007955772
ENSG00000113494	231981_at	prolactin receptor	PRLR	Homo sapiens	-0.696242166666666	-0.912353984916495	-0.480130348416837	3.74532431666667	-6.31436809997723	1.2209962120546E-4	0.00178211339813362	0.996492647550341
ENSG00000113742	224828_at	cytoplasmic polyadenylation element binding protein 4	CPEB4	Homo sapiens	-0.621253766666668	-0.884119944437168	-0.358387588896168	5.35201221666667	-4.63214787940348	0.00114120849342827	0.00931542612510107	-1.38396439235519
ENSG00000113812	218658_s_at	ARP8 actin-related protein 8 homolog (yeast)	ACTR8	Homo sapiens	-0.636075700000001	-0.815530792967126	-0.456620607032876	4.59488045	-6.94706092108231	5.8036204685421E-5	0.00104551218819618	1.79205115891726
ENSG00000113924	205221_at,214307_at,214308_s_at,237029_at	2-dioxygenase,homogentisate 1	HGD	Homo sapiens	-0.716836833333335	-0.885294903377179	-0.54837876328949	7.82228125	-8.3402022578046	2.94161954834857E-4	0.00339883873216311	3.37425212981885
ENSG00000114030	202055_at	karyopherin alpha 1 (importin alpha 5)	KPNA1	Homo sapiens	-0.583302333333336	-0.845832345335506	-0.320772321331166	8.6533515	-4.35474617439955	0.00171477861977405	0.0125930854313158	-1.81427022674057
ENSG00000114062	211575_s_at,212278_x_at,213291_s_at	ubiquitin protein ligase E3A	UBE3A	Homo sapiens	-0.819241966666667	-1.0631968827979	-0.575287050535433	9.05156333333333	-6.58189133776941	5.61497365596463E-4	0.00546261004697271	1.3391868676088
ENSG00000114098	1555279_at,1555281_x_at,203486_s_at,203487_s_at,219094_at	armadillo repeat containing 8	ARMC8	Homo sapiens	-1.45785426666667	-1.67942443325206	-1.23628410008128	7.05539305	-12.8958780931977	4.36597571708419E-5	8.53333837658524E-4	7.33071057423316
ENSG00000114120	201917_s_at,201918_at,201919_at,223698_at,237741_at	member 36,solute carrier family 25 (pyrimidine nucleotide carrier )	SLC25A36	Homo sapiens	-0.843690066666669	-1.04211889348019	-0.645261239853148	8.567541	-8.33347740514984	0.00673451951191548	0.0357680638236903	3.36712641579648
ENSG00000114125	218286_s_at,224395_s_at,224439_x_at	ring finger protein 7	RNF7	Homo sapiens	-0.575012333333333	-0.763026064961847	-0.412751004407265	9.41818516666667	-6.94560725872753	1.841388319368E-4	0.00241029222794937	1.79028170906903
ENSG00000114316	202681_at,202682_s_at,211800_s_at	chromosome 3 open reading frame 62,ubiquitin specific peptidase 4 (proto-oncogene)	C3orf62,USP4	Homo sapiens	-1.36494733333334	-1.56282619757013	-1.16706846909654	7.35456651666667	-15.6230800079555	4.09440498905649E-6	1.6793817912728E-4	9.09241462506858
ENSG00000114395	209665_at	cytochrome b561 family,member D2	CYB561D2	Homo sapiens	-0.676332633333332	-0.86948480648266	-0.483180460184004	7.19272465	-6.86291839894361	6.38926374497789E-5	0.00112361851160073	1.68919651568168
ENSG00000114491	202706_s_at	uridine monophosphate synthetase	UMPS	Homo sapiens	-0.517756333333335	-0.719463857237966	-0.316048809428703	9.20789483333333	-5.03096635394051	6.48024649849127E-4	0.00608137555849731	-0.783685677630389
ENSG00000114529	219474_at	chromosome 3 open reading frame 52	C3orf52	Homo sapiens	-0.870075233333336	-1.07287040943417	-0.667280057232503	7.28455848333333	-8.40905663518205	1.23456176993214E-5	3.49196403368027E-4	3.44694435544997
ENSG00000114541	213056_at	FERM domain containing 4B	FRMD4B	Homo sapiens	-1.35378933333333	-1.66526784737387	-1.0423108192928	6.88897623333333	-8.51865607539948	1.10878418318507E-5	3.28045320430972E-4	3.56165993537331
ENSG00000114648	212882_at	kelch-like family member 18	KLHL18	Homo sapiens	-0.552842866666668	-0.723653515609128	-0.382032217724208	6.88618873333333	-6.3435863892863	1.17848727919391E-4	0.00173769665560753	1.03438040641879
ENSG00000114767	204133_at	homolog (yeast),ribosomal RNA processing 9,small subunit (SSU) processome component	RRP9	Homo sapiens	-0.507024133333333	-0.780855433451449	-0.233192833215217	7.83040493333333	-3.62905570034294	0.0052341301982459	0.0295179028972764	-2.98387814196554
ENSG00000115009	205476_at	chemokine (C-C motif) ligand 20	CCL20	Homo sapiens	-0.743406066666667	-0.901445395370258	-0.585366737963076	4.9496997	-9.21953496327487	5.71894555077847E-6	2.09161741420944E-4	4.26759966472429
ENSG00000115159	210007_s_at,211613_s_at	glycerol-3-phosphate dehydrogenase 2 (mitochondrial)	GPD2	Homo sapiens	-0.992714366666668	-1.27491724585827	-0.710511487475063	6.90283736666667	-6.89462988887904	2.74503674805382E-4	0.00323319440327106	1.72806397252069
ENSG00000115221	208084_at	beta 6,integrin	ITGB6	Homo sapiens	-0.555955266666667	-0.739400157309415	-0.372510376023919	6.82178606666667	-5.93994357577441	1.9416060436559E-4	0.00250844306325345	0.500786937725683
ENSG00000115267	1555464_at,219209_at	interferon induced with helicase C domain 1	IFIH1	Homo sapiens	-1.34515266666667	-1.56758401025563	-1.1227213230777	6.74032746666667	-11.852874409852	2.19333610785504E-5	5.22732964468237E-4	6.55511498029704
ENSG00000115350	1553587_a_at,225844_at	accessory subunit,epsilon 4,polymerase (DNA-directed)	POLE4	Homo sapiens	-0.725508666666666	-0.93368164760821	-0.517335685725123	8.33378566666667	-6.99001795634938	6.63016635285679E-5	0.00115117289724498	1.84422179696445
ENSG00000115415	200887_s_at,209969_s_at,AFFX-HUMISGF3A/M97935_5_at,AFFX-HUMISGF3A/M97935_MA_at,AFFX-HUMISGF3A/M97935_MB_at	91kDa,signal transducer and activator of transcription 1	STAT1	Homo sapiens	-1.01542406666667	-1.24251633295683	-0.788331800376503	10.4170758333333	-10.004790218969	6.41035897078504E-5	0.00112471202980684	5.00584739727255
ENSG00000115419	203157_s_at,203158_s_at,203159_at,221510_s_at,223079_s_at	glutaminase	GLS	Homo sapiens	-1.17772773333333	-1.41244892448999	-0.943006542176676	8.85203608333333	-14.566359728938	2.18538714827528E-4	0.0027373663764479	8.4507521101846
ENSG00000115590	205403_at,211372_s_at	interleukin 1 receptor,type II	IL1R2	Homo sapiens	-2.0401475	-2.48243017433464	-1.59786482566536	6.39489535	-9.04085973786982	1.28798080527329E-5	3.59104286222933E-4	4.09204127688678
ENSG00000115598	208038_at	interleukin 1 receptor-like 2	IL1RL2	Homo sapiens	-0.760720666666668	-1.05840072515301	-0.463040608180329	5.43407966666667	-5.00868320351528	6.68436229551549E-4	0.00621601102721983	-0.816638995112034
ENSG00000115641	202949_s_at	four and a half LIM domains 2	FHL2	Homo sapiens	-0.662577333333337	-0.828024428527846	-0.497130238138827	9.21929366666667	-7.84920224062674	2.17576704109219E-5	5.20385227347838E-4	2.84147890495368
ENSG00000115649	207511_s_at	cyclin Pas1/PHO80 domain containing 1	CNPPD1	Homo sapiens	-0.553863600000002	-0.760686512806362	-0.347040687193642	6.44444086666667	-5.24870621740089	4.80413083667238E-4	0.00488135761930983	-0.465374760942936
ENSG00000115687	213534_s_at,216945_x_at	PAS domain containing serine/threonine kinase	PASK	Homo sapiens	-0.847729433333334	-1.03804170598177	-0.657417160684893	6.04442271666667	-8.7304887637865	1.08331108434237E-5	3.2277947431291E-4	3.77998847635238
ENSG00000115762	201411_s_at	family B (evectins) member 2,pleckstrin homology domain containing	PLEKHB2	Homo sapiens	-0.593435666666666	-0.773530726106108	-0.413340607227224	9.4356645	-6.45832560553549	1.02646388842012E-4	0.0015751308756489	1.18206968133489
ENSG00000115827	231921_at	DDB1 and CUL4 associated factor 17	DCAF17	Homo sapiens	-0.619436600000002	-0.76959421561961	-0.469278984380394	6.51946846666667	-8.08532701918724	1.70689251718029E-5	4.38142480642406E-4	3.1008949613567
ENSG00000115840	203339_at	member 12,solute carrier family 25 (aspartate/glutamate carrier)	SLC25A12	Homo sapiens	-0.598366133333333	-0.853332078165745	-0.343400188500922	6.37338843333333	-4.59973613994876	0.00119613073497678	0.00963016462006416	-1.43371212001038
ENSG00000115919	210663_s_at,217388_s_at	kynureninase	KYNU	Homo sapiens	-1.14008713333333	-1.44803998116446	-0.832134285502207	4.54234416666667	-7.25607746870457	3.3019511419E-4	0.00369795531920079	2.16231862848186
ENSG00000115942	204853_at	origin recognition complex,subunit 2	ORC2	Homo sapiens	-0.507415666666668	-0.653673694255636	-0.361157639077701	8.56981083333333	-6.79973912032345	6.87128873641302E-5	0.00117918302468105	1.61138386761851
ENSG00000116191	232112_at	Ral GEF with PH domain and SH3 binding motif 2	RALGPS2	Homo sapiens	-0.685291000000002	-0.884296359361497	-0.486285640638507	5.8303837	-6.74929400514088	7.28461653422593E-5	0.00122814187175086	1.54889282836713
ENSG00000116649	201516_at	spermidine synthase	SRM	Homo sapiens	-0.924404333333333	-1.17252554565959	-0.676283121007072	9.13653483333333	-7.30207298078049	3.90321945727821E-5	7.84590161127523E-4	2.21644559059298
ENSG00000116704	209711_at,209712_at	member D1,solute carrier family 35 (UDP-glucuronic acid/UDP-N-acetylgalactosamine dual transporter)	SLC35D1	Homo sapiens	-1.10244363333333	-1.2856189968592	-0.94438930289098	6.34352325	-13.6709308139261	8.67792153545792E-7	5.85759703643409E-5	7.86771956903482
ENSG00000116754	213742_at	serine/arginine-rich splicing factor 11	SRSF11	Homo sapiens	-0.674963833333333	-0.934595555265459	-0.415332111401207	6.53786805	-5.0953126773402	5.92752575730126E-4	0.00569173640288806	-0.688920679370614
ENSG00000116771	221648_s_at,222930_s_at	agmatine ureohydrolase (agmatinase)	AGMAT	Homo sapiens	-1.71932606666667	-1.95058809263506	-1.4912300074999	9.20977341666667	-16.0354901972131	1.06332505911361E-7	1.39417979872989E-5	9.33036775080294
ENSG00000116922	218712_at	chromosome 1 open reading frame 109	C1orf109	Homo sapiens	-0.538785466666666	-0.772486564549884	-0.305084368783449	7.8836156	-4.51859285054777	0.00134639949238193	0.0105238587914198	-1.55887713814527
ENSG00000116990	214058_at	lung carcinoma derived (avian),v-myc myelocytomatosis viral oncogene homolog 1	MYCL1	Homo sapiens	-1.64782543333333	-1.82166512481698	-1.47398574184969	5.45621938333333	-18.5784873096502	1.19869122119702E-8	3.09143596787487E-6	10.6630166409243
ENSG00000117013	243209_at	KQT-like subfamily,member 4,potassium voltage-gated channel	KCNQ4	Homo sapiens	-1.07921283333333	-1.42787002663003	-0.73055564003664	4.88391655	-6.06675647499632	1.65593463753151E-4	0.00222751414643752	0.670809933659576
ENSG00000117226	223434_at	guanylate binding protein 3	GBP3	Homo sapiens	-0.989654333333334	-1.1952627723134	-0.784045894353273	8.0126735	-9.43388734479634	4.70918136394183E-6	1.84181464697207E-4	4.47440477338692
ENSG00000117228	202269_x_at,202270_at,231577_s_at	guanylate binding protein 1,interferon-inducible,interferon-inducible pseudogene 1	GBP1,GBP1P1	Homo sapiens	-4.17805346666667	-4.55376496563168	-3.80234196770165	6.08708601666667	-21.7955381794471	6.8868585338798E-9	2.17652595572184E-6	12.0758037898177
ENSG00000117289	201008_s_at,201009_s_at,201010_s_at	thioredoxin interacting protein	TXNIP	Homo sapiens	-1.434102	-1.64381916972706	-1.22438483027294	9.91150575	-13.4027570265944	6.11676067535839E-6	2.1858424178119E-4	7.68546673386547
ENSG00000117360	202251_at	PRP3 pre-mRNA processing factor 3 homolog (S. cerevisiae)	PRPF3	Homo sapiens	-0.712176	-0.876670658958109	-0.547681341041891	8.130447	-8.48562086753996	1.14515041568231E-5	3.33210214567021E-4	3.52721013238081
ENSG00000117410	200078_s_at	ATPase,H+ transporting,V0 subunit b,lysosomal 21kDa	ATP6V0B	Homo sapiens	-0.624312333333334	-0.809309032884399	-0.439315633782269	10.0817105	-6.61433253353655	8.52963929099567E-5	0.00137447105285938	1.38010766615431
ENSG00000117707	228656_at,229376_at	prospero homeobox 1	PROX1	Homo sapiens	-1.34191733333333	-1.55494585047186	-1.12888881619481	4.73584203333333	-12.3462796384819	1.1970210213364E-4	0.00175461459360771	6.93001476229317
ENSG00000117868	1555829_at,1555830_s_at,1558511_s_at,224699_s_at	extended synaptotagmin-like protein 2	ESYT2	Homo sapiens	-0.928228833333335	-1.08233037750043	-0.774127289166238	8.8323345	-11.8058199389115	2.66305413465483E-4	0.00316664821253269	6.51857658412226
ENSG00000117877	205264_at	CD3e molecule,epsilon associated protein	CD3EAP	Homo sapiens	-0.718393000000003	-0.962868891706126	-0.473917108293879	8.80996683333333	-5.75935891641303	2.44453685261028E-4	0.00297341607155655	0.254841229215313
ENSG00000118162	220160_s_at	kaptin (actin binding protein)	KPTN	Homo sapiens	-0.689536200000001	-0.868928637452043	-0.510143762547959	7.15100043333333	-7.53357352869407	3.03634923373286E-5	6.57996014087769E-4	2.48509394104285
ENSG00000118217	226941_at,231927_at	activating transcription factor 6	ATF6	Homo sapiens	-0.711636233333333	-0.938915002766846	-0.484357463899821	7.88395621666667	-7.98644990823025	1.51782041322343E-4	0.00209066616348016	2.99299879585322
ENSG00000118246	205976_at,216996_s_at	FAST kinase domains 2	FASTKD2	Homo sapiens	-0.911099400000001	-1.2010049904221	-0.621193809577902	9.04769375	-7.01206954708136	1.47565831311237E-4	0.00205035878702463	1.87091452765547
ENSG00000118322	214070_s_at	ATPase,class V,type 10B	ATP10B	Homo sapiens	-2.50499866666667	-2.81195553387491	-2.19804179945843	7.05621966666667	-15.9947787213268	4.6203549741626E-8	7.86971676673957E-6	9.307173606039
ENSG00000118412	222201_s_at	caspase 8 associated protein 2	CASP8AP2	Homo sapiens	-0.798811766666668	-0.960328475699012	-0.637295057634323	7.80402878333333	-9.69337663250651	3.7403388889765E-6	1.58695156994195E-4	4.71936982601771
ENSG00000118418	209377_s_at	high mobility group nucleosomal binding domain 3	HMGN3	Homo sapiens	-0.540987500000004	-0.689801661017799	-0.392173338982208	11.34288075	-7.12510159540242	4.74818059028278E-5	9.04553218723731E-4	2.00679970492099
ENSG00000118420	227790_at	ubiquitin protein ligase E3D	UBE3D	Homo sapiens	-0.516736366666669	-0.766301817287365	-0.267170916045973	5.66783181666667	-4.05819261299932	0.00268238335907142	0.0177575142459414	-2.2851384484484
ENSG00000118503	202643_s_at,202644_s_at	alpha-induced protein 3,tumor necrosis factor	TNFAIP3	Homo sapiens	-1.27540883333333	-1.53777564698493	-1.01304201968174	5.54917968333333	-9.52771177156983	3.97385545755868E-5	7.94073090036584E-4	4.56364873958566
ENSG00000118513	204798_at	v-myb myeloblastosis viral oncogene homolog (avian)	MYB	Homo sapiens	-1.77596326666667	-2.03621653799003	-1.5157099953433	8.34541786666667	-13.3747561474753	2.2764141035828E-7	2.3889240136927E-5	7.66622437648019
ENSG00000118515	201739_at	serum/glucocorticoid regulated kinase 1	SGK1	Homo sapiens	-1.22698633333333	-1.77082921789145	-0.683143448775222	8.75529716666667	-4.42195547857577	0.00155210472356796	0.011672208457946	-1.70908456308718
ENSG00000118518	221430_s_at,223886_s_at	ring finger protein 146	RNF146	Homo sapiens	-0.819725100000001	-0.993615517812974	-0.645834682187028	7.90976238333333	-9.23933413600457	8.15583027156325E-5	0.00133031032248723	4.28687418148549
ENSG00000118523	209101_at	connective tissue growth factor	CTGF	Homo sapiens	-1.90195666666667	-2.25622646810216	-1.54768686523117	7.23811066666667	-10.5223943777247	1.85252348153825E-6	9.77671055531891E-5	5.46479263681894
ENSG00000118689	204131_s_at,204132_s_at,210655_s_at,224891_at	forkhead box O3,forkhead box O3B pseudogene	FOXO3,FOXO3B	Homo sapiens	-0.765848433333332	-0.950128040995825	-0.586202762435131	9.203855	-8.35553308601763	2.25486257755484E-4	0.0028076659400549	3.39047945310469
ENSG00000118707	218724_s_at	TGFB-induced factor homeobox 2	TGIF2	Homo sapiens	-0.558268033333333	-0.726830949579388	-0.389705117087279	5.69042215	-6.49125717222485	9.86871214564776E-5	0.00152983225563734	1.22413800136225
ENSG00000118777	209735_at	ATP-binding cassette,member 2,sub-family G (WHITE)	ABCG2	Homo sapiens	-0.928801499999999	-1.14702503810421	-0.710577961895784	8.72583641666667	-8.34198503333502	1.31919423838771E-5	3.65014903764413E-4	3.37614039554384
ENSG00000118849	206391_at,206392_s_at,221872_at	retinoic acid receptor responder (tazarotene induced) 1	RARRES1	Homo sapiens	-3.38563793333333	-3.60248898730372	-3.16878687936295	5.54566803333333	-30.6003973350857	8.97125658554441E-8	1.23242073822774E-5	14.887657116539
ENSG00000119314	207223_s_at	polypyrimidine tract binding protein 3	PTBP3	Homo sapiens	-0.782596566666666	-1.0460411030478	-0.519152030285536	7.38960505	-5.82233021857891	2.25474073838123E-4	0.0028076659400549	0.341118273069297
ENSG00000119408	223158_s_at,223159_s_at	NIMA-related kinase 6	NEK6	Homo sapiens	-0.648017966666666	-0.829710473859034	-0.466325459474298	8.56947241666667	-6.99033711201323	8.06833779350743E-5	0.00131958231785827	1.84460855227167
ENSG00000119487	229845_at	mitogen-activated protein kinase associated protein 1	MAPKAP1	Homo sapiens	-0.841139100000001	-1.03541938172851	-0.646858818271489	6.94819621666667	-8.48569050508276	1.14507239534709E-5	3.33210214567021E-4	3.52728286715904
ENSG00000119522	219763_at	DENN/MADD domain containing 1A,microRNA 601	DENND1A,MIR601	Homo sapiens	-1.04681126666667	-1.24713855922045	-0.846483974112886	7.48585986666667	-10.2418015794158	2.33712194216436E-6	1.15744694010721E-4	5.21859835522102
ENSG00000119616	219927_at	FCF1 small subunit (SSU) processome component homolog (S. cerevisiae)	FCF1	Homo sapiens	-0.569911933333333	-0.892613040583636	-0.247210826083029	6.3065308	-3.46142866757044	0.00683815762672735	0.0362142840218247	-3.26131884236118
ENSG00000119707	212030_at	RNA binding motif protein 25	RBM25	Homo sapiens	-0.546703333333332	-0.738850751808093	-0.35455591485857	7.950338	-5.57654561308649	3.10047970029433E-4	0.00353237607029783	0.00122808926222628
ENSG00000119917	204747_at,229450_at	interferon-induced protein with tetratricopeptide repeats 3	IFIT3	Homo sapiens	-2.23091466666667	-2.46553233080413	-1.99629700252921	7.293398	-18.6367570205075	9.66227352228109E-7	6.31164641374813E-5	10.6910984459962
ENSG00000119922	217502_at,226757_at	interferon-induced protein with tetratricopeptide repeats 2	IFIT2	Homo sapiens	-2.09902716666667	-2.7460491549482	-1.45200517838513	5.94482748333333	-10.4012917334737	1.15756688743614E-4	0.00171570606568717	5.35927737432912
ENSG00000119969	220085_at,227350_at	helicase,lymphoid-specific	HELLS	Homo sapiens	-0.575009533333335	-0.883522520249588	-0.266496546417083	9.29614808333333	-3.65300011310853	0.00988434980005239	0.0479016863426577	-3.64146220000133
ENSG00000120063	206917_at	alpha 13,guanine nucleotide binding protein (G protein)	GNA13	Homo sapiens	-0.672793933333335	-0.87620236807176	-0.469385498594911	6.02402146666667	-6.48277875028198	9.96903337666967E-5	0.00153942371212401	1.21332085875229
ENSG00000120158	218544_s_at,222666_s_at	RNA terminal phosphate cyclase-like 1	RCL1,RP11-125K10.4	Homo sapiens	-1.12491126666667	-1.38245343188447	-0.867369101448866	7.94680985	-8.56087222302191	4.33522354892771E-5	8.49259575555796E-4	3.60552483000625
ENSG00000120159	219276_x_at	caspase activity and apoptosis inhibitor 1	CAAP1	Homo sapiens	-0.606228333333332	-0.767836518206009	-0.444620148460655	9.59900083333333	-7.35226189612355	3.6945535342768E-5	7.56836697214628E-4	2.2752210633552
ENSG00000120162	219265_at,226844_at,229568_at	MOB kinase activator 3B	MOB3B	Homo sapiens	-1.19507303333333	-1.40270556044575	-0.987440506220912	7.68966515	-11.2809882767557	1.21459684828085E-4	0.00177420010915619	6.10132717754817
ENSG00000120253	238474_at	nucleoporin 43kDa	NUP43	Homo sapiens	-1.0395536	-1.28490728226845	-0.794199917731554	5.50111023333333	-8.30428790455117	1.36953603044575E-5	3.75523482771421E-4	3.33614300860707
ENSG00000120256	225060_at	low density lipoprotein receptor-related protein 11	LRP11	Homo sapiens	-0.532043	-0.709992893689675	-0.354093106310325	8.88905483333333	-5.85999292612753	2.1488932522575E-4	0.00270093651878573	0.39245656380997
ENSG00000120341	228150_at	SEC16 homolog B (S. cerevisiae)	RP4-798P15.3,SEC16B	Homo sapiens	-0.604039366666668	-0.929116841723836	-0.278961891609499	5.09673618333333	-3.64188691850412	0.00512881112807399	0.0290431969807443	-2.96273098706914
ENSG00000120438	222010_at	t-complex 1	TCP1	Homo sapiens	-0.516281999999999	-0.710620171506305	-0.321943828493694	8.11903716666667	-5.20687273129702	5.0857848365898E-4	0.00508624997147517	-0.526009756657541
ENSG00000120526	225438_at,225439_at	NudC domain containing 1	NUDCD1	Homo sapiens	-1.1172622	-1.34852305568671	-0.886001344313291	9.79185225	-10.5536328742318	4.56354318366172E-6	1.80679346783663E-4	5.49183037596456
ENSG00000120533	218482_at	enhancer of yellow 2 homolog (Drosophila)	ENY2	Homo sapiens	-0.639073666666667	-0.807517727528554	-0.470629605804779	10.5318005	-7.43606728385416	3.37275636923881E-5	7.10618321726905E-4	2.37270370794429
ENSG00000120656	209463_s_at	20kDa,TAF12 RNA polymerase II,TATA box binding protein (TBP)-associated factor	TAF12	Homo sapiens	-0.767224133333334	-0.94475970271532	-0.589688563951349	8.3416406	-8.47003039806555	1.16276512826226E-5	3.36015768434138E-4	3.51091396236308
ENSG00000120675	218435_at,227808_at	DnaJ (Hsp40) homolog,member 15,subfamily C	DNAJC15	Homo sapiens	-4.7540937	-4.95323308719677	-4.55495431280323	5.77686891666667	-46.7906051248507	1.60732505882445E-9	7.84647299921666E-7	17.8308317746524
ENSG00000120694	206976_s_at,208744_x_at,235573_at	heat shock 105kDa/110kDa protein 1	HSPH1	Homo sapiens	-0.967314133333334	-1.35824009571547	-0.576388170951193	11.2677528333333	-5.61767838068526	0.00116369396739406	0.00944960079507397	-1.40461712968124
ENSG00000120708	201506_at	68kDa,beta-induced,transforming growth factor	TGFBI	Homo sapiens	-0.584581333333334	-0.897763060630176	-0.271399606036493	9.36691466666667	-3.65844575051392	0.00499616836594529	0.0285052181371239	-2.93546083817292
ENSG00000120756	205190_at	plastin 1	PLS1	Homo sapiens	-0.828180666666665	-0.995221863314984	-0.661139470018346	10.0927433333333	-9.7173889551118	3.66241473642923E-6	1.57178012861731E-4	4.74174682496332
ENSG00000120800	209725_at	UTP20,homolog (yeast),small subunit (SSU) processome component	UTP20	Homo sapiens	-0.586775200000003	-0.803674207053152	-0.369876192946853	6.8331791	-5.302275352231	4.46774510793872E-4	0.00462114952282538	-0.388091785949109
ENSG00000120802	209753_s_at,209754_s_at	thymopoietin	TMPO	Homo sapiens	-0.850982333333334	-1.15839852237957	-0.543566144287095	9.19579983333333	-5.42552664512513	5.80055066377417E-4	0.00560525110537032	-0.665895947393022
ENSG00000120963	218059_at,227132_at	zinc finger protein 706	RP11-365O16.1,ZNF706	Homo sapiens	-0.821811666666667	-0.972359905826303	-0.671263427507031	10.6095721666667	-10.6990375824559	4.34713266785835E-5	8.50678162545295E-4	5.61672381008402
ENSG00000120992	203007_x_at	lysophospholipase I	LYPLA1	Homo sapiens	-0.593631999999998	-0.755888288072239	-0.431375711927757	10.409512	-7.17073805825297	4.51268841747956E-5	8.71930787630382E-4	2.06122236781796
ENSG00000121022	201652_at	COP9 signalosome subunit 5	COPS5	Homo sapiens	-0.660702333333335	-0.811016671054331	-0.510387995612338	10.3883445	-8.61496512886562	1.00979317926153E-5	3.086106320633E-4	3.66147121783177
ENSG00000121039	1552378_s_at	retinol dehydrogenase 10 (all-trans)	RDH10	Homo sapiens	-0.547917600000001	-0.787989297931582	-0.307845902068419	6.4353738	-4.47324183461925	0.00143905895877135	0.0110446534344542	-1.62921472780295
ENSG00000121274	229043_at	PAP associated domain containing 5	PAPD5	Homo sapiens	-0.542565199999999	-0.757822597515121	-0.327307802484877	8.22587073333333	-4.94017052858806	7.35640451399474E-4	0.00668347319379631	-0.918396354928237
ENSG00000121316	218454_at	phospholipase B domain containing 1	PLBD1	Homo sapiens	-0.992535800000001	-1.41345225729641	-0.571619342703591	6.29623186666667	-4.62166396120916	0.00115867271185765	0.00941593794899183	-1.40004024026449
ENSG00000121350	213878_at,219802_at	pyridine nucleotide-disulphide oxidoreductase domain 1	PYROXD1	Homo sapiens	-0.630415333333334	-0.826162052497389	-0.434668614169278	8.91004466666667	-6.31219442099358	0.0010737282440099	0.00888678349095384	-1.31942856062763
ENSG00000121390	222611_s_at	paraspeckle component 1	PSPC1	Homo sapiens	-0.519184166666667	-0.679213380716003	-0.359154952617332	8.45897025	-6.35872814882661	1.15709267000681E-4	0.00171570606568717	1.05397027003947
ENSG00000121440	212915_at	PDZ domain containing ring finger 3	PDZRN3	Homo sapiens	-2.31944383333333	-2.70644147558246	-1.93244619108421	4.67048755	-11.7469097513787	7.12781709032174E-7	5.14812945063859E-5	6.47263422683328
ENSG00000121690	228293_at	DEP domain containing 7	DEPDC7	Homo sapiens	-0.797110433333334	-0.982723809011847	-0.61149705765482	6.69696825	-8.41699977344521	1.22493942218329E-5	3.47917919613707E-4	3.45529911918032
ENSG00000121964	219770_at,238585_at	glycosyltransferase-like domain containing 1	GTDC1	Homo sapiens	-0.541513766666666	-0.695401094581584	-0.387626438751748	6.97353806666667	-6.89691278794635	1.4804221789637E-4	0.00205280453042963	1.73085717348607
ENSG00000122034	238880_at	general transcription factor IIIA	GTF3A	Homo sapiens	-0.839328666666667	-1.10291282219612	-0.575744511137211	8.06823833333333	-6.24109576903173	1.33510353766345E-4	0.0019039328618088	0.90097808798041
ENSG00000122126	203446_s_at,208316_s_at	oculocerebrorenal syndrome of Lowe	OCRL	Homo sapiens	-0.900961233333335	-1.17903043568208	-0.622892030984586	7.71785585	-6.89668700217129	1.16880263525492E-4	0.00172807690866855	1.73058094628473
ENSG00000122435	219130_at	tRNA methyltransferase 13 homolog (S. cerevisiae)	TRMT13	Homo sapiens	-0.761818900000001	-0.947860647754897	-0.575777152245104	7.48293698333333	-8.02582014392316	1.81361083064891E-5	4.58645569684224E-4	3.03608587438782
ENSG00000122482	1553725_s_at	zinc finger protein 644	ZNF644	Homo sapiens	-0.789265966666667	-0.959580763823328	-0.618951169510006	7.30516208333333	-9.08278608033654	6.48617125102134E-6	2.28205542567305E-4	4.13349978030076
ENSG00000122565	230998_at	chromobox homolog 3	CBX3	Homo sapiens	-0.903711833333335	-1.31804344056807	-0.489380226098604	5.39433575	-4.27493972173004	0.00193184286476851	0.0137976578648525	-1.93992189593696
ENSG00000122692	218393_s_at,222618_at	smu-1 suppressor of mec-8 and unc-52 homolog (C. elegans)	SMU1	Homo sapiens	-1.01990036666667	-1.19762763303218	-0.842173100301157	7.59660348333333	-11.2473906078925	7.26848254227373E-5	0.00122677902650452	6.07399301106601
ENSG00000122711	207214_at	Kazal type 4,serine peptidase inhibitor	SPINK4	Homo sapiens	-1.54230886666667	-1.77058186471172	-1.31403586862162	5.1096598	-13.2423451638676	2.48586381694391E-7	2.51285080935756E-5	7.57467642849268
ENSG00000122779	204391_x_at,213301_x_at	tripartite motif containing 24	TRIM24	Homo sapiens	-1.1411626	-1.290527333979	-0.991797866020995	8.17095451666667	-14.9743352190383	4.28639240560632E-7	3.644766792792E-5	8.70414536827452
ENSG00000122952	204026_s_at	ZW10 interactor,kinetochore protein	ZWINT	Homo sapiens	-0.5449445	-0.737256715824556	-0.352632284175444	10.81755825	-5.55384164751954	3.19439938196403E-4	0.00361182913482682	-0.0305962912658018
ENSG00000123104	202660_at,202661_at,202662_s_at	4,5-trisphosphate receptor,inositol 1,type 2	ITPR2,RP11-612B6.2	Homo sapiens	-1.11363386666667	-1.57991870343449	-0.691501997500778	4.76482993333333	-7.87017815840881	0.00106345158453721	0.00882042102314498	2.86476935757093
ENSG00000123124	212637_s_at	WW domain containing E3 ubiquitin protein ligase 1	WWP1	Homo sapiens	-0.660042833333335	-0.825216316321721	-0.49486935034495	7.69392191666667	-7.83212994108792	2.21476354478072E-5	5.25801983547051E-4	2.82248705397736
ENSG00000123136	201584_s_at	DEAD (Asp-Glu-Ala-Asp) box polypeptide 39A	DDX39A	Homo sapiens	-0.521249833333332	-0.756302456354703	-0.286197210311962	10.2709715833333	-4.34639225526937	0.00173623338429974	0.0127110348461588	-1.82738516131989
ENSG00000123374	211804_s_at	cyclin-dependent kinase 2	CDK2	Homo sapiens	-0.660728099999999	-0.934182387012889	-0.387273812987109	7.67441371666667	-4.73572125608158	9.83049203288779E-4	0.008316295093581	-1.22595277081679
ENSG00000123472	224728_at	ATP synthase mitochondrial F1 complex assembly factor 1	ATPAF1	Homo sapiens	-0.51029	-0.698080444944502	-0.322499555055499	6.37637946666667	-5.32588344399803	4.32763623523935E-4	0.00450758871645987	-0.354162022233935
ENSG00000123505	201196_s_at	adenosylmethionine decarboxylase 1	AMD1,CTD-2210P15.2	Homo sapiens	-0.521598333333335	-0.739844106000811	-0.30335256066586	10.0648955	-4.68423252938363	0.0010585206167842	0.00879152585791831	-1.30432052574291
ENSG00000123545	219006_at	NADH dehydrogenase (ubiquinone) complex I,assembly factor 4	NDUFAF4	Homo sapiens	-0.792536333333333	-0.980430481843744	-0.604642184822922	9.85670916666667	-8.26711572493006	1.42124385599133E-5	3.85621489512628E-4	3.29655893434278
ENSG00000123552	238057_at	ubiquitin specific peptidase 45	USP45	Homo sapiens	-0.631293300000001	-0.878745169346573	-0.383841430653429	5.74724601666667	-5.00021331400212	6.76374984109208E-4	0.0062605048681515	-0.829182994762491
ENSG00000123609	203964_at	N-myc (and STAT) interactor	NMI	Homo sapiens	-1.99468606666667	-2.16965560991243	-1.81971652342092	8.88595996666667	-22.3439621468257	2.24304321676785E-9	9.81107103014255E-7	12.2915311688479
ENSG00000123728	218668_s_at,218669_at	RAP2C,member of RAS oncogene family	RAP2C	Homo sapiens	-1.07131116666667	-1.2219894160298	-0.920632917303532	8.33849275	-13.9351984229781	1.07133325605732E-5	3.20257768042285E-4	8.04378767696253
ENSG00000123908	225827_at	argonaute RISC catalytic component 2	AGO2	Homo sapiens	-0.831367833333337	-1.05454762781609	-0.60818803885058	9.68765708333333	-7.3010686967199	3.907524028396E-5	7.85155993854215E-4	2.2152664464356
ENSG00000124098	208080_at	family with sequence similarity 210,member B	FAM210B	Homo sapiens	-0.873270700000001	-1.21514744923564	-0.53139395076436	4.68852475	-5.00642153811509	6.70546225812216E-4	0.00622560907160568	-0.81998755776316
ENSG00000124102	203691_at,41469_at	peptidase inhibitor 3,skin-derived	PI3	Homo sapiens	-1.3528419	-1.53833676018001	-1.16734703981999	7.32693761666667	-14.2943119728686	5.43892008110944E-7	4.2999888266402E-5	8.27762461341314
ENSG00000124104	1553960_at	sorting nexin family member 21	SNX21	Homo sapiens	-1.01283923333333	-1.35164786138615	-0.674030605280523	3.99328458333333	-5.8591436436296	2.15121989174711E-4	0.0027026182808197	0.391301069334524
ENSG00000124107	203021_at	secretory leukocyte peptidase inhibitor	SLPI	Homo sapiens	-0.861816033333334	-1.15707846907537	-0.566553597591301	7.01808221666667	-5.72076966847308	2.56934107644243E-4	0.00308608794715487	0.201696880965462
ENSG00000124160	225145_at,234471_s_at	nuclear receptor coactivator 5	NCOA5	Homo sapiens	-0.790982700000002	-1.02840576422745	-0.553559635772551	7.04214248333333	-6.52968408709051	2.59597948941689E-4	0.00310937686214619	1.2730469057119
ENSG00000124181	202789_at	gamma 1,phospholipase C	PLCG1	Homo sapiens	-0.654608133333333	-0.803602037173922	-0.505614229492744	6.9347074	-8.61114671304296	1.01352808408163E-5	3.09406186472155E-4	3.65753147059121
ENSG00000124198	215931_s_at	ADP-ribosylation factor guanine nucleotide-exchange factor 2 (brefeldin A-inhibited)	ARFGEF2	Homo sapiens	-0.852321366666668	-1.055929286996	-0.64871344633734	6.61882941666667	-8.20458840313592	1.51311049041678E-5	4.0336087793046E-4	3.22965064647272
ENSG00000124201	225076_s_at	NFX1-type containing 1,zinc finger	ZNFX1	Homo sapiens	-0.606469500000001	-0.75205999661898	-0.460879003381023	7.97838125	-8.16439537831117	1.57558554716269E-5	4.14957320766475E-4	3.18642555155189
ENSG00000124208	201001_s_at	TMEM189-UBE2V1 readthrough,transmembrane protein 189,ubiquitin-conjugating enzyme E2 variant 1	TMEM189,TMEM189-UBE2V1,UBE2V1	Homo sapiens	-0.701293333333338	-0.868201658116111	-0.534385008550564	10.434426	-8.23511755761894	1.46746910636837E-5	3.94075998971958E-4	3.26236974646357
ENSG00000124209	213405_at	RAB22A,member RAS oncogene family	RAB22A	Homo sapiens	-0.888398533333333	-1.03325726496758	-0.743539801699083	8.42254956666667	-12.020187596616	5.8291127076057E-7	4.52564768132724E-5	6.68391248874001
ENSG00000124217	206141_at	molybdenum cofactor synthesis 3	MOCS3	Homo sapiens	-0.749579633333333	-0.955201390654801	-0.543957876011865	7.02095121666667	-7.14491065544786	4.64435543803628E-5	8.88192094821091E-4	2.03045348328558
ENSG00000124226	200867_at,200868_s_at	ring finger protein 114	RNF114	Homo sapiens	-0.602508833333337	-0.771073008176593	-0.433944658490081	9.09313666666667	-7.00561441835831	6.76383885498937E-5	0.00116786612171969	1.86310701059936
ENSG00000124228	219108_x_at,221780_s_at	DEAD (Asp-Glu-Ala-Asp) box polypeptide 27	DDX27	Homo sapiens	-0.615883333333334	-0.781261716887553	-0.450504949779116	9.87787266666667	-7.29907455901614	8.13256700731567E-5	0.00132730776455219	2.21292474641579
ENSG00000124333	202829_s_at	vesicle-associated membrane protein 7	VAMP7	Homo sapiens	-1.33137283333333	-1.48608096023076	-1.17666470643591	9.35435825	-16.8668760695325	2.8673958921938E-8	5.85712016265897E-6	9.79046378158245
ENSG00000124459	207304_at	zinc finger protein 45	ZNF45	Homo sapiens	-0.552577933333334	-0.776366781376553	-0.328789085290114	5.32596193333333	-4.83953001883163	8.47844300157911E-4	0.00743597804156782	-1.06906441449957
ENSG00000124570	211474_s_at	clade B (ovalbumin),member 6,serpin peptidase inhibitor	SERPINB6	Homo sapiens	-0.654498666666669	-0.825456925499259	-0.483540407834078	9.82333266666667	-7.50354983348491	3.1358540394662E-5	6.7183706742874E-4	2.45060439399748
ENSG00000124571	223055_s_at	exportin 5	XPO5	Homo sapiens	-0.616046299999997	-0.8173305651229	-0.414762034877094	7.73752285	-5.99862368810548	1.8032806813575E-4	0.00236891809834746	0.579735760030464
ENSG00000124766	201416_at,213668_s_at	SRY (sex determining region Y)-box 4	SOX4	Homo sapiens	-0.722240866666666	-0.904093342852746	-0.540388390480586	8.0100239	-7.78414523968971	6.70347632402988E-5	0.00116131992400613	2.76893461104348
ENSG00000124788	1559249_at	ataxin 1	ATXN1	Homo sapiens	-0.524088866666666	-0.675599260642376	-0.372578472690957	3.64744836666667	-6.77970188322369	7.03232634663683E-5	0.00120041349672922	1.58660049297902
ENSG00000124813	232231_at	runt-related transcription factor 2	RUNX2	Homo sapiens	-0.914620633333334	-1.17635597355884	-0.652885293107832	7.03567928333333	-6.84899295336308	6.49225318215223E-5	0.00113370789758599	1.67208885101827
ENSG00000124831	219957_at	leucine rich repeat (in FLII) interacting protein 1	LRRFIP1	Homo sapiens	-0.716580399999999	-1.12877943274591	-0.304381367254088	4.7564853	-3.40726606433609	0.00746007263621521	0.0386982420668944	-3.35137940894906
ENSG00000124875	206336_at	chemokine (C-X-C motif) ligand 6	CXCL6	Homo sapiens	-0.504178266666666	-0.686565817809069	-0.321790715524262	3.1028864	-5.41797528540179	3.82471544582521E-4	0.00411079844703152	-0.222561389271179
ENSG00000124882	1569583_at,205767_at	epiregulin	EREG	Homo sapiens	-1.117345	-1.35324541776622	-0.881444582233776	9.7096165	-9.28339160669115	0.00173342008471449	0.0126941793640188	4.32963730975254
ENSG00000124942	220016_at	AHNAK nucleoprotein	AHNAK	Homo sapiens	-0.747739966666668	-0.992322224419733	-0.503157708913602	6.49257731666667	-5.99202664139068	1.81828513108399E-4	0.00238690851241338	0.570883629867269
ENSG00000125144	204745_x_at	metallothionein 1G	MT1G	Homo sapiens	-0.637979000000001	-0.870560619566008	-0.405397380433995	8.46450716666667	-5.37624540247908	4.04432529730135E-4	0.00428783179425928	-0.282045232346402
ENSG00000125148	212185_x_at	metallothionein 2A	MT2A	Homo sapiens	-0.905729666666669	-1.16992893346442	-0.64153039986892	10.0964581666667	-6.71916144171246	7.5443733680878E-5	0.00126027685273511	1.51141060971755
ENSG00000125257	1554918_a_at,1555039_a_at,203196_at	ATP-binding cassette,member 4,sub-family C (CFTR/MRP)	ABCC4	Homo sapiens	-1.08129466666667	-1.25290620465286	-0.909683128680476	9.141687	-12.3493946165348	2.44912685376442E-5	5.60510718834533E-4	6.93233492859957
ENSG00000125347	202531_at,238725_at	interferon regulatory factor 1	IRF1	Homo sapiens	-0.844786433333335	-1.06050863348659	-0.629064233180076	6.52561758333333	-7.67538520738741	8.3491535434581E-4	0.00734970165816409	2.64660533145964
ENSG00000125450	218014_at	nucleoporin 85kDa	NUP85	Homo sapiens	-0.541578000000001	-0.696467269615374	-0.386688730384628	9.597842	-6.85311111257177	6.4616091522474E-5	0.0011298520038967	1.67715062008852
ENSG00000125485	235436_at	DEAD (Asp-Glu-Ala-Asp) box polypeptide 31	DDX31	Homo sapiens	-0.8284699	-1.12865644956245	-0.528283350437549	6.45780995	-5.40920693696067	3.86976954136539E-4	0.00414862058184613	-0.235039774980877
ENSG00000125755	1554595_at	symplekin	SYMPK	Homo sapiens	-0.609265400000001	-0.94233938445376	-0.276191415546241	7.0065861	-3.58520417913988	0.00561149490677993	0.0311070145014897	-3.05625165679426
ENSG00000125827	201580_s_at,201581_at	thioredoxin-related transmembrane protein 4	TMX4	Homo sapiens	-1.4523556	-1.59898310174211	-1.30572809825789	8.5194822	-19.4135795462958	9.57355802544568E-7	6.27272309816971E-5	11.0560565559451
ENSG00000125872	1553169_at,1553171_x_at	leucine rich repeat neuronal 4	LRRN4	Homo sapiens	-0.771540866666668	-0.959598672073256	-0.58348306126008	4.7917404	-8.04110368085001	5.56089427864188E-4	0.00541674496142428	3.05276738226348
ENSG00000125952	210734_x_at	MYC associated factor X	MAX	Homo sapiens	-0.551146233333333	-0.807373300784508	-0.294919165882159	7.24151445	-4.21589638555297	0.00211115625339785	0.0147643218412033	-2.03339711328372
ENSG00000125971	217917_s_at,217918_at	dynein,light chain,roadblock-type 1	DYNLRB1	Homo sapiens	-0.562581666666667	-0.733579993215153	-0.39158334011818	11.4130418333333	-6.80226754007204	1.03892110016047E-4	0.00158756319595511	1.61450757594253
ENSG00000125998	1556793_a_at	family with sequence similarity 83,member C	FAM83C	Homo sapiens	-0.975151766666668	-1.21034614552073	-0.739957387812608	4.52551621666667	-8.12630961436892	1.63739861402922E-5	4.25902803149608E-4	3.14530970228141
ENSG00000126003	202924_s_at	pleiomorphic adenoma gene-like 2	PLAGL2	Homo sapiens	-0.589630866666669	-0.867341007936808	-0.31192072539653	6.5826889	-4.16137220468179	0.00229248984840821	0.015742512240859	-2.12009782232298
ENSG00000126216	1554086_at,215739_s_at	gamma complex associated protein 3,tubulin	TUBGCP3	Homo sapiens	-0.999982266666666	-1.32854058236133	-0.70314078331749	7.35660436666667	-9.76801855664826	1.88061405880635E-4	0.00244640908078129	4.78876921210455
ENSG00000126453	233110_s_at	BCL2-like 12 (proline rich)	BCL2L12	Homo sapiens	-0.795529133333334	-1.01237637928983	-0.578681887376842	7.88826743333333	-7.19035394297116	4.4154085119175E-5	8.60037265369039E-4	2.08453750805003
ENSG00000126456	202621_at	interferon regulatory factor 3	IRF3	Homo sapiens	-0.734954666666667	-0.916692667249628	-0.553216666083706	8.761041	-7.92616113479661	2.00906115901107E-5	4.91478384201031E-4	2.92669354140058
ENSG00000126524	1554089_s_at	Shwachman-Bodian-Diamond syndrome,Shwachman-Bodian-Diamond syndrome pseudogene 1	SBDS,SBDSP1	Homo sapiens	-0.633073666666673	-0.821143004250733	-0.445004329082614	10.0939955	-6.59757513992841	8.69973183029432E-5	0.00139530019894791	1.35898716188417
ENSG00000126709	204415_at	alpha-inducible protein 6,interferon	IFI6	Homo sapiens	-4.38513566666667	-4.81420902234955	-3.95606231098378	7.53777883333333	-20.0308591996116	6.06035367496761E-9	2.04912714376951E-6	11.3341106475155
ENSG00000126767	210850_s_at	ELK1,member of ETS oncogene family	ELK1	Homo sapiens	-0.562770233333334	-0.795786833017894	-0.329753633648775	5.28057488333333	-4.73360863731473	9.86029807975538E-4	0.00833635066507848	-1.2291610862838
ENSG00000126903	204928_s_at	member 3,solute carrier family 10 (sodium/bile acid cotransporter family)	SLC10A3	Homo sapiens	-1.53206826666667	-1.72737004294082	-1.33676649039251	8.01912453333333	-15.3751731387647	6.58281510637021E-8	1.00535032385696E-5	8.94610694258171
ENSG00000127080	219092_s_at	3,4,5,6-pentakisphosphate 2-kinase,inositol 1	IPPK	Homo sapiens	-0.558094400000001	-0.720519659884242	-0.39566914011576	7.08158696666667	-6.73445081604342	7.41133367779888E-5	0.00124313774338212	1.53044367804379
ENSG00000127084	1555407_s_at	FYVE,RhoGEF and PH domain containing 3	FGD3	Homo sapiens	-0.703020633333334	-0.960659285081114	-0.445381981585554	4.45164391666667	-5.3481692765214	4.19971277325904E-4	0.00440981939462144	-0.32220507567217
ENSG00000127152	219528_s_at,222895_s_at	B-cell CLL/lymphoma 11B (zinc finger protein)	BCL11B	Homo sapiens	-0.7842373	-0.996046960816539	-0.572427639183461	5.63044256666667	-7.25687797906579	0.00272158399765026	0.0179576045594332	-2.30036825285157
ENSG00000127252	219983_at,219984_s_at	HRAS-like suppressor	HRASLS	Homo sapiens	-1.3914584	-1.61425574861611	-1.16866105138389	4.70213796666667	-12.2407576523041	2.74026389240373E-4	0.00323105301525067	6.85107745935387
ENSG00000127399	218907_s_at	leucine rich repeat containing 61	LRRC61	Homo sapiens	-0.833798399999998	-0.997396545868001	-0.670200254131996	6.64747903333333	-9.98920144049597	2.89447018402478E-6	1.33436051696084E-4	4.99169649000692
ENSG00000127423	220011_at,222946_s_at	aurora kinase A and ninein interacting protein	AUNIP	Homo sapiens	-0.690146966666666	-0.869843248079476	-0.534118260712551	7.65073778333333	-8.66932267645686	9.30403074297827E-5	0.00146641072606612	3.71740021511434
ENSG00000127527	222113_s_at	epidermal growth factor receptor pathway substrate 15-like 1	EPS15L1	Homo sapiens	-0.641840333333334	-0.882090923418111	-0.401589743248557	4.93174503333333	-5.23613255940231	4.88697761862481E-4	0.00493800593787307	-0.483573419184331
ENSG00000127804	220797_at	methyltransferase like 16	METTL16	Homo sapiens	-0.580913566666666	-0.850495184270232	-0.3113319490631	5.64964438333333	-4.22346923695554	0.00208720084075188	0.0146361043950377	-2.02138395693817
ENSG00000127831	1554943_at,1554945_x_at,205506_at,228912_at	villin 1	VIL1	Homo sapiens	-0.793799933333334	-1.07088089310155	-0.516718973565121	9.74190516666667	-8.22327470380721	2.94800685438182E-4	0.00340406071305863	3.24968893063431
ENSG00000127955	209576_at	alpha inhibiting activity polypeptide 1,guanine nucleotide binding protein (G protein)	GNAI1	Homo sapiens	-0.644439666666669	-0.82587114718115	-0.463008186152187	8.5865235	-6.96173857642557	5.70758821500211E-5	0.00103640779028642	1.80990263909184
ENSG00000127995	219342_at	CAS1 domain containing 1	CASD1	Homo sapiens	-0.655077733333334	-0.856077666317266	-0.454077800349402	6.34308596666667	-6.38770742530598	1.11731352566331E-4	0.00167275785913586	1.0913778031257
ENSG00000128059	209433_s_at	phosphoribosyl pyrophosphate amidotransferase,phosphoribosyl pyrophosphate amidotransferase pseudogene 1	PPAT,PPATP1	Homo sapiens	-0.586163666666669	-0.751149885148062	-0.421177448185277	9.2518055	-6.96336752419224	5.69703764216566E-5	0.00103517957156998	1.81188217608815
ENSG00000128245	201020_at	eta polypeptide,tyrosine 3-monooxygenase/tryptophan 5-monooxygenase activation protein	YWHAH	Homo sapiens	-0.678577666666669	-0.891843368662806	-0.465311964670532	8.78323983333333	-6.23629479532526	1.34297420697238E-4	0.00191266253623899	0.894694642311797
ENSG00000128294	204079_at	tyrosylprotein sulfotransferase 2	TPST2	Homo sapiens	-0.644758799999999	-0.901194503550784	-0.388323096449214	7.0879606	-4.92795663481	7.48365332167363E-4	0.00677095391961784	-0.936606099075939
ENSG00000128422	205157_s_at,212236_x_at	junction plakoglobin,keratin 17	JUP,KRT17	Homo sapiens	-1.35978573333334	-1.60142148576601	-1.11814998090067	6.99863555	-12.3822341398393	1.23340594502103E-6	7.44002405275504E-5	6.95676036366394
ENSG00000128578	1555292_at,231880_at	striatin interacting protein 2	STRIP2	Homo sapiens	-0.6549104	-0.930281307898131	-0.37953949210187	4.4608034	-4.66135223542049	0.00333960810047754	0.0209577360573591	-2.51489682144856
ENSG00000128585	225526_at,235067_at,242984_at,244171_at	intracellular mediator containing kelch motifs,muskelin 1	MKLN1	Homo sapiens	-0.952081633333336	-1.09808207700054	-0.806081189666128	7.27477176666667	-12.7810961720696	5.30222845428187E-5	9.8471243457154E-4	7.24844097929083
ENSG00000128626	204331_s_at,210008_s_at	mitochondrial ribosomal protein S12	MRPS12	Homo sapiens	-0.686344766666667	-0.994346035892542	-0.378343497440792	10.79403675	-4.75050906625271	0.00168244078330223	0.0124139608403575	-1.79418628122783
ENSG00000128683	205278_at,206669_at,206670_s_at	67kDa),glutamate decarboxylase 1 (brain	GAD1	Homo sapiens	-0.806273733333334	-1.11843149762409	-0.494115969042574	6.58942921666667	-5.53552301984934	6.20361887741222E-4	0.00587838582534685	-0.737319194532531
ENSG00000128731	217902_s_at	HECT and RLD domain containing E3 ubiquitin protein ligase 2	HERC2	Homo sapiens	-0.572422166666668	-0.770285348592636	-0.374558984740699	7.54036821666667	-5.67021524519315	2.74337934016741E-4	0.00323319440327106	0.131759270850188
ENSG00000128829	237145_at	eukaryotic translation initiation factor 2 alpha kinase 4	EIF2AK4	Homo sapiens	-0.873889300000001	-1.1284532611522	-0.619325338847804	5.33991915	-6.72833478361412	7.4642430072853E-5	0.00125071249286952	1.52283367444703
ENSG00000128833	218966_at	myosin VC	MYO5C	Homo sapiens	-0.730478666666666	-0.878086388720486	-0.582870944612846	9.334909	-9.69943752413903	3.72049986717666E-6	1.58425490839473E-4	4.72502254679402
ENSG00000128886	219518_s_at	elongation factor RNA polymerase II-like 3	ELL3,RP11-296A16.1	Homo sapiens	-0.584471166666669	-0.74955737341771	-0.419384959915627	8.31673841666667	-6.93905601935791	5.85673550863294E-5	0.00105127056445997	1.78230404990436
ENSG00000128891	1560814_a_at,225397_at	chromosome 15 open reading frame 57	C15orf57	Homo sapiens	-0.685211099999998	-0.853208212270405	-0.517213987729591	7.98454478333333	-7.9941200158572	1.16944436937371E-4	0.00172829913937195	3.00140611964663
ENSG00000128908	225357_s_at	INO80 homolog (S. cerevisiae)	INO80	Homo sapiens	-0.540470299999999	-0.691534239316496	-0.389406360683503	7.23597438333333	-7.01227789707108	5.38994312006099E-5	9.94146835318005E-4	1.87116644272797
ENSG00000128915	218713_at,228960_at,235189_at	NMDA receptor regulated 2	NARG2	Homo sapiens	-0.8233711	-1.06975790396353	-0.576984296036473	8.3989749	-7.32955954401653	2.66633829348021E-4	0.00316917491730501	2.24867156572339
ENSG00000128923	222111_at,226873_at	family with sequence similarity 63,member B	FAM63B	Homo sapiens	-0.6992684	-1.0555008498682	-0.351625713018963	5.4902568	-4.73873921142146	0.00371436167563931	0.0227426761765032	-2.62616754915991
ENSG00000128928	216958_s_at	isovaleryl-CoA dehydrogenase	IVD	Homo sapiens	-0.550454000000001	-0.697751750119578	-0.403156249880425	8.10444666666667	-7.32441611817006	3.80877820540455E-5	7.71849326836522E-4	2.24264807736691
ENSG00000128944	225300_at	kinetochore-localized astrin/SPAG5 binding protein	KNSTRN	Homo sapiens	-0.829548666666666	-1.05861064813531	-0.600486685198023	9.74303366666667	-7.09801556620367	4.8942652062388E-5	9.2520793811176E-4	1.97437946955042
ENSG00000128973	1567080_s_at,218161_s_at	ceroid-lipofuscinosis,late infantile,neuronal 6,variant	CLN6	Homo sapiens	-0.790324999999999	-0.954713153719012	-0.625936846280987	8.82307716666667	-9.42287203206458	4.77231270991195E-6	1.85977332440795E-4	4.46387671566286
ENSG00000128989	214553_s_at,221482_s_at,221483_s_at	19kDa,cAMP-regulated phosphoprotein	ARPP19	Homo sapiens	-0.743473300000003	-0.911967177135304	-0.574979422864703	10.1442561666667	-9.08896710161959	1.66275266214736E-4	0.00223149243502471	4.13959807704703
ENSG00000129007	1568600_at,221879_at,64408_s_at	Uncharacterized protein ,calmodulin-like 4	CALML4,RP11-315D16.2	Homo sapiens	-0.815526999999999	-1.03104638655915	-0.618382386550203	10.732935	-8.10777185564361	9.83406310262411E-5	0.00152618428907181	3.12524156393691
ENSG00000129028	219596_at	THAP domain containing 10	THAP10	Homo sapiens	-0.6531746	-0.79827677433723	-0.50807242566277	8.18864086666667	-8.82273954517775	8.27627526065939E-6	2.69790808803909E-4	3.87369781461937
ENSG00000129038	203570_at	lysyl oxidase-like 1	LOXL1	Homo sapiens	-2.22880116666667	-2.42793589437756	-2.02966643895577	4.95164208333333	-21.936756414027	2.65220261520671E-9	1.10694028997272E-6	12.1319880342923
ENSG00000129173	219990_at	E2F transcription factor 8	E2F8	Homo sapiens	-0.528292166666668	-0.703596012489498	-0.352988320843839	8.59129775	-5.90650829775725	2.02553208391104E-4	0.00258812728880196	0.45559073073536
ENSG00000129197	216962_at	RPA interacting protein	RPAIN	Homo sapiens	-0.503494099999999	-0.721130102117206	-0.285858097882792	5.83552971666667	-4.53431552145933	0.00131577945391254	0.0103406988130901	-1.53455572276771
ENSG00000129292	1554472_a_at,231967_at	PHD finger protein 20-like 1	PHF20L1	Homo sapiens	-0.879259866666667	-1.05677423792232	-0.701745495411014	6.6111076	-9.70804594314378	6.37498901347193E-6	2.25603346049592E-4	4.73304589362281
ENSG00000129317	221025_x_at,229751_s_at	pseudouridylate synthase 7 homolog (S. cerevisiae)-like	PUS7L	Homo sapiens	-1.11325773333334	-1.37810279573324	-0.848412670933432	7.14160423333333	-8.23857180146103	1.68115723347106E-5	4.33776648136055E-4	3.26606564554477
ENSG00000129351	208930_s_at,208931_s_at	90kDa,interleukin enhancer binding factor 3	ILF3	Homo sapiens	-0.718322300000002	-0.986994510147819	-0.449650089852185	7.87745085	-5.46829228744112	4.86026335299445E-4	0.00491737414553982	-0.477739283759412
ENSG00000129514	237086_at	forkhead box A1	FOXA1	Homo sapiens	-1.01292906666667	-1.32540786123857	-0.700450272094767	6.94161806666667	-6.35340549198012	1.16456485425565E-4	0.00172320929381401	1.04708747894042
ENSG00000129680	219576_at,219626_at	MAP7 domain containing 3	MAP7D3	Homo sapiens	-0.653713333333334	-0.906412666172762	-0.401014000493907	5.45569073333333	-5.48322333250225	6.13634053807389E-4	0.00583181677245246	-0.725728057275295
ENSG00000129757	213182_x_at,213348_at,216894_x_at	Kip2),cyclin-dependent kinase inhibitor 1C (p57	CDKN1C	Homo sapiens	-0.9078029	-1.13803004081041	-0.677575759189587	5.48113725	-7.72828513092728	0.00314179003145711	0.0199787590102254	2.70627061784973
ENSG00000130202	203149_at,225418_at,232078_at,232079_s_at	poliovirus receptor-related 2 (herpesvirus entry mediator B)	PVRL2,RP11-615J4.4	Homo sapiens	-0.812880433333332	-0.98558344737215	-0.642105814941911	9.36759433333333	-9.32935109489716	1.93178677535489E-4	0.00249870929601439	4.37406098852117
ENSG00000130303	201641_at	bone marrow stromal cell antigen 2	BST2	Homo sapiens	-4.897887	-5.17600129011305	-4.61977270988695	7.16648516666667	-34.5170401580036	4.16973197467828E-11	8.14214627555481E-8	15.7988529300651
ENSG00000130309	222644_s_at	collagen beta(1-O)galactosyltransferase 1	COLGALT1	Homo sapiens	-0.5174191	-0.716803903652345	-0.318034296347655	7.45057538333333	-5.08625924511976	6.00212986569592E-4	0.00574219510773271	-0.702218626228515
ENSG00000130338	218184_at	tubby like protein 4	TULP4	Homo sapiens	-0.581132133333333	-0.729269446639901	-0.432994820026765	6.3817203	-7.68879916996417	2.57399895911968E-5	5.8058330482619E-4	2.66176458078275
ENSG00000130348	218948_at,218949_s_at,241933_at	glutaminyl-tRNA synthase (glutamine-hydrolyzing)-like 1	QRSL1	Homo sapiens	-1.30722676666667	-1.52602499798717	-1.08842853534617	8.18335473333333	-11.7099547232645	2.80233556828386E-5	6.20063525681587E-4	6.44370107954772
ENSG00000130349	223576_at	chromosome 6 open reading frame 203	C6orf203	Homo sapiens	-0.635737200000001	-0.859818135682068	-0.411656264317935	7.5229746	-5.56058913195649	3.16617006265198E-4	0.0035892670158718	-0.0211306908872029
ENSG00000130402	200601_at	actinin,alpha 4	ACTN4	Homo sapiens	-1.13916133333333	-1.30535154802857	-0.972971118638096	9.86739966666667	-13.4346970428334	2.18806349362613E-7	2.34573277478449E-5	7.7073665043626
ENSG00000130449	226208_at	SWIM-type containing 6,zinc finger	ZSWIM6	Homo sapiens	-0.615040600000001	-0.770178815773915	-0.459902384226088	7.34463276666667	-7.77021586213579	2.36273123942281E-5	5.48079467609003E-4	2.75334115399934
ENSG00000130706	201281_at	adhesion regulating molecule 1	ADRM1	Homo sapiens	-0.596953166666667	-0.786579375694321	-0.407326957639013	10.1578254166667	-6.17006854233518	1.45684175558132E-4	0.0020304058880043	0.807702117145182
ENSG00000130713	214507_s_at	exosome component 2	EXOSC2	Homo sapiens	-0.560547333333336	-0.827825239740853	-0.293269426925819	8.71178633333333	-4.1105252571389	0.00247652739593303	0.0167103708962901	-2.20127338250341
ENSG00000130779	1558924_s_at	CAP-GLY domain containing linker protein 1	CLIP1	Homo sapiens	-0.748917333333332	-0.973562253819577	-0.524272412847087	5.43528563333333	-6.53409388271027	9.3783501913048E-5	0.00147557207686213	1.27864726633355
ENSG00000130813	218429_s_at,53720_at	chromosome 19 open reading frame 66	C19orf66	Homo sapiens	-1.1560274	-1.47015893126119	-0.841895868738809	6.35896213333333	-7.21281324432711	3.521045527723E-4	0.00386339884062322	2.11117542936803
ENSG00000130821	202219_at,210854_x_at,213843_x_at,215812_s_at	creatine),member 10,member 8,pseudogene,solute carrier family 6 (neurotransmitter transporter	RP11-598D12.4,SLC6A10P,SLC6A8	Homo sapiens	-1.12364003333333	-1.35596105013463	-0.891319016532035	8.2910404	-9.47952977842004	9.02765201417537E-4	0.00779388716050905	4.51791488680763
ENSG00000130826	201478_s_at,201479_at,216212_s_at	dyskeratosis congenita 1,dyskerin	DKC1	Homo sapiens	-1.599213	-1.79408252636835	-1.40434347363165	11.2873168333333	-16.1009794042096	4.43601086055422E-8	7.67528144939246E-6	9.36754468187666
ENSG00000130827	1553139_s_at,203623_at	plexin A3	PLXNA3	Homo sapiens	-1.1394077	-1.41797154827671	-0.860843851723288	6.13321238333333	-8.01682655349186	1.19054072306612E-4	0.00174792733710096	3.02625792675177
ENSG00000130844	219228_at,227613_at	zinc finger protein 331	ZNF331	Homo sapiens	-1.36943963333334	-1.65696371963282	-1.08191554703385	5.90483231666667	-9.33505222077066	1.0465207056909E-5	3.15775494391004E-4	4.37955845035777
ENSG00000131016	210517_s_at,227530_at	A kinase (PRKA) anchor protein 12	AKAP12	Homo sapiens	-0.677106033333333	-0.920813602814867	-0.433398463851798	6.90453335	-5.445474844591	0.0014385412930253	0.0110446534344542	-1.62883460161312
ENSG00000131037	221665_s_at	EPS8-like 1	EPS8L1	Homo sapiens	-0.541332666666669	-0.730069014423741	-0.352596318909597	7.94512016666667	-5.62155908456664	2.92297494626342E-4	0.00338157748767917	0.0641094394242643
ENSG00000131148	222504_s_at	ER membrane protein complex subunit 8	EMC8	Homo sapiens	-0.512850533333334	-0.80350963966038	-0.222191427006288	7.24686356666667	-3.45823871643812	0.00687324431443072	0.0363683957119423	-3.26661793354894
ENSG00000131149	212056_at,212057_at	Gse1 coiled-coil protein	GSE1	Homo sapiens	-0.935176300000001	-1.16823235989389	-0.702120240106112	7.90482151666667	-7.86468229159093	7.49655017965653E-5	0.00125458794328963	2.8586717385731
ENSG00000131470	213951_s_at	PSMC3 interacting protein	PSMC3IP	Homo sapiens	-0.680553266666666	-0.862095860155933	-0.4990106731774	7.57069786666667	-7.34736607311171	3.71436241834271E-5	7.59498788645401E-4	2.26950073521016
ENSG00000131503	214919_s_at	ANKHD1-EIF4EBP3 readthrough,ankyrin repeat and KH domain containing 1,eukaryotic translation initiation factor 4E binding protein 3	ANKHD1,ANKHD1-EIF4EBP3,EIF4EBP3	Homo sapiens	-0.687387866666666	-0.885109375386984	-0.489666357946347	7.3519376	-6.81390441938316	6.75986799158616E-5	0.00116786612171969	1.62887382123033
ENSG00000131626	210236_at	alpha 1,f polypeptide (PTPRF),interacting protein (liprin),protein tyrosine phosphatase,receptor type	PPFIA1	Homo sapiens	-1.1858883	-1.3520677819345	-1.0197088180655	7.04224141666667	-13.9866747123664	1.53095112859808E-7	1.82043865927955E-5	8.07768530431757
ENSG00000131871	223209_s_at	VCP-interacting membrane protein	VIMP	Homo sapiens	-0.837720666666666	-0.996295827161136	-0.679145506172196	10.097792	-10.3540953744064	2.1282035814362E-6	1.07840158308641E-4	5.31785256278822
ENSG00000131876	206055_s_at,215722_s_at,216977_x_at	small nuclear ribonucleoprotein polypeptide A'	AC002056.3,RP11-395L14.17,SNRPA1	Homo sapiens	-1.06498033333333	-1.24828958012737	-0.881671086539295	10.8914873333333	-11.3868947370781	9.65967036019235E-6	2.98723120443166E-4	6.18698970874527
ENSG00000131979	204224_s_at	GTP cyclohydrolase 1	GCH1	Homo sapiens	-0.9513277	-1.12397089397564	-0.778684506024362	8.51515181666667	-10.8001247344765	1.47954798664261E-6	8.36548977969852E-5	5.70263352254408
ENSG00000132109	204804_at	tripartite motif containing 21	TRIM21	Homo sapiens	-0.681584433333334	-0.881377712959626	-0.481791153707042	6.40725415	-6.68631569718063	7.83905573965065E-5	0.00129330227086723	1.47042146245567
ENSG00000132182	212315_s_at,212316_at,213947_s_at,220035_at	nucleoporin 210kDa	NUP210	Homo sapiens	-0.881824700000002	-1.28806438139997	-0.475585018600038	7.33090933333333	-7.40407342572073	0.00199202948634889	0.0141300223360308	2.33558543836402
ENSG00000132274	213293_s_at	tripartite motif containing 22	TRIM22	Homo sapiens	-1.09720196666667	-1.31463665596451	-0.87976727736882	3.23754735	-9.89021735849798	3.15145880135676E-6	1.40887988523451E-4	4.90138046342752
ENSG00000132275	203171_s_at	homolog (yeast),methyltransferase,ribosomal RNA processing 8	RRP8	Homo sapiens	-0.502542699999999	-0.683360678766377	-0.321724721233622	7.36261681666667	-5.44727686601409	3.6782152647238E-4	0.00399020673807091	-0.180940713292094
ENSG00000132286	217981_s_at	translocase of inner mitochondrial membrane 10 homolog B (yeast)	TIMM10B	Homo sapiens	-0.7035126	-0.916277172246663	-0.490748027753337	7.68182636666667	-6.48068117784003	9.99402371197817E-5	0.00154263032043683	1.21064323092264
ENSG00000132326	205251_at	period circadian clock 2	PER2	Homo sapiens	-0.509191833333333	-0.732702742859695	-0.28568092380697	7.72758728333333	-4.46509593947826	0.00145641128274868	0.011138521035709	-1.64187750333124
ENSG00000132329	204916_at	receptor (G protein-coupled) activity modifying protein 1	RAMP1	Homo sapiens	-1.0429097	-1.28372733942259	-0.80209206057741	6.36696715	-8.48802212341477	1.14246346161946E-5	3.33210214567021E-4	3.52971790614636
ENSG00000132330	221575_at,59705_at	Ubiquitin-conjugating enzyme E2F (Putative),isoform CRA_g; Uncharacterized protein ,selenocysteine lyase	SCLY,UBE2F	Homo sapiens	-2.1662284	-2.44606751221298	-1.88638928778702	6.60490433333333	-15.172038006812	7.08836536967657E-6	2.42488481434504E-4	8.82433410857162
ENSG00000132423	223515_s_at	coenzyme Q3 homolog,methyltransferase (S. cerevisiae)	COQ3	Homo sapiens	-0.626764333333334	-0.801615799256608	-0.451912867410059	9.02299816666667	-7.02559463051132	5.30949020812756E-5	9.85057268847555E-4	1.88725656560148
ENSG00000132424	212176_at,212179_at,225507_at,226412_at	PNN-interacting serine/arginine-rich protein	PNISR	Homo sapiens	-0.711183066666669	-1.08957049361768	-0.451461265615817	8.57443466666667	-6.45592096181115	0.00831577910202071	0.042059687548842	-3.46351988567316
ENSG00000132434	218219_s_at,222561_at	LanC lantibiotic synthetase component C-like 2 (bacterial)	LANCL2	Homo sapiens	-0.915821133333331	-1.11065064567065	-0.720991620996016	8.51731643333333	-9.21306231319964	3.31032508537548E-4	0.0037020283803463	4.26129083851862
ENSG00000132436	1552921_a_at,222843_at	fidgetin-like 1	FIGNL1	Homo sapiens	-0.856652833333335	-1.00731529051938	-0.705990376147292	9.28005075	-11.1441744144278	2.1059084143687E-5	5.08122429636402E-4	5.98953581533937
ENSG00000132437	205311_at,214347_s_at	dopa decarboxylase (aromatic L-amino acid decarboxylase)	DDC	Homo sapiens	-0.7048429	-0.923745894900554	-0.485939905099446	9.62004016666667	-7.59234816334602	1.22620731867192E-4	0.00178733364831743	2.55231128636085
ENSG00000132530	206133_at,228617_at	XIAP associated factor 1	XAF1	Homo sapiens	-1.43750186666667	-1.6729287616034	-1.20207497172993	4.6027559	-11.9674172618762	1.40786233702977E-4	0.00198049498630761	6.64347792459619
ENSG00000132541	203790_s_at	heat-responsive protein 12	HRSP12	Homo sapiens	-0.704662833333335	-0.886933757099766	-0.522391909566903	8.24677591666667	-7.57725777670987	2.89767783652133E-5	6.3618402196717E-4	2.53509095923136
ENSG00000132570	1554894_a_at	pterin-4 alpha-carbinolamine dehydratase/dimerization cofactor of hepatocyte nuclear factor 1 alpha (TCF1) 2	PCBD2	Homo sapiens	-0.781538266666667	-0.990687095262477	-0.572389438070857	6.1086322	-7.3239083646353	3.81089649895958E-5	7.71992464174194E-4	2.24205327536257
ENSG00000132604	229790_at	telomeric repeat binding factor 2	TERF2	Homo sapiens	-0.6340192	-0.78607200984367	-0.48196639015633	6.79993073333333	-8.17252110490103	1.56273089394905E-5	4.12764790466977E-4	3.1951779549017
ENSG00000132911	224088_at	neuromedin U receptor 2	NMUR2	Homo sapiens	-0.662707333333332	-0.838617148885251	-0.486797517781413	8.34006433333333	-7.38379778040612	3.56968821826323E-5	7.41255994430467E-4	2.31200029852585
ENSG00000132953	218479_s_at,222649_at	exportin 4	XPO4	Homo sapiens	-1.0381047	-1.33988229837265	-0.736327101627344	8.42947883333333	-6.83126157429565	7.34479966465632E-5	0.00123508994182885	1.65027026253455
ENSG00000133019	1559633_a_at	cholinergic receptor,muscarinic 3	CHRM3	Homo sapiens	-1.05475363333333	-1.27837827669162	-0.831128989975048	5.91487485	-9.24441556552402	5.59036681917165E-6	2.05827141978593E-4	4.29181524686045
ENSG00000133106	227609_at,235276_at	epithelial stromal interaction 1 (breast)	EPSTI1	Homo sapiens	-1.98653796666667	-2.26925280027156	-1.70382313306177	4.86301241666667	-13.7719794145272	5.24888769545033E-4	0.00518666513978089	7.93545085200995
ENSG00000133216	209589_s_at,211165_x_at	EPH receptor B2	EPHB2	Homo sapiens	-1.3191336	-1.67815650173035	-0.960110698269651	5.5262213	-7.20136329558864	2.08538570691605E-4	0.00264237458923835	2.09760275844281
ENSG00000133321	204070_at	retinoic acid receptor responder (tazarotene induced) 3	RARRES3	Homo sapiens	-2.73928856666667	-2.96383485220605	-2.51474228112728	6.99142338333333	-23.9100233657052	1.20906665813974E-9	6.67734540745359E-7	12.8728540686308
ENSG00000133606	209845_at	makorin ring finger protein 1	MKRN1	Homo sapiens	-0.706487133333332	-0.91934035946232	-0.493633907204344	8.14088176666667	-6.50537162182904	9.70412868072877E-5	0.00151241473269867	1.24212496884915
ENSG00000133612	225789_at	ArfGAP with GTPase domain,ankyrin repeat and PH domain 3	AGAP3	Homo sapiens	-0.629314700000001	-0.781089727820488	-0.477539672179514	8.20106565	-8.1267265416053	1.63670774215468E-5	4.25902803149608E-4	3.14576063006019
ENSG00000133624	219627_at	zinc finger family member 767	ZNF767	Homo sapiens	-0.526733166666665	-0.732340798752007	-0.321125534581324	5.62879068333333	-5.02110756132286	6.56971567852725E-4	0.00614120712469614	-0.798256668705311
ENSG00000133627	1555487_a_at,218868_at	ARP3 actin-related protein 3 homolog B (yeast)	ACTR3B	Homo sapiens	-0.590690000000001	-0.772734762481598	-0.408645237518404	7.80092566666667	-6.35959590512802	1.44521760666102E-4	0.00201937092849521	1.05509201952782
ENSG00000133639	200920_s_at,200921_s_at	B-cell translocation gene 1,anti-proliferative	BTG1	Homo sapiens	-0.625087000000001	-0.828563964613419	-0.421610035386583	9.36736983333333	-6.35560488868924	1.75323640515424E-4	0.00231765474980194	1.04993200107616
ENSG00000133641	228378_at	chromosome 12 open reading frame 29	C12orf29	Homo sapiens	-0.634586233333335	-0.900362340136924	-0.368810126529745	8.17013355	-4.67975160512612	0.00106537594710396	0.00883236238179058	-1.31115785518646
ENSG00000133704	205701_at	importin 8	IPO8	Homo sapiens	-0.600264100000001	-0.762839985006938	-0.437688214993065	7.07652305	-7.23659611117698	4.19501511564662E-5	8.27724472926664E-4	2.1393171836578
ENSG00000133731	203011_at	inositol(myo)-1(or 4)-monophosphatase 1	IMPA1	Homo sapiens	-1.12923733333334	-1.28706252050031	-0.971412146166368	9.38415733333333	-14.0235189519522	1.49557865649207E-7	1.79321848780052E-5	8.10186892109426
ENSG00000133740	221586_s_at	E2F transcription factor 5,p130-binding	E2F5	Homo sapiens	-0.964282233333334	-1.15955082510058	-0.769013641566087	7.61745555	-9.67876313932732	3.78865254510053E-6	1.59538144626118E-4	4.70572768975508
ENSG00000133805	207992_s_at	adenosine monophosphate deaminase 3	AMPD3	Homo sapiens	-1.50014736666667	-1.73645981245988	-1.26383492087345	5.62168231666667	-12.4421496307569	4.30662590224177E-7	3.65061660783052E-5	7.00116118472912
ENSG00000133816	206275_s_at	calponin and LIM domain containing 2,microtubule associated monooxygenase	MICAL2	Homo sapiens	-0.547229666666667	-0.837457697995321	-0.257001635338012	5.3749495	-3.69554392464582	0.00471188791906133	0.0273020847790036	-2.87445106415086
ENSG00000134138	207480_s_at	Meis homeobox 2	MEIS2	Homo sapiens	-0.733176333333335	-0.992865727023915	-0.473486939642754	8.7364315	-5.53353060449844	3.28102777923165E-4	0.00367979884778442	-0.0591280390782751
ENSG00000134193	1554436_a_at	member 4,regenerating islet-derived family	REG4	Homo sapiens	-0.954646900000001	-1.49596046255678	-0.413333337443218	7.40563545	-3.45654288267817	0.00689197336827188	0.0364360826465683	-3.26943529100948
ENSG00000134262	231714_s_at	adaptor-related protein complex 4,beta 1 subunit	AP4B1	Homo sapiens	-0.645262333333333	-0.820344288223514	-0.470180378443152	7.1203635	-7.22342250922936	4.25655271658839E-5	8.37147553163562E-4	2.12373751774485
ENSG00000134283	1555351_s_at,225073_at,227025_at	periphilin 1	PPHLN1	Homo sapiens	-0.720174666666665	-0.886753191573654	-0.553596141759676	9.72509933333333	-8.47357971282877	3.50140070665644E-4	0.00385189303091431	3.51462608911212
ENSG00000134285	219118_at	19 kDa,FK506 binding protein 11	FKBP11	Homo sapiens	-0.521668666666669	-0.723056347141099	-0.320280986192238	8.46888766666667	-5.07703249831867	6.07920204204869E-4	0.00579106266316649	-0.715783059020157
ENSG00000134291	201764_at	transmembrane protein 106C	TMEM106C	Homo sapiens	-0.633352666666665	-0.784934360100632	-0.481770973232699	10.2458403333333	-8.18930299601011	1.53654432327392E-5	4.07818256674765E-4	3.21323213061609
ENSG00000134297	220157_x_at	family A (phosphoinositide binding specific) member 8,family A member 8 pseudogene 1,pleckstrin homology domain containing	PLEKHA8,PLEKHA8P1	Homo sapiens	-0.538268866666667	-0.697570285650631	-0.378967447682703	6.8698822	-6.62258754124507	8.44718163017662E-5	0.00136440075518436	1.3904986887628
ENSG00000134321	213797_at,242625_at	radical S-adenosyl methionine domain containing 2	RSAD2	Homo sapiens	-1.28436786666667	-1.50353967313207	-1.06519606020126	4.12771	-11.4855774662081	1.4433253866738E-5	3.89313347392156E-4	6.26613309024574
ENSG00000134326	226702_at	cytidine monophosphate (UMP-CMP) kinase 2,mitochondrial	CMPK2	Homo sapiens	-3.88391193333334	-4.03915951228925	-3.72866435437742	6.08217536666667	-49.0334700202971	1.63853546255082E-12	2.98623088049886E-8	18.1051205331834
ENSG00000134444	225506_at,225508_at	KIAA1468	KIAA1468	Homo sapiens	-0.800655466666667	-0.964532951831979	-0.636777981501355	7.5487798	-9.57578691855555	1.13478394759275E-4	0.00169242532282142	4.60908069185684
ENSG00000134470	207375_s_at	alpha,interleukin 15 receptor	IL15RA	Homo sapiens	-0.649990533333336	-0.849535708981455	-0.450445357685216	6.5759193	-6.38430887385536	1.12190077712806E-4	0.00167916575388658	1.08699658466778
ENSG00000134545	206785_s_at	killer cell lectin-like receptor subfamily C,member 1,member 2	KLRC1,KLRC2	Homo sapiens	-1.4801723	-1.73038214808954	-1.22996245191046	7.02574701666667	-11.5946051726775	7.98777846041144E-7	5.52825047244298E-5	6.35282510485797
ENSG00000134597	204097_s_at,204098_at	RNA binding motif protein,X-linked 2	RBMX2	Homo sapiens	-1.0956359	-1.25082341380301	-0.940448386196992	7.33480011666667	-13.8374979503504	7.94988304527564E-7	5.51598801396505E-5	7.97909606688363
ENSG00000134602	218499_at,224407_s_at	Serine/threonine-protein kinase MST4	MST4	Homo sapiens	-1.0262856	-1.1980419542936	-0.854529245706407	9.675335	-11.7112570427159	1.29586670891541E-5	3.60384091098424E-4	6.44472218960762
ENSG00000134716	205073_at	cytochrome P450,family 2,polypeptide 2,subfamily J	CYP2J2	Homo sapiens	-0.572200399999999	-0.816498443247289	-0.327902356752709	4.61924706666667	-4.59067195558413	0.00121199072653437	0.0097292017285665	-1.44764987575015
ENSG00000134758	239143_x_at	E3 ubiquitin protein ligase,ring finger protein 138	RNF138	Homo sapiens	-0.531621899999999	-0.755214837657751	-0.308028962342247	7.18822628333333	-4.66007463521792	0.00109604675267298	0.00902913307253207	-1.34121493187188
ENSG00000134815	204815_s_at,214017_s_at	DEAH (Asp-Glu-Ala-His) box polypeptide 34	DHX34	Homo sapiens	-0.534800699999999	-0.770959062737498	-0.32543028866778	6.99106611666667	-5.1806932267837	0.00151462495080463	0.011462039134983	-1.6832735540657
ENSG00000134827	205513_at	R binder family),transcobalamin I (vitamin B12 binding protein	TCN1	Homo sapiens	-1.2834423	-1.50569728202024	-1.06118731797977	6.84823551666667	-11.3180845773177	9.85656143640095E-7	6.41397417046353E-5	6.13141868905139
ENSG00000134852	225856_at,227531_at	clock circadian regulator	CLOCK	Homo sapiens	-0.537793733333336	-0.709793631493076	-0.365793835173596	8.305659	-6.51143361622474	1.53413686242937E-4	0.00210592349870264	1.24984217019416
ENSG00000134871	211966_at	alpha 2,collagen,type IV	COL4A2	Homo sapiens	-0.611052366666668	-0.820997551087213	-0.401107182246122	6.96479061666667	-5.70453966181769	2.62387609027719E-4	0.00313329564838657	0.179283076027509
ENSG00000134884	222508_s_at,227448_at	arginine and glutamate rich 1	ARGLU1	Homo sapiens	-0.853359866666668	-1.19169690094244	-0.515022832390901	6.7152505	-4.9434570711385	0.00239985936734087	0.016318210781446	-2.1682232587835
ENSG00000134900	1569857_s_at,203374_s_at	tripeptidyl peptidase II	TPP2	Homo sapiens	-0.690459200000002	-0.935367783104844	-0.44555061689516	8.55853	-6.22731824415819	3.31539013483711E-4	0.00370465881099977	0.882937952688036
ENSG00000135002	203224_at,203225_s_at	riboflavin kinase	RFK	Homo sapiens	-1.07608733333334	-1.26469605639179	-0.887478610274878	9.68080241666667	-11.1823694225393	1.73395998720721E-6	9.34032140892159E-5	6.02087444783575
ENSG00000135045	222781_s_at	chromosome 9 open reading frame 40	C9orf40	Homo sapiens	-0.518241966666669	-0.738667626526213	-0.297816306807126	8.00965068333333	-4.60806419085287	0.00118175418184627	0.00955946292239158	-1.42091608325737
ENSG00000135048	218113_at	transmembrane protein 2	TMEM2	Homo sapiens	-0.576368166666667	-0.777719080028551	-0.375017253304783	8.42688041666667	-5.61040836438486	2.96589875453029E-4	0.00341966500219198	0.0485590439362165
ENSG00000135114	205660_at,210797_s_at	2'-5'-oligoadenylate synthetase-like	OASL	Homo sapiens	-1.7224227	-1.9132688734524	-1.5315765265476	6.65759296666667	-17.6890445172914	2.00371588784536E-6	1.03603101206706E-4	10.2214566812427
ENSG00000135127	228320_x_at	coiled-coil domain containing 64	CCDC64	Homo sapiens	-0.797015833333333	-0.982484985803516	-0.61154668086315	6.67625808333333	-8.42254524613007	1.21827032373831E-5	3.47017384768591E-4	3.46112816634674
ENSG00000135249	218598_at	RAD50 interactor 1	RINT1	Homo sapiens	-0.513976899999999	-0.708657773409001	-0.319296026590998	8.35056621666667	-5.17450017172033	5.31593632442821E-4	0.00523597223091538	-0.573101897102489
ENSG00000135297	218716_x_at,222014_x_at,224430_s_at,233665_x_at	mitochondrial translation optimization 1 homolog (S. cerevisiae)	MTO1	Homo sapiens	-1.15672006666667	-1.32646344364638	-0.998272235374603	8.04075728333333	-14.9949047043628	7.07447112327552E-7	5.12992982314442E-5	8.71672807972801
ENSG00000135316	1555427_s_at,209024_s_at,209025_s_at,217832_at,217834_s_at	cytoplasmic RNA interacting protein,synaptotagmin binding	RP4-775C13.1,SYNCRIP	Homo sapiens	-0.877056666666666	-1.09919996919039	-0.669052117897507	10.6696326666667	-8.26423984109665	1.14631764487973E-4	0.00170404886443174	3.29349048296772
ENSG00000135334	223143_s_at,223144_s_at,223145_s_at	akirin 2	AKIRIN2	Homo sapiens	-1.15392646666667	-1.34478742631909	-0.963065507014244	7.66431408333333	-11.8497482124837	6.40896306387309E-4	0.0060301162539539	6.55269178117982
ENSG00000135336	210028_s_at	origin recognition complex,subunit 3	ORC3	Homo sapiens	-0.624812333333335	-0.779458424308721	-0.470166242357948	8.75332416666667	-7.91878839423547	2.02441026250485E-5	4.93907323081004E-4	2.91855794254962
ENSG00000135341	211536_x_at,211537_x_at	mitogen-activated protein kinase kinase kinase 7	MAP3K7	Homo sapiens	-0.6267084	-0.81213720340411	-0.44127959659589	8.08705213333333	-6.624245372127	1.55369806628523E-4	0.00212850016973553	1.39258442941125
ENSG00000135373	219850_s_at,222932_at,224189_x_at,232361_s_at	ets homologous factor	EHF	Homo sapiens	-1.14394713333333	-1.35531026441905	-0.932584002247611	8.8644545	-10.60778750785	1.54683681248159E-5	4.09985265497634E-4	5.53852939672453
ENSG00000135521	225748_at	LTV1 homolog (S. cerevisiae)	LTV1	Homo sapiens	-0.907396800000003	-1.114713757479	-0.700079842521006	8.63202693333333	-8.57848325247142	1.04610298489489E-5	3.15775494391004E-4	3.62377116142488
ENSG00000135525	202889_x_at,215471_s_at	microtubule-associated protein 7	MAP7	Homo sapiens	-0.736278100000002	-0.87899380199334	-0.593562398006665	8.35560883333333	-10.1115612259186	7.67665568382858E-6	2.55615803601296E-4	5.102243399674
ENSG00000135535	208405_s_at,208653_s_at,208654_s_at	CD164 molecule,sialomucin	CD164	Homo sapiens	-0.927972666666665	-1.09061257317246	-0.765332760160869	11.573732	-11.1829442378549	1.06108637644264E-4	0.00161221055001578	6.02134530996744
ENSG00000135540	226490_at,234321_x_at	NHS-like 1	NHSL1	Homo sapiens	-1.7985492	-1.98635612252515	-1.61074227747485	7.30309106666667	-18.7697642292781	2.07220663403951E-4	0.00262933157846624	10.7548217602089
ENSG00000135541	220841_s_at,220842_at	Abelson helper integration site 1	AHI1	Homo sapiens	-0.870187533333334	-1.02711894435467	-0.713256122311995	6.22566516666667	-10.8680360039404	6.2161017637279E-5	0.00109882109256975	5.75993178072653
ENSG00000135549	231120_x_at	catalytic) inhibitor beta,protein kinase (cAMP-dependent	PKIB	Homo sapiens	-0.655982066666668	-0.901913768033751	-0.410050365299584	5.64324316666667	-5.22787919582499	4.94219402205246E-4	0.00497803579399147	-0.495531218061222
ENSG00000135587	205622_at	neutral membrane (neutral sphingomyelinase),sphingomyelin phosphodiesterase 2	SMPD2	Homo sapiens	-0.884644033333332	-1.10987601857614	-0.659412048090529	7.25802255	-7.69815371738807	2.54870611745621E-5	5.77020732802975E-4	2.67232425499786
ENSG00000135597	224366_s_at	RALBP1 associated Eps domain containing 1	REPS1	Homo sapiens	-0.668802666666668	-0.812633075905224	-0.524972257428112	8.77400133333333	-9.11371347944153	6.30325490361878E-6	2.23495759958078E-4	4.16397798333704
ENSG00000135655	209475_at	ubiquitin specific peptidase 15	USP15	Homo sapiens	-0.565451900000002	-0.818108848201719	-0.312794951798285	6.78589505	-4.38644322619194	0.0016359053883044	0.0121443485547241	-1.76459010956988
ENSG00000135838	221210_s_at	N-acetylneuraminate pyruvate lyase (dihydrodipicolinate synthase)	NPL	Homo sapiens	-0.5249626	-0.731496543494898	-0.318428656505103	5.61452556666667	-4.98178542383725	6.93999350737861E-4	0.006390100118153	-0.856509791897863
ENSG00000135899	208012_x_at,209761_s_at,209762_x_at	SP110 nuclear body protein	SP110	Homo sapiens	-0.605679866666669	-0.816786380630078	-0.394573352703261	7.52877255	-5.6232785172771	0.00227236657902862	0.015629845604276	-2.11082497955021
ENSG00000135953	213393_at	major facilitator superfamily domain containing 9	MFSD9	Homo sapiens	-0.515978233333334	-0.799172639571825	-0.232783827094842	5.57114255	-3.57104071218227	0.00573937805487868	0.0316490665809876	-3.07966002567595
ENSG00000136021	221220_s_at	SCY1-like 2 (S. cerevisiae)	SCYL2	Homo sapiens	-0.514904500000003	-0.667322908211048	-0.362486091788957	7.66667328333333	-6.62120991370171	8.46088197317086E-5	0.0013662100469082	1.3887652061852
ENSG00000136122	219544_at	aurora kinase A activator,bora	BORA	Homo sapiens	-0.779412333333331	-0.963931211643655	-0.594893455023008	8.8719885	-8.27893664013341	1.40457239087504E-5	3.82891512221446E-4	3.30916235893009
ENSG00000136147	221816_s_at	PHD finger protein 11	PHF11	Homo sapiens	-1.15884933333334	-1.40934759380923	-0.908351072857441	7.29718286666667	-9.0671406361329	6.58091624098416E-6	2.30353134107432E-4	4.11804795468023
ENSG00000136153	202674_s_at,242722_at	LIM domain 7	LMO7,RP11-29G8.3	Homo sapiens	-0.565878966666666	-0.785313946134264	-0.371628238564119	7.49805616666667	-5.70964343407711	0.00159020842976496	0.0118858025833765	-1.73468836327556
ENSG00000136155	1554921_a_at,206884_s_at	sciellin	SCEL	Homo sapiens	-0.762564700000003	-0.972660769279694	-0.552468630720312	6.97623231666667	-7.11388534305184	0.00295862540958639	0.0191028394271535	-2.3879802649522
ENSG00000136161	204759_at	regulator of chromosome condensation (RCC1) and BTB (POZ) domain containing protein 2	RCBTB2	Homo sapiens	-1.70055583333333	-1.92229736403344	-1.47881430263323	4.51632621666667	-15.0311408805987	8.05906944637578E-8	1.14152751808445E-5	8.73885009362216
ENSG00000136193	201462_at	secernin 1	SCRN1	Homo sapiens	-0.871770533333335	-1.11796643295467	-0.625574633712	7.34961826666667	-6.94015964825008	5.84938120286122E-5	0.00105098559732644	1.78364834842224
ENSG00000136231	216493_s_at	insulin-like growth factor 2 mRNA binding protein 3	IGF2BP3,RP3-497J21.1	Homo sapiens	-0.632010666666667	-0.783926397091027	-0.480094936242307	7.01720323333333	-8.15398208632902	1.59222855916031E-5	4.17730789213482E-4	3.17519899258063
ENSG00000136237	204681_s_at	Rap guanine nucleotide exchange factor (GEF) 5	RAPGEF5	Homo sapiens	-0.555340166666667	-0.801934157075077	-0.308746176258257	7.11785261666667	-4.41392235079391	0.0015706524012447	0.0117825352880293	-1.72162597665932
ENSG00000136247	220261_s_at	DHHC-type containing 4,zinc finger	ZDHHC4	Homo sapiens	-1.2818958	-1.45248766299976	-1.11130393700024	7.50568443333333	-14.7279568658948	9.66688535762684E-8	1.3018151648479E-5	8.55200035053036
ENSG00000136371	203433_at	10-methenyltetrahydrofolate synthetase (5-formyltetrahydrofolate cyclo-ligase),5,ST20-MTHFS readthrough	MTHFS,ST20-MTHFS	Homo sapiens	-0.512728999999998	-0.722595007609147	-0.302862992390849	8.26397116666667	-4.78843803852599	9.11712660268255E-4	0.00784941700686362	-1.14609421871222
ENSG00000136379	225436_at	abhydrolase domain containing 17C	ABHD17C	Homo sapiens	-0.532339166666667	-0.694381379854451	-0.370296953478882	8.61222625	-6.43885055443927	1.0506884057948E-4	0.00160017795506492	1.15712434015601
ENSG00000136381	1555476_at	iron-responsive element binding protein 2	IREB2	Homo sapiens	-0.609593466666666	-0.792768246423883	-0.426418686909448	4.33710866666667	-6.52262959705022	9.50693367742793E-5	0.00149108318649849	1.26408255944111
ENSG00000136383	214846_s_at,228342_s_at	alpha-kinase 3	ALPK3	Homo sapiens	-2.38684623333333	-2.68486344540553	-2.16548907549676	6.34081801666667	-26.6851637578936	5.46666247591793E-8	8.92208271256158E-6	13.7914094705623
ENSG00000136450	201741_x_at	serine/arginine-rich splicing factor 1	SRSF1	Homo sapiens	-0.558936233333334	-0.76387545881744	-0.353997007849228	6.11299301666667	-5.34546221886044	4.2150317915449E-4	0.0044191622356233	-0.326083128409589
ENSG00000136514	219684_at	receptor (chemosensory) transporter protein 4	RTP4	Homo sapiens	-0.818795333333333	-1.04189542901432	-0.595695237652345	3.7723054	-7.19322579913872	4.40135929701203E-5	8.57912012706356E-4	2.08794706308685
ENSG00000136536	202654_x_at	E3 ubiquitin protein ligase,membrane-associated ring finger (C3HC4) 7	MARCH7	Homo sapiens	-0.728227666666664	-0.887311714566683	-0.569143618766644	8.8563575	-8.97198693428598	7.19087593507305E-6	2.44807684775915E-4	4.02358206607309
ENSG00000136653	1554834_a_at,223322_at	Ras association (RalGDS/AF-6) domain family member 5	RASSF5	Homo sapiens	-2.0586091	-2.28135655192997	-1.83586164807003	6.59788915	-18.1137860805469	4.36543296416724E-7	3.67765866434274E-5	10.4353917813622
ENSG00000136689	216243_s_at	interleukin 1 receptor antagonist	IL1RN	Homo sapiens	-0.581673333333334	-0.832637878340819	-0.330708788325849	5.82046916666667	-4.5427085489972	0.00129973904807831	0.0102490770590523	-1.52158605181673
ENSG00000136709	222763_s_at	WD repeat domain 33	WDR33	Homo sapiens	-0.894875333333333	-1.06825818595827	-0.721492480708397	8.95816366666667	-10.1158989913536	2.59856010146009E-6	1.24410046889081E-4	5.10614034614614
ENSG00000136826	220266_s_at	Kruppel-like factor 4 (gut)	KLF4	Homo sapiens	-0.668853933333335	-0.991702343061858	-0.346005523604813	6.0075008	-4.06051131350973	0.00267288898425653	0.0177180890019518	-2.28141592230656
ENSG00000136881	206913_at	bile acid CoA: amino acid N-acyltransferase (glycine N-choloyltransferase)	BAAT	Homo sapiens	-0.664326700000001	-0.868934535330401	-0.459718864669601	5.03483091666667	-6.36366835055846	1.15020398519896E-4	0.00170889681768351	1.06035513915933
ENSG00000136933	203150_at	Rab9 effector protein with kelch motifs	RABEPK	Homo sapiens	-0.505057333333333	-0.680331539621097	-0.32978312704557	8.54271466666667	-5.64768886664347	2.82499789276055E-4	0.00329751080190654	0.10048068039672
ENSG00000136937	209519_at,209520_s_at	80kDa,nuclear cap binding protein subunit 1	NCBP1	Homo sapiens	-1.21514066666667	-1.438578839323	-0.991702494010338	8.56585	-10.6590199628952	3.37250936742922E-6	1.47508858217821E-4	5.58250754923545
ENSG00000136982	219000_s_at	defective in sister chromatid cohesion 1 homolog (S. cerevisiae)	DSCC1	Homo sapiens	-0.846840833333333	-1.00435385392821	-0.689327812738452	10.48712025	-10.5373989255156	1.82992166299857E-6	9.7042644931568E-5	5.47778862155085
ENSG00000136986	218172_s_at	derlin 1	DERL1	Homo sapiens	-0.582160500000002	-0.737571150564058	-0.426749849435946	9.78732075	-7.34192675392952	3.73650639268687E-5	7.60303263938052E-4	2.26314206670337
ENSG00000137038	224879_at	chromosome 9 open reading frame 123	C9orf123	Homo sapiens	-0.597242833333336	-0.770042856368075	-0.424442810298597	10.0005930833333	-6.77415675530707	7.07761485746606E-5	0.00120554415732197	1.57973293350556
ENSG00000137040	213019_at	RAN binding protein 6	RANBP6	Homo sapiens	-0.558860433333335	-0.731438110118696	-0.386282756547973	7.53410355	-6.3469757046277	1.17366126784003E-4	0.00173198191144814	1.03876802647977
ENSG00000137055	209532_at,209533_s_at,235394_at	phospholipase A2-activating protein	PLAA	Homo sapiens	-0.788824733333336	-0.992528744552235	-0.591649750137715	8.56914333333333	-7.8410964838976	6.70123301983436E-4	0.00622476920420394	2.83246577009508
ENSG00000137073	219192_at,221839_s_at	ubiquitin associated protein 2	UBAP2	Homo sapiens	-0.696756000000004	-0.877448522098279	-0.516063477901729	9.40156366666667	-7.55768224470001	4.12451889893434E-5	8.16466585080504E-4	2.51271363596672
ENSG00000137074	218527_at,222338_x_at,222658_s_at	aprataxin	APTX,RP11-54K16.2	Homo sapiens	-0.813474233333334	-1.06053632391767	-0.569087911057216	8.16610713333333	-8.76781317917768	1.03258433557854E-4	0.00158141592570747	3.8180019748807
ENSG00000137103	207839_s_at	transmembrane protein 8B	TMEM8B	Homo sapiens	-0.577665566666666	-0.779954413385376	-0.375376719947957	6.06494555	-5.59696554773462	3.01855358344213E-4	0.00346339314695822	0.0297889345017657
ENSG00000137145	205684_s_at,226867_at	DENN/MADD domain containing 4C	DENND4C	Homo sapiens	-0.718234566666665	-0.869849104555925	-0.566620028777406	8.17759571666667	-9.28482124944115	2.3860723296841E-5	5.52088466464149E-4	4.33102202833053
ENSG00000137185	239406_at	zinc finger and SCAN domain containing 9	ZSCAN9	Homo sapiens	-0.581436900000001	-0.775555487759776	-0.387318312240226	5.63221511666667	-5.87061443437291	2.12002427100692E-4	0.00267387144215233	0.406899256398184
ENSG00000137331	201631_s_at	immediate early response 3	IER3	Homo sapiens	-0.680372333333334	-0.855175506383131	-0.505569160283538	9.9722765	-7.62861020280756	2.7434473816297E-5	6.11039113350808E-4	2.59358544326508
ENSG00000137393	228153_at	ring finger protein 144B	RNF144B	Homo sapiens	-1.8077589	-2.32137967259309	-1.29413812740691	5.99636098333333	-6.89836261653455	6.13506858744077E-5	0.0010926217427307	1.73263074775223
ENSG00000137449	226939_at	cytoplasmic polyadenylation element binding protein 2	CPEB2	Homo sapiens	-0.988860566666666	-1.19758457291216	-0.78013656042117	6.03114218333333	-9.2856165961042	5.38436778367322E-6	2.00538357338102E-4	4.3317923031552
ENSG00000137497	1554663_a_at	nuclear mitotic apparatus protein 1	NUMA1	Homo sapiens	-0.838665	-1.17619536848529	-0.501134631514708	5.4864749	-4.8699416365728	8.12118411138599E-4	0.0071988609158565	-1.02338620793508
ENSG00000137504	213584_s_at	CREB/ATF bZIP transcription factor	CREBZF	Homo sapiens	-0.629591733333335	-0.881181096705161	-0.378002369961509	7.008977	-4.90472691595382	7.73223521324679E-4	0.00693162748457564	-0.971297085361077
ENSG00000137547	218027_at	mitochondrial ribosomal protein L15	MRPL15	Homo sapiens	-0.813329833333334	-0.984704684135713	-0.641954982530955	9.74168075	-9.30181513461118	5.30567151743423E-6	1.98418324360955E-4	4.347467875838
ENSG00000137574	222335_at,238346_s_at	trimethylguanosine synthase 1	TGS1	Homo sapiens	-0.809091699999999	-1.04354526897154	-0.574638131028459	6.72972065	-6.76377245672376	2.52606365859401E-4	0.00304548027637547	1.56686164597322
ENSG00000137628	218986_s_at	DEAD (Asp-Glu-Ala-Asp) box polypeptide 60	DDX60	Homo sapiens	-3.8550834	-4.12240905027751	-3.58775774972249	5.2497608	-28.2644954330213	2.61488415088883E-10	2.23388735859136E-7	14.2590002987321
ENSG00000137648	218960_at	serine 4,transmembrane protease	TMPRSS4	Homo sapiens	-1.46304116666667	-1.67918700180501	-1.24689533152832	7.10942111666667	-13.2665429002173	2.44605233118716E-7	2.48872888545805E-5	7.59147528372384
ENSG00000137673	204259_at	matrix metallopeptidase 7 (matrilysin,uterine)	MMP7	Homo sapiens	-1.2865165	-1.73742364306075	-0.835609356939254	11.0355095833333	-5.59211812081854	3.03778778741847E-4	0.00348053326230311	0.0230142720915305
ENSG00000137699	202504_at,211002_s_at	tripartite motif containing 29	TRIM29	Homo sapiens	-2.1585563	-2.38819581713731	-1.92891678286269	8.83037168333333	-18.4231906569995	6.17533076125145E-8	9.64674883918351E-6	10.58767855507
ENSG00000137713	202883_s_at,202884_s_at,202886_s_at	beta,protein phosphatase 2,regulatory subunit A	PPP2R1B	Homo sapiens	-0.896011666666668	-1.10107238137908	-0.690950951954257	8.78903633333333	-8.56405186560139	1.16327092385275E-4	0.00172176063242148	3.60882145659236
ENSG00000137752	1552703_s_at,209970_x_at,211367_s_at,211368_s_at	apoptosis-related cysteine peptidase,caspase 1,caspase recruitment domain family,member 16	CARD16,CASP1	Homo sapiens	-0.999849799999999	-1.25494268557063	-0.744756914429369	4.5004085	-7.68218052638313	7.22595060593333E-4	0.00658904018311216	2.65428732127889
ENSG00000137770	1555106_a_at,223270_at,223271_s_at,239133_at	CTD (carboxy-terminal domain,RNA polymerase II,polypeptide A) small phosphatase like 2	CTDSPL2	Homo sapiens	-1.13747186666667	-1.31513969422988	-0.959804039103455	8.7065815	-12.5481575514903	4.03305567530502E-6	1.66051979154297E-4	7.07920688067407
ENSG00000137804	219978_s_at	nucleolar and spindle associated protein 1	NUSAP1	Homo sapiens	-0.827584166666666	-1.02364572128352	-0.631522612049811	10.0074930833333	-8.2730913973015	1.41278922757434E-5	3.8435037557928E-4	3.30293198965098
ENSG00000137807	204709_s_at	kinesin family member 23	KIF23	Homo sapiens	-0.953766000000002	-1.18346321088729	-0.724068789112712	9.27067966666667	-8.13830957048975	1.6176410008547E-5	4.22632649088511E-4	3.15828090355963
ENSG00000137812	1552680_a_at,228323_at	cancer susceptibility candidate 5	CASC5	Homo sapiens	-0.8241611	-1.20451696059319	-0.547293816933866	8.49717325	-6.65186328254239	0.00201495025873245	0.014253772208073	-1.9842895435901
ENSG00000137814	229181_s_at,229208_at	HAUS augmin-like complex,subunit 2	HAUS2	Homo sapiens	-1.04177726666667	-1.27727939473017	-0.80627513860316	8.2555887	-8.6701803477064	0.00421406043335223	0.0250629559657928	3.7182803549449
ENSG00000137817	219639_x_at,232683_s_at,234710_s_at	member 6,poly (ADP-ribose) polymerase family	PARP6	Homo sapiens	-1.2144879	-1.42984095584242	-0.999134844157586	7.58602638333333	-12.3226952520556	1.21064941534476E-6	7.36287617174359E-5	6.91242950569741
ENSG00000137821	219338_s_at	leucine rich repeat containing 49	LRRC49	Homo sapiens	-0.5443337	-0.717260982556478	-0.371406417443522	6.43336051666667	-6.16949755873824	1.45786792977556E-4	0.00203080074039437	0.806949520356569
ENSG00000137822	211337_s_at	gamma complex associated protein 4,tubulin	TUBGCP4	Homo sapiens	-0.768548666666668	-0.910062851033379	-0.627034482299956	8.51374566666667	-10.6443584703109	1.6773251207441E-6	9.09799116832179E-5	5.56994194001932
ENSG00000137824	218126_at	regulator of microtubule dynamics 3	RMDN3	Homo sapiens	-0.911100333333334	-1.0543555190983	-0.767845147568371	8.18410483333333	-12.4653347109234	4.23672190634422E-7	3.61941828483391E-5	7.01828635201014
ENSG00000137825	205874_at	inositol-trisphosphate 3-kinase A	ITPKA	Homo sapiens	-0.605039633333334	-0.830512766341178	-0.37956650032549	5.72280601666667	-5.25941106478259	4.73478929155162E-4	0.00482704837806423	-0.449898607886429
ENSG00000137831	238868_at	uveal autoantigen with coiled-coil domains and ankyrin repeats	UACA	Homo sapiens	-1.1620686	-1.46359310504669	-0.860544094953315	5.27274063333333	-7.5536567192515	2.9717169788461E-5	6.47446670565416E-4	2.5081065076635
ENSG00000137842	218776_s_at,222739_at	cyclin D-type binding-protein 1,transmembrane protein 62	CCNDBP1,TMEM62	Homo sapiens	-0.867009533333333	-1.05978385461789	-0.674235212048772	7.79785556666667	-8.81500942793003	2.27034241719586E-4	0.00282244137471996	3.86587694349068
ENSG00000137845	202604_x_at,214895_s_at	ADAM metallopeptidase domain 10	ADAM10	Homo sapiens	-0.635621833333332	-0.816241390129048	-0.46055239539567	8.38472625	-7.7948441869389	6.1421914318541E-5	0.00109353408185159	2.78089707370087
ENSG00000137871	1568951_at,221213_s_at	zinc finger protein 280D	ZNF280D	Homo sapiens	-0.860493900000001	-1.17414102868424	-0.546846771315758	5.89478213333333	-5.37717995376357	0.00198583661938549	0.0141007295019353	-1.96896087397232
ENSG00000137875	236491_at	BCL2-like 10 (apoptosis facilitator)	BCL2L10	Homo sapiens	-0.667850833333333	-0.841677164347208	-0.494024502319457	3.74485668333333	-7.53029516727191	3.04704479370526E-5	6.59529588661264E-4	2.48133299098089
ENSG00000137878	212241_at,212243_at	GRINL1A complex locus 1,GRINL1B complex locus 2,polymerase (RNA) II (DNA directed) polypeptide M,pseudogene	GCOM1,GCOM2,POLR2M	Homo sapiens	-0.847429733333335	-1.05296272685711	-0.641896739809558	8.33302995	-8.08109553744018	8.32384424159823E-5	0.00135086430367879	3.09629893720951
ENSG00000137880	204867_at	GTP cyclohydrolase I feedback regulator	GCHFR	Homo sapiens	-0.543507333333332	-0.748859242031264	-0.338155424635401	9.13820266666667	-5.18745993363863	5.22248102419296E-4	0.00517374796154648	-0.554231603529966
ENSG00000137959	204439_at	interferon-induced protein 44-like	IFI44L	Homo sapiens	-2.98338103333333	-3.3145827655661	-2.65217930110056	4.88361435	-17.6548574733411	1.90015308162636E-8	4.38358100160005E-6	10.2039855611147
ENSG00000137960	219970_at,236548_at	GIPC PDZ domain containing family,member 2	GIPC2	Homo sapiens	-0.689488533333334	-0.864026651171642	-0.514950415495025	8.08544443333333	-7.74256483239142	4.30051343790281E-5	8.44274945125085E-4	2.72232274995797
ENSG00000137965	214453_s_at	interferon-induced protein 44	IFI44	Homo sapiens	-5.10050576666667	-5.31607531934023	-4.8849362139931	5.82528145	-46.3739312051339	2.74192129297102E-12	2.99829093386381E-8	17.7772031796514
ENSG00000138028	205937_at	cell growth regulator with EF-hand domain 1	CGREF1	Homo sapiens	-1.0894254	-1.25318263041738	-0.925668169582617	6.62769476666667	-13.0390245511656	2.85007247071727E-7	2.75801260772508E-5	7.43229383552975
ENSG00000138079	205799_s_at	activator of cystine,dibasic and neutral amino acid transport),dibasic and neutral amino acid transporters,member 1,solute carrier family 3 (cystine	SLC3A1	Homo sapiens	-0.521393133333333	-0.737517785978518	-0.305268480688148	5.546957	-4.72834427082926	9.93499255019036E-4	0.0083839437827081	-1.23715845775024
ENSG00000138134	227606_s_at,227607_at	STAM binding protein-like 1	STAMBPL1	Homo sapiens	-0.754789366666665	-0.960656454515729	-0.5489222788176	9.36678708333333	-7.42920625558819	4.43682352919016E-5	8.62365184708397E-4	2.36475382140778
ENSG00000138152	1552566_at	BTB (POZ) domain containing 16	BTBD16	Homo sapiens	-1.3018096	-1.62153115842187	-0.982088041578135	5.49827033333333	-7.98038125212012	1.90001626006662E-5	4.72197222814284E-4	2.98634234585709
ENSG00000138190	226259_at,233924_s_at	exocyst complex component 6	EXOC6	Homo sapiens	-0.911901866666667	-1.06029677082642	-0.763506962506913	7.80208413333333	-12.0441791867557	1.6894228368946E-5	4.35088052789506E-4	6.70223892277318
ENSG00000138231	234295_at	debranching enzyme homolog 1 (S. cerevisiae)	DBR1	Homo sapiens	-0.849397800000001	-1.07603867909259	-0.622756920907414	7.6507271	-7.34549346619617	3.72196976267967E-5	7.60174436961191E-4	2.26731201565041
ENSG00000138297	218119_at	translocase of inner mitochondrial membrane 23 homolog (yeast),translocase of inner mitochondrial membrane 23 homolog B (yeast)	TIMM23,TIMM23B	Homo sapiens	-0.561288000000001	-0.767825516847243	-0.354750483152759	9.848139	-5.32641372738189	4.32454401977232E-4	0.00450542005108711	-0.353400800964094
ENSG00000138496	223220_s_at,227807_at	member 9,poly (ADP-ribose) polymerase family	PARP9	Homo sapiens	-1.8954495	-2.16868577646738	-1.62221322353263	7.40891991666667	-13.5963379480399	5.38326798174929E-4	0.00528610231505285	7.81739288649147
ENSG00000138587	219703_at	meiosis-specific nuclear structural 1	MNS1	Homo sapiens	-1.00036653333333	-1.16956307691639	-0.831169989750277	8.13801373333333	-11.5881940325219	8.02640297624536E-7	5.54795932650082E-5	6.34774890465969
ENSG00000138594	220800_s_at,223078_s_at	tropomodulin 3 (ubiquitous)	TMOD3	Homo sapiens	-0.808689966666669	-1.00162924433852	-0.615750688994817	7.66062868333333	-8.2150365050154	0.00393687032979126	0.0237974997547083	3.24085918579239
ENSG00000138604	213552_at	glucuronic acid epimerase	GLCE	Homo sapiens	-0.847122999999998	-1.12366233445546	-0.570583665544535	6.66209406666667	-6.00395807614455	1.79124617655862E-4	0.0023570730373849	0.586889249014905
ENSG00000138621	219066_at	phosphopantothenoylcysteine decarboxylase	PPCDC	Homo sapiens	-0.639841233333335	-0.848424133696335	-0.431258332970334	7.18356205	-6.01231343017357	1.77257092378084E-4	0.00233860314675035	0.59808605531149
ENSG00000138642	219352_at	HECT and RLD domain containing E3 ubiquitin protein ligase family member 6	HERC6	Homo sapiens	-3.19052983333333	-3.38668417849233	-2.99437548817434	5.29020921666667	-31.8796076623499	8.66095684874116E-11	1.18384453926231E-7	15.2034954157764
ENSG00000138698	237856_at	GTP-GDP dissociation stimulator 1,RAP1	RAP1GDS1	Homo sapiens	-0.550097866666668	-0.824882938410899	-0.275312794922438	5.335765	-3.92369206884189	0.00329905393728639	0.0207590947198911	-2.50210418967102
ENSG00000138744	214765_s_at,227135_at	N-acylethanolamine acid amidase	NAAA	Homo sapiens	-1.3883115	-1.63150401664961	-1.14511898335039	6.2119204	-11.188833344092	3.21875129093968E-6	1.43188250571199E-4	6.02616808390148
ENSG00000138757	206383_s_at,208840_s_at	GTPase activating protein (SH3 domain) binding protein 2	G3BP2	Homo sapiens	-0.731411833333336	-0.928874360917057	-0.533949305749616	9.59735283333333	-7.25981212102107	8.58503000885186E-4	0.00750902633693084	2.16672291855649
ENSG00000138835	220300_at	regulator of G-protein signaling 3	RGS3	Homo sapiens	-0.580550300000003	-0.738454920380738	-0.422645679619268	5.13654265	-7.20598090461419	4.33954752483585E-5	8.49802152293697E-4	2.10307832707732
ENSG00000139083	205585_at	ets variant 6	ETV6	Homo sapiens	-0.526013533333335	-0.770077422449652	-0.281949644217017	5.68798	-4.22417091052192	0.00208499587563114	0.0146243937780799	-2.0202712173363
ENSG00000139117	228365_at,241706_at	copine VIII	CPNE8	Homo sapiens	-2.31313653333333	-2.78157551123669	-1.84469755542998	4.20493583333333	-9.67823881127268	6.52293678171963E-6	2.29056884097958E-4	4.70523787739425
ENSG00000139132	242445_at	FYVE,RhoGEF and PH domain containing 4	FGD4	Homo sapiens	-0.762571500000001	-1.00273151677247	-0.522411483227536	4.46375905	-6.22340344459889	1.36435847884795E-4	0.00193551707983782	0.877807303791871
ENSG00000139146	220147_s_at,223038_s_at	family with sequence similarity 60,member A,member C pseudogene	FAM60A,FAM60CP	Homo sapiens	-1.18961233333333	-1.36615037536101	-1.01307429130565	10.9767165833333	-13.2073365157887	3.90541160771891E-6	1.62998763093154E-4	7.55031751609125
ENSG00000139163	219017_at,224453_s_at,225290_at,226432_at	ethanolamine kinase 1	ETNK1	Homo sapiens	-0.757409000000001	-1.02650277510671	-0.488315224893294	8.60146058333333	-6.71760280687465	4.13911806351311E-4	0.00436508478296405	1.50946865959788
ENSG00000139192	218746_at,218747_s_at	TAP binding protein-like	TAPBPL	Homo sapiens	-1.24799133333334	-1.43123105272093	-1.06475161394574	5.38937548333333	-13.3487328758541	2.98386388956416E-4	0.00343386146415324	7.64830450456722
ENSG00000139218	235579_at	SR-related CTD-associated factor 11	SCAF11	Homo sapiens	-1.2831033	-1.52497953092121	-1.0412270690788	7.65288035	-10.3972029284008	2.05353221856716E-6	1.05325397795647E-4	5.35569534803339
ENSG00000139278	204221_x_at,204222_s_at,214085_x_at,226136_at,226142_at	GLI pathogenesis-related 1	GLIPR1	Homo sapiens	-2.9765151	-3.30658459537123	-2.64644560462877	6.7521519	-17.6746487550396	3.13314931411171E-5	6.71520732062163E-4	10.2141044338788
ENSG00000139292	210393_at,213880_at	leucine-rich repeat containing G protein-coupled receptor 5	LGR5	Homo sapiens	-3.10264476666667	-3.3305353846344	-2.87475414869893	4.49799325	-26.684170036124	6.84530436935455E-5	0.00117746423225382	13.7911034785679
ENSG00000139329	201744_s_at	lumican	LUM	Homo sapiens	-1.25458306666667	-1.43577371052838	-1.07339242280495	3.0246598	-13.5709966799233	2.00090886085474E-7	2.179276732415E-5	7.80023155429428
ENSG00000139410	228274_at	serine dehydratase-like	SDSL	Homo sapiens	-0.74104716666667	-0.958934709004833	-0.523159624328506	5.63290721666667	-6.66594217331593	8.0281220172926E-5	0.00131433898766704	1.44492735810253
ENSG00000139496	204435_at,223984_s_at	nucleoporin like 1	NUPL1	Homo sapiens	-1.173612	-1.43084802304341	-0.916375976956593	7.2200268	-8.94212725188905	2.51369446282191E-4	0.00303391268774366	3.99376364860356
ENSG00000139618	214727_at	breast cancer 2,early onset	BRCA2	Homo sapiens	-0.729662766666666	-1.00291884587508	-0.456406687458253	7.07773938333333	-5.23359900233278	4.90385653912287E-4	0.00494886490256823	-0.487243109960635
ENSG00000139620	221821_s_at	H/ACA box 34,KAT8 regulatory NSL complex subunit 2,small nucleolar RNA	KANSL2,SNORA34	Homo sapiens	-0.537452133333336	-0.686092716123773	-0.3888115505429	8.06892226666667	-7.08680499613414	4.9561558600027E-5	9.34728601744213E-4	1.96093501051807
ENSG00000139679	218589_at	lysophosphatidic acid receptor 6	LPAR6	Homo sapiens	-1.07963463333333	-1.36181179554344	-0.797457471123225	6.06913278333333	-7.49899453670114	3.15126002239842E-5	6.74203892161972E-4	2.44536244018951
ENSG00000139719	227815_at	vacuolar protein sorting 33 homolog A (S. cerevisiae)	VPS33A	Homo sapiens	-0.537240766666665	-0.768516683430301	-0.305964849903029	6.90455861666667	-4.55288457366484	0.0012805705688231	0.0101324451303044	-1.50587377272411
ENSG00000139734	232596_at	diaphanous homolog 3 (Drosophila)	DIAPH3	Homo sapiens	-0.765970166666667	-0.926988866708863	-0.60495146662447	6.87593448333333	-9.3235999266258	5.20181974946237E-6	1.95318240417485E-4	4.36851233648197
ENSG00000139793	205018_s_at	muscleblind-like splicing regulator 2	MBNL2	Homo sapiens	-0.529856333333337	-0.681203908076504	-0.378508758590169	7.77410116666667	-6.8616846492327	6.39831603453651E-5	0.00112435691130654	1.68768181412118
ENSG00000139826	234993_at	abhydrolase domain containing 13	ABHD13	Homo sapiens	-0.532979333333333	-0.753065299872578	-0.312893366794087	5.53188626666667	-4.74641938449639	9.68103054765962E-4	0.00821910473902624	-1.20971556661184
ENSG00000139921	208097_s_at	thioredoxin-related transmembrane protein 1	TMX1	Homo sapiens	-0.528406666666667	-0.788530266505841	-0.268283066827493	9.19064766666667	-3.98140744053152	0.00301783960373874	0.0193981166628751	-2.40875682274714
ENSG00000140157	212133_at	non imprinted in Prader-Willi/Angelman syndrome 2	NIPA2	Homo sapiens	-0.557723499999998	-0.775894360122006	-0.33955263987799	8.25308725	-5.01037568775369	6.66861911092839E-4	0.006205016165589	-0.814133618535799
ENSG00000140263	201562_s_at,201563_at,230782_at	sorbitol dehydrogenase	CTD-2008A1.2,SORD	Homo sapiens	-1.58929923333334	-1.77408099487455	-1.40451747179212	10.7625911666667	-16.8575579754698	2.58583706982064E-6	1.24018106835477E-4	9.78544612371644
ENSG00000140264	218680_x_at,233746_x_at	huntingtin interacting protein K,small EDRK-rich factor 2	HYPK,SERF2	Homo sapiens	-0.716982833333336	-0.914970325692199	-0.518995340974474	10.3158380833333	-7.10482436134969	4.89586540689783E-5	9.2520793811176E-4	1.98253755521135
ENSG00000140265	226562_at	zinc finger and SCAN domain containing 29	ZSCAN29	Homo sapiens	-0.670488233333333	-0.854120200394009	-0.486856266272656	7.35977618333333	-7.15633999039501	4.58557934630411E-5	8.80627325864357E-4	2.04407950497827
ENSG00000140280	226748_at	LysM,domain containing 2,putative peptidoglycan-binding	LYSMD2	Homo sapiens	-1.159979	-1.3100344142621	-1.0099235857379	9.14019183333333	-15.1511831412606	7.50607761062387E-8	1.09182921586338E-5	8.81173436309586
ENSG00000140284	205768_s_at,205769_at	member 2,solute carrier family 27 (fatty acid transporter)	SLC27A2	Homo sapiens	-0.620316499999999	-0.834001585250085	-0.434971778810641	8.57376425	-7.30002558018835	2.67493407073085E-4	0.00317801000254692	2.21404158185003
ENSG00000140299	243985_at	BCL2/adenovirus E1B 19kDa interacting protein 2	BNIP2	Homo sapiens	-1.1270319	-1.67151661944703	-0.582547180552975	4.86390671666667	-4.05694017578883	0.00268752655292954	0.0177851021885043	-2.28714941370196
ENSG00000140307	202678_at	12kDa,2,general transcription factor IIA	GTF2A2	Homo sapiens	-0.562354500000001	-0.723451214364453	-0.401257785635549	10.90573875	-6.84181903332005	6.54601449748122E-5	0.00114100838666816	1.66326605352159
ENSG00000140332	228340_at	Drosophila),transducin-like enhancer of split 3 (E(sp1) homolog	TLE3	Homo sapiens	-0.783218300000001	-0.958597631964578	-0.607838968035425	5.91688381666667	-8.75291086376555	8.8447818110022E-6	2.80503738698692E-4	3.80284071545186
ENSG00000140350	201043_s_at,201051_at	acidic (leucine-rich) nuclear phosphoprotein 32 family,member A	ANP32A	Homo sapiens	-0.763145833333333	-0.983551746519291	-0.542739920147374	10.7316615833333	-7.10632024431755	6.97893275523067E-5	0.00119278883523675	1.98432911941828
ENSG00000140365	206441_s_at,209132_s_at	COMM domain containing 4	COMMD4	Homo sapiens	-0.780407666666667	-0.962300011773647	-0.609538756297209	9.79195516666667	-9.69220273243007	1.23437525118099E-5	3.49196403368027E-4	4.7182746229839
ENSG00000140391	200973_s_at	tetraspanin 3	TSPAN3	Homo sapiens	-0.529238000000003	-0.693047898970877	-0.365428101029129	10.731379	-6.33226334773851	1.19476699994557E-4	0.0017517802553506	1.019711148226
ENSG00000140396	205731_s_at,205732_s_at,212867_at	nuclear receptor coactivator 2	NCOA2	Homo sapiens	-1.26150836666667	-1.50734035338174	-1.0156763799516	7.9286622	-10.0577268153813	8.25706334563342E-5	0.00134204873546779	5.05375463528923
ENSG00000140403	1554333_at,1554334_a_at,225061_at	DnaJ (Hsp40) homolog,member 4,subfamily A	DNAJA4	Homo sapiens	-3.17640623333333	-3.4830391472732	-2.86977331939347	7.53963503333333	-28.812258195423	5.36098847025671E-9	1.89104544910507E-6	14.4128440114835
ENSG00000140406	223264_at	mesoderm development candidate 1	MESDC1	Homo sapiens	-0.832856933333334	-1.04000961247932	-0.625704254187346	8.2224002	-7.88003129062803	2.10723594641194E-5	5.08218462152946E-4	2.87569302735373
ENSG00000140450	225283_at	arrestin domain containing 4	ARRDC4	Homo sapiens	-2.1395456	-2.31374695352456	-1.96534424647544	7.4234472	-24.0723291434696	1.13662339805433E-9	6.40668910191962E-7	12.9303328974055
ENSG00000140451	228252_at	PIF1 5'-to-3' DNA helicase homolog (S. cerevisiae)	PIF1	Homo sapiens	-0.940575800000001	-1.18264195071156	-0.698509649288447	6.53437076666667	-7.61566492180336	2.78146263831647E-5	6.16584365130493E-4	2.57886804246115
ENSG00000140464	206503_x_at,211013_x_at,235508_at	promyelocytic leukemia	PML	Homo sapiens	-0.802177866666668	-1.05199941724026	-0.552356316093072	6.26897383333333	-6.29345116244753	2.88246158228149E-4	0.00334746361536195	0.969299481187867
ENSG00000140465	205749_at	cytochrome P450,family 1,polypeptide 1,subfamily A	CYP1A1	Homo sapiens	-1.0015531	-1.34329060553283	-0.659815594467171	5.12931021666667	-5.74419831836651	2.49276868525352E-4	0.0030159798155839	0.233987150891055
ENSG00000140471	1554455_at,1554456_a_at,220121_at,231976_at	lines homolog (Drosophila)	LINS	Homo sapiens	-0.926147533333333	-1.36741488698682	-0.701914847971017	5.83172455	-9.06027533577161	0.00246480857513479	0.0166600826858072	4.11126046646112
ENSG00000140479	207414_s_at,210553_x_at	proprotein convertase subtilisin/kexin type 6	PCSK6	Homo sapiens	-0.816754566666666	-1.05949774743647	-0.574011385896866	7.81416026666667	-8.36743674566295	8.72966289309633E-5	0.00139805014258946	3.40306258177725
ENSG00000140521	203366_at,217635_s_at	gamma,polymerase (DNA directed)	POLG	Homo sapiens	-1.26544643333333	-1.48656452969784	-1.04432833696883	7.7362381	-11.6598761746957	1.0657859642586E-6	6.74442680507393E-5	6.40435325681481
ENSG00000140525	213007_at,213008_at,223785_at	Fanconi anemia,complementation group I	FANCI	Homo sapiens	-0.943135666666665	-1.10930722976832	-0.778948134454429	10.0693555	-11.5222511101587	1.86963418059143E-4	0.00243662487568862	6.29538080037181
ENSG00000140526	205566_at,221815_at,225337_at,228490_at,63825_at,87100_at	abhydrolase domain containing 2	ABHD2	Homo sapiens	-1.24513566666667	-1.47375338672577	-1.01876442939445	9.188105	-10.7806145866413	2.67506361175059E-5	5.98311263593488E-4	5.68611068291239
ENSG00000140534	230021_at	TOPBP1-interacting checkpoint and replication regulator	TICRR	Homo sapiens	-0.6647091	-0.818217149484457	-0.511201050515542	7.15457901666667	-8.48688977920951	1.14372966898994E-5	3.33210214567021E-4	3.52853540427675
ENSG00000140543	219641_at	de-etiolated homolog 1 (Arabidopsis)	DET1	Homo sapiens	-0.511699133333336	-0.673708908944112	-0.349689357722559	7.54767133333333	-6.1904404747968	1.42073726438261E-4	0.00199278629887427	0.834524949530732
ENSG00000140575	200791_s_at,210840_s_at,213446_s_at	IQ motif containing GTPase activating protein 1	IQGAP1	Homo sapiens	-0.724970800000003	-0.946719024090368	-0.503222575909638	10.4166149166667	-7.02796371091832	5.1473995704168E-4	0.00512547373298051	1.89011675401449
ENSG00000140832	233634_at,239148_at,239350_at	MARVEL domain containing 3	MARVELD3	Homo sapiens	-0.548225666666667	-0.786443576635989	-0.357237327005011	7.21312453333333	-6.70422708478974	0.00203698059936151	0.0143732960237955	-1.99574077737398
ENSG00000140835	220446_s_at	carbohydrate (N-acetylglucosamine 6-O) sulfotransferase 4	CHST4,RP11-510M2.9	Homo sapiens	-2.28393673333333	-2.52482440654693	-2.04304906011973	6.27345616666667	-18.5830751760054	1.19601683131254E-8	3.09143596787487E-6	10.6652313289997
ENSG00000140853	226474_at	CARD domain containing 5,NLR family	NLRC5	Homo sapiens	-0.594690833333335	-0.774326393025539	-0.41505527364113	4.84961908333333	-6.4885405610481	9.90073651723891E-5	0.00153392680385389	1.22067305451602
ENSG00000140992	224986_s_at	3-phosphoinositide dependent protein kinase-1	PDPK1	Homo sapiens	-0.686240666666666	-0.8349120407405	-0.537569292592833	9.01335	-9.04684576820727	6.70608633060856E-6	2.33353124970986E-4	4.09797048216665
ENSG00000141076	230656_s_at	autosomal recessive 1A (cirhin),cirrhosis	CIRH1A	Homo sapiens	-0.572746999999998	-0.804602791284196	-0.3408912087158	10.3537085	-4.8416452573202	8.45305694746975E-4	0.0074266873888969	-1.06588315830332
ENSG00000141293	205790_at	src kinase associated phosphoprotein 1	SKAP1	Homo sapiens	-2.13354973333333	-2.34123212093548	-1.92586734573119	6.31600886666667	-20.1349795947509	5.78175789885204E-9	1.97573508199835E-6	11.380014852543
ENSG00000141384	216226_at	105kDa,TAF4b RNA polymerase II,TATA box binding protein (TBP)-associated factor	TAF4B	Homo sapiens	-0.5740228	-0.787076642573353	-0.360968957426647	5.3591071	-5.28065582256506	4.60034677962804E-4	0.00472345465119555	-0.419232848013189
ENSG00000141425	228566_at	regulation of nuclear pre-mRNA domain containing 1A	RPRD1A	Homo sapiens	-0.736908466666667	-1.08602607760806	-0.387790855725271	6.4828776	-4.13704152785277	0.00237867483015876	0.0162020737933139	-2.15890260290958
ENSG00000141456	217651_at	glutamate and leucine rich protein 1,proline	PELP1	Homo sapiens	-0.8378139	-1.07298502864905	-0.602642771350948	4.74362805	-6.98251132772995	5.57462484991767E-5	0.00101797771328378	1.83512157850657
ENSG00000141510	211300_s_at	tumor protein p53	TP53	Homo sapiens	-0.805119533333335	-1.03395123215678	-0.576287834509891	6.9219412	-6.89592087414667	6.15222190733545E-5	0.00109389506596282	1.72964361479917
ENSG00000141556	201759_at,211052_s_at,229192_s_at	tubulin folding cofactor D	TBCD	Homo sapiens	-0.770134733333335	-0.921954407105332	-0.619195083286676	7.77672956666667	-10.0002639472802	1.8181046451686E-5	4.59276421928429E-4	5.00174064718384
ENSG00000141664	219062_s_at,222816_s_at	CCHC domain containing 2,zinc finger	ZCCHC2	Homo sapiens	-0.899286066666668	-1.23966972156364	-0.5589024117697	7.12533953333333	-5.5157120028437	5.28920878316534E-4	0.00521622457105998	-0.567739395163766
ENSG00000141682	204285_s_at,204286_s_at	phorbol-12-myristate-13-acetate-induced protein 1	PMAIP1	Homo sapiens	-1.06263053333333	-1.30788720933127	-0.859904048077269	6.98979173333333	-12.5763975367238	1.13803710080304E-5	3.33210214567021E-4	7.09988835721705
ENSG00000141994	224966_s_at	dihydrouridine synthase 3-like (S. cerevisiae)	DUS3L	Homo sapiens	-0.644860299999998	-0.877120171979292	-0.412600428020703	7.42020385	-5.44176207576815	3.70531832849071E-4	0.00401085487250504	-0.188764778980585
ENSG00000142089	212203_x_at	interferon induced transmembrane protein 3	IFITM3	Homo sapiens	-4.41992433333333	-4.72373720503803	-4.11611146162863	8.8357975	-28.5139087725873	2.41246581979369E-10	2.12744465640678E-7	14.3295606860339
ENSG00000142102	219359_at	ATH1,acid trehalase-like 1 (yeast)	ATHL1	Homo sapiens	-1.43894423333333	-1.70012408073744	-1.17776438592922	6.72561645	-10.7982254416868	1.4817991289972E-6	8.3695627456531E-5	5.70102625479697
ENSG00000142252	222821_s_at	gem (nuclear organelle) associated protein 7	GEMIN7	Homo sapiens	-0.500828166666667	-0.659273801641516	-0.342382531691817	8.48465241666667	-6.19521749062827	1.41241242504487E-4	0.00198518378764341	0.840806529510092
ENSG00000142273	220638_s_at	Cbl proto-oncogene,E3 ubiquitin protein ligase C	CBLC	Homo sapiens	-1.2641999	-1.5285314418067	-0.999868358193297	6.55645051666667	-9.37378209321331	4.97098116549352E-6	1.89928997360837E-4	4.41682824585109
ENSG00000142528	213124_at	zinc finger protein 473	ZNF473	Homo sapiens	-0.611687066666668	-0.816483707298183	-0.406890426035153	7.08883973333333	-5.85402483545978	2.16530094273571E-4	0.00271656330986863	0.384334538664688
ENSG00000142731	211088_s_at	polo-like kinase 4	PLK4	Homo sapiens	-0.718313433333334	-0.999434988449635	-0.437191878217033	7.25150871666667	-5.00804165785939	6.6903402699883E-4	0.00621676332871533	-0.817588777635216
ENSG00000143013	209204_at,209205_s_at,227155_at,229537_at,241922_at	LIM domain only 4	LMO4	Homo sapiens	-1.38440346666667	-1.58945283163853	-1.1793541016948	9.36136416666667	-13.2328180343857	3.59882349393591E-4	0.00392317935725429	7.56805390409726
ENSG00000143106	230300_at	5,alpha type,macropain) subunit,proteasome (prosome	PSMA5	Homo sapiens	-0.520928733333333	-0.675268944328805	-0.366588522337861	5.99546516666667	-6.61526603637568	8.52027094376842E-5	0.00137336619649333	1.38128315756252
ENSG00000143167	205929_at	glycoprotein A33 (transmembrane)	GPA33	Homo sapiens	-0.886900466666667	-1.15126585020935	-0.622535083123988	5.22773736666667	-6.5753426157544	8.93111861112695E-5	0.00142322620245808	1.33090988584832
ENSG00000143333	209324_s_at,209325_s_at	regulator of G-protein signaling 16	RGS16	Homo sapiens	-0.694863833333334	-0.942945392116382	-0.446782274550286	5.30596013333333	-5.48975947335042	0.00174174988568269	0.0127358735915633	-1.83073086367024
ENSG00000143384	200796_s_at	myeloid cell leukemia sequence 1 (BCL2-related)	MCL1	Homo sapiens	-0.7584992	-1.11174410688745	-0.405254293112552	7.34815513333333	-4.20849978390804	0.002134836132927	0.0148899305482566	-2.04513746988217
ENSG00000143398	211205_x_at	alpha,phosphatidylinositol-4-phosphate 5-kinase,type I	PIP5K1A	Homo sapiens	-0.535557466666667	-0.734292476145592	-0.336822457187741	7.02736103333333	-5.28177369991515	4.59338739475396E-4	0.00471896760255867	-0.417621018524393
ENSG00000143458	228466_at	GA binding protein transcription factor,beta subunit 2	GABPB2	Homo sapiens	-1.0949343	-1.27940788898967	-0.910460711010329	5.95989515	-11.633273929298	7.75911142887683E-7	5.42492861091868E-5	6.38338548236978
ENSG00000143494	219740_at,235343_at	vasohibin 2	VASH2	Homo sapiens	-0.6340313	-0.859122264170594	-0.408940335829406	3.7537751	-5.52078364251573	0.00133361756750662	0.0104492290881871	-1.54879300953401
ENSG00000143507	221563_at	dual specificity phosphatase 10	DUSP10	Homo sapiens	-0.537084533333334	-0.730412496495114	-0.343756570171554	4.64345226666667	-5.44497715059434	3.68949138249563E-4	0.0039988466474604	-0.18420289389698
ENSG00000143549	238065_at	tropomyosin 3	TPM3	Homo sapiens	-0.558682099999999	-0.787944713587742	-0.329419486412255	6.78946428333333	-4.77616815786724	9.2780633338881E-4	0.00795240261437739	-1.16464706976202
ENSG00000143569	214695_at	ubiquitin associated protein 2-like	UBAP2L	Homo sapiens	-0.612848499999999	-0.772188379290076	-0.453508620709923	5.65805071666667	-7.53835758713419	3.02081490280545E-5	6.55669133826471E-4	2.49058001561214
ENSG00000143753	207431_s_at	delta(4)-desaturase,sphingolipid 1	DEGS1	Homo sapiens	-0.500821000000002	-0.657614327575522	-0.344027672424482	7.91252283333333	-6.2604138701537	1.30393607857709E-4	0.00186965301823851	0.926230075553707
ENSG00000143851	204852_s_at	non-receptor type 7,protein tyrosine phosphatase	PTPN7	Homo sapiens	-1.4906608	-1.75894551266585	-1.22237608733416	5.19284883333333	-10.8900781268318	1.37712044474883E-6	8.02119579787797E-5	5.77845785433345
ENSG00000143889	1554453_at	heterogeneous nuclear ribonucleoprotein L-like	HNRPLL	Homo sapiens	-0.700213633333334	-0.968596831337728	-0.43183043532894	4.57310505	-5.11355969010698	5.78017553461657E-4	0.00558753708195122	-0.662154139815621
ENSG00000144115	219044_at	threonine synthase-like 2 (S. cerevisiae)	THNSL2	Homo sapiens	-0.607026966666666	-0.802679205270584	-0.411374728062748	5.37368231666667	-6.08094750563942	1.626918604888E-4	0.00220068715295031	0.689699517091284
ENSG00000144158	206055_s_at,216977_x_at	small nuclear ribonucleoprotein polypeptide A'	AC002056.3,RP11-395L14.17,SNRPA1	Homo sapiens	-1.013463	-1.1941067174018	-0.832819282598206	10.8914873333333	-10.9959593847694	9.65967036019235E-6	2.98723120443166E-4	5.86696631757942
ENSG00000144228	225659_at	speckle-type POZ protein-like	AC092620.2,SPOPL	Homo sapiens	-0.500416533333333	-0.661964530030788	-0.338868536635879	7.26531396666667	-6.07125066637966	1.64668521571163E-4	0.00222084456743762	0.676795091387928
ENSG00000144231	203664_s_at	polymerase (RNA) II (DNA directed) polypeptide D	AC006011.4,POLR2D	Homo sapiens	-0.592274333333335	-0.806997654046144	-0.377551012620525	8.2539125	-5.40619602215176	3.88537220704505E-4	0.00415963824985683	-0.239327168354522
ENSG00000144283	214874_at	plakophilin 4	PKP4	Homo sapiens	-1.09973736666667	-1.37931322571909	-0.820161507614239	4.27272245	-7.70969867865231	2.51786467425834E-5	5.71695394788516E-4	2.68534296732862
ENSG00000144354	224428_s_at,230060_at	cell division cycle associated 7	CDCA7	Homo sapiens	-0.62744716666667	-0.91840337586244	-0.440208379157903	10.23992425	-6.56794388187752	0.00598553063864283	0.0326964619510237	-3.12326060877266
ENSG00000144401	235177_at	methyltransferase like 21A	METTL21A	Homo sapiens	-0.610902200000003	-0.813688550984321	-0.408115849015685	8.20251823333333	-5.90447189499891	2.03076911892426E-4	0.00259058099806775	0.4528330341897
ENSG00000144445	1554791_a_at	KAT8 regulatory NSL complex subunit 1-like	KANSL1L	Homo sapiens	-0.550712833333334	-0.783969218796491	-0.317456447870176	4.59909441666667	-4.62742881406704	0.0011490344813219	0.00935429724036258	-1.39119867444546
ENSG00000144485	226446_at	hairy and enhancer of split 6 (Drosophila)	HES6	Homo sapiens	-1.5346884	-1.755745269576	-1.313631530424	7.52713946666667	-13.6070595646303	1.95439488436495E-7	2.14571366069586E-5	7.82464387031682
ENSG00000144535	238602_at	DIS3 mitotic control homolog (S. cerevisiae)-like 2	DIS3L2	Homo sapiens	-0.643708933333335	-0.866822036176551	-0.420595830490119	5.50384416666667	-5.65473882879305	2.7991754525547E-4	0.00327649149793253	0.110277428070741
ENSG00000144554	223545_at,242560_at	Fanconi anemia,complementation group D2	FANCD2	Homo sapiens	-0.596702800000001	-0.832835816090468	-0.364622999441193	8.0125306	-5.0392838784686	0.00107967346169653	0.00892653054865536	-1.32527630034973
ENSG00000144580	1553510_s_at,1554080_at	RCD1 required for cell differentiation1 homolog (S. pombe)	RQCD1	Homo sapiens	-1.08141846666667	-1.26211173334734	-0.900725199985996	7.87270951666667	-11.7300510739502	1.43159751366653E-4	0.0020044198222719	6.45944592766739
ENSG00000144645	231656_x_at	oxysterol binding protein-like 10	OSBPL10	Homo sapiens	-0.594174533333333	-0.839966850816269	-0.348382215850397	6.41382033333333	-4.73798651556746	9.79863957996856E-4	0.00829448241267659	-1.22251333150112
ENSG00000144749	211596_s_at	leucine-rich repeats and immunoglobulin-like domains 1	LRIG1	Homo sapiens	-1.09524733333333	-1.25823018731143	-0.932264479355236	7.39635543333333	-13.1709886966719	2.60748446967056E-7	2.59679805790962E-5	7.52495800958933
ENSG00000144824	225688_s_at	family B,member 2,pleckstrin homology-like domain	PHLDB2	Homo sapiens	-0.974170666666667	-1.13454558841862	-0.81379574491471	4.09793716666667	-11.9054737524057	6.33948543535867E-7	4.76769417026459E-5	6.59579405444484
ENSG00000144840	226089_at	RAB,member of RAS oncogene family-like 3	RABL3	Homo sapiens	-0.502609366666668	-0.697087516061717	-0.308131217271619	6.85554728333333	-5.06533129826376	6.17847744622337E-4	0.00585557729887784	-0.733002532353074
ENSG00000145220	223413_s_at,223414_s_at	Ly1 antibody reactive	LYAR	Homo sapiens	-0.721432000000002	-1.03644934751146	-0.477826898418981	9.47328366666667	-6.12011014127333	0.00140698023564995	0.0108597055786146	-1.60539451233093
ENSG00000145287	219014_at	placenta-specific 8	PLAC8	Homo sapiens	-2.24558036666667	-2.49942461768935	-1.99173611564399	6.19722225	-17.3384137136266	2.23680437152739E-8	4.93134189569597E-6	10.040443088002
ENSG00000145386	203418_at	cyclin A2	CCNA2	Homo sapiens	-0.685078666666666	-0.939013641283999	-0.431143692049332	9.592613	-5.28769034382446	4.55674153508169E-4	0.0046901325947024	-0.409092959145905
ENSG00000145431	218718_at,222719_s_at	platelet derived growth factor C	PDGFC	Homo sapiens	-1.39341753333333	-1.65402288178422	-1.13281218488245	9.24577066666667	-10.4796321218814	1.66809510383859E-4	0.00223756378317897	5.42766153481955
ENSG00000145569	219694_at,244650_at	family with sequence similarity 105,member A	FAM105A	Homo sapiens	-2.036554	-2.30914392420501	-1.76396407579499	5.71555633333333	-15.3966173694516	1.01778762436178E-7	1.35066840684419E-5	8.95886198688722
ENSG00000145675	212240_s_at,212249_at	phosphoinositide-3-kinase,regulatory subunit 1 (alpha)	PIK3R1	Homo sapiens	-0.701435033333334	-1.07560338776582	-0.380036071373158	8.8121995	-4.82098840297944	0.00487293614340565	0.027980233526644	-2.90945824499638
ENSG00000145907	242422_at,244396_at	GTPase activating protein (SH3 domain) binding protein 1	G3BP1	Homo sapiens	-0.67331176666667	-0.876731929062391	-0.469891604270948	6.60359528333333	-6.4873943540882	0.00339486853565608	0.0212508570233083	-2.53207744207189
ENSG00000145996	214877_at	CDK5 regulatory subunit associated protein 1-like 1	CDKAL1	Homo sapiens	-0.815312566666669	-1.13611307836368	-0.494512054969653	6.32149655	-4.98123665188795	6.94531699292345E-4	0.00639284859575908	-0.857324300823255
ENSG00000146021	221221_s_at	kelch-like family member 3	KLHL3	Homo sapiens	-1.18792656666667	-1.45631275415216	-0.919540379181175	4.93269038333333	-8.67516062864016	9.52864477541337E-6	2.9584250601688E-4	3.72338968115951
ENSG00000146143	1554885_a_at,215708_s_at	DNA,polypeptide 2 (58kDa),primase	PRIM2	Homo sapiens	-0.853244000000002	-1.06291385593014	-0.643574144069864	7.31544656666667	-8.47954514005511	1.90857577206928E-5	4.73678530812019E-4	3.52086229892473
ENSG00000146243	238599_at	interleukin-1 receptor-associated kinase 1 binding protein 1	IRAK1BP1	Homo sapiens	-0.829604600000001	-1.06610581588166	-0.593103384118345	3.27348176666667	-6.87520836350541	6.29984745532978E-5	0.00111003596397085	1.70427475651071
ENSG00000146247	212542_s_at	pleckstrin homology domain interacting protein	PHIP	Homo sapiens	-0.5257133	-0.744857358971883	-0.306569241028116	7.87771735	-4.70183466997797	0.00103204463335289	0.00862535009608216	-1.27748847621459
ENSG00000146281	225421_at,225431_x_at	peptidase M20 domain containing 2	PM20D2	Homo sapiens	-1.26543133333333	-1.42160591121357	-1.1092567554531	9.223747	-15.8809447216422	2.76400294812557E-5	6.1439176577676E-4	9.24197955243702
ENSG00000146282	225264_at,232902_s_at	arginyl-tRNA synthetase 2,mitochondrial	RARS2	Homo sapiens	-0.696595666666667	-0.843061486806553	-0.550129846526781	9.18906216666667	-9.32164526269245	9.21808783328149E-6	2.88493962383895E-4	4.36662583050537
ENSG00000146376	225166_at,225171_at,225173_at	Rho GTPase activating protein 18	ARHGAP18	Homo sapiens	-1.00285333333333	-1.2246639430502	-0.781042723616466	10.3547039166667	-10.4362103325207	4.78340888845055E-5	9.09065257178126E-4	5.38981596191396
ENSG00000146409	226301_at	member 1,solute carrier family 18,subfamily B	SLC18B1	Homo sapiens	-1.03099126666667	-1.20060578608914	-0.861376747244191	8.35538203333333	-11.9135187124448	6.30213168789768E-7	4.75267655221801E-5	6.60200054984238
ENSG00000146410	228069_at,234944_s_at	mitochondrial fission regulator 2	MTFR2	Homo sapiens	-1.2469001	-1.48980940962741	-1.06481291191425	8.41044156666667	-13.6454435346163	2.72278554914264E-6	1.28113855335089E-4	7.85055520191968
ENSG00000146416	230520_at,232810_at	androgen-induced 1	AIG1	Homo sapiens	-0.544955333333335	-0.7547300789389	-0.33518058772777	5.12034166666667	-5.09161778951536	6.62829205143005E-4	0.00618116779655361	-0.807688712782033
ENSG00000146757	1564963_x_at	zinc finger protein 92	ZNF92	Homo sapiens	-0.5901529	-0.802023654636641	-0.378282145363358	4.69474755	-5.45935861396054	3.619582989178E-4	0.00394067502854056	-0.163814855966392
ENSG00000146842	222267_at,235158_at	transmembrane protein 209	TMEM209	Homo sapiens	-0.703782333333334	-0.991819278211572	-0.415745388455096	7.99787526666667	-6.11070743041598	9.11076988252593E-4	0.00784829594024114	-1.14535465908933
ENSG00000146909	227161_at,229220_x_at	nucleolar protein with MIF4G domain 1	NOM1	Homo sapiens	-0.871725066666667	-1.08038787885554	-0.66306225447779	7.92577903333333	-8.18808927745546	4.83694169993615E-4	0.00490194230665448	3.21192738885975
ENSG00000146918	219588_s_at	non-SMC condensin II complex,subunit G2	NCAPG2	Homo sapiens	-0.843810333333334	-1.00861655507581	-0.679004111590862	9.51111683333333	-10.0350450706914	2.78332695434324E-6	1.30625237106194E-4	5.0332554961222
ENSG00000146963	217842_at,220099_s_at	C7orf55-LUC7L2 protein ,C7orf55-LUC7L2 readthrough	C7orf55-LUC7L2,LUC7L2	Homo sapiens	-0.694254666666668	-0.848729655306138	-0.539779678027197	9.526359	-8.80863727358027	2.2384268800326E-5	5.28893645919544E-4	3.85942566661594
ENSG00000147044	207620_s_at,211208_s_at,238699_s_at	calcium/calmodulin-dependent serine protein kinase (MAGUK family)	CASK	Homo sapiens	-1.1383196	-1.4262295760166	-0.850409623983403	8.28272943333333	-11.9555437608818	2.41544487608028E-5	5.55826803870745E-4	6.63435624868801
ENSG00000147099	223908_at	histone deacetylase 8	HDAC8	Homo sapiens	-0.588654466666668	-0.82247203037522	-0.354836902958116	6.51657356666667	-4.93436650226762	7.41658095371949E-4	0.00672250602859107	-0.927046992409712
ENSG00000147124	1553216_at,1553217_s_at	zinc finger protein 41	ZNF41	Homo sapiens	-0.696995566666667	-0.934120660187073	-0.459870473146261	5.58450445	-5.7610360327942	0.00121706249604635	0.00976274823523097	-1.4520681695686
ENSG00000147162	207563_s_at,207564_x_at	O-linked N-acetylglucosamine (GlcNAc) transferase	OGT	Homo sapiens	-0.618849666666668	-0.809873052624464	-0.427826280708871	8.4859055	-6.34960506238364	3.62410672720452E-4	0.00394402936524497	1.04217079601646
ENSG00000147224	208447_s_at,209440_at	phosphoribosyl pyrophosphate synthetase 1	PRPS1	Homo sapiens	-0.605611333333332	-0.87243303710674	-0.338789629559924	10.2965630833333	-4.7314381424873	0.00149229261983289	0.0113399720624549	-1.66758584453466
ENSG00000147274	1556336_at,225310_at,229999_at	RNA binding motif protein,X-linked	RBMX	Homo sapiens	-1.32407406666667	-1.56224975673365	-1.08589837659968	10.6930475	-10.8958957263869	2.29460925191855E-4	0.00284484718477657	5.78334165181241
ENSG00000147382	226466_s_at	family with sequence similarity 58,member A	FAM58A	Homo sapiens	-1.2171147	-1.39878953865234	-1.03543986134766	8.11972798333333	-13.1306073793699	2.67920809204473E-7	2.63302098145303E-5	7.49670180343811
ENSG00000147383	209279_s_at,215093_at	NAD(P) dependent steroid dehydrogenase-like	NSDHL	Homo sapiens	-1.2357002	-1.39305523941085	-1.07834516058915	8.24264723333333	-15.3914860099606	1.09281566733138E-7	1.41586958794652E-5	8.95581157582839
ENSG00000147394	203585_at	zinc finger protein 185 (LIM domain)	ZNF185	Homo sapiens	-1.2689291	-1.52411050815484	-1.01374769184516	6.26886531666667	-9.74622466784785	3.57118567015783E-6	1.54229523314281E-4	4.76855447693762
ENSG00000147400	209194_at	2,EF-hand protein,centrin	CETN2	Homo sapiens	-0.671718166666667	-0.882989012395408	-0.460447320937925	9.77042325	-6.23154325854452	1.35081345160065E-4	0.0019208251096558	0.888472850342617
ENSG00000147403	200725_x_at,221989_at	H/ACA box 70,ribosomal protein L10,small nucleolar RNA	CTC-575D19.1,CTD-2192J16.15,RPL10,SNORA70	Homo sapiens	-1.41689176666667	-1.72062624476285	-1.11315728857049	13.2746123333333	-9.14304115247199	9.45827735348194E-6	2.93996696632353E-4	4.19279845679956
ENSG00000147576	209567_at	1,RRS1 ribosome biogenesis regulator homolog (S. cerevisiae),alcohol dehydrogenase,iron containing	ADHFE1,RRS1	Homo sapiens	-0.766732666666663	-1.0330793696605	-0.500385963672823	9.64727966666667	-5.6421513596576	2.84546112172745E-4	0.00331576272017153	0.0927807756312857
ENSG00000147586	219819_s_at	mitochondrial ribosomal protein S28	MRPS28	Homo sapiens	-0.72298266666667	-0.891734907574746	-0.554230425758595	9.34404533333333	-8.39704397694663	1.24927161198156E-5	3.52123771707782E-4	3.43429698894211
ENSG00000147592	218701_at,222714_s_at	beta 2,lactamase	LACTB2	Homo sapiens	-1.063822	-1.22237942910137	-0.905264570898633	9.68694866666667	-13.1501426188512	8.57766081233159E-6	2.75386732186864E-4	7.51038216458078
ENSG00000147601	203448_s_at,203449_s_at	telomeric repeat binding factor (NIMA-interacting) 1,telomeric repeat binding factor (NIMA-interacting) 1 pseudogene 1,telomeric repeat binding factor (NIMA-interacting) 1 pseudogene 4,telomeric repeat binding factor (NIMA-interacting) 1 pseudogene 5	RP11-311P8.2,TERF1,TERF1P1,TERF1P4,TERF1P5	Homo sapiens	-0.857196766666667	-1.03749795740905	-0.682500807198665	7.81151281666667	-9.61713593976155	1.02512884538557E-5	3.12076389874476E-4	4.64799717492143
ENSG00000147642	218692_at	syntabulin (syntaxin-interacting)	SYBU	Homo sapiens	-1.20197606666667	-1.38475304697937	-1.01919908635397	8.00188263333333	-12.8890946601445	3.15632728724275E-7	2.97538266258616E-5	7.32586886439215
ENSG00000147650	219631_at,220253_s_at,220254_at	low density lipoprotein receptor-related protein 12	LRP12	Homo sapiens	-1.79668046666667	-2.11964407436313	-1.4737168589702	4.03411426666667	-14.6387807360633	2.38932861225617E-4	0.00292735018286746	8.496271912303
ENSG00000147654	204274_at,204278_s_at	9,antigen,estrogen receptor binding site associated	EBAG9	Homo sapiens	-0.930514233333334	-1.10321671303568	-0.757811753630987	9.60048633333333	-10.5602096019612	1.29079865115567E-5	3.59523261599269E-4	5.49751336948674
ENSG00000147669	202634_at,202635_s_at	7.0kDa,polymerase (RNA) II (DNA directed) polypeptide K	POLR2K	Homo sapiens	-0.813299333333335	-0.965100096150966	-0.661498570515704	10.0989193333333	-10.5008523830595	7.38033571290077E-5	0.00124007331008866	5.44610467088696
ENSG00000147679	227402_s_at,227836_at,238561_s_at,238562_at	UTP23,homolog (yeast),small subunit (SSU) processome component	UTP23	Homo sapiens	-1.12262723333334	-1.35207926455393	-0.932149937413916	9.93015916666667	-11.5515549229973	1.03600118934518E-5	3.13987611016894E-4	6.31868737429397
ENSG00000147689	238460_at,239586_at,242944_at	family with sequence similarity 83,member A	FAM83A	Homo sapiens	-0.749701933333333	-1.03778654977446	-0.461617316892211	6.38177686666667	-6.09431051933454	0.00580573042406356	0.0319183821956436	-3.09159739118915
ENSG00000147804	219215_s_at	member 4,solute carrier family 39 (zinc transporter)	SLC39A4	Homo sapiens	-2.3152484	-2.51166367213989	-2.11883312786012	6.8609817	-23.1031091922025	1.65400180411667E-9	7.97657566399249E-7	12.5795265130819
ENSG00000147852	209822_s_at	very low density lipoprotein receptor	VLDLR	Homo sapiens	-0.896664266666669	-1.11011723115307	-0.683211302180269	4.83456736666667	-8.23333455742502	1.47009285206954E-5	3.94393163331218E-4	3.26046152267132
ENSG00000147862	213032_at	nuclear factor I/B	NFIB	Homo sapiens	-0.551816999999999	-0.813155138064763	-0.290478861935235	7.09370296666667	-4.13847536400873	0.00237350175113487	0.0161728823832626	-2.15661382956557
ENSG00000147872	209122_at	perilipin 2	PLIN2	Homo sapiens	-2.83203846666667	-3.05655753585379	-2.60751939747955	6.16599486666667	-24.7225922394707	8.90931828603468E-10	5.23781696009619E-7	13.1557094133114
ENSG00000147874	222685_at,233655_s_at	HAUS augmin-like complex,subunit 6	HAUS6	Homo sapiens	-1.1628459	-1.37459970438534	-0.951092095614661	8.46852588333333	-10.7631411401828	5.34515766115302E-5	9.89022686459795E-4	5.67128920776758
ENSG00000147883	236313_at	cyclin-dependent kinase inhibitor 2B (p15,inhibits CDK4)	CDKN2B	Homo sapiens	-0.607178533333334	-0.874088253297944	-0.340268813368725	5.49629936666667	-4.45861641036145	0.00147037323751234	0.0112123649596914	-1.65195615763858
ENSG00000147889	207039_at,209644_x_at	cyclin-dependent kinase inhibitor 2A	CDKN2A	Homo sapiens	-0.880455833333331	-1.02481230848002	-0.73609935818664	10.6571683333333	-11.9541691604617	1.94519287326536E-5	4.81019540234209E-4	6.63329966281862
ENSG00000147955	201692_at,214484_s_at	sigma non-opioid intracellular receptor 1	SIGMAR1	Homo sapiens	-1.06305933333333	-1.25018660187825	-0.875932064788412	9.67605866666667	-11.1344435418953	8.3667044243599E-6	2.70840476259253E-4	5.98153561728177
ENSG00000148019	228774_at	centrosomal protein 78kDa	CEP78	Homo sapiens	-1.0405461	-1.23186697695586	-0.849225223044144	7.64832111666667	-10.6597508473901	1.65654146864705E-6	9.0263955048471E-5	5.58313353658753
ENSG00000148110	224078_at	hippocampus abundant transcript-like 1,hippocampus abundant transcript-like 2	HIATL1,HIATL2	Homo sapiens	-0.691930766666671	-0.917084171548033	-0.466777361785308	8.16565578333333	-6.02326837196376	1.7484043798797E-4	0.00231350458542892	0.612752015184314
ENSG00000148154	221765_at	UDP-glucose ceramide glucosyltransferase	UGCG	Homo sapiens	-0.902974466666668	-1.1592544723948	-0.646694460938533	6.1531832	-6.90571794158361	6.0837113267527E-5	0.00108630606397846	1.74162446870519
ENSG00000148335	224106_at	N-terminal Xaa-Pro-Lys N-methyltransferase 1	NTMT1	Homo sapiens	-0.595062866666667	-0.936836144989066	-0.253289588344268	5.3358981	-3.41250138960144	0.00739746621926522	0.0384581738487503	-3.34266640914277
ENSG00000148346	212531_at	lipocalin 2	LCN2	Homo sapiens	-1.29024183333333	-1.65242494099195	-0.928058725674714	9.87036741666667	-6.98217965224332	5.57672114054723E-5	0.00101797771328378	1.83471933069383
ENSG00000148399	225586_at	WD repeat domain 85	WDR85	Homo sapiens	-0.505807933333335	-0.662599459283906	-0.349016407382764	7.32984146666667	-6.32282469615422	1.20852418659017E-4	0.00176768485558635	1.00747012149013
ENSG00000148803	230259_at	fucose mutarotase	FUOM	Homo sapiens	-0.805283533333335	-0.981464158366384	-0.629102908300286	7.7703889	-8.95857147958481	7.28175165061521E-6	2.46672720878183E-4	4.01019552178714
ENSG00000148925	223174_at	BTB (POZ) domain containing 10	BTBD10	Homo sapiens	-0.534385333333335	-0.705663886103466	-0.363106780563204	8.59286833333333	-6.11504470501585	1.55943043479355E-4	0.00213479921361815	0.734973977458025
ENSG00000148935	205848_at	growth arrest-specific 2	GAS2	Homo sapiens	-1.03570116666667	-1.46162413581459	-0.60977819751874	4.62021898333333	-4.76597209461077	9.41411447338009E-4	0.00804119213922913	-1.18008002519549
ENSG00000148943	219399_at	lin-7 homolog C (C. elegans)	LIN7C	Homo sapiens	-0.516600166666668	-0.717852374121104	-0.315347959212233	9.64168341666667	-5.03108877105509	6.47914381896797E-4	0.00608137555849731	-0.783504835046478
ENSG00000148950	230556_at	IMP1 inner mitochondrial membrane peptidase-like (S. cerevisiae)	IMMP1L	Homo sapiens	-0.623739399999999	-0.858986663072599	-0.388492136927399	6.747096	-5.19668855557032	5.1570104005221E-4	0.00513307015562618	-0.540808603825073
ENSG00000148985	215293_s_at	post-GPI attachment to proteins 2	PGAP2	Homo sapiens	-0.515180900000002	-0.704082877747586	-0.326278922252419	8.11127588333333	-5.34529083052891	4.2160036898793E-4	0.0044191622356233	-0.326328689331465
ENSG00000149091	209035_at	diacylglycerol kinase,midkine (neurite growth-promoting factor 2),zeta	DGKZ,MDK	Homo sapiens	-1.82699493333333	-2.27864284807102	-1.37534701859564	6.9143243	-7.92839765760947	2.0044302047349E-5	4.90784690747337E-4	2.92916030678703
ENSG00000149100	239848_at	eukaryotic translation initiation factor 3,subunit M	EIF3M	Homo sapiens	-0.7744544	-1.08513010418404	-0.463778695815964	4.86918053333333	-4.88581086717168	7.94120157796604E-4	0.00707372427949321	-0.999601890339952
ENSG00000149187	1555467_a_at	CUGBP,Elav-like family member 1	CELF1	Homo sapiens	-0.534969533333332	-0.787223379947413	-0.28271568671925	8.39027256666667	-4.15661062153649	0.00230909213734653	0.0158247195549538	-2.12768645020643
ENSG00000149218	212570_at,212573_at,230053_at	endonuclease domain containing 1	ENDOD1	Homo sapiens	-0.8329947	-1.05101377008928	-0.614975629910722	8.14265611666667	-7.48851745236865	2.30804345658303E-4	0.00285500019942255	2.43329695946048
ENSG00000149231	1554785_at	coiled-coil domain containing 82	CCDC82	Homo sapiens	-0.736866833333334	-1.00573882342493	-0.467994843241739	4.27507568333333	-5.37145001323275	4.070420202506E-4	0.00431298884829488	-0.288896609810601
ENSG00000149257	207714_s_at	(collagen binding protein 1),clade H (heat shock protein 47),member 1,serpin peptidase inhibitor	SERPINH1	Homo sapiens	-1.24104366666667	-1.45972058333896	-1.02236674999437	8.31446483333333	-11.1232631542603	1.14612929357328E-6	7.0488885406208E-5	5.97233560746719
ENSG00000149294	229799_s_at	neural cell adhesion molecule 1	NCAM1	Homo sapiens	-0.525777133333334	-0.733373484525669	-0.318180782141	4.52713103333333	-4.96398052908601	7.11497111765344E-4	0.00650628944401575	-0.882958118958066
ENSG00000149503	219769_at,242787_at	inner centromere protein antigens 135/155kDa	INCENP	Homo sapiens	-0.782208300000001	-1.07062165278215	-0.493794947217849	8.24728385	-5.49434064037942	4.38786833354473E-4	0.00455562407978124	-0.368881559243786
ENSG00000149554	205394_at,238075_at	checkpoint kinase 1	CHEK1	Homo sapiens	-0.817423933333331	-0.988550485697457	-0.646297380969205	9.3424325	-9.36220269327565	5.13552676942214E-6	1.9431482776343E-4	4.40569933404041
ENSG00000149591	1555724_s_at,205547_s_at	transgelin	TAGLN	Homo sapiens	-2.10596766666667	-2.36260224972805	-1.84933308360529	6.12591463333333	-16.3642469770161	4.39625471287657E-8	7.63064210877862E-6	9.51535552105548
ENSG00000149600	224815_at	COMM domain containing 7	COMMD7	Homo sapiens	-0.610199	-0.774497778180024	-0.445900221819976	9.82773783333333	-7.27922676388939	4.00243660663275E-5	7.97787901814239E-4	2.18959189879216
ENSG00000149657	231200_at	LSM14B,SCD6 homolog B (S. cerevisiae)	LSM14B	Homo sapiens	-0.572260333333332	-0.82004912881709	-0.324471537849574	6.52280973333333	-4.52647441513447	0.00133095609282795	0.0104344743870617	-1.54668101670785
ENSG00000150667	1553622_a_at	fibrous sheath interacting protein 1	FSIP1	Homo sapiens	-0.7664594	-0.948066038489077	-0.584852761510924	3.98208516666667	-8.27190477237172	1.41446372151182E-5	3.84372783169278E-4	3.30166674879392
ENSG00000150750	1554188_at	chromosome 11 open reading frame 53	C11orf53	Homo sapiens	-1.6011873	-1.75360871241406	-1.44876588758594	6.78598408333333	-20.589426320087	4.72092094751124E-9	1.72077568536785E-6	11.5771151793071
ENSG00000150787	209694_at	6-pyruvoyltetrahydropterin synthase	PTS	Homo sapiens	-0.874403666666668	-1.03343238129478	-0.715374952038559	9.97892983333333	-10.7766682175869	1.50761572502297E-6	8.47162279194561E-5	5.68276520242406
ENSG00000151025	232195_at	G protein-coupled receptor 158	GPR158	Homo sapiens	-0.600760400000003	-0.7909366428485	-0.410584157151506	5.40662443333333	-6.19146077186889	1.41895474447639E-4	0.00199130776833283	0.835866856862444
ENSG00000151233	226868_at,232021_at	glucoside xylosyltransferase 1	GXYLT1	Homo sapiens	-1.0486538	-1.28227129951167	-0.815036300488329	7.34344351666667	-10.6598813619539	8.47445819563434E-6	2.73035357599474E-4	5.5832453154392
ENSG00000151287	213346_at	testis expressed 30	TEX30	Homo sapiens	-0.702083700000001	-0.901011780406713	-0.503155619593289	8.19939448333333	-6.9173681428949	6.00332187811481E-5	0.00107405636022882	1.75585593774975
ENSG00000151304	241734_at	serum response factor binding protein 1	SRFBP1	Homo sapiens	-0.660902133333332	-0.879031175531196	-0.442773091135468	7.09597896666667	-5.93843151552473	1.9453190251912E-4	0.00251110335303825	0.498746335403726
ENSG00000151466	1569190_at,1569495_at	sodium channel and clathrin linker 1	SCLT1	Homo sapiens	-1.16429413333333	-1.4718705087724	-0.85671775789427	6.03233773333333	-7.41921275809008	7.62798964787456E-5	0.00127152540852909	2.3531645139431
ENSG00000151490	208121_s_at	O,protein tyrosine phosphatase,receptor type	PTPRO	Homo sapiens	-1.11322963333333	-1.49940766153114	-0.727051605135528	3.89548098333333	-5.64995890117929	2.81665526238689E-4	0.00329131494915588	0.103635920328457
ENSG00000151576	219178_at	queuine tRNA-ribosyltransferase domain containing 1	QTRTD1	Homo sapiens	-0.607613133333335	-0.81017192629092	-0.40505434037575	7.3969401	-5.87927998818713	2.09678258641796E-4	0.00265189886450155	0.418670749551596
ENSG00000151692	204040_at	ring finger protein 144A	RNF144A	Homo sapiens	-0.602122	-0.861734016446543	-0.342509983553458	4.388955	-4.54577353719	0.00129393352111459	0.0102145271826365	-1.51685210119713
ENSG00000151778	228044_at	stress-associated endoplasmic reticulum protein family member 2	SERP2	Homo sapiens	-0.662616233333334	-0.872301017490155	-0.452931449176514	4.05417405	-6.19360130553698	1.41522298722335E-4	0.00198709082759211	0.838681656885577
ENSG00000152056	1555731_a_at,1555733_s_at,1555734_x_at	adaptor-related protein complex 1,sigma 3 subunit	AP1S3	Homo sapiens	-0.616097333333334	-0.824250872914777	-0.436465931064556	8.657122	-6.7222577403126	7.25605145663226E-4	0.00661317908637055	1.51526746206709
ENSG00000152061	203020_at,215342_s_at	RAB GTPase activating protein 1-like	RABGAP1L	Homo sapiens	-0.924027533333335	-1.18906792516665	-0.658987141500019	7.67884508333333	-6.83314974570253	0.00130852415815385	0.0103044157204467	1.6525955525723
ENSG00000152102	229946_at	family with sequence similarity 168,member B	FAM168B	Homo sapiens	-0.507973833333333	-0.801937690030879	-0.214009976635786	6.62724565	-3.38684636134178	0.00770957861584783	0.0397436555554856	-3.38537847505583
ENSG00000152270	208591_s_at,214582_at,222317_at	cGMP-inhibited,phosphodiesterase 3B	PDE3B	Homo sapiens	-0.812855033333334	-0.96930473155464	-0.665516465181828	6.87050878333333	-10.8129637064696	3.54682520296863E-4	0.00388311309516039	5.71349158740435
ENSG00000152457	222233_s_at	DNA cross-link repair 1C	DCLRE1C	Homo sapiens	-0.617412866666666	-0.960164311745677	-0.274661421587655	7.1886751	-3.53056711979535	0.00612189443916248	0.0332586027882759	-3.14663610464212
ENSG00000152518	201367_s_at	ZFP36 ring finger protein-like 2	ZFP36L2	Homo sapiens	-0.643477900000001	-0.84834197798589	-0.438613822014113	7.40069661666667	-6.15624525903629	1.4819067538947E-4	0.00205434208339738	0.789469665749819
ENSG00000152527	227148_at,243650_at	family H (with MyTH4 domain) member 2,pleckstrin homology domain containing	PLEKHH2	Homo sapiens	-0.798900633333334	-1.05439777594495	-0.543403490721713	5.50615571666667	-6.22255841942747	1.53362292934943E-4	0.00210574670171221	0.876699562208823
ENSG00000152684	218472_s_at	pelota homolog (Drosophila)	PELO	Homo sapiens	-0.870392633333333	-1.04112069995485	-0.699664566711814	8.19079951666667	-9.992136896414	2.88720917575417E-6	1.33326150071249E-4	4.99436269244441
ENSG00000152749	231871_at	G protein-coupled receptor 180	GPR180	Homo sapiens	-0.533863666666665	-0.774891056670535	-0.292836276662795	6.11018423333333	-4.34122262745474	0.00174965312801456	0.0127685911337688	-1.83550550375866
ENSG00000152778	203595_s_at,203596_s_at	interferon-induced protein with tetratricopeptide repeats 5	IFIT5	Homo sapiens	-0.784277933333333	-0.99903198630347	-0.569523880363196	7.97599168333333	-7.15775316900114	1.76245108307171E-4	0.00232702277147901	2.04576319517239
ENSG00000152782	226649_at	pantothenate kinase 1	PANK1	Homo sapiens	-0.564793133333334	-0.732708112809238	-0.396878153857429	8.03649943333333	-6.59246842362692	8.75229747346733E-5	0.00140085440386951	1.35254359404519
ENSG00000152795	209067_s_at	heterogeneous nuclear ribonucleoprotein D-like	HNRPDL	Homo sapiens	-0.636668333333333	-0.905737049705442	-0.367599616961223	10.7681198333333	-4.63765175028657	0.00113215292599587	0.00925822034532217	-1.37553083228001
ENSG00000152804	215933_s_at	hematopoietically expressed homeobox	HHEX	Homo sapiens	-0.592775	-0.895136699668445	-0.290413300331555	3.8343179	-3.84247625347298	0.00374250723319888	0.0228637896132057	-2.63405945733691
ENSG00000152894	203038_at	K,protein tyrosine phosphatase,receptor type	PTPRK	Homo sapiens	-1.335315	-1.50700886811266	-1.16362113188734	9.73052916666667	-15.2432310878965	7.11040336604823E-8	1.05958505027863E-5	8.86720829771794
ENSG00000152939	235955_at	MARVEL domain containing 2	MARVELD2	Homo sapiens	-0.776236333333335	-1.03617078460342	-0.516301882063249	5.04452916666667	-5.85299582025758	2.16814363494561E-4	0.0027188819550608	0.382933644118122
ENSG00000152944	209362_at,209363_s_at	mediator complex subunit 21	MED21	Homo sapiens	-0.627971666666667	-0.781818516832455	-0.47412481650088	9.15639916666667	-8.00017581544197	3.4417309778698E-5	7.20431245080517E-4	3.0080394912713
ENSG00000153006	235390_at	SREK1-interacting protein 1	SREK1IP1	Homo sapiens	-0.501319800000001	-0.675063790698819	-0.327575809301183	7.55006673333333	-5.65526755074993	2.79724917438824E-4	0.00327493787172756	0.111011868037643
ENSG00000153094	208536_s_at	BCL2-like 11 (apoptosis facilitator)	BCL2L11	Homo sapiens	-0.546133600000001	-0.784529052743411	-0.307738147256591	4.1039944	-4.49002770157409	0.00140399333596568	0.0108499414337701	-1.60314875946053
ENSG00000153132	205830_at	calmegin	CLGN	Homo sapiens	-2.0310189	-2.32916712450011	-1.7328706754999	4.66826548333333	-13.3514928777272	2.31175706940105E-7	2.41654133659528E-5	7.65020674017329
ENSG00000153201	226922_at	RAN binding protein 2	RANBP2	Homo sapiens	-0.5077079	-0.7709943759722	-0.2444214240278	6.54803498333333	-3.77949226215301	0.00412949263007946	0.0246835038318131	-2.73685312171992
ENSG00000153246	235746_s_at	180kDa,phospholipase A2 receptor 1	PLA2R1	Homo sapiens	-0.930339866666666	-1.33480675789141	-0.525872975441921	4.636315	-4.50823706861894	0.00136698231094324	0.0106360833713991	-1.57491449599292
ENSG00000153250	203748_x_at,207266_x_at,209868_s_at,215127_s_at,225265_at,225269_s_at	RNA binding motif,single stranded interacting protein 1,single stranded interacting protein 1 pseudogene 1	RBMS1,RBMS1P1	Homo sapiens	-0.764106833333333	-0.96416340706615	-0.564050259600516	9.10787341666667	-7.48599181586709	0.00113935950723961	0.00930184874695027	2.43038652049403
ENSG00000153317	221039_s_at,224790_at,224791_at,224796_at,236533_at	ArfGAP with SH3 domain,ankyrin repeat and PH domain 1	ASAP1	Homo sapiens	-1.58128273333333	-1.73370827840441	-1.42885718826225	8.6901011	-20.3329252013704	0.00506672009655598	0.0287845928178718	11.4665120576959
ENSG00000153391	229582_at	INO80 complex subunit C	INO80C	Homo sapiens	-0.565064766666669	-0.748231500394433	-0.381898032938906	7.99728661666667	-6.04643959664238	1.69845730311002E-4	0.00226545192205965	0.643718455486769
ENSG00000153575	214876_s_at	gamma complex associated protein 5,tubulin	TUBGCP5	Homo sapiens	-0.610058333333334	-0.808768953395524	-0.411347713271143	7.02743383333333	-6.01725444481855	1.76162653606904E-4	0.00232649591448249	0.604702887629267
ENSG00000153714	227443_at	leucine rich adaptor protein 1-like	LURAP1L	Homo sapiens	-1.4488232	-1.65063187407011	-1.2470145259299	6.1517624	-14.0709575792548	1.45135622139998E-7	1.7639167191832E-5	8.13291027912422
ENSG00000153904	1553565_s_at	dimethylarginine dimethylaminohydrolase 1	DDAH1	Homo sapiens	-1.0393344	-1.26966592150504	-0.809002878494965	7.36026853333333	-8.84402611758462	8.11103495437388E-6	2.66678805161499E-4	3.89520471254613
ENSG00000153933	207518_at,238457_at,238694_at	diacylglycerol kinase,epsilon 64kDa	DGKE	Homo sapiens	-0.687685666666667	-0.902829675576612	-0.501310216114576	6.61543183333333	-7.2318491269019	7.56286950427197E-4	0.00682455669493431	2.13370559134794
ENSG00000153944	243010_at	musashi RNA-binding protein 2	MSI2	Homo sapiens	-0.538987000000003	-0.696971474326789	-0.381002525673217	6.72686116666667	-6.68670204864672	7.83551755028845E-5	0.00129310872943562	1.47090440357561
ENSG00000153975	228330_at	zinc finger with UFM1-specific peptidase domain	ZUFSP	Homo sapiens	-0.768766133333332	-0.937011753680723	-0.600520512985941	7.5492353	-8.95567997999784	7.30150311104255E-6	2.47111145869601E-4	4.0073080382388
ENSG00000153989	215207_x_at,225070_at,229640_x_at	nuclear undecaprenyl pyrophosphate synthase 1 homolog (S. cerevisiae),nuclear undecaprenyl pyrophosphate synthase 1 homolog (S. cerevisiae) pseudogene 1	NUS1,NUS1P1	Homo sapiens	-0.595220433333332	-0.776964509862962	-0.413476356803703	9.0244685	-7.4948659265866	1.0931959421634E-4	0.00164656992115107	2.44060942005707
ENSG00000154079	238504_at	chromosome 6 open reading frame 57	C6orf57	Homo sapiens	-0.925682033333334	-1.18001380606486	-0.671350260601813	5.77020758333333	-7.13360909249967	4.70328335973193E-5	8.9756376158235E-4	2.01696424051127
ENSG00000154114	227395_at	tubulin folding cofactor E-like	TBCEL	Homo sapiens	-0.609989899999999	-0.84302766859465	-0.376952131405347	5.81601038333333	-5.13031961361059	5.64830138387419E-4	0.00548819758598403	-0.637610496221255
ENSG00000154237	1565628_at,219441_s_at	leucine-rich repeat kinase 1	LRRK1	Homo sapiens	-0.649770666666668	-0.873818649837296	-0.43557981744271	6.61399061666667	-7.51477682224834	2.69409492930488E-4	0.00319452700628376	2.46351349257427
ENSG00000154582	202823_at,202824_s_at	elongin C),polypeptide 1 (15kDa,transcription elongation factor B (SIII)	TCEB1	Homo sapiens	-0.565093000000001	-0.727536728101265	-0.411748966481803	11.4513708333333	-7.22272593530192	0.0010161292067827	0.0085222985704624	2.12291314097212
ENSG00000154639	1555716_a_at,239155_at	coxsackie virus and adenovirus receptor	CXADR	Homo sapiens	-0.793412	-1.01744456569523	-0.569379434304772	6.77204436666667	-6.94121830045629	3.21253175947802E-4	0.00362678451268761	1.78493771993999
ENSG00000154640	205548_s_at,213134_x_at	BTG family,member 3	BTG3	Homo sapiens	-0.701494933333334	-0.915583485403985	-0.508303211568464	8.41768008333333	-7.67742556013654	1.07198109115635E-4	0.00162596328028504	2.64891246158844
ENSG00000154743	219581_at	tRNA splicing endonuclease 2 homolog (S. cerevisiae)	TSEN2	Homo sapiens	-0.816323933333336	-1.0966715012758	-0.535976365390868	7.55769886666667	-5.70707825573059	2.61526410862138E-4	0.00312750579918797	0.182791330865987
ENSG00000154813	225195_at	DPH3,KTI11 homolog (S. cerevisiae)	DPH3	Homo sapiens	-0.588195133333334	-0.814526465648972	-0.361863801017697	7.43553923333333	-5.09360001295507	5.94156199764203E-4	0.0056992088108961	-0.691435402669315
ENSG00000155085	1552299_at,1564002_a_at	adenylate kinase 9	AK9	Homo sapiens	-0.735739033333334	-0.889317240836157	-0.582160825830511	5.93830998333333	-9.38949627555161	0.00289838739119155	0.0188317683438382	4.43191208883209
ENSG00000155097	202872_at,202873_at,202874_s_at,226463_at	ATPase,H+ transporting,V1 subunit C1,lysosomal 42kDa	ATP6V1C1	Homo sapiens	-1.01271306666667	-1.21700147261742	-0.808424660715916	8.9525535	-12.5517563875356	5.68767269144248E-5	0.00103397013510471	7.08184502822995
ENSG00000155100	222825_at	OTU domain containing 6B	OTUD6B	Homo sapiens	-1.04998293333333	-1.31975018977027	-0.780215676896393	7.79518486666667	-7.62853417014347	2.74366899547551E-5	6.11039113350808E-4	2.59349905781873
ENSG00000155115	225083_at	alpha 35kDa,general transcription factor IIIC,polypeptide 6	GTF3C6,RP13-383K5.4	Homo sapiens	-1.07863116666667	-1.25670442021964	-0.900557913113697	10.53915575	-11.8719582929404	6.49774777754831E-7	4.85333824777942E-5	6.56989407314364
ENSG00000155130	201668_x_at,201670_s_at,225897_at	myristoylated alanine-rich protein kinase C substrate	MARCKS	Homo sapiens	-1.13508043333333	-1.41870792169683	-0.851452944969836	8.59928633333333	-7.84379815132108	7.54780607541365E-5	0.00126046517157374	2.8354706729615
ENSG00000155380	1557918_s_at,202234_s_at,202235_at,202236_s_at	member 1 (monocarboxylic acid transporter 1),solute carrier family 16	SLC16A1	Homo sapiens	-1.03262	-1.34571793978426	-0.719522060215744	9.53605116666667	-7.50565595325428	6.72599456789577E-4	0.00624034876972173	2.45302717636224
ENSG00000155393	1554478_a_at	HEAT repeat containing 3	HEATR3	Homo sapiens	-0.621211466666668	-0.915221910261152	-0.327201023072183	5.9777831	-4.14118657339019	0.00236375266351006	0.0161164954330232	-2.15228670752526
ENSG00000155561	212247_at	nucleoporin 205kDa	NUP205	Homo sapiens	-0.792652000000002	-0.958551648838737	-0.626752351161267	9.26584966666667	-9.364512722892	5.01275925595226E-6	1.91346029252092E-4	4.40792044286219
ENSG00000155629	1554508_at,226459_at	phosphoinositide-3-kinase adaptor protein 1	PIK3AP1	Homo sapiens	-2.19985786666667	-2.48342928883871	-1.92753817715894	7.69748973333333	-18.9868499112055	7.27279974721149E-8	1.074703584267E-5	10.8577160030347
ENSG00000155744	1554178_a_at,1558959_at,231874_at	family with sequence similarity 126,member B	FAM126B	Homo sapiens	-0.8206401	-1.12281722948276	-0.518462970517239	4.81192893333333	-7.17417361341316	4.34572948922316E-4	0.00452404340866863	2.06530916648104
ENSG00000155792	218858_at	DEP domain containing MTOR-interacting protein	DEPTOR	Homo sapiens	-2.05072196666667	-2.55471982519868	-1.54672410813466	6.57238311666667	-7.9749172123051	1.91070630283649E-5	4.73939083943505E-4	2.9803456680109
ENSG00000155893	226925_at	acid phosphatase-like 2	ACPL2	Homo sapiens	-1.35427823333333	-1.6574165620484	-1.05113990461827	7.27569291666667	-8.75618920784778	8.81715383536103E-6	2.80265105331174E-4	3.8061778676142
ENSG00000155903	206636_at,226392_at,230669_at	RAS p21 protein activator 2	RASA2	Homo sapiens	-0.891829600000002	-1.18429400770743	-0.714871293472485	6.13484983333333	-10.6979436460295	1.85381394700108E-4	0.00242197830139558	5.6157900297704
ENSG00000155959	201472_at	von Hippel-Lindau binding protein 1	VBP1	Homo sapiens	-1.39112833333333	-1.54466488191266	-1.23759178475401	11.2989251666667	-17.7583868885646	1.80249177317808E-8	4.2662873462559E-6	10.2567772639731
ENSG00000155984	1554105_at,227880_s_at	transmembrane protein 185A	TMEM185A	Homo sapiens	-1.25492743333334	-1.51508141903357	-1.02850125621005	7.20684531666667	-12.6500446732396	4.62312714897369E-6	1.82096933761377E-4	7.15360877791454
ENSG00000156017	241781_at	chromosome 9 open reading frame 41	C9orf41	Homo sapiens	-0.923641833333336	-1.27788285066411	-0.569400816002565	5.52607525	-5.11037581584608	5.80559989351221E-4	0.00560814795367103	-0.666821173918438
ENSG00000156162	213391_at,226721_at	dpy-19-like 4 (C. elegans)	DPY19L4	Homo sapiens	-0.712468000000002	-0.880125036750178	-0.544810963249826	7.7135269	-8.32897710233341	7.26606249813549E-5	0.00122677902650452	3.36235525792314
ENSG00000156170	235509_at	NADH dehydrogenase (ubiquinone) complex I,assembly factor 6	NDUFAF6	Homo sapiens	-0.894740333333334	-1.12661247330267	-0.662868193363996	7.54275293333333	-7.56304241242865	2.94202834089316E-5	6.43164332420366E-4	2.51884535114999
ENSG00000156239	220311_at	N-6 adenine-specific DNA methyltransferase 1 (putative)	N6AMT1	Homo sapiens	-0.608992100000001	-0.81826406509565	-0.399720134904352	6.53880605	-5.70359523466926	2.62708780949937E-4	0.00313615777258467	0.177977678075557
ENSG00000156256	218386_x_at,222616_s_at	ubiquitin specific peptidase 16	USP16	Homo sapiens	-0.583325866666669	-0.839179310147973	-0.327472423185364	8.74763633333333	-5.04364193931135	0.00144899483061208	0.0110926620503662	-1.6364841078904
ENSG00000156463	228892_at	SH3 domain containing ring finger 2	SH3RF2	Homo sapiens	-0.795260366666666	-0.959166134153685	-0.631354599179646	6.72433698333333	-9.509620685692	4.40063581056525E-6	1.76655479399893E-4	4.54650052540489
ENSG00000156469	219363_s_at	MTERF domain containing 1	MTERFD1	Homo sapiens	-0.667487666666664	-0.851621125639137	-0.483354207694192	8.35168416666667	-7.10491072123354	4.85661777895822E-5	9.19851924412088E-4	1.98264099268511
ENSG00000156471	201433_s_at	phosphatidylserine synthase 1	PTDSS1	Homo sapiens	-0.679125666666668	-0.891098707595443	-0.467152625737892	10.4348575	-6.27939214256339	1.27408478237258E-4	0.00183732823180203	0.950989145343471
ENSG00000156482	228047_at	H/ACA box 72,ribosomal protein L30,small nucleolar RNA	RPL30,SNORA72	Homo sapiens	-0.582238966666667	-0.893119569457062	-0.271358363876271	4.16842071666667	-3.67075782412803	0.00489987809365095	0.0280887827931582	-2.91519972490508
ENSG00000156504	222673_x_at,225361_x_at,225362_at	family with sequence similarity 122B	FAM122B	Homo sapiens	-1.5064686	-1.66381467849391	-1.34912252150609	9.67722466666667	-18.7651591199635	2.13424570635622E-6	1.08046188884283E-4	10.752624169335
ENSG00000156531	225501_at	PHD finger protein 6	PHF6	Homo sapiens	-0.659048500000003	-0.831460319391174	-0.486636680608831	9.21221025	-7.49201144461266	3.1750375354229E-5	6.77048273202991E-4	2.43732207490429
ENSG00000156587	201649_at	ubiquitin-conjugating enzyme E2L 6	UBE2L6	Homo sapiens	-2.8362308	-3.02454275676997	-2.64791884323003	6.25258526666667	-29.5196880495149	1.75523170067662E-10	1.81070364593385E-7	14.6055709734375
ENSG00000156697	221098_x_at,221513_s_at,221514_at	U3 small nucleolar ribonucleoprotein,UTP14,homolog A (yeast),homolog C (yeast)	UTP14A,UTP14C	Homo sapiens	-1.07391866666667	-1.31042366978301	-0.837413663550317	8.823494	-8.89977751530466	0.00516983933246031	0.0292246655812931	3.95132827259456
ENSG00000156709	205512_s_at	1,apoptosis-inducing factor,mitochondrion-associated	AIFM1	Homo sapiens	-0.989217666666667	-1.13454437612623	-0.843890957207107	9.02150083333333	-13.3411883248958	2.32760540810939E-7	2.41942634388557E-5	7.64310265698723
ENSG00000156787	1556429_a_at,214061_at	WD repeat domain 67	WDR67	Homo sapiens	-0.925193566666667	-1.08820726322758	-0.762179870105756	8.05018981666667	-11.6017231680704	1.14557091941799E-6	7.0488885406208E-5	6.35845784106132
ENSG00000156802	218782_s_at,222740_at,235266_at	AAA domain containing 2,ATPase family	ATAD2	Homo sapiens	-0.742280666666668	-0.946941478587353	-0.537619854745982	11.0239489166667	-7.10855859230569	1.17415349512757E-4	0.00173224075407716	1.98700939830814
ENSG00000156804	225803_at,241763_s_at	F-box protein 32	FBXO32	Homo sapiens	-0.683828066666668	-0.899759770324826	-0.467896363008509	5.96453011666667	-6.20695506763619	0.00191316491841307	0.0137037952362966	-1.92968527547916
ENSG00000156831	226536_at	MMS21 homolog (S. cerevisiae),non-SMC element 2	NSMCE2	Homo sapiens	-0.623932666666667	-0.780629896208018	-0.467235437125315	9.16533466666667	-7.80413003487078	2.28038587199017E-5	5.35567429343052E-4	2.79126926005428
ENSG00000156958	205219_s_at	galactokinase 2	GALK2	Homo sapiens	-0.629625333333335	-0.8139802722255	-0.44527039444117	8.22160533333333	-6.69384278231458	7.77043500517084E-5	0.00128676626746344	1.47982691284197
ENSG00000156970	203755_at	BUB1 mitotic checkpoint serine/threonine kinase B	BUB1B	Homo sapiens	-0.619678333333333	-0.785088086894923	-0.454268579771743	10.352036	-7.34265778880388	3.73352191667286E-5	7.60303263938052E-4	2.26399686349433
ENSG00000157106	231989_s_at	Nuclear pore complex-interacting protein-like 3 ,Putative NPIP-like protein LOC100132247 ,nuclear pore complex interacting protein-like 3,phosphatidylinositol 3-kinase-related kinase (C. elegans),phosphatidylinositol 3-kinase-related kinase pseudogene 1,smg-1 homolog	61E3.4,CTD-2547E10.2,NPIPL3,RP11-231C14.3,RP11-296I10.6,RP11-345J4.8,RP11-347C12.2,RP11-645C24.2,SMG1,SMG1P1	Homo sapiens	-0.721962933333333	-1.05844889871312	-0.385476967953542	6.74234326666667	-4.20529083853198	0.00214519698605772	0.014950751461148	-2.05023299555666
ENSG00000157193	205282_at,208433_s_at	apolipoprotein e receptor,low density lipoprotein receptor-related protein 8	LRP8	Homo sapiens	-0.995887133333333	-1.15509965496156	-0.836674611705105	8.94594408333333	-12.2597324258076	4.6108953755285E-6	1.81890840300881E-4	6.86532073080033
ENSG00000157212	212825_at	PAX interacting (with transcription-activation domain) protein 1	PAXIP1	Homo sapiens	-0.542772666666668	-0.69472214414473	-0.390823189188605	8.55333333333333	-7.00110915888487	5.45844405317587E-5	0.00100421847389044	1.85765482990797
ENSG00000157456	202705_at	cyclin B2	CCNB2	Homo sapiens	-0.569871333333335	-0.722450493123523	-0.417292173543148	10.9924066666667	-7.3203135388283	3.82593056094182E-5	7.73891059635568E-4	2.23784128602591
ENSG00000157601	202086_at	interferon-inducible protein p78 (mouse),myxovirus (influenza virus) resistance 1	MX1	Homo sapiens	-3.40862396666667	-3.59394875416076	-3.22329917917257	6.61108851666667	-36.0490374862535	2.7958454197061E-11	6.39771489256249E-8	16.1136828979669
ENSG00000157617	212875_s_at	C2 calcium-dependent domain containing 2	C2CD2	Homo sapiens	-0.641059966666667	-0.796814903286532	-0.485305030046802	7.03187761666667	-8.06686756685992	1.73924305939154E-5	4.447760255951E-4	3.08083122469659
ENSG00000157741	225444_at,238350_at	ubinuclein 2	UBN2	Homo sapiens	-0.610836233333334	-0.895146989415256	-0.326525477251412	6.1026961	-4.97695877119225	0.00212697614557183	0.0148464727127716	-2.04125518499034
ENSG00000157764	236402_at,243829_at	v-raf murine sarcoma viral oncogene homolog B1	BRAF	Homo sapiens	-1.04528156666667	-1.34751117440168	-0.74305195893165	5.33990788333333	-6.77866817789243	7.52058080159317E-4	0.00679761539638133	1.58532055956978
ENSG00000157823	202398_at	C15orf38-AP3S2 readthrough,adaptor-related protein complex 3,sigma 2 subunit	AP3S2,C15orf38-AP3S2	Homo sapiens	-0.5088626	-0.717694314203241	-0.30003088579676	6.39229826666667	-4.77586640939394	9.28205933002357E-4	0.00795324547671272	-1.16510359549972
ENSG00000157873	209354_at	member 14,tumor necrosis factor receptor superfamily	TNFRSF14	Homo sapiens	-0.750187733333333	-0.901611491954817	-0.598763974711849	7.02743156666667	-9.71010726693493	3.68585501312355E-6	1.57725434265495E-4	4.73496619033125
ENSG00000158042	222216_s_at	mitochondrial ribosomal protein L17	MRPL17	Homo sapiens	-0.642679666666666	-0.804103832215719	-0.481255501117613	10.2105391666667	-7.80322447991902	2.28254337933036E-5	5.3561398826132E-4	2.79025818607197
ENSG00000158092	204725_s_at,211063_s_at,244487_at	NCK adaptor protein 1,interleukin 20 receptor beta	IL20RB,NCK1	Homo sapiens	-0.818879100000001	-0.991621673998889	-0.646136526001114	7.94044945	-9.29112902823198	6.11941930961165E-4	0.00582180704285744	4.33712940691835
ENSG00000158161	1552314_a_at	eyes absent homolog 3 (Drosophila)	EYA3	Homo sapiens	-0.541113533333332	-0.851371281951798	-0.230855784714867	4.90667296666667	-3.41832892684578	0.0073284206384873	0.0381892297378282	-3.33296971439342
ENSG00000158234	220643_s_at	Fas apoptotic inhibitory molecule	FAIM	Homo sapiens	-2.18669536666667	-2.4043275613619	-1.96906317197143	6.07148458333333	-19.6930613590012	7.07153221578003E-9	2.22070648058621E-6	11.1832188452956
ENSG00000158286	1555870_at,242882_at	ring finger protein 207	RNF207	Homo sapiens	-0.898277133333335	-1.24935666082491	-0.547197605841759	4.95050453333333	-5.77776637711202	6.62772602717442E-4	0.00618116779655361	-0.807597972648778
ENSG00000158321	212599_at	autism susceptibility candidate 2	AUTS2	Homo sapiens	-1.9070557	-2.27579314653442	-1.53831825346558	7.02721715	-10.1366447146641	2.55335481049199E-6	1.22783354673394E-4	5.12475708970767
ENSG00000158470	221484_at,221485_at	4- galactosyltransferase,UDP-Gal:betaGlcNAc beta 1,polypeptide 5	B4GALT5	Homo sapiens	-1.31138793333334	-1.49574904357589	-1.12702682309078	9.18938383333333	-13.9415146486816	1.21424680477061E-5	3.46497620307063E-4	8.04795388955481
ENSG00000158480	204434_at	spermatogenesis associated 2	SPATA2	Homo sapiens	-0.723374766666669	-0.914747034153232	-0.532002499180106	6.73790538333333	-7.40853681995111	3.47495903319153E-5	7.25442478578644E-4	2.34077090576617
ENSG00000158985	1552612_at,1552613_s_at	CDC42 small effector 2	CDC42SE2	Homo sapiens	-1.11938466666667	-1.30808950210077	-0.930679831232566	7.65471798333333	-11.6263773870235	4.43296264688679E-5	8.61921168984834E-4	6.37794217784166
ENSG00000159082	212990_at	synaptojanin 1	SYNJ1	Homo sapiens	-0.906877033333336	-1.16621992213038	-0.647534144536287	5.67343021666667	-6.85365360116284	6.45758414724788E-5	0.00112981892240249	1.67781725244067
ENSG00000159131	212378_at	phosphoribosylaminoimidazole synthetase,phosphoribosylglycinamide formyltransferase,phosphoribosylglycinamide synthetase	GART	Homo sapiens	-0.501562166666671	-0.660110907259631	-0.343013426073712	9.55407108333333	-6.20026232310674	1.40367830882454E-4	0.00197595549781106	0.847436936494154
ENSG00000159147	221677_s_at	downstream neighbor of SON	DONSON	Homo sapiens	-0.669123799999999	-0.827778491178185	-0.510469108821813	8.04336576666667	-8.26611894964815	1.4226595186281E-5	3.85641592369813E-4	3.29549551278131
ENSG00000159200	208370_s_at	regulator of calcineurin 1	RCAN1	Homo sapiens	-0.513732533333335	-0.778166475687905	-0.249298590978764	7.13714156666667	-3.80774591209529	0.00395093110771683	0.0238568290136476	-2.69069312191164
ENSG00000159216	209360_s_at	runt-related transcription factor 1	RUNX1	Homo sapiens	-0.600690733333335	-0.836016945155416	-0.365364521511254	6.56569606666667	-5.0029794558985	6.73771222347089E-4	0.006245918222227	-0.825085197222811
ENSG00000159314	227057_at	Rho GTPase activating protein 27	ARHGAP27	Homo sapiens	-0.547699733333333	-0.724210625437382	-0.371188841229284	6.4274004	-6.08161762075701	1.62556214076898E-4	0.00219959651989731	0.690590824122752
ENSG00000159322	224455_s_at	ADP-dependent glucokinase	ADPGK	Homo sapiens	-0.544407033333333	-0.737165901565453	-0.351648165101214	7.46440665	-5.53550759064807	3.27248531574696E-4	0.00367097116615644	-0.0563483313742941
ENSG00000159459	238528_at	ubiquitin protein ligase E3 component n-recognin 1	UBR1	Homo sapiens	-0.670047100000001	-0.871614521687433	-0.46847967831257	6.76715308333333	-6.51527996415007	9.59037499878834E-5	0.00150029686139843	1.25473626126755
ENSG00000159556	232352_at	ISL LIM homeobox 2	ISL2	Homo sapiens	-1.2308113	-1.54785082740255	-0.913771772597448	5.77777951666667	-7.60897494242706	2.80133380569348E-5	6.20063525681587E-4	2.5712547847374
ENSG00000159840	200808_s_at,215706_x_at	zyxin	ZYX	Homo sapiens	-0.829960866666669	-1.04107113597359	-0.618850597359745	7.56936361666667	-8.12891629116893	2.52924552030496E-5	5.74041091003213E-4	3.1481286521956
ENSG00000160049	223518_at	45kDa,DNA fragmentation factor,alpha polypeptide	DFFA	Homo sapiens	-0.502541000000001	-0.664319207722022	-0.34076279227798	7.95982483333333	-6.08834944226343	1.61200326685163E-4	0.00218483586056304	0.699541295136355
ENSG00000160050	221912_s_at	coiled-coil domain containing 28B	CCDC28B	Homo sapiens	-0.874940700000003	-1.07210094694898	-0.677780453051025	6.20870631666667	-8.69775873760211	9.32408947454663E-6	2.91144826967925E-4	3.7465428507257
ENSG00000160072	1552641_s_at,227237_x_at,227700_x_at	AAA domain containing 3A,AAA domain containing 3B,ATPase family	ATAD3A,ATAD3B	Homo sapiens	-0.775680466666667	-0.982132193040341	-0.569228740292992	8.89453425	-7.36397706564176	3.74148240312314E-4	0.00403762890110352	2.28889772268826
ENSG00000160124	235244_at	coiled-coil domain containing 58	CCDC58	Homo sapiens	-0.778699533333335	-1.22190121925582	-0.335497847410855	6.1563218	-3.44363094408092	0.00703633082458009	0.0370289069866064	-3.29089245341645
ENSG00000160131	225556_at,242474_s_at	VMA21 vacuolar H+-ATPase homolog (S. cerevisiae)	VMA21	Homo sapiens	-2.7763316	-3.01200561708264	-2.54065758291736	9.31217783333333	-25.164562520046	1.66315432225907E-9	7.97657566399249E-7	13.3045476055906
ENSG00000160145	227750_at	RhoGEF kinase,kalirin	KALRN	Homo sapiens	-1.1508124	-1.35609714448434	-0.945527655515659	7.37785566666667	-10.9874256006108	1.27498350487153E-6	7.59365175695541E-5	5.85986221313876
ENSG00000160180	204623_at	trefoil factor 3 (intestinal)	TFF3	Homo sapiens	-1.49104333333333	-1.6517595091621	-1.33032715750456	6.89358166666667	-18.1835538187238	1.4557151391112E-8	3.61778296504113E-6	10.4699885099682
ENSG00000160182	205009_at	trefoil factor 1	TFF1	Homo sapiens	-1.7826214	-2.82603565347715	-0.739207146522846	7.5055333	-3.34850106793837	0.00820184234192721	0.0416645665748277	-3.44928597894947
ENSG00000160190	218928_s_at	member 1,solute carrier family 37 (glycerol-3-phosphate transporter)	SLC37A1	Homo sapiens	-0.822788600000001	-0.998557168204666	-0.647020031795336	7.8049277	-9.17476906913401	5.95853936356792E-6	2.14896530147148E-4	4.22388899984572
ENSG00000160191	205593_s_at	phosphodiesterase 9A	PDE9A	Homo sapiens	-0.91758216666667	-1.25462341329031	-0.580540920043026	6.17249895	-5.33592851776718	4.26946375066919E-4	0.00446181447984862	-0.339749099314419
ENSG00000160199	204195_s_at,216004_s_at,221883_at,54051_at	PBX/knotted 1 homeobox 1	PKNOX1	Homo sapiens	-0.732988566666667	-0.973989685424909	-0.491987447908425	7.50248318333333	-6.29073526211439	0.00177443148283059	0.0129078513708893	-1.85033508358349
ENSG00000160439	225449_at,225467_s_at	retinol dehydrogenase 13 (all-trans/9-cis)	CTC-550B14.6,RDH13	Homo sapiens	-0.632058466666666	-0.823974075167214	-0.472439398747146	7.88664176666667	-7.76105165214276	3.28288962336073E-4	0.00368040952678735	2.74307036117891
ENSG00000160606	227804_at	TLC domain containing 1	TLCD1	Homo sapiens	-0.805754166666668	-0.991567771076854	-0.619940562256483	8.32721291666667	-8.49910399226498	1.1301522649302E-5	3.31675121229516E-4	3.54128384765539
ENSG00000160613	232521_at	proprotein convertase subtilisin/kexin type 7	PCSK7	Homo sapiens	-0.709946400000001	-1.11278823041159	-0.307104569588408	5.0084598	-3.45413328484823	0.00691867689115107	0.036541601528563	-3.27343877224749
ENSG00000160688	205661_s_at	flavin adenine dinucleotide synthetase 1	FLAD1	Homo sapiens	-0.554975666666669	-0.778068142376578	-0.33188319095676	8.5025585	-4.87570150226481	8.05535722490484E-4	0.00715269033857531	-1.0147494305582
ENSG00000160714	222480_at	ubiquitin-conjugating enzyme E2Q family member 1	UBE2Q1	Homo sapiens	-0.725366266666668	-1.0727015491835	-0.378030984149836	6.03285036666667	-4.09313948172844	0.00254299484339005	0.017045267017574	-2.22909936957284
ENSG00000160818	224632_at,224634_at	G patch domain containing 4	GPATCH4	Homo sapiens	-0.559500666666665	-0.783025937474541	-0.335975395858789	9.491828	-4.90593816094898	9.04077391010606E-4	0.00780152009998499	-1.13717658316063
ENSG00000160862	209309_at,217014_s_at	alpha-2-glycoprotein 1,zinc-binding,zinc-binding pseudogene 1	AZGP1,AZGP1P1	Homo sapiens	-1.224392	-1.44702529078156	-1.00175870921844	7.5193455	-11.5208929121101	1.50479959073073E-6	8.46449769786035E-5	6.29429919966556
ENSG00000160932	202145_at	locus E,lymphocyte antigen 6 complex	LY6E	Homo sapiens	-1.885177	-2.14453799485188	-1.62581600514813	8.85065083333333	-14.2460859490207	1.30016758131347E-7	1.60466506790776E-5	8.24657726783591
ENSG00000161654	212529_at	LSM12 homolog (S. cerevisiae),LSM12 homolog (S. cerevisiae) pseudogene 1	LSM12,LSM12P1	Homo sapiens	-0.800839233333332	-1.06551530747751	-0.536163159189157	8.01483738333333	-5.93032845834411	1.96534823947209E-4	0.00253014869303359	0.487805478040125
ENSG00000161813	1555384_a_at,238960_s_at	La ribonucleoprotein domain family,member 4	LARP4	Homo sapiens	-0.697369500000001	-0.93966743126417	-0.455071568735831	7.16277548333333	-5.64106798925372	7.74786756866008E-4	0.00694336435529404	-0.973441002112909
ENSG00000161912	236832_at	adenylate cyclase 10 (soluble) pseudogene 1	ADCY10P1	Homo sapiens	-0.537680900000001	-0.755083037922171	-0.32027876207783	4.47023768333333	-4.84740034871393	8.38439876576418E-4	0.00737241882467283	-1.05723082523662
ENSG00000161980	218866_s_at	12.3 kDa,polymerase (RNA) III (DNA directed) polypeptide K	POLR3K	Homo sapiens	-0.61886266666667	-0.807867131461774	-0.429858201871567	9.50942566666667	-6.41756552871927	1.0778771022002E-4	0.0016320390629409	1.12980352227867
ENSG00000162063	204827_s_at	cyclin F	CCNF	Homo sapiens	-0.635619466666667	-0.89650996974249	-0.374728963590845	6.17503826666667	-4.77514991098454	9.29155516660094E-4	0.00796013442077572	-1.16618766128673
ENSG00000162139	206948_at	sialidase 3 (membrane sialidase)	NEU3	Homo sapiens	-0.5002154	-0.714892731967927	-0.285538068032073	5.27446683333333	-4.56687326754541	0.00125471140598805	0.00997237347429682	-1.48429720599246
ENSG00000162174	218857_s_at,222764_at	asparaginase like 1	ASRGL1	Homo sapiens	-1.8811011	-2.05939511364129	-1.70280708635871	6.96161818333333	-20.6787111467261	1.85456432249919E-7	2.07997534897014E-5	11.6152285165695
ENSG00000162344	223761_at	fibroblast growth factor 19	FGF19	Homo sapiens	-3.55163163333334	-3.76288260185493	-3.34038066481174	6.85981618333333	-32.9516599919163	6.39021777845734E-11	9.98243305820444E-8	15.4541386193364
ENSG00000162366	1553589_a_at,219630_at	PDZK1 interacting protein 1	PDZK1IP1	Homo sapiens	-3.39633846666667	-3.82616068788082	-2.98230785122683	6.30514235	-33.0344833720228	6.1690263151416E-8	9.64674883918351E-6	15.4729952752251
ENSG00000162377	219420_s_at	Sel1 repeat containing 1	SELRC1	Homo sapiens	-0.731528766666666	-0.958075025220129	-0.504982508113203	7.85243595	-6.32881798832847	1.19976892405631E-4	0.0017577000515214	1.01524422178302
ENSG00000162408	1554082_a_at	nucleolar protein 9	NOL9	Homo sapiens	-0.683572166666669	-0.9289242316836	-0.438220101649737	8.18989691666667	-5.46062992136718	3.6134722869247E-4	0.00393637372559489	-0.162013979684929
ENSG00000162413	203068_at	kelch-like family member 21	KLHL21	Homo sapiens	-0.746842466666669	-0.950874832659244	-0.542810100674094	7.5890189	-7.17427516791622	4.49497565461692E-5	8.70135708636856E-4	2.0654299499807
ENSG00000162419	235233_s_at	glucocorticoid modulatory element binding protein 1	GMEB1	Homo sapiens	-0.5770545	-0.784989744171155	-0.369119255828845	6.50716335	-5.43922239649676	3.71787227940028E-4	0.00402285111569781	-0.192369375415893
ENSG00000162433	204347_at,204348_s_at,225342_at,230630_at	adenylate kinase 4,adenylate kinase 4 pseudogene 1,adenylate kinase 4 pseudogene 3	AK4,AK4P1,AK4P3	Homo sapiens	-1.20500186666667	-1.37522265076039	-1.03478108257294	8.18345673333333	-13.8746879386349	4.37747926167734E-4	0.00454721239860808	8.00377617142907
ENSG00000162520	221276_s_at	intermediate filament protein,syncoilin	SYNC	Homo sapiens	-0.898677933333334	-1.39243814441669	-0.404917722249983	4.0919463	-3.56727079966532	0.00577392810759893	0.0317850905439963	-3.08589328606995
ENSG00000162521	217301_x_at	retinoblastoma binding protein 4,retinoblastoma binding protein 4 pseudogene 1	RBBP4,RBBP4P1	Homo sapiens	-0.531038333333333	-0.72585066008553	-0.336226006581136	10.5638305	-5.34265990810445	4.23095332207405E-4	0.00443071007248417	-0.330098731474324
ENSG00000162542	1560292_a_at,227007_at	transmembrane and coiled-coil domains 4	TMCO4	Homo sapiens	-0.599338833333333	-0.846164338854643	-0.356301003086276	6.46494661666667	-5.74740053164073	9.50617636112241E-4	0.00810210744418344	-1.19039615649903
ENSG00000162600	226020_s_at	Dab,OMA1 zinc metallopeptidase homolog (S. cerevisiae),homolog 1 (Drosophila),reelin signal transducer	DAB1,OMA1	Homo sapiens	-0.682775833333335	-0.85668007929259	-0.508871587374081	8.09018308333333	-7.69513151025192	2.5568477347865E-5	5.78384980965875E-4	2.66891377964789
ENSG00000162601	238644_at	Myb-like,SWIRM and MPN domains 1	MYSM1	Homo sapiens	-0.657580533333333	-0.91933054916506	-0.395830517501607	5.50009926666667	-4.92391245201123	7.52630609461055E-4	0.00680166587971623	-0.94264019782019
ENSG00000162613	214094_at	far upstream element (FUSE) binding protein 1	FUBP1	Homo sapiens	-0.586134700000001	-0.767932198225591	-0.40433720177441	5.36448601666667	-6.31913482474688	1.2139490125107E-4	0.00177419572999258	1.00268148599352
ENSG00000162639	225841_at	HEN1 methyltransferase homolog 1 (Arabidopsis)	HENMT1	Homo sapiens	-1.05929176666667	-1.21580300583145	-0.902780527501886	8.26982278333333	-13.2653330384827	2.44802607931523E-7	2.48872888545805E-5	7.59063609156293
ENSG00000162664	241720_at	zinc finger protein 326	ZNF326	Homo sapiens	-0.512879166666668	-0.824424466871587	-0.201333866461749	5.24818335	-3.22657634195219	0.00999544628635052	0.0483188067007396	-3.65294950496957
ENSG00000162695	239596_at	member 7,solute carrier family 30 (zinc transporter)	SLC30A7	Homo sapiens	-0.768495766666667	-1.00571867939872	-0.531272853934617	6.19811245	-6.34940363724261	1.17021735966254E-4	0.00172829913937195	1.0419101552155
ENSG00000162772	1554980_a_at,202672_s_at	activating transcription factor 3	ATF3	Homo sapiens	-1.76683873333333	-2.07944652783884	-1.45423093882783	6.75216513333333	-11.0775877783263	1.69395056781978E-5	4.35721270669909E-4	5.93466046622644
ENSG00000162849	238617_at	kinesin family member 26B	KIF26B	Homo sapiens	-1.50977643333333	-1.88837693104965	-1.13117593561702	5.22554815	-7.81591004737123	2.25252195074437E-5	5.31305598174928E-4	2.80441365474702
ENSG00000162896	226147_s_at	polymeric immunoglobulin receptor	PIGR	Homo sapiens	-0.765756766666667	-1.03090047907266	-0.500613054260671	4.24803335	-5.66053658208706	2.77813077246395E-4	0.00325953433443062	0.118328860233529
ENSG00000162971	235686_at	tRNA-yW synthesizing protein 5	TYW5	Homo sapiens	-0.556566200000001	-0.820912449155729	-0.292219950844272	5.2655989	-4.1265942319828	0.00241672994688786	0.0164081348374635	-2.17558656717068
ENSG00000162980	243176_at	ADP-ribosylation factor-like 5A	ARL5A	Homo sapiens	-0.521991033333333	-0.712989987847647	-0.33099207881902	6.93186705	-5.3564880927634	4.15301174455982E-4	0.0043742230231903	-0.310294275456004
ENSG00000162981	225667_s_at	family with sequence similarity 84,member A	FAM84A	Homo sapiens	-0.725588833333334	-0.884402524588648	-0.56677514207802	3.53247085	-8.95469382820097	7.30825281885953E-6	2.47111145869601E-4	4.00632307632303
ENSG00000162989	207142_at,233059_at	member 3,potassium inwardly-rectifying channel,subfamily J	KCNJ3	Homo sapiens	-1.16214826666667	-1.42823021969717	-0.89606631363617	5.0960086	-8.56040299396494	0.00137134616392198	0.0106594187535449	3.60503825208676
ENSG00000163002	225470_at	nucleoporin 35kDa	NUP35	Homo sapiens	-0.67128466666667	-0.837458136689124	-0.505111196644216	9.68125566666667	-7.91759219966259	2.02691265886417E-5	4.94297277535229E-4	2.91723741895711
ENSG00000163131	202901_x_at,202902_s_at,232617_at	cathepsin S	CTSS	Homo sapiens	-2.26973216666667	-2.64865576460791	-1.89080856872543	6.09042018333333	-11.7400798614517	2.4826819033994E-5	5.66766735149738E-4	6.46729349173214
ENSG00000163209	218990_s_at	small proline-rich protein 3	SPRR3	Homo sapiens	-0.518789533333334	-0.813004219404184	-0.224574847262484	5.33133403333333	-3.45600967262667	0.00689787321097852	0.0364528530649769	-3.27032117282881
ENSG00000163297	225524_at,228573_at	anthrax toxin receptor 2	ANTXR2	Homo sapiens	-1.27626333333334	-1.60896019151504	-0.943566475151634	6.9923004	-7.51864679995332	1.22742515427746E-4	0.00178863193790299	2.46795992993374
ENSG00000163347	218182_s_at,222549_at	claudin 1	CLDN1	Homo sapiens	-0.944148166666666	-1.16385811444932	-0.724438218884015	8.80230616666667	-8.42245160681935	3.20681541944686E-4	0.00362127384727747	3.46102976459631
ENSG00000163378	221935_s_at	EGF domain-specific O-linked N-acetylglucosamine (GlcNAc) transferase	EOGT	Homo sapiens	-0.559499133333335	-0.765060517097153	-0.353937749569517	6.22777486666667	-5.33465055856337	4.27681757323343E-4	0.0044676156059713	-0.341581953470909
ENSG00000163507	1553810_a_at,231855_at	KIAA1524	KIAA1524	Homo sapiens	-0.709158233333336	-0.935647432623584	-0.482669034043088	7.31500465	-6.13682507169885	0.00426936033101113	0.0253202382143436	-2.77161776330703
ENSG00000163539	212306_at	cytoplasmic linker associated protein 2	CLASP2	Homo sapiens	-0.567222699999999	-0.736939873010764	-0.397505526989235	6.96198825	-6.55052192710665	9.19737877918093E-5	0.00145463316387538	1.29948829455962
ENSG00000163565	206332_s_at,208965_s_at,208966_x_at	gamma-inducible protein 16,interferon	IFI16	Homo sapiens	-4.0083467	-4.2021697623932	-3.8145236376068	5.24301706666667	-40.5329225147232	3.153800079302E-9	1.2678972009988E-6	16.923865378659
ENSG00000163577	235296_at	eukaryotic translation initiation factor 5A2	EIF5A2	Homo sapiens	-0.800747666666667	-1.03324512292674	-0.568250210406598	6.7058902	-6.75033874613922	7.27578680138469E-5	0.00122703159582266	1.55019031998929
ENSG00000163644	235061_at	1K,Mg2+/Mn2+ dependent,protein phosphatase	PPM1K	Homo sapiens	-2.00513573333333	-2.26317513529822	-1.74709633136844	4.34663583333333	-15.2302082221627	7.16495762153829E-8	1.06163701343525E-5	8.8593815275512
ENSG00000163694	229439_s_at,229440_at	RNA binding motif protein 47	RBM47	Homo sapiens	-0.702199533333332	-0.899557460308595	-0.50484160635807	7.7732749	-6.97355214653562	4.31329142057732E-4	0.0044977714171941	1.82425132738451
ENSG00000163714	212058_at,212060_at,212061_at	U2 snRNP-associated SURP domain containing	U2SURP	Homo sapiens	-0.675010333333333	-0.864865645692394	-0.512186030338308	10.4706128333333	-8.12529774849478	1.36163379437528E-4	0.00193336323516197	3.14421524189073
ENSG00000163840	225415_at	deltex 3-like (Drosophila)	DTX3L	Homo sapiens	-1.06107033333334	-1.21970986711587	-0.902430799550799	8.92831083333333	-13.1093403315723	2.71785423247121E-7	2.65482871961536E-5	7.4817854350277
ENSG00000163875	218165_at,228517_at	MYST/Esa1-associated factor 6	MEAF6	Homo sapiens	-0.641018566666667	-0.829372520553085	-0.47710096087309	8.4860915	-8.45789862342749	7.98747023968596E-5	0.00131027583364785	3.49821609130396
ENSG00000163938	217850_at	guanine nucleotide binding protein-like 3 (nucleolar)	GNL3	Homo sapiens	-0.516164999999999	-0.663628990035084	-0.368701009964914	10.1466061666667	-6.86041934603435	6.40761435290714E-5	0.00112467516772134	1.6861281753315
ENSG00000163939	224152_s_at	polybromo 1	PBRM1	Homo sapiens	-0.529138966666667	-0.75844565919042	-0.299832274142915	5.87340168333333	-4.52273462265381	0.00133826026087819	0.010476715315509	-1.55246702881407
ENSG00000164022	202541_at,227605_at	aminoacyl tRNA synthetase complex-interacting multifunctional protein 1	AIMP1	Homo sapiens	-0.794830733333333	-0.958793068727624	-0.630868397939041	9.76077716666667	-9.5012040868572	1.42690722527453E-4	0.00199938884013032	4.53851289696938
ENSG00000164045	1555772_a_at,204695_at,204696_s_at	cell division cycle 25A	CDC25A	Homo sapiens	-1.12806733333333	-1.41816504920594	-0.837969617460727	7.92380731666667	-7.62147105784311	1.27148558159108E-4	0.00183521060672931	2.5854713531842
ENSG00000164056	212558_at	antagonist of FGF signaling (Drosophila),sprouty homolog 1	SPRY1	Homo sapiens	-1.03383003333333	-1.22810565896509	-0.839554407701575	7.06862921666667	-10.4298705763012	1.99886371171954E-6	1.03492304392297E-4	5.38427835166552
ENSG00000164070	205543_at	heat shock 70kDa protein 4-like	HSPA4L	Homo sapiens	-0.725692000000002	-0.905428580153509	-0.545955419846496	8.58013633333333	-7.91341519157693	2.03567738191093E-5	4.95771317844008E-4	2.91262504075193
ENSG00000164073	228282_at,229509_at	major facilitator superfamily domain containing 8	MFSD8	Homo sapiens	-0.765340566666667	-0.93172925515626	-0.598951878177073	6.91038648333333	-9.01527597934013	4.4405215745392E-4	0.00459674426975402	4.0666628309116
ENSG00000164077	224500_s_at	MON1 homolog A (yeast)	MON1A	Homo sapiens	-0.5111605	-0.802602206869528	-0.219718793130472	6.81281355	-3.43758681995365	0.00710498435409312	0.0373021912387211	-3.30094024592054
ENSG00000164086	213848_at	dual specificity phosphatase 7	DUSP7	Homo sapiens	-0.681064966666668	-0.925185805377916	-0.436944127955419	6.85083758333333	-5.46804120797547	3.57806992083407E-4	0.00390711597752237	-0.151520035218476
ENSG00000164109	1554768_a_at	MAD2 mitotic arrest deficient-like 1 (yeast)	MAD2L1,RP11-307P22.1	Homo sapiens	-0.574546	-0.774737448759477	-0.374354551240522	10.909894	-5.62506278085087	2.90962674580169E-4	0.0033704203882777	0.0689919614601697
ENSG00000164125	219872_at,223204_at	family with sequence similarity 198,member B	FAM198B	Homo sapiens	-1.32802766666667	-1.54176210520621	-1.11429322812713	9.10858283333333	-12.1781328967158	1.58752703025465E-5	4.17097743292517E-4	6.8039153702776
ENSG00000164134	219158_s_at,222837_s_at	N(alpha)-acetyltransferase 15,NatA auxiliary subunit	NAA15	Homo sapiens	-0.925006366666668	-1.26915953243841	-0.580853200894927	8.32986616666667	-5.26794271983938	0.00233091723924169	0.0159463088157582	-2.13757884726794
ENSG00000164171	205032_at,227314_at	alpha 2 (CD49B,alpha 2 subunit of VLA-2 receptor),integrin	ITGA2	Homo sapiens	-1.00327063333333	-1.2111336740883	-0.795407592578365	7.55584401666667	-9.45995161495786	9.78018534929636E-6	3.01427076647564E-4	4.49927370388493
ENSG00000164172	218212_s_at	molybdenum cofactor synthesis 2	MOCS2	Homo sapiens	-0.678523666666669	-0.854004456986257	-0.50304287634708	8.7305715	-7.57850444429117	2.89382334046167E-5	6.35676139573089E-4	2.53651457401313
ENSG00000164241	230404_at,239623_at	chromosome 5 open reading frame 63	AC004507.1,C5orf63	Homo sapiens	-0.998549999999999	-1.18138439370454	-0.815715606295458	5.88817051666667	-10.7043428597201	6.17220494267949E-4	0.00585166126653374	5.62125112861902
ENSG00000164284	238427_at	GrpE-like 2,mitochondrial (E. coli)	GRPEL2	Homo sapiens	-0.548734	-0.856230489821996	-0.241237510178005	5.696308	-3.49759724969606	0.0064531519375567	0.0346043627094854	-3.20128340143416
ENSG00000164307	209788_s_at,210385_s_at	endoplasmic reticulum aminopeptidase 1	ERAP1	Homo sapiens	-0.893675999999998	-1.13797584970476	-0.649376150295239	7.09733663333333	-7.31163569713988	4.51756915272359E-5	8.72476486842679E-4	2.22766732101272
ENSG00000164308	1554273_a_at,219759_at	endoplasmic reticulum aminopeptidase 2	ERAP2	Homo sapiens	-0.757665966666668	-0.967546490281517	-0.547785443051819	8.544944	-7.07544455007892	4.00981653077961E-4	0.00426364680708626	1.94729517254356
ENSG00000164323	226254_s_at	KIAA1430	KIAA1430	Homo sapiens	-0.568122000000002	-0.717191993656199	-0.419052006343805	9.96526533333333	-7.46963645408715	3.25255414003539E-5	6.90079152527882E-4	2.41152139808956
ENSG00000164338	228043_at	U3 small nucleolar ribonucleoprotein,UTP15,homolog (S. cerevisiae)	UTP15	Homo sapiens	-0.634834800000001	-0.917605796666201	-0.352063803333802	5.7743519	-4.40021557656949	0.00160284736762862	0.0119573857040653	-1.7430445357107
ENSG00000164342	206271_at	toll-like receptor 3	TLR3	Homo sapiens	-1.0902698	-1.35336347677788	-0.827176123222123	3.87191553333333	-8.12216229444315	1.64428836257893E-5	4.27288337566553E-4	3.14082316475612
ENSG00000164430	1559051_s_at	Mab-21 domain containing 1	MB21D1	Homo sapiens	-2.6676617	-2.85065484052528	-2.48466855947472	4.61562478333333	-28.5722231987962	2.3676812049708E-10	2.12217983412752E-7	14.3459343719845
ENSG00000164442	207980_s_at	2,Cbp/p300-interacting transactivator,with Glu/Asp-rich carboxy-terminal domain	CITED2	Homo sapiens	-0.903603233333332	-1.22350552658994	-0.583700940076728	5.76411815	-5.53615848019781	3.26967811140789E-4	0.00367008110739533	-0.0554332798001909
ENSG00000164465	1553768_a_at,226609_at	CUB and LCCL domain containing 1,discoidin	DCBLD1	Homo sapiens	-1.114474	-1.29717910739783	-0.93176889260217	6.98795576666667	-11.9554889998233	3.69379264805547E-5	7.56836697214628E-4	6.63431415887536
ENSG00000164494	1555886_at	prenyl (decaprenyl) diphosphate synthase,subunit 2	PDSS2	Homo sapiens	-1.14139066666667	-1.35275684896357	-0.930024484369763	6.41509466666667	-10.5839286807688	1.76173905776537E-6	9.45270686784315E-5	5.51798227908862
ENSG00000164548	204658_at	transformer 2 alpha homolog (Drosophila)	TRA2A	Homo sapiens	-0.585607833333334	-0.750588433509484	-0.420627233157185	9.40095175	-6.95700137575203	5.73839191097058E-5	0.00103958441925883	1.80414400887215
ENSG00000164687	202345_s_at	fatty acid binding protein 5 (psoriasis-associated),fatty acid binding protein 5 pseudogene 1,fatty acid binding protein 5 pseudogene 11,fatty acid binding protein 5 pseudogene 2,fatty acid binding protein 5 pseudogene 7	FABP5,FABP5P1,FABP5P11,FABP5P2,FABP5P7	Homo sapiens	-0.864579666666666	-1.09417835701305	-0.634980976320284	10.6324605	-7.380464609253	3.58266547350173E-5	7.43104077252303E-4	2.30811845710465
ENSG00000164715	206223_at	lemur tyrosine kinase 2	LMTK2	Homo sapiens	-0.502794166666667	-0.790881302911276	-0.214707030422058	5.58236038333333	-3.42069580457339	0.00730056939945468	0.0380767558823986	-3.32903194160367
ENSG00000164749	207456_at,232271_at	gamma,hepatocyte nuclear factor 4	HNF4G	Homo sapiens	-1.41683073333333	-1.63004568687229	-1.20361577979438	6.90006186666667	-13.0241203228529	9.96442744246784E-6	3.05924826105727E-4	7.42176921194741
ENSG00000164751	210296_s_at	peroxisomal biogenesis factor 2	PEX2	Homo sapiens	-0.513036666666666	-0.682593946188914	-0.343479387144419	8.65654366666667	-5.93034632454818	1.96530383261362E-4	0.00253014869303359	0.487829611187102
ENSG00000164754	200607_s_at	RAD21 homolog (S. pombe)	RAD21	Homo sapiens	-0.578411666666666	-0.732803292053327	-0.424020041280005	11.1884778333333	-7.34279487028703	3.73296256640188E-5	7.60303263938052E-4	2.26415714542377
ENSG00000164764	230661_at,235209_at,235210_s_at	somatomedin B and thrombospondin,type 1 domain containing	SBSPON	Homo sapiens	-0.895457900000003	-1.080969878803	-0.725977201243659	8.31474871666667	-11.0151065200393	0.0010907136918373	0.00899604330988147	5.88288700286116
ENSG00000164823	1554414_a_at,204024_at	oxidative stress induced growth inhibitor family member 2	OSGIN2	Homo sapiens	-1.82100483333333	-1.99133172379584	-1.65067794287083	7.48022491666667	-20.9544357870629	5.62457459095504E-4	0.00547000383778846	11.7316913021707
ENSG00000164830	218197_s_at,223879_s_at	oxidation resistance 1	OXR1,RP11-227D13.2	Homo sapiens	-0.859560033333335	-1.01742136965131	-0.70169869701536	7.21169796666667	-10.672066683193	0.00139718487430852	0.0108113712684795	5.5936758586492
ENSG00000164867	205581_s_at	nitric oxide synthase 3 (endothelial cell)	NOS3	Homo sapiens	-0.710866766666665	-0.972762805133796	-0.448970728199535	5.52987218333333	-5.319947825969	4.36241142227062E-4	0.00453795366272158	-0.362685314837646
ENSG00000164877	1555862_s_at	MICAL-like 2	MICALL2	Homo sapiens	-0.9436102	-1.25530062877429	-0.631919771225714	5.73312933333333	-5.93358613775057	1.95726914639115E-4	0.00252331267575893	0.492205128730737
ENSG00000164889	202111_at	anion exchanger,member 2 (erythrocyte membrane protein band 3-like 1),solute carrier family 4	SLC4A2	Homo sapiens	-0.530206666666666	-0.748511056665244	-0.311902276668089	8.75181366666667	-4.76026144520718	9.49124675923439E-4	0.00809064416216309	-1.18873005197391
ENSG00000164898	226780_s_at,226781_at	C7orf55-LUC7L2 protein ,chromosome 7 open reading frame 55	C7orf55,LUC7L2	Homo sapiens	-0.7397993	-0.937422527461609	-0.567952973691732	8.42019138333333	-8.43765482182543	9.16234272673456E-5	0.00144993079185011	3.47699455416148
ENSG00000164920	213568_at	odd-skipped related 2 (Drosophila)	OSR2	Homo sapiens	-0.546784933333334	-0.733085780375653	-0.360484086291015	5.2970927	-5.75240957642576	2.46651891178375E-4	0.00299083880021682	0.245286083619442
ENSG00000164924	200638_s_at,200639_s_at,200640_at,200641_s_at,214848_at	tyrosine 3-monooxygenase/tryptophan 5-monooxygenase activation protein,zeta polypeptide,zeta pseudogene 3	RP11-204C16.4,YWHAZ,YWHAZP3	Homo sapiens	-1.01385166666667	-1.24463216978505	-0.80195460976112	11.866973	-9.39315314289026	1.22889977954637E-4	0.0017888736806895	4.43541913721014
ENSG00000164933	221020_s_at	member 32,solute carrier family 25 (mitochondrial folate carrier)	SLC25A32	Homo sapiens	-0.997244833333337	-1.22458068799715	-0.769908978669528	9.82097275	-8.59769331147722	1.02680838302569E-5	3.12239979654781E-4	3.64363909692855
ENSG00000164934	225676_s_at,231784_s_at	DDB1 and CUL4 associated factor 13	DCAF13	Homo sapiens	-0.918263333333334	-1.10089541599289	-0.735631250673775	10.6835830833333	-9.85458324434669	1.03222639715575E-5	3.131907783823E-4	4.86867003195956
ENSG00000164941	218905_at	integrator complex subunit 8	INTS8	Homo sapiens	-0.731249	-0.88102919224199	-0.58146880775801	9.29619383333333	-9.56883338362501	4.17484934550186E-6	1.70597823591416E-4	4.6025218010805
ENSG00000164975	204001_at,210465_s_at,222286_at,229712_at	50kDa,polypeptide 3,small nuclear RNA activating complex	SNAPC3	Homo sapiens	-1.09615746666667	-1.27178414760475	-0.920530785728588	7.3189019	-12.2329314918205	5.47745646526519E-4	0.00535452841520235	6.84519653373578
ENSG00000164985	210758_at	PC4 and SFRS1 interacting protein 1	PSIP1	Homo sapiens	-0.911124000000002	-1.10633866440529	-0.715909335594715	6.9878236	-9.14772581706579	6.10860270823937E-6	2.18435482716146E-4	4.19739480149844
ENSG00000165055	222276_at	methyltransferase like 2B	METTL2B	Homo sapiens	-0.819957466666668	-1.0652189166097	-0.574696016723636	5.25976473333333	-6.55254669616712	9.17533813245968E-5	0.00145156716548679	1.30205453638955
ENSG00000165072	228885_at	MAM domain containing 2	MAMDC2	Homo sapiens	-1.2154698	-1.69357583854945	-0.737363761450551	3.94282243333333	-4.98273780336223	6.93076513494559E-4	0.00638267784660855	-0.855096333274825
ENSG00000165092	212224_at	aldehyde dehydrogenase 1 family,member A1	ALDH1A1	Homo sapiens	-2.079915	-2.38711883663496	-1.77271116336504	11.5096878333333	-13.2698814427525	2.44061498583E-7	2.48872888545805E-5	7.59379058543664
ENSG00000165097	1553150_at,227021_at	lysine (K)-specific demethylase 1B	KDM1B	Homo sapiens	-0.540204366666667	-0.822959780178999	-0.306792253311075	6.48766061666667	-4.53610178039448	0.00897254522977762	0.044512649527093	-3.54187628710766
ENSG00000165105	235144_at,243862_at	RAS and EF-hand domain containing	RASEF	Homo sapiens	-0.803310633333333	-0.982936369274294	-0.623684897392372	8.84662666666667	-8.76522454582389	6.05068139304341E-5	0.00108076120602629	3.8153699023624
ENSG00000165118	235940_at	chromosome 9 open reading frame 64	C9orf64	Homo sapiens	-1.68154966666667	-1.88106431103564	-1.48203502229769	7.8690925	-16.5189718043299	3.45864287916716E-8	6.64010423298768E-6	9.60101967256799
ENSG00000165188	235153_at	ring finger protein 183	RNF183	Homo sapiens	-0.525382033333333	-0.786489221926377	-0.264274844740289	6.24857728333333	-3.94370552954278	0.00319852810174479	0.0202477161008332	-2.46969403210353
ENSG00000165238	227217_at,229547_s_at	WNK lysine deficient protein kinase 2	WNK2	Homo sapiens	-0.605264133333333	-0.813428845497403	-0.420097119879923	6.62257838333333	-6.94131807744698	2.64334814678237E-4	0.00314905682648288	1.78505923483296
ENSG00000165271	218199_s_at,222554_s_at,228076_s_at,232566_at	nucleolar protein 6 (RNA-associated)	NOL6	Homo sapiens	-0.995706800000002	-1.2275657854498	-0.763847814550207	7.17555196666667	-9.87789429802588	1.99143070706513E-4	0.00255770434364074	4.89008032400606
ENSG00000165272	203747_at,39248_at,39249_at	aquaporin 3 (Gill blood group)	AQP3	Homo sapiens	-0.950701866666668	-1.24667259629833	-0.654731137035001	11.0105140833333	-6.2956949189556	4.27076672140406E-4	0.00446214734364164	0.97221928430118
ENSG00000165476	235016_at	receptor accessory protein 3	REEP3	Homo sapiens	-0.548741266666667	-0.796973692877371	-0.300508840455963	6.57334763333333	-4.33268584574298	0.00177205582394905	0.0129003254724568	-1.84892236877426
ENSG00000165496	217559_at	ribosomal protein L10-like	RPL10L	Homo sapiens	-0.736126199999998	-1.00096501583383	-0.471287384166164	5.83766973333333	-5.44776956328621	3.67580427949897E-4	0.0039891742552919	-0.180241912129891
ENSG00000165507	209183_s_at	chromosome 10 open reading frame 10	C10orf10	Homo sapiens	-0.630618733333332	-0.922819345958545	-0.338418120708119	5.5460267	-4.22993639268965	0.00206697161183391	0.0145371331202752	-2.01113040054229
ENSG00000165525	1557950_at,1569594_a_at	nuclear export mediator factor	NEMF	Homo sapiens	-0.713547399999999	-0.903088464356486	-0.524006335643513	6.82699628333333	-7.37849188517726	0.00130445576300627	0.0102797807498368	2.30582039042564
ENSG00000165568	1555220_a_at,244393_x_at	aldo-keto reductase family 1,member E2	AKR1E2	Homo sapiens	-0.8920239	-1.17022835349285	-0.613819446507153	3.73956268333333	-6.28435201305614	1.29157115011973E-4	0.00185735540854277	0.957451851108417
ENSG00000165646	205857_at	member 2,solute carrier family 18 (vesicular monoamine)	SLC18A2	Homo sapiens	-1.11132413333333	-1.39288377440635	-0.829764492260322	6.01580693333333	-7.73603513693463	2.44902469463644E-5	5.60510718834533E-4	2.71498540314422
ENSG00000165655	227195_at	zinc finger protein 503	ZNF503	Homo sapiens	-0.664954266666667	-0.878546307470478	-0.451362225862857	7.127902	-6.10175552014136	1.58536541207648E-4	0.00215943831353467	0.717347325954781
ENSG00000165675	204643_s_at,32042_at	ecto-NOX disulfide-thiol exchanger 2	ENOX2	Homo sapiens	-1.08165066666667	-1.25548175384377	-0.907819579489571	6.989362	-12.1957262360131	9.59209052347271E-6	2.96969167254173E-4	6.81718857140019
ENSG00000165704	202854_at	hypoxanthine phosphoribosyltransferase 1	HPRT1	Homo sapiens	-1.28081633333333	-1.44025041808991	-1.12138224857675	10.2920188333333	-15.7454027975054	5.31948877360818E-8	8.73956337864224E-6	9.16369204971356
ENSG00000165730	229378_at	storkhead box 1	STOX1	Homo sapiens	-0.573140766666667	-0.727160706542217	-0.419120826791118	4.62997485	-7.29344045742399	3.94038990188058E-5	7.89160505074435E-4	2.20630611555572
ENSG00000165757	213316_at,231842_at	KIAA1462	KIAA1462	Homo sapiens	-0.759450033333334	-1.0901390732055	-0.428760993461169	3.56697881666667	-5.78751613637925	0.00138117752589233	0.0107175533959925	-1.58583359583926
ENSG00000165775	223042_s_at	FUN14 domain containing 2	AC099522.2,FUNDC2	Homo sapiens	-1.49966733333333	-1.64738692082995	-1.35194774583672	9.74942966666667	-19.8977942731656	6.43822914867209E-9	2.07231582561455E-6	11.2750326022272
ENSG00000165819	213653_at,242111_at	methyltransferase like 3	METTL3	Homo sapiens	-0.545350300000001	-0.819768096555202	-0.270932503444799	7.05250546666667	-3.89503509020088	0.00416711694153954	0.024845923530935	-2.7463208780974
ENSG00000165895	223595_at,230047_at	Rho GTPase activating protein 42,transmembrane protein 133	ARHGAP42,TMEM133	Homo sapiens	-1.02246616666667	-1.3642653507768	-0.680666982556533	4.95779573333333	-7.15187697588835	2.14045183826399E-4	0.00269404245527356	2.03876059188824
ENSG00000165949	202411_at	alpha-inducible protein 27,interferon	IFI27	Homo sapiens	-7.9837138	-8.45049777271419	-7.51692982728582	7.96388943333333	-33.5225552408944	5.45646359963523E-11	9.32287960343926E-8	15.5826862516664
ENSG00000165959	221042_s_at	calmin (calponin-like,transmembrane)	CLMN	Homo sapiens	-0.765356466666667	-1.06433660008241	-0.466376333250927	5.89661056666667	-5.01729360029287	6.60468288592285E-4	0.00616967430015089	-0.803897260524611
ENSG00000165997	242727_at	ADP-ribosylation factor-like 5B	ARL5B	Homo sapiens	-0.596780033333333	-0.85468548308012	-0.338874583586546	5.74805791666667	-4.53525651813225	0.00131397058666818	0.0103309378524709	-1.53310114034772
ENSG00000166002	219806_s_at	single-pass membrane protein with coiled-coil domains 4	SMCO4	Homo sapiens	-1.1370207	-1.29381296124306	-0.98022843875695	8.44318848333333	-14.213199069959	1.32717886652499E-7	1.63064055117425E-5	8.22534259202232
ENSG00000166012	221580_s_at	41kDa,D,RNA polymerase I,TATA box binding protein (TBP)-associated factor	TAF1D	Homo sapiens	-0.590159666666668	-0.809910711814854	-0.370408621518483	10.8977841666667	-5.26364591811083	4.70765596289692E-4	0.00480386505732342	-0.443780701890298
ENSG00000166037	203491_s_at,203492_x_at	centrosomal protein 57kDa	CEP57	Homo sapiens	-0.554553366666666	-0.750292064983958	-0.358814668349374	9.05953966666667	-5.55283464902903	4.21423005707493E-4	0.0044191622356233	-0.325880518459748
ENSG00000166068	235074_at,244439_at	EVH1 domain containing 1,sprouty-related	SPRED1	Homo sapiens	-1.0529481	-1.33714284662821	-0.768753353371793	8.49874575	-7.26171182991544	6.02696544887265E-5	0.00107758121621031	2.16896261431113
ENSG00000166143	220082_at	protein phosphatase 1,regulatory (inhibitor) subunit 14D	PPP1R14D	Homo sapiens	-0.847640333333334	-1.01136756773699	-0.683913098929683	5.05314466666667	-10.1470261268873	2.53105861988864E-6	1.22356878905757E-4	5.13406028515589
ENSG00000166164	228289_at	bromodomain containing 7	BRD7	Homo sapiens	-0.563135966666669	-0.744079253712334	-0.382192679621005	6.16000255	-6.09984615117152	1.58912999151667E-4	0.00216182447775581	0.714812784171536
ENSG00000166181	214960_at	apoptosis inhibitor 5	API5	Homo sapiens	-0.581479766666667	-0.835956269812179	-0.327003263521155	7.68714001666667	-4.4785250752748	0.00142792261269999	0.0109898182501931	-1.62100662144725
ENSG00000166224	208381_s_at	sphingosine-1-phosphate lyase 1	SGPL1	Homo sapiens	-0.624637333333334	-0.866793429611039	-0.382481237055629	5.065888	-5.05569215704768	6.26156724950488E-4	0.00593087085662342	-0.74720200496239
ENSG00000166233	201878_at,201879_at,201880_at,201881_s_at	1 (Drosophila),ariadne homolog,ubiquitin-conjugating enzyme E2 binding protein	ARIH1	Homo sapiens	-0.631779166666668	-0.801309535568761	-0.479466600434915	9.04552841666667	-8.12975871580615	1.66253621986513E-4	0.00223149243502471	3.14903952536749
ENSG00000166337	200055_at	30kDa,TAF10 RNA polymerase II,TATA box binding protein (TBP)-associated factor	TAF10	Homo sapiens	-0.557964166666672	-0.756324262356059	-0.359604070977284	10.33621325	-5.51315357824305	3.37049281948633E-4	0.00374427560978086	-0.0878109330151808
ENSG00000166340	200742_s_at,214196_s_at	tripeptidyl peptidase I	TPP1	Homo sapiens	-0.567417066666669	-0.800582747378547	-0.389880041278132	8.15642846666667	-6.26414131050231	0.00186754029723441	0.0134582530316715	-1.90424963652498
ENSG00000166387	212841_s_at	PTPRF interacting protein,binding protein 2 (liprin beta 2)	PPFIBP2	Homo sapiens	-0.8192135	-0.994715833446016	-0.643711166553984	7.59552011666667	-9.14876129634419	6.10278106688926E-6	2.18370127507965E-4	4.19841048791087
ENSG00000166411	202069_s_at,202070_s_at	isocitrate dehydrogenase 3 (NAD+) alpha	IDH3A	Homo sapiens	-0.926736666666668	-1.19350941660696	-0.679070269362558	9.59759041666667	-8.28497893260079	6.80072530903393E-5	0.001172224641461	3.31559903947465
ENSG00000166441	223707_at	ribosomal protein L27a	RPL27A	Homo sapiens	-0.807231366666667	-0.971007984444635	-0.643454748888698	5.05372548333333	-9.66038026260023	3.85040417187362E-6	1.6131865754574E-4	4.68854099656491
ENSG00000166444	202440_s_at	suppression of tumorigenicity 5	ST5	Homo sapiens	-0.708341733333331	-0.955210129818553	-0.461473336848109	6.7522329	-5.6237424710745	2.91464904170172E-4	0.00337480805495641	0.0671522665908402
ENSG00000166451	219555_s_at,222118_at	centromere protein N	CENPN	Homo sapiens	-0.756713133333333	-1.01829333607575	-0.495132930590915	10.3958885833333	-6.7670313258599	2.74454612974376E-4	0.00323319440327106	1.57090247118389
ENSG00000166452	219953_s_at,242515_x_at	A kinase (PRKA) interacting protein 1	AKIP1	Homo sapiens	-0.746087133333336	-0.904724653527852	-0.587449613138819	8.1499336	-9.21789441028223	7.64047984666335E-5	0.00127283130900767	4.26600099345815
ENSG00000166471	212623_at	transmembrane protein 41B	TMEM41B	Homo sapiens	-0.572174000000002	-0.725061429370636	-0.419286570629368	9.43409666666667	-7.33507285397282	3.76461469853917E-5	7.65452988630082E-4	2.2551247552656
ENSG00000166483	215711_s_at	WEE1 homolog (S. pombe)	WEE1	Homo sapiens	-0.903217533333334	-1.15446828568619	-0.651966780980482	7.3894249	-7.04584491373901	5.18964642425206E-5	9.68409277290039E-4	1.91168247889989
ENSG00000166509	231802_at	C-type lectin domain family 3,member A	CLEC3A	Homo sapiens	-0.809331	-0.986070433562008	-0.632591566437993	4.776938	-8.97513124039328	7.16975695941435E-6	2.44344588601949E-4	4.02671715226664
ENSG00000166582	226610_at,226611_s_at	centromere protein V	CENPV	Homo sapiens	-0.784932833333334	-1.01072726357165	-0.55913840309502	9.24075308333333	-6.81345453026707	1.18764837937073E-4	0.00174552501942511	1.62831873073529
ENSG00000166689	228450_at,242417_at	family A member 7,pleckstrin homology domain containing	PLEKHA7	Homo sapiens	-0.883484699999999	-1.10577278366564	-0.661196616334362	6.75740231666667	-7.78988312975345	3.69846205191076E-4	0.00400620606158887	2.77535170975504
ENSG00000166710	201891_s_at,216231_s_at	beta-2-microglobulin	B2M	Homo sapiens	-1.074693	-1.25813256339	-0.891253436609997	12.8418401666667	-11.4825806140798	9.0054939925727E-6	2.83789846711189E-4	6.2637391387467
ENSG00000166741	202237_at,202238_s_at	nicotinamide N-methyltransferase	NNMT	Homo sapiens	-4.7626189	-4.92093953377827	-4.60429826622173	6.4111859	-58.9598544000464	5.14960226249429E-11	9.32287960343926E-8	19.0782470844442
ENSG00000166750	1553055_a_at,1557078_at,226725_at,230383_x_at,238430_x_at,243999_at	schlafen family member 5	SLFN5	Homo sapiens	-2.08175433333333	-2.28366329411147	-1.87984537255519	6.7396204	-20.2079367962119	9.523274247627E-4	0.00811415021799917	11.4120124704013
ENSG00000166762	1561405_s_at,217588_at	cation channel,sperm associated 2,sperm associated 2 pseudogene 1	CATSPER2,CATSPER2P1	Homo sapiens	-0.708364133333332	-1.00849888432381	-0.408229382342854	5.53502593333333	-4.6258161865345	0.00120331153749749	0.00967088906551156	-1.44004554456314
ENSG00000166797	224779_s_at	family with sequence similarity 96,member A	FAM96A	Homo sapiens	-0.684110333333335	-0.829874967814715	-0.538345698851955	10.9887365	-9.19860718997862	5.82961175417194E-6	2.1217558079314E-4	4.24718786250387
ENSG00000166803	211713_x_at	KIAA0101	CTD-2116N17.1,KIAA0101	Homo sapiens	-0.712867666666666	-0.932246346120951	-0.493488987212381	9.0408365	-6.36887301849642	1.14299469487705E-4	0.00170049618890892	1.06707831032238
ENSG00000166823	224476_s_at	mesoderm posterior 1 homolog (mouse)	MESP1	Homo sapiens	-0.5475375	-0.750949362763267	-0.344125637236733	5.01865531666667	-5.27576792035009	4.63091030250715E-4	0.00474414504008954	-0.426282628701768
ENSG00000166851	202240_at	polo-like kinase 1	PLK1	Homo sapiens	-0.558534666666667	-0.813281399363697	-0.303787933969636	9.326334	-4.2972399260786	0.00186839188620032	0.0134596184860241	-1.904730118986
ENSG00000166881	212619_at	transmembrane protein 194A	TMEM194A	Homo sapiens	-0.669772333333334	-0.908830622007181	-0.430714044659488	7.08601103333333	-5.49125344474327	3.46959061498441E-4	0.00382613688733911	-0.118703094351582
ENSG00000166889	225468_at	protein associated with topoisomerase II homolog 1 (yeast)	PATL1	Homo sapiens	-0.558250666666668	-0.754852756135119	-0.361648577198216	8.42301533333333	-5.56530810008366	3.1465875992655E-4	0.00357076955147034	-0.0145145734015664
ENSG00000166900	209238_at,216985_s_at,235483_at	syntaxin 3	STX3	Homo sapiens	-1.2431283	-1.45199402770283	-1.03426257229717	9.86592375	-11.6653254842705	5.09990872956007E-4	0.00509478366140502	6.40864273381956
ENSG00000166913	217717_s_at	beta polypeptide,tyrosine 3-monooxygenase/tryptophan 5-monooxygenase activation protein	YWHAB	Homo sapiens	-0.527820000000004	-0.768753995580745	-0.286886004419262	9.600228	-4.29374106309234	0.00187819885978129	0.0135172466313732	-1.9102475119839
ENSG00000166938	235005_at	DIS3 mitotic control homolog (S. cerevisiae)-like	DIS3L	Homo sapiens	-0.620307966666668	-0.785820084194923	-0.454795849138413	7.78094335	-7.34557259097596	3.72164797945791E-5	7.60174436961191E-4	2.26740450576127
ENSG00000166946	218776_s_at	cyclin D-type binding-protein 1,transmembrane protein 62	CCNDBP1,TMEM62	Homo sapiens	-0.867009533333333	-1.05978385461789	-0.674235212048772	7.79785556666667	-8.81500942793003	8.33719221444621E-6	2.7053267479187E-4	3.86587694349068
ENSG00000166949	205396_at,205397_x_at,205398_s_at,218284_at	SMAD family member 3	SMAD3	Homo sapiens	-0.902044866666666	-1.14869161056722	-0.655398122766113	7.98292733333333	-7.16804699363369	1.84499580832689E-4	0.00241328100048499	2.05802019058827
ENSG00000167173	204494_s_at,204495_s_at,215087_at	chromosome 15 open reading frame 39	C15orf39	Homo sapiens	-0.915101866666668	-1.08278799992796	-0.747415733405381	7.23942206666667	-10.6959750694312	7.05296448443947E-4	0.0064679777455003	5.61410943802353
ENSG00000167186	209746_s_at,210820_x_at	coenzyme Q7 homolog,ubiquinone (yeast)	COQ7	Homo sapiens	-0.583939266666667	-0.730642133579647	-0.437236399753688	7.85076253333333	-7.80148306511477	1.07725427639567E-4	0.00163154785490119	2.78831359898488
ENSG00000167196	219638_at,225737_s_at	F-box protein 22	FBXO22	Homo sapiens	-0.932353766666667	-1.30872947743545	-0.555978055897882	7.93713821666667	-6.39391385529324	8.29228757797321E-4	0.00731141466417812	1.09937483424013
ENSG00000167202	212796_s_at	TBC1 domain family,member 2B	TBC1D2B	Homo sapiens	-0.651264533333334	-0.82015219809135	-0.482376868575318	7.72868906666667	-7.55801219449946	2.957899321958E-5	6.45602301723232E-4	2.51309117413036
ENSG00000167325	201476_s_at	ribonucleotide reductase M1	RRM1	Homo sapiens	-0.508160166666668	-0.700770885240659	-0.315549448092678	10.2559000833333	-5.17092523416313	5.34203148630417E-4	0.00525599372887674	-0.578311434363788
ENSG00000167378	239177_at	Q,immunity-related GTPase family	IRGQ	Homo sapiens	-0.700189433333333	-1.05384711540849	-0.346531751258173	3.88844441666667	-3.88043619931091	0.00352788971021894	0.0218618803021898	-2.57229882651532
ENSG00000167380	233461_x_at	zinc finger protein 226	ZNF226	Homo sapiens	-0.5802112	-0.797517465951933	-0.362904934048067	6.2041039	-5.23313513508307	4.90695368346387E-4	0.00495087087365542	-0.487915089671077
ENSG00000167384	219495_s_at	zinc finger protein 180	ZNF180	Homo sapiens	-0.773527866666667	-1.02181273510849	-0.525242998224849	6.02636253333333	-6.10623905201875	1.57656349462634E-4	0.00215066389891953	0.723296924066186
ENSG00000167460	212481_s_at	tropomyosin 4	AC098614.2,TPM4	Homo sapiens	-0.584276966666666	-0.793682119225807	-0.374871814107525	8.23112935	-5.4686419969516	3.57521650999833E-4	0.00390559366002315	-0.150669693605567
ENSG00000167491	218131_s_at	GATA zinc finger domain containing 2A	GATAD2A	Homo sapiens	-0.580983666666665	-0.764530639078255	-0.397436694255075	8.57776183333333	-6.20390000069968	1.39741678045035E-4	0.00197005884627983	0.852215795676318
ENSG00000167524	1553292_s_at,244547_at	Uncharacterized protein ,uncharacterized serine/threonine-protein kinase SgK494	RP11-192H23.4,SGK494	Homo sapiens	-1.07433076666667	-1.45803276165985	-0.690628771673483	5.4540777	-5.48772129836691	4.21669307421065E-4	0.0044191622356233	-0.326502835474686
ENSG00000167703	226629_at	member 2,solute carrier family 43	SLC43A2	Homo sapiens	-0.657596399999999	-0.893655102787452	-0.421537697212547	6.17090486666667	-5.45993536838033	3.61680936396468E-4	0.00393843959320393	-0.162997823563708
ENSG00000167720	219204_s_at	serine racemase	SRR	Homo sapiens	-0.500416833333334	-0.703058339112387	-0.297775327554282	6.02473448333333	-4.84006949524111	8.47196071517992E-4	0.00743454030768229	-1.06825299872915
ENSG00000167721	218156_s_at	20S rRNA accumulation,TSR1,homolog (S. cerevisiae)	TSR1	Homo sapiens	-0.538497000000001	-0.779030570626464	-0.297963429373538	8.99948216666667	-4.38788948683553	0.00163240002149784	0.012123266616189	-1.76232641438457
ENSG00000167755	204733_at	kallikrein-related peptidase 6	KLK6	Homo sapiens	-0.927028666666668	-1.15885596559673	-0.695201367736606	10.9817153333333	-7.83748422937453	2.20245164804654E-5	5.23561060247586E-4	2.82844681873967
ENSG00000167757	205470_s_at	kallikrein-related peptidase 11	KLK11	Homo sapiens	-0.718021666666667	-0.912503941512238	-0.523539391821096	9.33320483333333	-7.23611757371492	4.19723342926151E-5	8.27863411778041E-4	2.1387516083678
ENSG00000167778	225134_at	SPRY domain containing 3	SPRYD3	Homo sapiens	-0.510270700000002	-0.691095585846006	-0.329445814153999	7.55560308333333	-5.53083271523686	3.29272411056291E-4	0.00368837719207185	-0.0629222495796808
ENSG00000167800	207689_at,222377_at	T-box 10	TBX10	Homo sapiens	-1.03627293333333	-1.24719742745469	-0.825348439211972	5.68316213333333	-9.62931136067291	2.01421770569168E-4	0.00257833332669639	4.65942840900995
ENSG00000167862	204868_at	immature colon carcinoma transcript 1	ICT1	Homo sapiens	-0.655149	-0.836744921590585	-0.473553078409414	9.04641983333333	-7.07102028096429	5.04475061254479E-5	9.47027765421567E-4	1.94197894174405
ENSG00000167981	230542_at	zinc finger protein 597	ZNF597	Homo sapiens	-0.520148999999998	-0.69976320145915	-0.340534798540846	4.42936233333333	-5.67590590450261	2.72316655050032E-4	0.00321783296193225	0.139649674502301
ENSG00000168000	208906_at	Berardinelli-Seip congenital lipodystrophy 2 (seipin),HCG2044799; Uncharacterized protein	BSCL2,RP11-831H9.16	Homo sapiens	-0.691518166666667	-0.862110468553361	-0.520925864779972	8.97463258333333	-7.94496988628504	1.9704772961321E-5	4.84658113036437E-4	2.94742163264421
ENSG00000168143	1563900_at	family with sequence similarity 83,member B	FAM83B	Homo sapiens	-0.869378833333334	-1.0193167460112	-0.719440920655465	5.97387541666667	-11.3643785739208	9.51271849915921E-7	6.25881930134211E-5	6.16884072032735
ENSG00000168152	230185_at	THAP domain containing 9	THAP9	Homo sapiens	-0.670766733333333	-0.935557432294727	-0.40597603437194	5.34589206666667	-4.96497288053383	7.10509514795531E-4	0.00650160798685283	-0.881482855280211
ENSG00000168273	229826_at	small integral membrane protein 4	SMIM4	Homo sapiens	-0.569216666666668	-0.739761840537765	-0.39867149279557	7.1398382	-6.54163434088051	9.29480815149099E-5	0.00146537957232633	1.28821764219751
ENSG00000168394	202307_s_at	ATP-binding cassette,sub-family B (MDR/TAP),transporter 1	TAP1	Homo sapiens	-2.75270476666667	-2.93697985985215	-2.56842967348119	7.08851228333333	-29.2779784260261	1.89279356678791E-10	1.86628884173361E-7	14.5404604316993
ENSG00000168395	228287_at,229197_at	inhibitor of growth family,member 5	ING5	Homo sapiens	-0.912093233333334	-1.07289725232163	-0.751289214345036	7.72629538333333	-11.1170721921205	8.30645706867858E-4	0.00731918935560948	5.96723751818064
ENSG00000168411	218564_at	ring finger and WD repeat domain 3	RFWD3	Homo sapiens	-0.525986533333335	-0.681920587366816	-0.370052479299855	7.9995554	-6.61122208408092	8.56093577998339E-5	0.00137748429596996	1.37619009391714
ENSG00000168438	203376_at,203377_s_at	cell division cycle 40	CDC40,RP11-315C6.3	Homo sapiens	-1.012025	-1.17970500195441	-0.844344998045587	8.92427975	-11.8292731890199	2.92978999134598E-5	6.42196077556325E-4	6.53680581198695
ENSG00000168477	203168_at	activating transcription factor 6 beta,tenascin XB	ATF6B,TNXB	Homo sapiens	-0.5205789	-0.701281624912706	-0.339876175087294	6.18706345	-5.64637802559078	2.82982754357084E-4	0.003301767412393	0.0986583443951856
ENSG00000168564	218929_at	CDKN2A interacting protein	CDKN2AIP	Homo sapiens	-0.561866833333335	-0.750798691766008	-0.372934974900662	6.60118551666667	-5.82876157878551	2.23627349209157E-4	0.00279023854815396	0.349898842685141
ENSG00000168672	228870_at	family with sequence similarity 84,member B	FAM84B	Homo sapiens	-0.744678566666669	-0.947246813474176	-0.542110319859161	8.09850505	-7.20519229310666	4.34334157449225E-5	8.50240603599584E-4	2.10214337159906
ENSG00000168679	205234_at	member 4 (monocarboxylic acid transporter 5),solute carrier family 16	SLC16A4	Homo sapiens	-3.25517146666667	-3.4913844926456	-3.01895844068773	4.828855	-27.0095978480801	3.96482469194668E-10	2.92941608151601E-7	13.8904959393575
ENSG00000168803	236018_at	adenosine deaminase-like	ADAL	Homo sapiens	-0.700898366666665	-0.950486512464	-0.451310220869329	5.30254361666667	-5.50400961993235	3.41149243441207E-4	0.00377807066743933	-0.100701098250202
ENSG00000168807	227312_at	59kDa,basic component 2),beta 2 (dystrophin-associated protein A1,syntrophin	SNTB2	Homo sapiens	-0.783687433333332	-0.958838512896878	-0.608536353769786	6.21119021666667	-8.76956709771631	8.70538954049412E-6	2.78180697327011E-4	3.81978495749815
ENSG00000168899	204929_s_at	vesicle-associated membrane protein 5	VAMP5	Homo sapiens	-0.617712799999998	-0.806261258344925	-0.429164341655071	6.10947703333333	-6.42113359831648	1.07326653768869E-4	0.00162731136850053	1.13438755516511
ENSG00000168917	219569_s_at	member G2,solute carrier family 35	SLC35G2	Homo sapiens	-0.7475078	-1.08563365759452	-0.409381942405479	4.4572224	-4.33296754228036	0.00177131173047939	0.0129003254724568	-1.84847949111906
ENSG00000168918	203331_s_at,203332_s_at	145kDa,inositol polyphosphate-5-phosphatase	INPP5D	Homo sapiens	-1.86034786666667	-2.14740676879078	-1.57328896454255	5.9332165	-12.7019743697275	4.40099789533247E-7	3.6977740690744E-5	7.1913023244573
ENSG00000168961	203236_s_at	9,galactoside-binding,lectin,soluble	LGALS9	Homo sapiens	-1.4591973	-1.76386840889298	-1.15452619110702	6.57413001666667	-9.38708683186192	4.91168178090174E-6	1.88486802715328E-4	4.42960071232595
ENSG00000168994	212923_s_at	PX domain containing 1	PXDC1	Homo sapiens	-1.4783017	-1.66849703596448	-1.28810636403552	6.91386501666667	-15.2339071596658	7.14941551627779E-8	1.06163701343525E-5	8.86160531974619
ENSG00000169045	213470_s_at,213472_at	heterogeneous nuclear ribonucleoprotein H1 (H)	HNRNPH1	Homo sapiens	-1.00368583333333	-1.41060466768294	-0.596766998983731	7.82457291666667	-4.83435004494361	0.00545281703171491	0.030467940174429	-3.02644080208255
ENSG00000169057	202616_s_at,202617_s_at,202618_s_at,241924_at	methyl CpG binding protein 2 (Rett syndrome)	MECP2	Homo sapiens	-1.3173208	-1.50325284611834	-1.13138875388165	6.74909416666667	-13.8862631697288	1.17662517682568E-5	3.3860442360172E-4	8.01144391962589
ENSG00000169118	221673_s_at	casein kinase 1,gamma 1	CSNK1G1,CTD-2116N17.1	Homo sapiens	-0.983182133333334	-1.15156222940782	-0.81480203725885	5.28658143333333	-11.4443548643907	8.94939508620252E-7	5.9890841657053E-5	6.23315139405542
ENSG00000169136	204998_s_at	activating transcription factor 5,microRNA 4751	ATF5,MIR4751	Homo sapiens	-0.633008533333335	-0.869411827401182	-0.396605239265488	7.17294626666667	-5.24812453283239	4.80792995057002E-4	0.00488249572896389	-0.466216175932247
ENSG00000169139	209096_at,228734_at,230411_at	ubiquitin-conjugating enzyme E2 variant 2	UBE2V2	Homo sapiens	-0.894178866666666	-1.19272712123775	-0.695551564450382	10.3070114166667	-8.82335084275151	0.00417498365564744	0.0248846867298074	3.87431604452917
ENSG00000169246	231989_s_at	Nuclear pore complex-interacting protein-like 3 ,Putative NPIP-like protein LOC100132247 ,nuclear pore complex interacting protein-like 3,phosphatidylinositol 3-kinase-related kinase (C. elegans),phosphatidylinositol 3-kinase-related kinase pseudogene 1,smg-1 homolog	61E3.4,CTD-2547E10.2,NPIPL3,RP11-231C14.3,RP11-296I10.6,RP11-345J4.8,RP11-347C12.2,RP11-645C24.2,SMG1,SMG1P1	Homo sapiens	-0.721962933333333	-1.05844889871312	-0.385476967953542	6.74234326666667	-4.20529083853198	0.00214519698605772	0.014950751461148	-2.05023299555666
ENSG00000169248	211122_s_at	chemokine (C-X-C motif) ligand 11	CXCL11	Homo sapiens	-1.1213623	-1.33969959128268	-0.90302500871732	3.64583348333333	-10.0662131911102	2.710444533049E-6	1.27753064521081E-4	5.06141375214852
ENSG00000169299	225366_at	phosphoglucomutase 2	PGM2	Homo sapiens	-0.635925800000002	-0.808821110251524	-0.46303048974848	7.8465241	-7.20893853642772	4.32535038734523E-5	8.47933067149875E-4	2.10658414626381
ENSG00000169371	207438_s_at	snurportin 1	CTD-2323K18.1,SNUPN	Homo sapiens	-0.580510000000002	-0.751448162756366	-0.409571837243638	9.59142966666667	-6.65608354693159	8.12138695770246E-5	0.0013262748862377	1.43257179032012
ENSG00000169398	207821_s_at,241453_at	protein tyrosine kinase 2	PTK2	Homo sapiens	-0.875662100000002	-1.1156267676446	-0.635697432355405	9.88542666666667	-7.15216200565249	2.2699721974912E-4	0.00282244137471996	2.03910035549565
ENSG00000169435	229147_at,235638_at	Ras association (RalGDS/AF-6) domain family member 6	RASSF6	Homo sapiens	-1.54558373333333	-1.7978979068776	-1.29326955978907	6.14150816666667	-12.0060177748708	3.97508559200756E-5	7.94073090036584E-4	6.67307194982404
ENSG00000169446	225125_at	membrane magnesium transporter 1	MMGT1	Homo sapiens	-1.02931833333333	-1.2041092421386	-0.854527424528065	9.01829583333333	-11.5419438902724	8.31121201810577E-7	5.71591845396142E-5	6.31104952000128
ENSG00000169469	205064_at	small proline-rich protein 1B	SPRR1B	Homo sapiens	-0.731486800000001	-1.01791926271125	-0.445054337288754	3.47961753333333	-5.00532575670991	6.71571095379166E-4	0.00623190120335025	-0.821610202144672
ENSG00000169507	239806_at,243231_at	member 11,solute carrier family 38	SLC38A11	Homo sapiens	-1.487793	-1.76438286704078	-1.21120313295922	6.18046316666667	-10.5427603970064	4.61411988881801E-4	0.00473315206231003	5.48242828126652
ENSG00000169598	206752_s_at	40kDa,DNA fragmentation factor,beta polypeptide (caspase-activated DNase)	DFFB	Homo sapiens	-0.924743500000003	-1.15528535106882	-0.69420164893119	6.28790438333333	-7.86175675494393	2.14756927532159E-5	5.14930591239037E-4	2.8554245265897
ENSG00000169612	225208_s_at,225210_s_at	family with sequence similarity 103,member A1,member A2 pseudogene	FAM103A1,FAM103A2P	Homo sapiens	-0.538875333333333	-0.707434264126273	-0.370316402540394	9.21997116666667	-6.3609496201596	1.29520290122958E-4	0.0018615114747261	1.0568417688308
ENSG00000169679	215509_s_at	BUB1 mitotic checkpoint serine/threonine kinase	BUB1	Homo sapiens	-0.504393499999999	-0.718493107366339	-0.290293892633659	8.46835108333333	-4.6174446847282	0.0011657816570609	0.00946026842924592	-1.40651420919971
ENSG00000169684	206533_at	alpha 5 (neuronal),cholinergic receptor,nicotinic	CHRNA5	Homo sapiens	-1.04835996666667	-1.24764585508409	-0.849074078249246	7.31148345	-10.3105533152274	2.2066699136173E-6	1.1109546733612E-4	5.27948287482885
ENSG00000169715	212859_x_at	metallothionein 1E	MT1E	Homo sapiens	-0.842679000000004	-1.09163150607336	-0.593726493926647	11.0806928333333	-6.63427943176265	8.331874184953E-5	0.00135136523601989	1.405200859014
ENSG00000169718	217912_at	dihydrouridine synthase 1-like (S. cerevisiae)	DUS1L	Homo sapiens	-0.590988166666671	-0.737379465787822	-0.44459686754552	9.15368925	-7.9124615254451	2.0376842916789E-5	4.95888827889235E-4	2.91157170696537
ENSG00000169857	219366_at	apoptosis,caspase activation inhibitor	AVEN	Homo sapiens	-1.31631146666667	-1.54640194327726	-1.08622099005607	7.98965826666667	-11.2126460212868	1.06919069622801E-6	6.74872367783862E-5	6.04564473278556
ENSG00000169894	214898_x_at	cell surface associated,mucin 3A	MUC3A	Homo sapiens	-1.51050163333333	-1.74541999098928	-1.27558327567738	6.40370588333333	-12.6023731370458	3.84824699188746E-7	3.38139518581475E-5	7.1188711122716
ENSG00000169903	209937_at	transmembrane 4 L six family member 4	TM4SF4	Homo sapiens	-1.84459533333333	-2.04498446186553	-1.64420620480114	11.7882236666667	-18.0415995910834	1.56252912544566E-8	3.79694577483295E-6	10.3994358578876
ENSG00000169905	230241_at	torsin A interacting protein 2	TOR1AIP2	Homo sapiens	-0.538855633333333	-0.77283404993513	-0.304877216731536	4.37804381666667	-4.51382503368793	0.00135583446491159	0.010573420249471	-1.56625898848671
ENSG00000169908	215033_at	transmembrane 4 L six family member 1	TM4SF1	Homo sapiens	-0.536676266666667	-0.755335540090442	-0.318016993242893	4.89643566666667	-4.81052615584935	8.8348994615915E-4	0.00766248433560196	-1.11274815411729
ENSG00000169955	228856_at,238606_at	zinc finger protein 747	ZNF747	Homo sapiens	-0.904944033333333	-1.08769350089995	-0.722194565766712	4.52312915	-9.70540564070955	5.24663092804769E-4	0.00518639569681807	4.73058570536489
ENSG00000169967	226441_at	mitogen-activated protein kinase kinase kinase 2	MAP3K2	Homo sapiens	-0.539651466666669	-0.746015343711918	-0.33328758962142	7.00697136666667	-5.12540011369805	5.68667125662435E-4	0.00551763533195983	-0.644810612968651
ENSG00000169991	225615_at	intermediate filament family orphan 2	IFFO2	Homo sapiens	-0.607115333333333	-0.798321364458819	-0.415909302207847	7.94865	-6.22325656147546	1.3646042494647E-4	0.00193551707983782	0.877614761934361
ENSG00000170113	225752_at	non imprinted in Prader-Willi/Angelman syndrome 1	NIPA1	Homo sapiens	-0.544137600000001	-0.702451587783518	-0.385823612216484	7.5103	-6.73655002672544	7.39326780078257E-5	0.00124110198651454	1.53305456729312
ENSG00000170231	210445_at	fatty acid binding protein 6,ileal	FABP6	Homo sapiens	-0.917754366666666	-1.15448929250438	-0.681019440828952	5.58123428333333	-7.59822615507995	2.83358641828143E-5	6.25207172798779E-4	2.55901189755019
ENSG00000170242	223117_s_at,223118_s_at,223701_s_at	ubiquitin specific peptidase 47	USP47	Homo sapiens	-0.795043266666668	-0.991293578296175	-0.598792955037161	7.72629126666667	-7.95848183286077	2.43228105874199E-5	5.5829121279059E-4	2.9622886796876
ENSG00000170260	203985_at	zinc finger protein 212	ZNF212	Homo sapiens	-0.514141033333335	-0.672602369455348	-0.355679697211321	7.60920238333333	-6.35926676480645	1.15633944389592E-4	0.00171521592769965	1.05466655125046
ENSG00000170265	212892_at	zinc finger protein 282	ZNF282	Homo sapiens	-0.545568600000003	-0.740485302829485	-0.350651897170521	6.89166583333333	-5.48590650043671	3.49426028897415E-4	0.00384558537237644	-0.126255737963984
ENSG00000170312	203214_x_at,210559_s_at	cyclin-dependent kinase 1	CDK1	Homo sapiens	-0.601257000000002	-0.7881625030271	-0.414351496972904	10.6637731666667	-6.30501534928989	1.25367061938151E-4	0.00181519231814075	0.984340775428787
ENSG00000170421	209008_x_at	keratin 8,keratin 8 pseudogene 3	KRT8,KRT8P3	Homo sapiens	-0.665301000000001	-0.891388481928063	-0.43921351807194	12.6221568333333	-5.7675285148843	2.41896560637059E-4	0.00295001924613024	0.266065581917323
ENSG00000170439	227055_at	methyltransferase like 7B	METTL7B	Homo sapiens	-0.526031333333331	-0.764687890474273	-0.28737477619239	8.07494	-4.32002573247565	0.00180584290857294	0.0131051846331598	-1.86883676855566
ENSG00000170456	215058_at,228551_at,238917_s_at,243613_at	DENN/MADD domain containing 5B	DENND5B	Homo sapiens	-1.4956757	-1.90115594543277	-1.22985817337157	6.65965308333333	-14.2292871375903	4.22745286585016E-5	8.33222730498765E-4	8.23573681753885
ENSG00000170458	201743_at	CD14 molecule	CD14	Homo sapiens	-1.3540827	-1.60108873082874	-1.10707666917127	5.01097868333333	-10.7444879591984	1.54707980737654E-6	8.66665865454018E-5	5.6554424949676
ENSG00000170522	227491_at	ELOVL fatty acid elongase 6	ELOVL6	Homo sapiens	-0.587659000000003	-0.77248941588493	-0.402828584115076	6.49422483333333	-6.23160679305032	1.35070830314505E-4	0.0019208251096558	0.888556064170525
ENSG00000170542	209723_at	clade B (ovalbumin),member 9,serpin peptidase inhibitor	SERPINB9	Homo sapiens	-3.4353889	-3.65411896289437	-3.21665883710563	5.02738875	-30.7833245590036	1.19452848191232E-10	1.33287438262359E-7	14.9339901307143
ENSG00000170647	223595_at	Rho GTPase activating protein 42,transmembrane protein 133	ARHGAP42,TMEM133	Homo sapiens	-0.741709466666668	-0.944974126637768	-0.538444806695569	4.95779573333333	-7.15187697588835	4.60843356882566E-5	8.83471617726307E-4	2.03876059188824
ENSG00000170727	212563_at,216397_s_at	KM-PA-2 protein; Uncharacterized protein ,block of proliferation 1	BOP1,KM-PA-2	Homo sapiens	-0.820465100000001	-0.991887206475571	-0.649042993524431	8.26414678333333	-9.38083237707284	2.39748900154265E-4	0.00293578300468856	4.42359842551529
ENSG00000170759	201992_s_at	kinesin family member 5B	KIF5B	Homo sapiens	-0.677001133333335	-0.847504860163821	-0.50649740650285	7.53410933333333	-7.7822219108755	2.33321399688053E-5	5.42613676220514E-4	2.76678279452813
ENSG00000170791	218642_s_at,222701_s_at	coiled-coil-helix-coiled-coil-helix domain containing 7	CHCHD7	Homo sapiens	-0.697567833333336	-0.855227320493283	-0.539908346173389	9.85085266666667	-8.6719033198423	6.17140562266112E-5	0.00109481376514924	3.72004824629522
ENSG00000170852	212447_at	kelch repeat and BTB (POZ) domain containing 2	KBTBD2	Homo sapiens	-0.543145999999998	-0.688531873343977	-0.397760126656019	8.44411066666667	-7.32221483326858	3.81797103376728E-5	7.73139134337874E-4	2.24006918717448
ENSG00000170854	1554774_at,213189_at	MYC induced nuclear antigen	MINA	Homo sapiens	-0.667004200000002	-0.826536367354783	-0.507472032645221	8.68226175	-8.1946119783458	1.25827897985888E-4	0.00182001066729588	3.21893744494224
ENSG00000170860	236363_at	LSM3 homolog,U6 small nuclear RNA associated (S. cerevisiae)	LSM3	Homo sapiens	-0.509222266666668	-0.697579980863685	-0.320864552469651	3.69294296666667	-5.29873335449686	4.48918449428714E-4	0.00463368250377854	-0.393189190438085
ENSG00000170881	209510_at	ring finger protein 139	RNF139	Homo sapiens	-0.5207595	-0.669907189537185	-0.371611810462816	9.39246308333333	-6.84335015697727	6.53449969087861E-5	0.00113999288640328	1.66514963868662
ENSG00000170946	213853_at	DnaJ (Hsp40) homolog,member 24,subfamily C	DNAJC24	Homo sapiens	-0.501564500000001	-0.693444010047444	-0.309684989952557	8.14030325	-5.12325863079792	5.70346136357524E-4	0.00552804024204	-0.647945929317715
ENSG00000170961	206432_at,230372_at	hyaluronan synthase 2	HAS2	Homo sapiens	-0.8053122	-1.03428194642401	-0.576342453575994	3.57268523333333	-6.89341248335869	1.47935043874732E-4	0.00205227171771505	1.72657417124677
ENSG00000171100	204101_at,36920_at	myotubularin 1	MTM1	Homo sapiens	-1.59421526666666	-1.92542767519918	-1.26300285813415	5.8971113	-9.43383890752937	1.71113797104064E-5	4.390261312372E-4	4.4743585020463
ENSG00000171204	1554537_at	transmembrane protein 126B	TMEM126B	Homo sapiens	-0.687884066666667	-0.968433207763021	-0.407334925570314	5.17856466666667	-4.80567500915133	8.89607196085745E-4	0.00770462116996485	-1.12006604911063
ENSG00000171208	218888_s_at,222774_s_at	neuropilin (NRP) and tolloid (TLL)-like 2	NETO2	Homo sapiens	-4.88266876666667	-5.15721609117413	-4.6081214421592	5.94861295	-35.5881198284986	3.8102755543702E-11	7.71580799759966E-8	16.0211903367788
ENSG00000171243	213456_at	sclerostin domain containing 1	SOSTDC1	Homo sapiens	-1.63688603333333	-1.88068200376561	-1.39309006290106	7.18142641666667	-13.1595188650636	2.62763900606725E-7	2.61211204830413E-5	7.51694102540522
ENSG00000171262	1564637_a_at,225086_at	family with sequence similarity 98,member B	FAM98B	Homo sapiens	-0.552433500000003	-0.743286960798761	-0.396008036660675	10.0468695	-7.3602637738746	2.73275923814325E-4	0.00322498621509782	2.28456445741013
ENSG00000171316	218829_s_at,222755_s_at,226123_at	chromodomain helicase DNA binding protein 7	CHD7	Homo sapiens	-0.972512399999999	-1.14778029959018	-0.797244500409821	7.5424096	-10.8752902441094	6.82287519661295E-5	0.0011749313429128	5.76603270832705
ENSG00000171401	207935_s_at	keratin 13	KRT13	Homo sapiens	-0.836573266666666	-1.10729216819232	-0.565854365141015	5.6822781	-6.05666417769625	1.67691140883809E-4	0.00224663394457787	0.657359434508815
ENSG00000171451	232235_at	dermatan sulfate epimerase-like	DSEL	Homo sapiens	-0.651636933333334	-0.851158395943377	-0.45211547072329	2.99755043333333	-6.40124076689266	1.09924782124673E-4	0.0016530617216931	1.10880905771861
ENSG00000171456	212237_at,212238_at,242438_at	additional sex combs like 1 (Drosophila)	ASXL1	Homo sapiens	-0.5962812	-0.949366562659201	-0.366959607571819	8.58230316666667	-6.59467839036264	0.00872995357248652	0.0436138716717563	-3.51363652695507
ENSG00000171476	211597_s_at	HOP homeobox	HOPX	Homo sapiens	-1.12403546666667	-1.33072073643887	-0.917350196894464	4.82978903333333	-10.6590519703723	1.65747896805191E-6	9.0263955048471E-5	5.58253496379986
ENSG00000171747	204272_at	4,galactoside-binding,lectin,soluble	LGALS4	Homo sapiens	-0.522098333333327	-0.691691082338572	-0.352505584328082	11.6768258333333	-6.0338306662513	1.7254419139592E-4	0.00229088238576298	0.626876761632356
ENSG00000171757	236917_at,236918_s_at	leucine rich repeat containing 34	LRRC34	Homo sapiens	-1.89722253333333	-2.16971931143062	-1.62472575523605	3.49813383333333	-13.6459882643588	3.7629117465985E-4	0.00405713271041753	7.85092239074627
ENSG00000171763	222163_s_at	spermatogenesis associated 5-like 1	SPATA5L1	Homo sapiens	-0.503234833333332	-0.662638240493248	-0.343831426173416	8.98380775	-6.18758511296973	1.42573868254115E-4	0.0019987367555651	0.830768795794692
ENSG00000171793	202613_at	CTP synthase 1	CTPS1	Homo sapiens	-0.900851666666668	-1.08417676663454	-0.717526566698796	9.62008583333333	-9.63117883142561	3.95078259291479E-6	1.63819546279497E-4	4.66118061574599
ENSG00000171840	219594_at	ninjurin 2	NINJ2	Homo sapiens	-1.72589263333333	-1.9105623567979	-1.54122290986876	4.91709255	-18.3174986080774	1.36228592963224E-8	3.41665060562581E-6	10.5359879131223
ENSG00000171848	201890_at,209773_s_at	ribonucleotide reductase M2	RRM2	Homo sapiens	-0.706074666666664	-0.918960872603734	-0.493188460729594	11.9420274166667	-6.50056639870724	3.68739598025544E-4	0.00399778654016391	1.23600428357359
ENSG00000171877	230831_at	FERM domain containing 5	FRMD5	Homo sapiens	-0.641306666666669	-0.838702068512858	-0.443911264820479	7.385452	-6.36761524309219	1.14473240324025E-4	0.00170261817592928	1.06545389813046
ENSG00000171940	203739_at	zinc finger protein 217	ZNF217	Homo sapiens	-0.537587333333333	-0.755212933378996	-0.31996173328767	8.324946	-4.84158027206901	8.45383565403022E-4	0.0074266873888969	-1.06598088492409
ENSG00000172059	218486_at	Kruppel-like factor 11	KLF11	Homo sapiens	-0.530292233333332	-0.691005376550857	-0.369579090115808	7.06342388333333	-6.46713552984203	1.015705489489E-4	0.00156125098784962	1.19333782666037
ENSG00000172113	205851_at	NME/NM23 nucleoside diphosphate kinase 6	NME6	Homo sapiens	-0.695235066666668	-0.907738049298214	-0.482732084035122	6.5503211	-6.41231325123853	1.08470316615394E-4	0.00163965014126256	1.12305266831518
ENSG00000172164	208608_s_at,214708_at	59kDa,basic component 1),beta 1 (dystrophin-associated protein A1,syntrophin	SNTB1	Homo sapiens	-1.00079596666667	-1.17571795241301	-0.825873980920328	7.37829893333333	-11.2137078833766	9.20046863993339E-5	0.00145470104941688	6.04651233516654
ENSG00000172167	1552518_s_at,1563614_at,233436_at	104kDa,Mdm2,p53 binding protein (mouse) binding protein,transformed 3T3 cell double minute 2	MTBP	Homo sapiens	-1.38912073333333	-1.7750713810853	-1.00317008558137	5.12713505	-7.14951785734995	3.0651642454813E-4	0.00350382302156993	2.03594807802148
ENSG00000172172	218049_s_at	mitochondrial ribosomal protein L13	MRPL13	Homo sapiens	-0.747597666666666	-0.900451647286298	-0.594743686047034	11.2003828333333	-9.5860408453416	4.11164359549714E-6	1.6849959835386E-4	4.61874507180353
ENSG00000172175	208309_s_at,210018_x_at	mucosa associated lymphoid tissue lymphoma translocation gene 1	MALT1	Homo sapiens	-0.645484433333336	-0.815830628633033	-0.475138238033639	7.297382	-7.42679482619964	1.02088071726265E-4	0.00156700317844849	2.36195839003203
ENSG00000172183	204698_at,33304_at	interferon stimulated exonuclease gene 20kDa	ISG20	Homo sapiens	-1.74740363333333	-1.9263158644043	-1.56849140226237	6.53497708333333	-19.1426162833398	1.01516121104108E-8	2.84519536492502E-6	10.9307104429516
ENSG00000172315	225402_at,235192_at	TP53 regulating kinase	TP53RK	Homo sapiens	-1.02378946666667	-1.26031296740972	-0.78726596592361	7.74453226666667	-8.48368333850247	1.12863361555906E-4	0.00168580627117377	3.52518623315112
ENSG00000172766	1555450_a_at	N(alpha)-acetyltransferase 16,NatA auxiliary subunit	NAA16	Homo sapiens	-0.564555066666667	-0.887225849093705	-0.241884284239629	5.84826576666667	-3.42921534337085	0.00720122828412609	0.0376880593887809	-3.31486079070083
ENSG00000172992	221224_s_at	dephospho-CoA kinase domain containing	DCAKD	Homo sapiens	-0.687705499999999	-0.919232536156496	-0.456178463843501	5.91596375	-5.82168732579044	2.25659582119708E-4	0.00280918434708449	0.340240232300807
ENSG00000173193	224701_at	member 14,poly (ADP-ribose) polymerase family	PARP14	Homo sapiens	-1.2117427	-1.42409884330759	-0.999386556692416	7.33753465	-11.1839102629083	1.0932871366082E-6	6.83185341795645E-5	6.02213658180932
ENSG00000173214	238828_at,242851_at	KIAA1919	KIAA1919	Homo sapiens	-0.707926666666667	-0.969644028290754	-0.446209305042581	5.32178216666667	-6.05479303466411	4.47205519947547E-4	0.00462385813221106	0.654864142935447
ENSG00000173226	211707_s_at	IQ motif containing B1	IQCB1	Homo sapiens	-0.522342000000004	-0.674249900507357	-0.37043409949265	7.7176998	-6.73942240129288	7.36862568835187E-5	0.00123848634955622	1.53662616854053
ENSG00000173231	203448_s_at	telomeric repeat binding factor (NIMA-interacting) 1,telomeric repeat binding factor (NIMA-interacting) 1 pseudogene 1,telomeric repeat binding factor (NIMA-interacting) 1 pseudogene 4,telomeric repeat binding factor (NIMA-interacting) 1 pseudogene 5	RP11-311P8.2,TERF1,TERF1P1,TERF1P4,TERF1P5	Homo sapiens	-0.857196766666667	-1.03189272613467	-0.682500807198665	7.51578041666667	-9.61713593976155	4.0000748467635E-6	1.65184359703017E-4	4.64799717492143
ENSG00000173267	209877_at	gamma (breast cancer-specific protein 1),synuclein	SNCG	Homo sapiens	-1.0746299	-1.37271555836861	-0.776544241631392	7.44281038333333	-7.06587466246138	5.07400345888826E-5	9.50723574759136E-4	1.93579292356504
ENSG00000173269	219091_s_at,236262_at	multimerin 2	MMRN2	Homo sapiens	-1.12761516666667	-1.64353798527921	-0.611692348054128	5.35894773333333	-4.51244862895143	0.0019065012390835	0.0136741381669802	-1.9260087354571
ENSG00000173275	228968_at	zinc finger protein 449	ZNF449	Homo sapiens	-0.501655466666667	-0.728638988514594	-0.274671944818741	5.6843218	-4.33170936510994	0.00177463774586145	0.0129078513708893	-1.85045765031766
ENSG00000173334	202241_at,239818_x_at	tribbles homolog 1 (Drosophila)	TRIB1	Homo sapiens	-1.34549786666667	-1.617099005274	-1.07389672805933	10.5797015	-9.70955929516454	3.60021837742501E-5	7.45613408279214E-4	4.7344557434892
ENSG00000173406	226020_s_at	Dab,OMA1 zinc metallopeptidase homolog (S. cerevisiae),homolog 1 (Drosophila),reelin signal transducer	DAB1,OMA1	Homo sapiens	-0.682775833333335	-0.85668007929259	-0.508871587374081	8.09018308333333	-7.69513151025192	2.5568477347865E-5	5.78384980965875E-4	2.66891377964789
ENSG00000173575	225077_at	chromodomain helicase DNA binding protein 2	CHD2	Homo sapiens	-0.560732233333333	-0.722532461987953	-0.398932004678713	7.39837311666667	-6.79241921622996	6.92964780505655E-5	0.00118681085585551	1.60233601669409
ENSG00000173588	219644_at	coiled-coil domain containing 41	CCDC41	Homo sapiens	-0.663831866666667	-0.86807829906777	-0.459585434265564	7.10283703333333	-6.37018005730237	1.14119196174552E-4	0.00169827627948929	1.0687661237711
ENSG00000173598	206302_s_at,206303_s_at	nudix (nucleoside diphosphate linked moiety X)-type motif 4,nudix (nucleoside diphosphate linked moiety X)-type motif 4 pseudogene 1	NUDT4,NUDT4P1	Homo sapiens	-0.768858666666665	-1.00424030408962	-0.533477029243712	10.6154008333333	-6.52066282702957	1.09811993192145E-4	0.00165216585794731	1.26158217032595
ENSG00000173638	1555952_at,1555953_at,209775_x_at,209776_s_at,209777_s_at,211576_s_at	member 1,solute carrier family 19 (folate transporter)	SLC19A1	Homo sapiens	-3.09813016666667	-3.25912892972016	-2.93713140361317	6.95497958333333	-37.7159639671653	6.99021991793604E-4	0.0064255257904027	16.4331147430588
ENSG00000173702	218687_s_at,222712_s_at	cell surface associated,mucin 13	MUC13	Homo sapiens	-2.12434223333334	-2.28792400760985	-1.96076045905683	8.29839021666667	-25.4529227756921	4.00231974679702E-8	7.29422773853757E-6	13.3998236049969
ENSG00000173744	213926_s_at	ArfGAP with FG repeats 1	AGFG1	Homo sapiens	-0.544582500000001	-0.754240527627045	-0.334924472372957	7.87435341666667	-5.09096693645088	5.96321128996185E-4	0.0057139603448767	-0.695302385469356
ENSG00000173801	205157_s_at,212236_x_at	junction plakoglobin,keratin 17	JUP,KRT17	Homo sapiens	-1.35978573333334	-1.60142148576601	-1.11814998090067	6.99863555	-12.3822341398393	1.23340594502103E-6	7.44002405275504E-5	6.95676036366394
ENSG00000173821	225931_s_at,231956_at	ring finger protein 213	RNF213	Homo sapiens	-0.729489533333333	-1.11569890856979	-0.343280158096876	6.12584086666667	-4.42537981220356	0.00466367824739212	0.0271089313391627	-2.86373510806417
ENSG00000173928	227352_at	SWIM-type zinc finger 7 associated protein 1	SWSAP1	Homo sapiens	-0.511027166666667	-0.719782678934997	-0.302271654398337	6.28445808333333	-4.79793242777122	8.99464743342921E-4	0.00777034828038224	-1.13175240407318
ENSG00000174238	201192_s_at	alpha,phosphatidylinositol transfer protein	PITPNA	Homo sapiens	-0.773339766666665	-0.931468810730422	-0.615210722602909	8.24633545	-9.58532380596791	4.11425631097216E-6	1.6849959835386E-4	4.61806955237889
ENSG00000174405	206235_at,227766_at	ATP-dependent,DNA,ligase IV	LIG4	Homo sapiens	-0.867213300000001	-1.16030918966064	-0.577657035972439	6.58910331666667	-5.89261991001638	2.32268548588476E-4	0.00286665528082956	0.436771704197969
ENSG00000174442	218349_s_at,222606_at	zwilch kinetochore protein	ZWILCH	Homo sapiens	-0.969201166666668	-1.16441382523986	-0.773988508093473	10.0613789166667	-9.7309231600297	8.56971654630424E-6	2.75293332649345E-4	4.75433786353659
ENSG00000174446	1554093_a_at,213203_at	19kDa,polypeptide 5,small nuclear RNA activating complex	SNAPC5	Homo sapiens	-0.752327666666666	-0.900060852714471	-0.604594480618861	10.2796671666667	-9.9810690521666	1.45602693317368E-4	0.00202978767392327	4.98430638844049
ENSG00000174469	215145_s_at,219300_s_at,219301_s_at,219302_s_at	contactin associated protein-like 2	CNTNAP2	Homo sapiens	-1.17827086666667	-1.36587825819611	-1.0114722680321	5.1838892	-13.8452509889428	1.41124743820339E-4	0.00198456670997351	7.98424675796143
ENSG00000174485	214787_at	DENN/MADD domain containing 4A	DENND4A	Homo sapiens	-0.787636233333333	-1.02516613616219	-0.550106330504474	5.92600335	-6.49913392742127	9.77649317331708E-5	0.00151984578973873	1.23417907949091
ENSG00000174564	204725_s_at,228575_at	NCK adaptor protein 1,interleukin 20 receptor beta	IL20RB,NCK1	Homo sapiens	-0.912343166666667	-1.09400394363204	-0.730682389701291	7.28394648333333	-9.84340030951597	6.0947517196431E-6	2.18225638684667E-4	4.85838299928021
ENSG00000174572	217379_at		RP11-209A2.1	Homo sapiens	-0.664687000000001	-0.849105920596049	-0.480268079403952	10.7812008333333	-7.06414817298247	5.08385995293477E-5	9.51917955228453E-4	1.93371662741638
ENSG00000174607	208358_s_at,228956_at	UDP glycosyltransferase 8	UGT8	Homo sapiens	-1.00265233333334	-1.19050885788749	-0.814795808779177	9.489338	-10.4609752949083	2.24495201358224E-5	5.30206269298526E-4	5.41141816888817
ENSG00000174808	207326_at,241412_at	betacellulin	BTC	Homo sapiens	-0.757349400000001	-0.938104792689974	-0.576594007310027	5.14489873333333	-8.21207890742702	4.96670706398215E-4	0.0049945688564139	3.23768748631105
ENSG00000174827	205380_at	PDZ domain containing 1,PDZ domain containing 1 pseudogene 1,PDZ domain containing 1 pseudogene 2	PDZK1,PDZK1P1,PDZK1P2,RP6-74O6.2	Homo sapiens	-2.6847086	-3.06128704156803	-2.30813015843197	6.16197663333333	-13.9730042513185	1.54430946484583E-7	1.8275999997932E-5	8.06869569404305
ENSG00000174839	226965_at	DENN/MADD domain containing 6A	DENND6A	Homo sapiens	-0.559576399999999	-0.719437136580395	-0.399715663419604	8.34085046666667	-6.86065643171243	6.40587096415988E-5	0.00112467516772134	1.68641930306584
ENSG00000174840	1554915_a_at	phosphodiesterase 12	PDE12	Homo sapiens	-0.612403666666667	-0.864264025835899	-0.360543307497436	6.8435704	-4.76569292057761	9.41786955607263E-4	0.00804314304870776	-1.18050279051598
ENSG00000175054	209902_at,209903_s_at	ataxia telangiectasia and Rad3 related	ATR	Homo sapiens	-0.925470966666668	-1.1417669268333	-0.709175006500032	8.71712675	-8.38614721239687	3.15183383331687E-5	6.74203892161972E-4	3.42281175896522
ENSG00000175063	202954_at	ubiquitin-conjugating enzyme E2C	UBE2C	Homo sapiens	-0.924585666666669	-1.13460984736352	-0.714561485969822	10.9465728333333	-8.62831413638187	9.96854193150608E-6	3.05924826105727E-4	3.67523308318839
ENSG00000175110	219220_x_at,223448_x_at,226257_x_at,228059_x_at	mitochondrial ribosomal protein S22	MRPS22	Homo sapiens	-0.693995500000002	-0.838480880339268	-0.549510119660735	9.50749258333333	-9.41414406245784	2.09475650478349E-5	5.061016875786E-4	4.45552724479543
ENSG00000175305	205034_at,211814_s_at	cyclin E2	CCNE2	Homo sapiens	-1.6185771	-1.83174999706541	-1.40540420293459	7.68250023333333	-14.948592815881	8.81182709188813E-8	1.21766538111327E-5	8.68837256588344
ENSG00000175311	239087_at	ankyrin repeat and sterile alpha motif domain containing 4B	ANKS4B	Homo sapiens	-0.853236566666666	-1.08233156865689	-0.624141564676441	5.47951938333333	-7.29964829625846	3.91362101011882E-5	7.85155993854215E-4	2.21359852983241
ENSG00000175315	206595_at	cystatin E/M	CST6	Homo sapiens	-0.806045733333334	-1.07559071389304	-0.536500752773628	6.17089946666667	-5.86106483580232	2.14596060689418E-4	0.00269849117253771	0.39391481183238
ENSG00000175348	222507_s_at	TMEM9 domain family,member B	TMEM9B	Homo sapiens	-0.796168666666668	-0.94637278706358	-0.645964546269757	8.48613466666667	-10.3889421153191	2.0676155379714E-6	1.05525748890817E-4	5.34845449450532
ENSG00000175538	222922_at,222923_s_at,227647_at	Isk-related family,member 3,potassium voltage-gated channel	KCNE3	Homo sapiens	-2.8341357	-3.27074962140962	-2.39752177859038	8.66947873333333	-12.7224617148381	7.97103524453554E-7	5.52365465139393E-5	7.20613126113747
ENSG00000175575	218957_s_at	proteasomal ATPase-associated factor 1	PAAF1	Homo sapiens	-0.554602000000003	-0.750812500421093	-0.358391499578912	8.56107666666667	-5.53996826582196	3.25329906389331E-4	0.00365845590946867	-0.0500784994976371
ENSG00000175582	201048_x_at	RAB6A,member RAS oncogene family	RAB6A	Homo sapiens	-0.533361233333334	-0.708770788534095	-0.357951678132573	7.53321095	-5.95958872871404	1.89405754792981E-4	0.00245863239394735	0.527270451344251
ENSG00000175602	204610_s_at	coiled-coil domain containing 85B	CCDC85B	Homo sapiens	-0.578433666666667	-0.762622598179405	-0.394244735153929	9.2289355	-6.15514268311887	1.48392605106189E-4	0.00205609875422728	0.788014291591893
ENSG00000175606	219449_s_at	transmembrane protein 70	TMEM70	Homo sapiens	-0.721780000000001	-0.89813998901881	-0.545420010981191	9.86638033333333	-8.02144983469262	1.8217314714067E-5	4.5944703731027E-4	3.0313112067126
ENSG00000175768	225036_at,228053_s_at	Uncharacterized protein ,translocase of outer mitochondrial membrane 5 homolog (yeast)	RP11-613M10.8,RP11-613M10.9,TOMM5	Homo sapiens	-0.555491499999999	-0.735715866369757	-0.380739009437248	11.05435375	-6.27660377273069	1.70994801732506E-4	0.00227583758148119	0.947354457500958
ENSG00000175772	235083_at		AC013268.5,AC112229.7	Homo sapiens	-0.84723906666667	-1.12424720444251	-0.570230928890828	7.4993746	-5.99461831805731	1.81237449440193E-4	0.00237972083288726	0.574361937348484
ENSG00000175893	241946_at,243835_at	DHHC-type containing 21,zinc finger	ZDHHC21	Homo sapiens	-0.743968200000001	-1.00836139525828	-0.479575004741717	6.16909513333333	-5.51508474421453	0.00135438337130036	0.0105681334131365	-1.56512704153834
ENSG00000175895	222699_s_at	family F (with FYVE domain) member 2,pleckstrin homology domain containing	PLEKHF2	Homo sapiens	-0.617610533333335	-0.784721995913403	-0.450499070753267	7.84962323333333	-7.24363477595637	4.16253397059623E-5	8.22502872578059E-4	2.1476328977986
ENSG00000176022	1553959_a_at	3-galactosyltransferase polypeptide 6,UDP-Gal:betaGal beta 1	B3GALT6	Homo sapiens	-0.558558999999999	-0.707369491876343	-0.409748508123654	9.27001516666667	-7.35670925777467	3.67665909464607E-5	7.56287945823078E-4	2.28041495680297
ENSG00000176046	209230_s_at	1,nuclear protein,transcriptional regulator	NUPR1	Homo sapiens	-0.652149366666664	-0.908288530852383	-0.396010202480944	5.92346828333333	-4.99021410985977	6.85877736146796E-4	0.00633131271717475	-0.844004926975498
ENSG00000176273	236219_at	member G1,solute carrier family 35	SLC35G1	Homo sapiens	-0.829200866666667	-1.15527640668498	-0.503125326648351	6.3106411	-4.9841329236924	6.91727047549752E-4	0.00637347090070486	-0.85302601841988
ENSG00000176697	206382_s_at	brain-derived neurotrophic factor	BDNF	Homo sapiens	-0.774986300000002	-0.960727687190561	-0.589244912809443	6.05644401666667	-8.17774250255608	1.55453141209508E-5	4.11194992531681E-4	3.20079837383111
ENSG00000176749	204995_at	cyclin-dependent kinase 5,regulatory subunit 1 (p35)	CDK5R1	Homo sapiens	-0.776497400000003	-1.08004317344218	-0.472951626557825	5.4922819	-5.01376422023846	6.63721917527287E-4	0.00618324809137153	-0.809118802321196
ENSG00000176853	226294_x_at	family with sequence similarity 91,member A1	FAM91A1	Homo sapiens	-1.007339	-1.18864383356529	-0.826034166434716	10.0561085	-10.8896609174606	1.37757711096615E-6	8.02119579787797E-5	5.77810751949583
ENSG00000176894	1555943_at	22kDa,peroxisomal membrane protein 2,phosphoglycerate mutase family member 5	PGAM5,PXMP2	Homo sapiens	-0.739476900000001	-0.972801027533785	-0.506152772466218	7.65027388333333	-6.21173689458873	1.38402991739676E-4	0.00195635562910207	0.862505156320979
ENSG00000176915	212200_at,212201_at	ankyrin repeat and LEM domain containing 2	ANKLE2	Homo sapiens	-0.656554666666664	-0.834888678015839	-0.494502706327916	7.87630301666667	-8.11515027682359	4.29258386650315E-5	8.43020915592887E-4	3.13323347422401
ENSG00000176920	208505_s_at,210608_s_at	fucosyltransferase 2 (secretor status included)	FUT2	Homo sapiens	-0.604814866666668	-0.824159174487507	-0.38547055884583	7.1600481	-6.4476568865368	3.89492571097628E-4	0.00416823376879287	1.16841043444012
ENSG00000176945	230043_at,231941_s_at,243774_at	cell surface associated,mucin 20	AC069213.1,AC069513.3,MUC20	Homo sapiens	-0.893334299999998	-1.42590368195822	-0.566353782410901	7.54524435	-5.40945204710718	0.00905105392856067	0.0447680815581739	-3.55084870571018
ENSG00000176953	212808_at	calcineurin-dependent 2 interacting protein,cytoplasmic,nuclear factor of activated T-cells	NFATC2IP	Homo sapiens	-0.5927671	-0.78690999351828	-0.398624206481719	7.06600671666667	-5.98426316908096	1.83611606714636E-4	0.00240511849475868	0.560458702200616
ENSG00000177054	219296_at	DHHC-type containing 13,zinc finger	ZDHHC13	Homo sapiens	-0.6738856	-0.823835508628744	-0.523935691371256	7.69974736666667	-8.80821814283507	8.39111657371751E-6	2.70845653366361E-4	3.85900119489241
ENSG00000177096	226504_at	family with sequence similarity 109,member B	FAM109B	Homo sapiens	-1.1237835	-1.41689446063679	-0.830672539363213	5.30186998333333	-7.51447568400458	3.09923713307669E-5	6.66866549590586E-4	2.46316742533869
ENSG00000177144	206302_s_at,206303_s_at	nudix (nucleoside diphosphate linked moiety X)-type motif 4,nudix (nucleoside diphosphate linked moiety X)-type motif 4 pseudogene 1	NUDT4,NUDT4P1	Homo sapiens	-0.768858666666665	-1.00424030408962	-0.533477029243712	10.6154008333333	-6.52066282702957	1.09811993192145E-4	0.00165216585794731	1.26158217032595
ENSG00000177192	218670_at	pseudouridylate synthase 1	PUS1	Homo sapiens	-0.546055166666665	-0.732899350197177	-0.359210983136153	8.54076391666667	-5.72802663703955	2.54535444676271E-4	0.00306312184010593	0.211706913308597
ENSG00000177311	1558733_at,219221_at,225512_at,236557_at	zinc finger and BTB domain containing 38	ZBTB38	Homo sapiens	-0.880688433333336	-1.07745705605474	-0.683919810611928	8.20864078333333	-8.77232145583618	2.94524179994989E-4	0.00340158629937178	3.82258435822811
ENSG00000177425	204004_at,226223_at,229515_at	PRKC,WT1,apoptosis,regulator	PAWR	Homo sapiens	-0.867744766666665	-1.20630403685493	-0.529185496478399	9.95442633333333	-7.10216683573506	6.54799056566903E-4	0.00612718439462526	1.97935406255179
ENSG00000177465	229534_at	acyl-CoA thioesterase 4	ACOT4	Homo sapiens	-0.960290700000001	-1.14800870916715	-0.772572690832849	5.55977871666667	-10.0263964818252	2.80393033779136E-6	1.31366659142024E-4	5.02542822151938
ENSG00000177675	223655_at	CD163 molecule-like 1	CD163L1	Homo sapiens	-0.636857866666666	-0.824003811707824	-0.449711921625509	5.27678983333333	-6.66975969831015	7.9923209433911E-5	0.00131028530008968	1.44970841396166
ENSG00000177707	213325_at	poliovirus receptor-related 3	PVRL3	Homo sapiens	-0.806540333333333	-0.980543197446675	-0.63253746921999	7.4220676	-9.08485049063653	6.47378184905211E-6	2.2791630560008E-4	4.13553695352168
ENSG00000177820	227883_at,229521_at	coiled-coil domain containing 71-like	AC004917.1,CCDC71L	Homo sapiens	-0.763971900000001	-0.995168824769676	-0.532774975230327	6.08217181666667	-6.47654552798377	2.79089455916269E-4	0.00327008531073819	1.20536223363186
ENSG00000177946	1552330_at	CENPB DNA-binding domains containing 1	CENPBD1	Homo sapiens	-0.535571966666667	-0.701944947402064	-0.369198985931269	6.49985765	-6.30932836062736	1.2284953972293E-4	0.0017888736806895	0.989946048361374
ENSG00000178033	232217_at	family with sequence similarity 26,member E	FAM26E	Homo sapiens	-0.6854247	-0.916398082883709	-0.454451317116292	4.89275755	-5.81628804731391	2.27224093699452E-4	0.00282415942782849	0.332863817709164
ENSG00000178074	227973_at,238974_at	chromosome 2 open reading frame 69	C2orf69	Homo sapiens	-0.534311266666667	-0.737798957128897	-0.351776963805806	9.93356166666667	-5.9107420646764	5.52474569057344E-4	0.00538921446266018	-0.61408649509229
ENSG00000178209	216971_s_at	plectin	PLEC	Homo sapiens	-0.641830333333332	-0.839082141081857	-0.444578525584808	7.53638283333333	-6.37745403642862	1.1312155986059E-4	0.00168802436827996	1.07815506695177
ENSG00000178409	227920_at	BEN domain containing 3	BEND3	Homo sapiens	-0.547099366666668	-0.7637090808733	-0.330489652460036	6.94451015	-4.9503553363652	7.25207100655698E-4	0.00661065325581032	-0.903227787585958
ENSG00000178464	200725_x_at	H/ACA box 70,ribosomal protein L10,small nucleolar RNA	CTC-575D19.1,CTD-2192J16.15,RPL10,SNORA70	Homo sapiens	-0.65011	-0.796857747216261	-0.503362252783738	13.2746123333333	-8.68287391227587	9.45827735348194E-6	2.93996696632353E-4	3.73129803298547
ENSG00000178685	229350_x_at	member 10,poly (ADP-ribose) polymerase family	PARP10	Homo sapiens	-0.683412066666667	-0.870550947700955	-0.49627318563238	6.24537383333333	-7.15758814984759	4.57920991010764E-5	8.80627325864357E-4	2.04556660039101
ENSG00000178695	212188_at	potassium channel tetramerisation domain containing 12	KCTD12	Homo sapiens	-0.866933933333334	-1.23920946085904	-0.494658405807623	5.4316415	-4.56425190665167	0.00125951439896238	0.0100022474567525	-1.48833846890057
ENSG00000178718	219143_s_at,223415_at	ribonuclease P/MRP 25kDa subunit	RPP25	Homo sapiens	-1.1196189	-1.33126068572931	-0.90797711427069	8.31123155	-10.3685229873131	2.6461223219836E-4	0.0031505026943526	5.33053402734176
ENSG00000178741	229426_at	cytochrome c oxidase subunit Va	COX5A	Homo sapiens	-0.818971766666667	-0.984375210133347	-0.653568323199988	7.40576228333333	-9.70448458254238	3.7040675959237E-6	1.57848710683654E-4	4.72972734070662
ENSG00000178878	221031_s_at	apolipoprotein L domain containing 1	APOLD1	Homo sapiens	-0.950422033333333	-1.3646179580477	-0.536226108618967	5.05885131666667	-4.49737151984598	0.00138893977107318	0.010765563082425	-1.59175661937024
ENSG00000178896	218695_at,58696_at,91684_g_at	exosome component 4	EXOSC4	Homo sapiens	-0.841153000000002	-1.05663370670682	-0.62567229329318	8.8619175	-9.17489746649375	2.67920585209112E-5	5.98878086521187E-4	4.22401463120185
ENSG00000178922	221435_x_at,223622_s_at	hydroxypyruvate isomerase (putative)	HYI	Homo sapiens	-0.568790266666668	-0.740723974022853	-0.413579534732851	6.94076286666667	-7.18254738917772	8.52473789593417E-4	0.00746699846940405	2.07526431218
ENSG00000178934	206400_at	7,7B,galactoside-binding,lectin,soluble	LGALS7,LGALS7B	Homo sapiens	-0.687181966666667	-0.894082919514176	-0.480281013819157	4.89711148333333	-6.5096457360674	9.65488035868066E-5	0.00150664552087836	1.24756661462536
ENSG00000178980	1555851_s_at,201194_at	1,selenoprotein W	SEPW1	Homo sapiens	-1.21163066666667	-1.37398964995877	-1.04927168337457	10.2683299166667	-14.6265542015529	1.10148701930121E-7	1.42269600069557E-5	8.48860353926115
ENSG00000178999	209464_at	aurora kinase B	AURKB	Homo sapiens	-0.583510333333335	-0.733763183476161	-0.433257483190508	8.54646833333333	-7.61156435204501	2.79362417086827E-5	6.18636701264571E-4	2.5742021605499
ENSG00000179041	209567_at	1,RRS1 ribosome biogenesis regulator homolog (S. cerevisiae),alcohol dehydrogenase,iron containing	ADHFE1,RRS1	Homo sapiens	-0.766732666666663	-1.0330793696605	-0.500385963672823	9.64727966666667	-5.6421513596576	2.84546112172745E-4	0.00331576272017153	0.0927807756312857
ENSG00000179104	228574_at,235775_at	transmembrane and tetratricopeptide repeat containing 2	TMTC2	Homo sapiens	-0.838566533333335	-1.08481848280572	-0.592314583860946	7.0739486	-7.50815277940663	7.94993677835996E-5	0.00130573386884475	2.45589874594206
ENSG00000179115	216602_s_at	alpha subunit,phenylalanyl-tRNA synthetase	FARSA	Homo sapiens	-0.622504000000001	-0.824078406450076	-0.420929593549926	8.75376733333333	-6.05277942631227	1.68506249330014E-4	0.0022530569927079	0.652178330539614
ENSG00000179119	235440_at	SPT2,Suppressor of Ty,domain containing 1 (S. cerevisiae)	SPTY2D1	Homo sapiens	-0.635122666666667	-0.872609530962122	-0.397635802371211	7.26565913333333	-5.24162696797847	4.85058766953087E-4	0.00491212966904242	-0.475618254870292
ENSG00000179241	234985_at	low density lipoprotein receptor class A domain containing 3	LDLRAD3	Homo sapiens	-0.635733133333331	-0.87362941147812	-0.397836855188543	7.89317343333333	-5.23763572439658	4.87699289910321E-4	0.00493156254408115	-0.481396613463321
ENSG00000179295	205868_s_at	non-receptor type 11,protein tyrosine phosphatase	PTPN11	Homo sapiens	-0.788262166666668	-1.04473084194728	-0.531793491386059	7.18916275	-6.02399281452906	1.74681890304915E-4	0.00231196619521211	0.613721285489667
ENSG00000179348	209710_at	GATA binding protein 2	GATA2	Homo sapiens	-1.1365801	-1.36363612641751	-0.909524073582498	6.91009195	-9.8110413394128	3.37509980119788E-6	1.47508858217821E-4	4.82855799301243
ENSG00000179456	207164_s_at	zinc finger and BTB domain containing 18	ZBTB18	Homo sapiens	-0.571415666666668	-0.84452535014571	-0.298305983187626	4.00606916666667	-4.10074850734671	0.00251367517186606	0.0169065292339457	-2.21691674039384
ENSG00000179598	227037_at	member 6,phospholipase D family	PLD6	Homo sapiens	-0.682164633333333	-0.899704868842391	-0.464624397824275	6.37616198333333	-6.14607274710168	1.50065080609292E-4	0.00207349211076903	0.776035945056582
ENSG00000179750	206632_s_at	apolipoprotein B mRNA editing enzyme,catalytic polypeptide-like 3B	APOBEC3B	Homo sapiens	-1.09064543333333	-1.36759645521367	-0.813694411453	7.74479828333333	-7.7184252822871	2.49482298282245E-5	5.68588772762891E-4	2.69517361988542
ENSG00000179832	230361_at	maestro heat-like repeat family member 1	MROH1	Homo sapiens	-1.27068963333333	-1.41519491690946	-1.12618434975721	7.15063481666667	-17.2347048857195	2.36107977979724E-8	5.07974839916152E-6	9.98611724973758
ENSG00000179950	209899_s_at	poly-U binding splicing factor 60KDa	PUF60	Homo sapiens	-0.503186333333332	-0.670179042736018	-0.336193623930646	10.0736251666667	-5.90580926780409	2.02732813455804E-4	0.00258918520581572	0.454644168964676
ENSG00000180008	1552792_at	suppressor of cytokine signaling 4	SOCS4	Homo sapiens	-0.537690333333335	-0.854042464887144	-0.221338201779525	4.84181383333333	-3.33126785962376	0.00843360722643976	0.0425218992166723	-3.47803222025079
ENSG00000180233	226261_at	zinc and ring finger 2	ZNRF2	Homo sapiens	-0.915528766666666	-1.16200199062836	-0.669055542704972	6.52767005	-7.28031783994482	3.99763617060041E-5	7.97412468542786E-4	2.19087577190906
ENSG00000180304	201364_s_at	ornithine decarboxylase antizyme 2	OAZ2	Homo sapiens	-0.505730333333332	-0.702076745648973	-0.309383921017692	8.6993595	-5.04828801062748	6.32620679409881E-4	0.00598107135513319	-0.758118000307834
ENSG00000180611	227599_at	Mab-21 domain containing 2	MB21D2	Homo sapiens	-0.916048433333333	-1.13871891683989	-0.693377949826777	5.66685855	-8.06313395989377	1.74586751858178E-5	4.45428402139332E-4	3.07676871430972
ENSG00000180673	218748_s_at	exocyst complex component 5,exocyst complex component 5 pseudogene 1	EXOC5,EXOC5P1	Homo sapiens	-0.7013759	-0.899462382014723	-0.503289417985277	7.49735971666667	-6.93975424088855	5.85208156562848E-5	0.00105098932312749	1.78315455099436
ENSG00000180694	225972_at,225974_at,242338_at	transmembrane protein 64	TMEM64	Homo sapiens	-0.905855866666666	-1.08122246806832	-0.730489265265015	8.68619708333333	-10.1241904653474	0.00193900485428614	0.0138344045131872	5.11358503820897
ENSG00000180747	231989_s_at	Nuclear pore complex-interacting protein-like 3 ,Putative NPIP-like protein LOC100132247 ,nuclear pore complex interacting protein-like 3,phosphatidylinositol 3-kinase-related kinase (C. elegans),phosphatidylinositol 3-kinase-related kinase pseudogene 1,smg-1 homolog	61E3.4,CTD-2547E10.2,NPIPL3,RP11-231C14.3,RP11-296I10.6,RP11-345J4.8,RP11-347C12.2,RP11-645C24.2,SMG1,SMG1P1	Homo sapiens	-0.721962933333333	-1.05844889871312	-0.385476967953542	6.74234326666667	-4.20529083853198	0.00214519698605772	0.014950751461148	-2.05023299555666
ENSG00000180879	201004_at	delta,signal sequence receptor	SSR4	Homo sapiens	-1.366634	-1.53563022307852	-1.19763777692148	11.0176	-15.8497827422057	5.01356299375266E-8	8.35721209400691E-6	9.22404468464471
ENSG00000180921	226129_at	family with sequence similarity 83,member H	FAM83H	Homo sapiens	-0.714528833333334	-0.874865577609158	-0.55419208905751	8.78810775	-8.73443442782892	9.0022760520719E-6	2.83789846711189E-4	3.78401336915403
ENSG00000180953	210242_x_at,217104_at	suppressor of tumorigenicity 20	ST20	Homo sapiens	-0.704581466666666	-0.948332017492999	-0.460830915840334	7.2213998	-6.88752246242317	2.76046321959918E-4	0.00324786586037412	1.71936363602963
ENSG00000180957	235985_at,244826_at	beta,phosphatidylinositol transfer protein	PITPNB	Homo sapiens	-0.970616766666667	-1.33407995744945	-0.607153575883886	5.32027281666667	-5.23402081338771	7.00480995397584E-4	0.00643677284426267	-0.866384400871184
ENSG00000180979	229232_at	leucine rich repeat containing 57	LRRC57	Homo sapiens	-0.6892928	-0.855034371096989	-0.523551228903011	7.81514393333333	-8.1511780892447	1.59674285678486E-5	4.18246077562273E-4	3.17217405246801
ENSG00000181026	219361_s_at	apoptosis enhancing nuclease	AEN	Homo sapiens	-1.0761691	-1.30227350439415	-0.850064695605854	7.94561778333333	-9.32866691795186	5.17798571032575E-6	1.94842648803896E-4	4.37340105809466
ENSG00000181104	203989_x_at	coagulation factor II (thrombin) receptor	F2R	Homo sapiens	-0.610594633333334	-0.871033634264323	-0.350155632402346	6.92771278333333	-4.5951009111876	0.00120421330297961	0.00967546240393408	-1.44083820222776
ENSG00000181220	225848_at	zinc finger protein 746	ZNF746	Homo sapiens	-0.533162066666667	-0.693105549516262	-0.373218583817072	6.74520716666667	-6.53342311904181	9.3858211552492E-5	0.00147632270328898	1.27779557202857
ENSG00000181381	228152_s_at	DEAD (Asp-Glu-Ala-Asp) box polypeptide 60-like	DDX60L	Homo sapiens	-2.25226036666667	-2.49062705730208	-2.01389367603126	5.74531925	-18.519152951725	1.23388092686817E-8	3.13778789193104E-6	10.6343176525143
ENSG00000181392	235515_at	nuclear envelope family member 4,spectrin repeat containing	SYNE4	Homo sapiens	-1.486074	-1.68419302440369	-1.28795497559631	5.3290781	-14.7015236276677	9.82303270234807E-8	1.31635861029628E-5	8.53551849504006
ENSG00000181467	213923_at,238622_at	RAP2B,member of RAS oncogene family	RAP2B	Homo sapiens	-0.651546166666664	-0.850131587782265	-0.452960745551064	9.15422516666667	-6.43051747584442	2.60651045712204E-4	0.00311918300582268	1.14643536227876
ENSG00000181827	218430_s_at	7,regulatory factor X	RFX7	Homo sapiens	-0.814536700000002	-1.01925049690265	-0.609822903097352	5.53036291666667	-7.7985100185763	2.29381181925836E-5	5.37335737866114E-4	2.78499290791999
ENSG00000181991	211595_s_at,215919_s_at	mitochondrial ribosomal protein S11	MRPS11	Homo sapiens	-0.662261433333334	-0.976804319569732	-0.347718547096935	9.68502833333333	-5.8429976323359	0.00241652327862771	0.0164081348374635	-2.17549667989237
ENSG00000182117	217962_at	NOP10 ribonucleoprotein	NOP10	Homo sapiens	-0.612956333333333	-0.775494749617718	-0.450417917048948	11.8762975	-7.39131317317061	3.54061595942139E-5	7.36057709434846E-4	2.32074801108443
ENSG00000182197	230183_at	exostosin glycosyltransferase 1	EXT1	Homo sapiens	-0.857109266666667	-1.07225432033625	-0.641964212997086	5.92945806666667	-7.80823572203614	2.27063190411051E-5	5.33964728418246E-4	2.7958522194052
ENSG00000182307	218187_s_at,222551_s_at	chromosome 8 open reading frame 33	C8orf33	Homo sapiens	-1.3329708	-1.54351389517546	-1.12242770482454	8.7988416	-12.4087411095874	6.69846263432799E-7	4.92783729778804E-5	6.97642949442359
ENSG00000182492	201261_x_at,201262_s_at,213905_x_at	biglycan	BGN	Homo sapiens	-2.7429411	-3.12521263701069	-2.36066956298931	6.86228838333333	-20.7267194117229	2.78210082995323E-5	6.16584365130493E-4	11.6356404523705
ENSG00000182534	212509_s_at	matrix-remodelling associated 7	MXRA7	Homo sapiens	-1.1469054	-1.48915155745735	-0.804659242542655	5.19579076666667	-6.56805994368151	9.00836252647212E-5	0.0014328093299149	1.32169872645914
ENSG00000182541	202193_at	LIM domain kinase 2	LIMK2	Homo sapiens	-0.718582466666668	-0.909260665133285	-0.52790426820005	6.75600066666667	-7.38624428967002	3.56019572340701E-5	7.39565733956224E-4	2.31484869588903
ENSG00000182712	205106_at,210212_x_at,216862_s_at	C-x(9)-C motif containing 4 homolog (S. cerevisiae),mature T-cell proliferation 1	CMC4,MTCP1	Homo sapiens	-1.2599173	-1.44325391740829	-1.07658068259171	7.45615268333333	-13.4691725330552	0.00609799275068278	0.0331650008598011	7.73094565511811
ENSG00000182768	224281_s_at	Uncharacterized protein ,neugrin,neurite outgrowth associated	NGRN,RP11-697E2.6	Homo sapiens	-0.812962333333335	-0.96041512596825	-0.66550954069842	9.6401795	-10.8060136783309	1.47259198477061E-6	8.33477916846099E-5	5.70761535180601
ENSG00000182810	203785_s_at	DEAD (Asp-Glu-Ala-Asp) box polypeptide 28	DDX28	Homo sapiens	-0.740056133333333	-0.947236381015732	-0.532875885650934	6.84862636666667	-7.00106976459866	5.45868734229975E-5	0.00100421847389044	1.85760714464493
ENSG00000182944	210012_s_at	Ewing sarcoma breakpoint region 1	EWSR1	Homo sapiens	-0.738438599999999	-1.09802592021325	-0.378851279786744	5.8413884	-4.02492796446727	0.00282259211445577	0.0184533329974733	-2.3386103854531
ENSG00000183049	235626_at	calcium/calmodulin-dependent protein kinase ID	CAMK1D	Homo sapiens	-0.770545133333334	-0.99776211704451	-0.543328149622158	5.66805976666667	-6.64668936770884	8.21135610231512E-5	0.00133737234106071	1.42078668035812
ENSG00000183087	202177_at	growth arrest-specific 6	GAS6	Homo sapiens	-0.820443966666667	-1.08159667426279	-0.559291259070544	5.21003381666667	-6.15747254088098	1.47966257178468E-4	0.00205227171771505	0.791089455300342
ENSG00000183091	205054_at	nebulin	NEB	Homo sapiens	-2.3445906	-2.61132303266242	-2.07785816733759	4.84877306666667	-17.2281753989292	2.36915563198206E-8	5.07974839916152E-6	9.98268471443037
ENSG00000183155	204478_s_at	RAB interacting factor	RABIF	Homo sapiens	-0.581199066666667	-0.744835866990589	-0.417562266342745	7.8197848	-6.96132676916216	5.710258830834E-5	0.00103654847800747	1.80940214881414
ENSG00000183161	218689_at,222713_s_at	Fanconi anemia,complementation group F	FANCF	Homo sapiens	-0.742766266666667	-0.923385816149924	-0.56214671718341	8.3973475	-8.06000865223556	3.64612044888531E-5	7.52565007903025E-4	3.07336694484283
ENSG00000183207	201459_at	RuvB-like 2 (E. coli)	RUVBL2	Homo sapiens	-0.585579166666665	-0.752125394892651	-0.41903293844068	10.8137710833333	-6.89126429934104	6.18507952597094E-5	0.00109560984397543	1.72394487709799
ENSG00000183337	223566_s_at	BCL6 corepressor	BCOR	Homo sapiens	-0.5834868	-0.773837279358369	-0.393136320641632	6.73427243333333	-6.00793398214391	1.78233307115735E-4	0.00234703903337014	0.592218456968465
ENSG00000183354	228446_at,238490_at	KIAA2026	KIAA2026	Homo sapiens	-0.700847266666666	-0.879004647897888	-0.522689885435444	6.0598879	-7.7102357019226	4.53692770858803E-5	8.74362081307898E-4	2.68594817899195
ENSG00000183395	206942_s_at	pro-melanin-concentrating hormone	PMCH	Homo sapiens	-0.703606400000002	-0.947338567613531	-0.459874232386472	5.7809161	-5.65802707453267	2.78721870938578E-4	0.00326739243001002	0.11484444590427
ENSG00000183479	207891_s_at,213334_x_at	HAUS augmin-like complex,subunit 7,three prime repair exonuclease 2	HAUS7,TREX2	Homo sapiens	-2.14052563333333	-2.33785523349881	-1.94319603316786	8.15990145	-21.260637764431	4.81101770160352E-9	1.74200260155743E-6	11.8588788996788
ENSG00000183486	204994_at	myxovirus (influenza virus) resistance 2 (mouse)	MX2	Homo sapiens	-1.18931616666667	-1.55572780792339	-0.822904525409938	4.94962375	-6.36174343397748	1.1528828022939E-4	0.00171241149729472	1.05786770266849
ENSG00000183604	231989_s_at	Nuclear pore complex-interacting protein-like 3 ,Putative NPIP-like protein LOC100132247 ,nuclear pore complex interacting protein-like 3,phosphatidylinositol 3-kinase-related kinase (C. elegans),phosphatidylinositol 3-kinase-related kinase pseudogene 1,smg-1 homolog	61E3.4,CTD-2547E10.2,NPIPL3,RP11-231C14.3,RP11-296I10.6,RP11-345J4.8,RP11-347C12.2,RP11-645C24.2,SMG1,SMG1P1	Homo sapiens	-0.721962933333333	-1.05844889871312	-0.385476967953542	6.74234326666667	-4.20529083853198	0.00214519698605772	0.014950751461148	-2.05023299555666
ENSG00000183684	226319_s_at,226320_at	Aly/REF export factor	ALYREF	Homo sapiens	-0.784533	-1.01411263455301	-0.554953365446986	10.60696375	-6.69770394781288	1.39834639296932E-4	0.00197047909885561	1.48464880876179
ENSG00000183734	207607_at,229215_at	achaete-scute complex homolog 2 (Drosophila)	ASCL2	Homo sapiens	-1.4155427	-1.58526950420213	-1.24581589579787	7.52028131666667	-16.346343900251	7.25935008244546E-5	0.00122615065108961	9.505386272081
ENSG00000183742	1559361_at,1566766_a_at,232151_at	metastasis associated in colon cancer 1	MACC1	Homo sapiens	-0.972162333333335	-1.28401855805755	-0.66594047971198	7.54869013333333	-8.86605750100229	1.56946064147029E-4	0.00214418442209866	3.91741853015483
ENSG00000183773	244084_at	3,apoptosis-inducing factor,mitochondrion-associated	AIFM3	Homo sapiens	-0.566059233333333	-0.74276851664482	-0.389349950021847	6.14054295	-6.27842346286949	1.27559033036161E-4	0.00183824199558569	0.94972657268836
ENSG00000183808	238122_at	RNA binding motif protein 12B	RBM12B	Homo sapiens	-0.786318033333332	-0.956390158057638	-0.616245908609026	6.57230691666667	-9.06177322254291	6.61376895070056E-6	2.3091176077877E-4	4.11274174827206
ENSG00000183955	220200_s_at	SET domain containing (lysine methyltransferase) 8	AC027612.1,SETD8	Homo sapiens	-0.6961871	-0.895269634199664	-0.497104565800337	6.88454345	-6.85394953398022	6.45538961914374E-5	0.00112979650264624	1.6781808913136
ENSG00000183963	207390_s_at,209427_at	smoothelin	SMTN	Homo sapiens	-0.813587800000001	-1.0006896136069	-0.626485986393105	6.66608026666667	-9.55898908690211	1.10447677357097E-5	3.27124959886201E-4	4.59322908901042
ENSG00000184012	205102_at,211689_s_at,226553_at	serine 2,transmembrane protease	TMPRSS2	Homo sapiens	-2.70185313333334	-3.2889919534968	-2.11471431316987	6.87402181666667	-15.7041656538539	0.00568228736563042	0.0314011386923216	9.13972987797955
ENSG00000184216	1555784_s_at,201587_s_at	interleukin-1 receptor-associated kinase 1	IRAK1	Homo sapiens	-1.47874566666666	-1.64123960172004	-1.3260367093149	11.2930488333333	-18.9791633655453	4.39010805531834E-8	7.63064210877862E-6	10.8540960115835
ENSG00000184254	203180_at	aldehyde dehydrogenase 1 family,member A3	ALDH1A3	Homo sapiens	-1.53153783333333	-1.75311360544593	-1.30996206122074	8.50824075	-13.5473249880787	2.03210391581405E-7	2.2002501954721E-5	7.78417142618504
ENSG00000184402	213140_s_at	synovial sarcoma translocation gene on chromosome 18-like 1	SS18L1	Homo sapiens	-0.552305666666667	-0.699726260647617	-0.404885072685718	8.80525116666667	-7.34293076626689	3.73240814377978E-5	7.60303263938052E-4	2.26431603902045
ENSG00000184428	225802_at	mitochondrial,topoisomerase (DNA) I	TOP1MT	Homo sapiens	-0.643046766666669	-0.829552778860146	-0.456540754473192	7.81661828333333	-6.75768297342686	7.21404423604881E-5	0.00122076096752079	1.55930739612634
ENSG00000184575	227117_at	exportin,tRNA	XPOT	Homo sapiens	-0.500071333333334	-0.65363650135491	-0.346506165311759	8.87013	-6.38244867414565	1.12442027582806E-4	0.00168201582984676	1.08459787396791
ENSG00000184584	224916_at,224929_at	transmembrane protein 173	TMEM173	Homo sapiens	-1.50438033333333	-1.83784161154404	-1.17091905512263	6.1079592	-8.84219987461519	1.41448861745035E-4	0.00198658532399947	3.89336126720645
ENSG00000184602	218032_at,218033_s_at	stannin	SNN	Homo sapiens	-0.557600633333334	-0.746965737805672	-0.368235528860996	8.04011168333333	-5.79224425128849	2.40735113249324E-4	0.00294456203957646	0.299966323396569
ENSG00000184669	217551_at	family 7,member 14 pseudogene,olfactory receptor,subfamily E	OR7E14P	Homo sapiens	-0.708498800000001	-0.945098839898612	-0.47189876010139	7.8427006	-5.86911199036532	2.12408224709378E-4	0.00267775413557419	0.404857243369326
ENSG00000184743	223453_s_at	atlastin GTPase 3	ATL3	Homo sapiens	-0.857527166666666	-1.2368350929833	-0.478219240350034	4.24452091666667	-4.43102357167284	0.00153144749056421	0.0115619844720517	-1.69493746126001
ENSG00000184787	209041_s_at,209042_s_at	ubiquitin-conjugating enzyme E2G 2	UBE2G2	Homo sapiens	-0.807811200000003	-1.02012671307804	-0.618639785840685	8.5090274	-8.36955660211255	2.41839118332375E-4	0.00295001924613024	3.40530191946752
ENSG00000184863	1554095_at,1554096_a_at	RNA binding motif protein 33	RBM33	Homo sapiens	-0.945069166666667	-1.18194271914007	-0.718078643310844	7.42428265	-8.16025930149665	7.56796374735573E-4	0.0068269001466206	3.1819678197235
ENSG00000184979	219211_at	ubiquitin specific peptidase 18	USP18	Homo sapiens	-0.500257333333332	-0.680334329472959	-0.320180337193705	6.0906489	-5.44481736898329	3.69027621913785E-4	0.0039988466474604	-0.184429574276638
ENSG00000184992	231810_at	BRI3 binding protein	BRI3BP	Homo sapiens	-0.533348	-0.711099206992285	-0.355596793007715	9.59221166666667	-5.88093261876887	2.09238151490338E-4	0.00265001063996624	0.420914541856993
ENSG00000185010	205756_s_at	coagulation factor VIII,procoagulant component	F8	Homo sapiens	-0.9649473	-1.22830921536819	-0.701585384631815	4.68665315	-7.18122797799044	4.46037876843798E-5	8.66019918907481E-4	2.07369629388548
ENSG00000185104	236200_at	Fas (TNFRSF6) associated factor 1	FAF1	Homo sapiens	-0.603312633333332	-0.845513910297567	-0.361111356369098	5.91371495	-4.88218331287313	7.9819632790619E-4	0.00709846848215207	-1.00503565578093
ENSG00000185163	1554085_at	DEAD (Asp-Glu-Ala-Asp) box polypeptide 51	DDX51	Homo sapiens	-0.760723666666668	-0.99883433594849	-0.522612997384846	7.01052963333333	-6.26175632259982	1.30179974041875E-4	0.00186715374625906	0.927983025611431
ENSG00000185201	201315_x_at,214022_s_at	interferon induced transmembrane protein 1,interferon induced transmembrane protein 2	IFITM1,IFITM2	Homo sapiens	-4.6088393	-4.99459747856418	-4.22308112143582	9.0178604	-37.5048779800648	1.46258172630734E-9	7.47351924166859E-7	16.3939244532194
ENSG00000185203	1568838_at	WASH and IL9R antisense RNA 1,WASH and IL9R antisense RNA 2	WASIR1,WASIR2	Homo sapiens	-0.647906066666667	-1.03382055100751	-0.261991582325826	4.8344958	-3.29055427448045	0.0090085540883153	0.0446265012937065	-3.54600149113419
ENSG00000185303	218835_at	surfactant protein A2	SFTPA2	Homo sapiens	-0.504208933333333	-0.793001476876196	-0.215416389790471	5.01824776666667	-3.42194205533571	0.00728594898092182	0.0380222640576406	-3.32695869035621
ENSG00000185344	205704_s_at	ATPase,H+ transporting,lysosomal V0 subunit a2	ATP6V0A2	Homo sapiens	-0.534832100000001	-0.773911870366294	-0.295752329633708	7.30817508333333	-4.38452677183814	0.00164056273962357	0.0121657083668681	-1.76759017103551
[truncated: 526 more rows]
