# Supplementary material for: Data on master regulators and transcription factor binding sites found by upstream analysis of multi-omics data on methotrexate resistance of colon cancer
Source: Data Brief. 2016 Dec 6;10:499–504. doi: 10.1016/j.dib.2016.11.096 (PMC5196090; doi:10.1016/j.dib.2016.11.096)
Supplement: Supplementary file 2 — Supplementary material [file mmc2.zip › Supplementary material/Supplementary Table 1C Non-changed genes in_MTXresistant Ensembl.txt]

ID	Affymetrix ID	Gene description	Gene symbol	Species	logFC	CI.025	CI.975	AveExpr	t	P.Value	adj.P.Val	B
ENSG00000002745	224022_x_at	member 16,wingless-type MMTV integration site family	WNT16	Homo sapiens	-7.28299999999571E-4	-0.219613435189363	0.218156835189364	2.77209878333333	-0.00652141941345062	0.99493493772122	0.997579460391953	-7.50138023431849
ENSG00000003400	210955_at	apoptosis-related cysteine peptidase,caspase 10	CASP10	Homo sapiens	9.33166666666985E-4	-0.191403556937688	0.193269890271022	5.46661241666667	0.00950922436426056	0.992614431827773	0.996500035369016	-7.50135378130924
ENSG00000004468	205692_s_at	CD38 molecule	CD38	Homo sapiens	6.09066666665825E-4	-0.183857619764432	0.185075753097764	4.40259013333333	0.00647135129894996	0.994973824068624	0.997579460391953	-7.50138059360096
ENSG00000004948	207887_s_at	calcitonin receptor	CALCR	Homo sapiens	-0.00118483333333286	-0.283936601090628	0.281566934423963	3.51458091666667	-0.00821296602116477	0.993621175037788	0.997024134517039	-7.50136646893191
ENSG00000006075	205114_s_at	chemokine (C-C motif) ligand 3,chemokine (C-C motif) ligand 3-like 1,chemokine (C-C motif) ligand 3-like 3	CCL3,CCL3L1,CCL3L3	Homo sapiens	-0.0018132000000004	-0.166536031617328	0.162909631617327	3.18183376666667	-0.0215744633690172	0.983244833587062	0.99245846772009	-7.50114665731883
ENSG00000007908	206211_at	selectin E	SELE	Homo sapiens	-0.00181806666666784	-0.205704562950577	0.202068429617241	2.81281036666667	-0.0174771024717588	0.98642652627275	0.993696367092817	-7.5012350262404
ENSG00000015479	200626_s_at	matrin 3	MATR3	Homo sapiens	0.0019163333333303	-0.146040910831097	0.149873577497758	11.1407825	0.0253853357225749	0.980285884106852	0.99122640917466	-7.50104782487137
ENSG00000018189	213430_at	RUN and FYVE domain containing 3	RUFY3	Homo sapiens	-0.00197863333333359	-0.146594820465968	0.1426375537993	3.42609748333333	-0.0268161548775141	0.979175004782085	0.990694576243814	-7.50100657613899
ENSG00000022277	236702_at	replication termination factor 2 domain containing 1	RTFDC1	Homo sapiens	8.85833333333252E-4	-0.197161419160396	0.198933085827063	5.59481795	0.00876660194865975	0.993191190352773	0.996837601331581	-7.50136127707743
ENSG00000026036	213829_x_at	RTEL1-TNFRSF6B readthrough (non-protein coding),regulator of telomere elongation helicase 1	RTEL1,RTEL1-TNFRSF6B	Homo sapiens	-0.00188743333333274	-0.154306329118533	0.150531462451868	6.63008825	-0.024270621680437	0.981151372443861	0.991579506254493	-7.50107839384412
ENSG00000036828	242744_s_at	calcium-sensing receptor	CASR	Homo sapiens	-0.00161743333333364	-0.180730463002357	0.17749559633569	3.16775191666667	-0.0176989417608894	0.986254256090679	0.993643416443914	-7.50123071655147
ENSG00000038945	214770_at	macrophage scavenger receptor 1	MSR1	Homo sapiens	-8.20700000000674E-4	-0.166155971746216	0.164514571746215	2.50202945	-0.00972897328636811	0.99244376443235	0.996416674079342	-7.50135144644417
ENSG00000046653	209167_at	glycoprotein M6B	GPM6B	Homo sapiens	-0.00133106666666771	-0.148774267284619	0.146112133951284	3.29488536666667	-0.0176938829105481	0.986258184552714	0.993643416443914	-7.50123081543576
ENSG00000049246	1555130_at	period circadian clock 3	PER3	Homo sapiens	0.00102479999999971	-0.169664926068236	0.171714526068235	3.19923306666667	0.01176738130421	0.9908606609237	0.995701584651563	-7.50132724588173
ENSG00000061987	212754_s_at	MON2 homolog (S. cerevisiae)	MON2	Homo sapiens	-7.82633333332505E-4	-0.187879747701117	0.186314481034452	7.13582681666667	-0.00819859328999017	0.993632337735691	0.997024134517039	-7.50136659920688
ENSG00000064763	1557796_at	fatty acyl CoA reductase 2	FAR2	Homo sapiens	-0.00197660000000033	-0.162820894367732	0.158867694367732	3.41133716666667	-0.0240858081231367	0.981294868266605	0.991667257499967	-7.50108332939439
ENSG00000066739	226684_at	autophagy related 2B	ATG2B	Homo sapiens	-0.00108426666666528	-0.24601562445098	0.243847091117649	6.81015573333333	-0.00867640483246175	0.993261242333729	0.996889610555045	-7.5013621460087
ENSG00000067900	235854_x_at	Rho-associated,coiled-coil containing protein kinase 1	ROCK1	Homo sapiens	-6.17066666667831E-4	-0.15372088267546	0.152486749342124	5.13227256666667	-0.00789940103556714	0.99386470814683	0.997145009721758	-7.50136925928305
ENSG00000071242	212912_at	90kDa,polypeptide 2,ribosomal protein S6 kinase	RPS6KA2	Homo sapiens	0.00188509999999908	-0.176446945967122	0.18021714596712	3.07611085	0.0207182510984922	0.983909677847438	0.992656992279496	-7.50116665598277
ENSG00000072134	241239_at	epsin 2	EPN2	Homo sapiens	0.00172043333333294	-0.143543893316507	0.146984759983173	3.93207361666667	0.0232127697756307	0.981972735783845	0.99187790886552	-7.50110613439602
ENSG00000072736	207416_s_at	calcineurin-dependent 3,cytoplasmic,nuclear factor of activated T-cells	NFATC3,RP11-96D1.10	Homo sapiens	-2.14633333330383E-4	-0.192827182156097	0.192397915489437	7.64899425	-0.00218404047805013	0.998303685521753	0.999272344584634	-7.50140108849166
ENSG00000074219	238322_s_at	TEA domain family member 2	TEAD2	Homo sapiens	-0.00109559999999931	-0.234686582945536	0.232495382945537	6.3030226	-0.00919272017431166	0.992860244627626	0.996659323327006	-7.50135705047634
ENSG00000075290	207612_at	member 8B,wingless-type MMTV integration site family	WNT8B	Homo sapiens	0.00127936666666617	-0.231791798123037	0.23435053145637	4.55491761666667	0.0107585706363515	0.991644136018247	0.995979630339616	-7.50133979640539
ENSG00000078399	214651_s_at	Uncharacterized protein ,homeobox A9	HOXA9,RP1-170O19.20	Homo sapiens	-0.00110400000000155	-0.149564663659467	0.147356663659464	10.5111796666667	-0.0145749061441522	0.988680303050148	0.994757099966266	-7.50128640041649
ENSG00000081870	203960_s_at	heat shock protein family B (small),member 11	HSPB11	Homo sapiens	0.00167616666666426	-0.152195485023577	0.155547818356905	8.52340441666667	0.0213504324068867	0.983418791141679	0.99245846772009	-7.50115196824964
ENSG00000082929	207241_at	chromosome 4 open reading frame 6	C4orf6	Homo sapiens	2.56166666665614E-4	-0.152575923123596	0.153088256456927	3.47411761666667	0.00328515720352515	0.997448466002903	0.998727128993841	-7.50139776241989
ENSG00000084072	229375_at	peptidylprolyl isomerase E (cyclophilin E)	PPIE	Homo sapiens	-7.04833333332822E-4	-0.185705845275836	0.18429617860917	6.53773575	-0.00746724536223072	0.994200346886057	0.99731664177795	-7.50137292696393
ENSG00000084112	1554274_a_at	slingshot protein phosphatase 1	SSH1	Homo sapiens	-1.00999999999019E-4	-0.146352508621198	0.1461505086212	6.30895426666667	-0.00135353381515771	0.998948728159518	0.999548098267359	-7.50140271113674
ENSG00000087266	211250_s_at	SH3-domain binding protein 2	SH3BP2	Homo sapiens	-0.00186223333333313	-0.279024491413069	0.275300024746403	5.61005588333333	-0.0131688574390705	0.989772246378773	0.995159851611089	-7.50130794468106
ENSG00000090376	220034_at	interleukin-1 receptor-associated kinase 3	IRAK3	Homo sapiens	4.9146666666644E-4	-0.169632144989746	0.170615078323078	3.28160013333333	0.0056621003803611	0.995602345949671	0.997883744542589	-7.50138601661627
ENSG00000091592	211822_s_at	NLR family,pyrin domain containing 1	NLRP1	Homo sapiens	-0.00141826666666667	-0.294601973827726	0.291765440494393	4.04803736666667	-0.00948126215490309	0.992636148629222	0.996500035369016	-7.50135407458647
ENSG00000099385	219072_at	B-cell CLL/lymphoma 7C	BCL7C	Homo sapiens	-9.9016666666607E-4	-0.150888396261199	0.148908062927867	7.84253855	-0.0129467239913843	0.989944758257388	0.995249487284966	-7.50131114859353
ENSG00000100092	213633_at	SH3-domain binding protein 1	SH3BP1	Homo sapiens	7.86633333332176E-4	-0.211502695514989	0.213075962181654	6.40346375	0.00726260246209237	0.994359285601888	0.997350882212457	-7.50137459178436
ENSG00000100154	215146_s_at	tetratricopeptide repeat domain 28	TTC28	Homo sapiens	-0.00191546666666609	-0.183127136517349	0.179296203184017	2.63150706666667	-0.0207174608751522	0.983910291457764	0.992656992279496	-7.50116667406615
ENSG00000100181	233469_at	transmembrane phosphatase with tensin homology pseudogene 1	TPTEP1	Homo sapiens	-2.59066666666641E-4	-0.173523912097362	0.173005778764028	4.1869284	-0.00293055025097149	0.997723883158221	0.998948016987909	-7.50139897976119
ENSG00000100554	208898_at	ATPase,H+ transporting,V1 subunit D,lysosomal 34kDa	ATP6V1D	Homo sapiens	-9.10000000002853E-4	-0.163794202950629	0.161974202950623	9.12422933333333	-0.0109499091601761	0.99149553556197	0.995921854917157	-7.50133750236376
ENSG00000100592	244062_at	dishevelled associated activator of morphogenesis 1	DAAM1	Homo sapiens	-4.21499999999408E-4	-0.190533179224132	0.189690179224133	3.59143518333333	-0.00434547116123524	0.996624940558513	0.998432802422982	-7.50139329384453
ENSG00000100665	213874_at	antitrypsin),clade A (alpha-1 antiproteinase,member 4,serpin peptidase inhibitor	SERPINA4	Homo sapiens	-0.00152343333333516	-0.160212964696657	0.157166098029987	5.47862528333333	-0.0188158250927625	0.985386947473606	0.993349047280547	-7.50120819306271
ENSG00000101115	229661_at	sal-like 4 (Drosophila)	SALL4	Homo sapiens	0.00114266666666651	-0.150286519618434	0.152571852951767	5.70678483333333	0.0147896556003693	0.988513529843597	0.994699130288004	-7.50128291768121
ENSG00000102010	206464_at	BMX non-receptor tyrosine kinase	BMX	Homo sapiens	0.00119216666666677	-0.21383521250648	0.216219545839814	3.23032595	0.0108665405271695	0.991560282632297	0.995968593553926	-7.50133850687816
ENSG00000102145	1555590_a_at	GATA binding protein 1 (globin transcription factor 1)	GATA1	Homo sapiens	7.09533333334456E-4	-0.151786538623916	0.153205605290585	5.3088813	0.0091193154113244	0.992917254509416	0.996670758153126	-7.50135779286602
ENSG00000105229	212879_x_at	4,protein inhibitor of activated STAT	PIAS4	Homo sapiens	0.00196156666666791	-0.15446337404281	0.158386507376146	6.89371561666667	0.024577922181117	0.980912774980619	0.991466658755575	-7.50107010370438
ENSG00000105270	235243_at	CAP-GLY domain containing linker protein 3	CLIP3	Homo sapiens	-0.00170993333333325	-0.174694953075198	0.171275086408531	3.8507386	-0.0193739767426035	0.984953525867268	0.993207664016663	-7.50119642086688
ENSG00000105694	217327_at		AC104537.2	Homo sapiens	-0.00185920000000062	-0.178822835536386	0.175104435536385	3.4334696	-0.0205916036309552	0.984008020052634	0.99268322859671	-7.50116954536586
ENSG00000106128	211545_at	growth hormone releasing hormone receptor	GHRHR	Homo sapiens	0.00111299999999925	-0.173314983602591	0.175540983602589	4.12595283333333	0.0125062496838909	0.990286838255364	0.995411336882017	-7.50131734053007
ENSG00000108107	200003_s_at	ribosomal protein L28	RPL28	Homo sapiens	-4.10166666668488E-4	-0.147543116679542	0.146722783346205	13.6144870833333	-0.00546384677435436	0.995756324319594	0.997983191248397	-7.50138723485285
ENSG00000109667	236101_at	member 9,solute carrier family 2 (facilitated glucose transporter)	SLC2A9	Homo sapiens	-2.74466666667195E-4	-0.15988560660938	0.159336673276045	3.6189165	-0.00337034609124113	0.99738230130228	0.998727128993841	-7.50139744928004
ENSG00000109670	239494_at	E3 ubiquitin protein ligase,F-box and WD repeat domain containing 7	FBXW7	Homo sapiens	2.20833333331782E-4	-0.233856152500495	0.234297819167158	3.45461315	0.00184907276712581	0.998563850020097	0.999386390258994	-7.50140183462797
ENSG00000110427	214772_at	KIAA1549-like	KIAA1549L	Homo sapiens	-0.00163776666666715	-0.195681819371163	0.192406286037829	2.91175181666667	-0.0165424481555031	0.987152343814438	0.994171091713872	-7.50125258690631
ENSG00000110514	210252_s_at	MAP-kinase activating death domain	MADD	Homo sapiens	0.00117943333333681	-0.150141644740229	0.152500511406902	7.63901135	0.0152764366004738	0.98813550067294	0.994556689725949	-7.50127483463651
ENSG00000111305	221252_s_at	germ cell associated 1	GSG1	Homo sapiens	-0.00144336666666645	-0.205294660355167	0.202407927021835	3.38267051666667	-0.0138775017414149	0.989221907288176	0.9950133682605	-7.50129735937276
ENSG00000111371	242367_at	member 1,solute carrier family 38	SLC38A1	Homo sapiens	7.78000000005719E-5	-0.183867941664141	0.184023541664142	4.69159716666667	8.28968350225542E-4	0.999356151093003	0.999689021044423	-7.50140334344568
ENSG00000112115	208402_at,216876_s_at	interleukin 17A	IL17A	Homo sapiens	0.00161109999999942	-0.197269381300968	0.200491581300967	3.47431558333333	0.0158773649120085	0.991759144401771	0.996058546633238	-7.50134154410132
ENSG00000112312	218350_s_at	DNA replication inhibitor,geminin	GMNN	Homo sapiens	-0.00184699999999971	-0.161063999261925	0.157369999261926	10.9010848333333	-0.0227366015954717	0.98234246132293	0.992013115009257	-7.50111821782332
ENSG00000113211	239443_at	protocadherin beta 6	PCDHB6	Homo sapiens	-8.7199999999843E-5	-0.186427578494846	0.186253178494846	2.58202773333333	-9.17186392085772E-4	0.999287633310609	0.999679865179446	-7.50140325836811
ENSG00000113569	1559007_s_at	nucleoporin 155kDa	CTD-2124B8.2,NUP155	Homo sapiens	-0.00104669999999984	-0.343352872281425	0.341259472281426	4.27692351666667	-0.00599315603614399	0.995345224145094	0.997751868197976	-7.50138388555347
ENSG00000114023	224345_x_at	family with sequence similarity 162,member A	FAM162A	Homo sapiens	9.66166666664492E-4	-0.157290234233017	0.159222567566346	11.3629080833333	0.011965720558285	0.990706625408317	0.995623283598929	-7.50132464613188
ENSG00000115286	242168_at	20kDa (NADH-coenzyme Q reductase),NADH dehydrogenase (ubiquinone) Fe-S protein 7	NDUFS7	Homo sapiens	3.25933333333417E-4	-0.151966114731153	0.152617981397819	4.6538564	0.00419468779107946	0.996742050867586	0.998473971143044	-7.50139400504747
ENSG00000115306	200671_s_at	beta,non-erythrocytic 1,spectrin	SPTBN1	Homo sapiens	-7.97900000001128E-4	-0.163450764619669	0.161854964619667	7.13377711666667	-0.009614680115985	0.992532529858626	0.99646919829634	-7.50135266748276
ENSG00000116001	201449_at	TIA1 cytotoxic granule-associated RNA binding protein	TIA1	Homo sapiens	-0.00183739999999943	-0.230889323173927	0.227214523173929	6.7267274	-0.0157223644983685	0.987789200336556	0.994427813080487	-7.50126720026573
ENSG00000116132	226695_at	paired related homeobox 1	PRRX1	Homo sapiens	-3.79666666666889E-4	-0.30274858175782	0.301989248424486	3.82218693333333	-0.00246101022842625	0.998088567344877	0.999215063352019	-7.50140037793691
ENSG00000116183	228237_at	pappalysin 2	PAPPA2	Homo sapiens	-0.00122450000000018	-0.152349604538985	0.149900604538985	2.92576488333333	-0.0158807228381473	0.987666222474577	0.994361560930277	-7.50126443629324
ENSG00000116473	202362_at	RAP1A,member of RAS oncogene family	RAP1A	Homo sapiens	-0.00176316666666665	-0.153609563866191	0.150083230532858	10.10924525	-0.022758150533314	0.982325729338428	0.992013115009257	-7.50111767639889
ENSG00000116791	202950_at	crystallin,zeta (quinone reductase)	CRYZ	Homo sapiens	-2.61333333334335E-4	-0.158209456671548	0.157686790004879	10.669883	-0.00324286170971666	0.997481316171659	0.998741730976183	-7.50139791491292
ENSG00000117148	214957_at	actin-like 8	ACTL8	Homo sapiens	-0.00114613333333402	-0.188441370729964	0.186149104063296	5.17913306666667	-0.0119937916523656	0.990684824686085	0.995622385392746	-7.50132427467743
ENSG00000118058	237350_at	Drosophila),myeloid/lymphoid or mixed-lineage leukemia (trithorax homolog,tetratricopeptide repeat domain 36	MLL,TTC36	Homo sapiens	0.00100800000000056	-0.307787967862627	0.309803967862628	4.9378246	0.00639789343783263	0.995030876530032	0.997579460391953	-7.50138111571383
ENSG00000118160	215267_s_at	member 2,solute carrier family 8 (sodium/calcium exchanger)	SLC8A2	Homo sapiens	-0.00141890000000089	-0.154358860101675	0.151521060101673	4.27347908333333	-0.0181835597172696	0.985877926709105	0.993508601815813	-7.50122111277413
ENSG00000119147	223623_at	chromosome 2 open reading frame 40	C2orf40	Homo sapiens	0.00123906666666684	-0.187242682120698	0.189720815454031	3.28323856666667	0.0128846748119408	0.98999294659881	0.995258461660082	-7.50131203381335
ENSG00000120265	205202_at	protein-L-isoaspartate (D-aspartate) O-methyltransferase	PCMT1	Homo sapiens	0.00169799999999753	-0.145689359798325	0.14908535979832	9.44684933333333	0.0225800831923313	0.982463992573163	0.992025906662069	-7.50112213501127
ENSG00000120440	223998_at	member 2,tubulin tyrosine ligase-like family	TTLL2	Homo sapiens	0.00106556666666568	-0.192191349414483	0.194322482747814	3.40215941666667	0.01080671435797	0.991606745820983	0.995978668646317	-7.50133922299653
ENSG00000121481	205215_at	ring finger protein 2	RNF2	Homo sapiens	1.22899999998261E-4	-0.152983878058996	0.153229678058992	5.20731101666667	0.00157327831432616	0.998778055653912	0.999472705179231	-7.50140235592464
ENSG00000123892	219412_at	RAB38,member RAS oncogene family	RAB38	Homo sapiens	-0.00157820000000042	-0.153352276267904	0.150195876267903	3.44113396666667	-0.020380391938225	0.984172027308104	0.99270557315876	-7.50117432462247
ENSG00000124429	219756_s_at	1B,premature ovarian failure	POF1B	Homo sapiens	-7.19166666666382E-4	-0.167504091302815	0.166065757969482	9.22021375	-0.00845124802869821	0.99343611160424	0.996937015251763	-7.50136427588549
ENSG00000124596	238860_at	O-acyl-ADP-ribose deacylase 1	OARD1	Homo sapiens	1.87233333331704E-4	-0.162865794925824	0.163240261592487	7.14235728333333	0.00225062112586013	0.998251973335171	0.999271096552808	-7.50140092541821
ENSG00000124818	1568914_at	opsin 5	OPN5	Homo sapiens	-8.06266666666833E-4	-0.208039861445292	0.206427328111958	3.35977153333333	-0.00762547033115091	0.994077459477374	0.997232855618609	-7.50137160805523
ENSG00000125520	219541_at	CCCH-type with G patch domain,Lck interacting transmembrane adaptor 1,SLC2A4 regulator,zinc finger	LIME1,SLC2A4RG,ZGPAT	Homo sapiens	-0.00169750000000413	-0.220502395834739	0.217107395834731	7.88255125	-0.0152055046623717	0.988190585502702	0.994562308460819	-7.50127602875805
ENSG00000125741	229624_at	optic atrophy 3 (autosomal recessive,with chorea and spastic paraplegia)	OPA3	Homo sapiens	-4.84600000000945E-4	-0.153981189598089	0.153011989598087	6.97489156666667	-0.00618775016042308	0.995194088513162	0.997639148337161	-7.50138257642406
ENSG00000125813	1553492_a_at	paired box 1	PAX1	Homo sapiens	-0.00130546666666742	-0.247455783227395	0.24484484989406	3.69642393333333	-0.0103947363766825	0.9919267038663	0.996153638372058	-7.50134404701878
ENSG00000126464	226716_at	proline rich 12	PRR12	Homo sapiens	-9.47066666666885E-4	-0.161910366619762	0.160016233286428	5.8108591	-0.0115319240980174	0.991043523739865	0.995801581008641	-7.50133027574886
ENSG00000126890	211674_x_at	cancer/testis antigen 1A,cancer/testis antigen 1B,cancer/testis antigen 2	CTAG1A,CTAG1B,CTAG2	Homo sapiens	-2.38499999999142E-4	-0.192493925795789	0.192016925795791	3.16162735	-0.00243140815597911	0.998111558815207	0.999215063352019	-7.5014004579241
ENSG00000128052	203934_at	kinase insert domain receptor (a type III receptor tyrosine kinase)	KDR	Homo sapiens	-0.00191780000000019	-0.164481779216115	0.160646179216115	3.28829743333333	-0.0231220898238118	0.982043144791922	0.991894054191575	-7.50110845482834
ENSG00000128564	205586_x_at	VGF nerve growth factor inducible	VGF	Homo sapiens	-0.00185346666666675	-0.24448137488803	0.240774441554697	6.00936183333333	-0.0149724239880022	0.988371593414966	0.99467181674996	-7.50127991348048
ENSG00000129197	1558719_s_at	RPA interacting protein	RPAIN	Homo sapiens	7.71966666667012E-4	-0.215016482738867	0.216560416072201	4.32122735	0.00701162118779272	0.994554214008266	0.997363431538342	-7.50137657042271
ENSG00000129221	235731_at	aryl hydrocarbon receptor interacting protein-like 1	AIPL1	Homo sapiens	0.00137803333333419	-0.24226331705236	0.245019383719028	4.83826825	0.0110855390456303	0.99139020066884	0.995889233879048	-7.50133585174575
ENSG00000131236	213798_s_at	CAP,adenylate cyclase-associated protein 1 (yeast)	CAP1	Homo sapiens	7.1966666666512E-4	-0.145167118858172	0.146606452191503	10.5675178333333	0.0096685984440824	0.992490654347521	0.996445453862623	-7.50135209325005
ENSG00000131828	200980_s_at	pyruvate dehydrogenase (lipoamide) alpha 1	PDHA1	Homo sapiens	1.55166666665707E-4	-0.173710208773145	0.174020542106476	10.2776514166667	0.00174917563371437	0.998641438691541	0.999392574970698	-7.50140203315471
ENSG00000132388	209141_at	ubiquitin-conjugating enzyme E2G 1	UBE2G1	Homo sapiens	3.02500000000094E-4	-0.150977840724465	0.151582840724465	9.70501958333333	0.00391914178989994	0.996956061928484	0.998526675446332	-7.50139523984066
ENSG00000132693	37020_at	C-reactive protein,pentraxin-related	CRP	Homo sapiens	0.00191136666666658	-0.170426379926778	0.174249113260111	2.91388758333333	0.0217376048020079	0.983118156661332	0.992374877050832	-7.50114275496943
ENSG00000133048	209395_at	chitinase 3-like 1 (cartilage glycoprotein-39)	CHI3L1	Homo sapiens	0.00131216666666623	-0.149828046716611	0.152452380049943	2.95749231666667	0.0170159837068507	0.986784612239988	0.993947213098899	-7.50124381051428
ENSG00000133169	218332_at	X-linked 1,brain expressed	BEX1	Homo sapiens	-1.22700000001252E-4	-0.180478519216799	0.180233119216796	3.53527128333333	-0.00133340627405229	0.998964360944563	0.999548098267359	-7.50140274100594
ENSG00000133328	221122_at	HRAS-like suppressor 2	HRASLS2	Homo sapiens	3.01700000000515E-4	-0.161138497753132	0.161741897753133	5.50404781666667	0.0036627874740402	0.997155167422031	0.998671211510836	-7.50139631332246
ENSG00000133488	239327_at	SEC14-like 4 (S. cerevisiae)	SEC14L4	Homo sapiens	-0.00165090000000045	-0.161226675611893	0.157924875611892	3.81491531666667	-0.020276915651331	0.984252377604991	0.992738023642765	-7.50117664808155
ENSG00000134013	202997_s_at	lysyl oxidase-like 2	LOXL2	Homo sapiens	-0.00158483333333415	-0.167789128336544	0.164619461669876	4.66000278333333	-0.018689145516808	0.985485318696229	0.993349047280547	-7.50121081700272
ENSG00000134160	237070_at	member 1,subfamily M,transient receptor potential cation channel	TRPM1	Homo sapiens	-0.00166423333333432	-0.172897258237081	0.169568791570412	2.52657415	-0.0190491139021801	0.985205791048269	0.993340965436104	-7.50120331452887
ENSG00000134198	214606_at	tetraspanin 2	TSPAN2	Homo sapiens	4.55599999999112E-4	-0.180911341043381	0.181822541043379	2.50076186666667	0.00492349700677329	0.996176000713872	0.998184236030989	-7.50139033479226
ENSG00000134207	244227_at	synaptotagmin VI	SYT6	Homo sapiens	0.00165879999999907	-0.220025402456007	0.223343002456005	3.535617	0.0146658544972253	0.988609673005228	0.994731422975813	-7.50128493166453
ENSG00000134504	226246_at	potassium channel tetramerisation domain containing 1	KCTD1	Homo sapiens	0.0012242666666662	-0.212445929296874	0.214894462630206	7.2867489	0.0112300106400805	0.991277999189585	0.995886307112758	-7.50133407117512
ENSG00000134905	231023_at	cysteinyl-tRNA synthetase 2,mitochondrial (putative)	CARS2	Homo sapiens	0.00164959999999947	-0.173741993176911	0.17704119317691	4.18330186666667	0.0184339313551653	0.985683502404633	0.993423758852206	-7.50121604948229
ENSG00000135426	222920_s_at	positive selection associated 1,thymocyte expressed	TESPA1	Homo sapiens	-4.28866666666305E-4	-0.168162132561663	0.167304399228331	3.82515006666667	-0.00501130897529835	0.996107799226695	0.998152482867869	-7.5013898529699
ENSG00000135837	213165_at	centrosomal protein 350kDa	CEP350	Homo sapiens	-9.93033333332782E-4	-0.215493875665701	0.213507808999035	7.89187038333333	-0.00907366865144619	0.992952706131975	0.996670758153126	-7.50135825151983
ENSG00000135898	237559_at	G protein-coupled receptor 55	GPR55	Homo sapiens	1.28133333333835E-4	-0.194740787094243	0.194997053760911	3.6234467	0.00128874690742035	0.998999047263591	0.999548098267359	-7.5014028056823
ENSG00000135968	231383_at	GRIP and coiled-coil domain containing 2	GCC2	Homo sapiens	-5.04266666667696E-4	-0.17170700957826	0.170698476244924	2.54510646666667	-0.00577294784221491	0.995516253719786	0.997834039233873	-7.50138531655312
ENSG00000136490	218600_at	LIM domain containing 2	LIMD2	Homo sapiens	0.00176189999999909	-0.182895832658898	0.186419632658896	4.48144548333333	0.0187008715781119	0.98547621297927	0.993349047280547	-7.5012105748628
ENSG00000136770	218409_s_at	DnaJ (Hsp40) homolog,member 1,subfamily C	DNAJC1	Homo sapiens	-1.36966666666183E-4	-0.155148178255456	0.154874244922123	7.61032691666667	-0.00173180849950621	0.998654927497271	0.999392574970698	-7.50140206654384
ENSG00000136874	218666_s_at	syntaxin 17	STX17	Homo sapiens	-0.00121646666666653	-0.185513831268041	0.183080897934708	6.22159623333333	-0.0129368689574962	0.989952411824519	0.995249487284966	-7.50131128947368
ENSG00000137074	243132_at	1 pseudogene 4,aprataxin,transcription elongation factor A (SII)	APTX,TCEA1P4	Homo sapiens	6.81499999999335E-4	-0.198019070085492	0.19938207008549	3.68846811666667	0.00672225275895309	0.994778956850198	0.997497330920746	-7.50137876533408
ENSG00000137094	207453_s_at	DnaJ (Hsp40) homolog,member 5,subfamily B	DNAJB5	Homo sapiens	9.02399999999748E-4	-0.206514593693937	0.208319393693937	3.7561579	0.00852712918141263	0.993377178047793	0.99692877678172	-7.50136356434157
ENSG00000137413	1556978_a_at	43kDa,TAF8 RNA polymerase II,TATA box binding protein (TBP)-associated factor	TAF8	Homo sapiens	-1.02300000000888E-4	-0.174938501818803	0.174733901818801	4.49776241666667	-0.00114681235084246	0.999109285906032	0.999621208976015	-7.50140299660685
ENSG00000137766	1569969_a_at	unc-13 homolog C (C. elegans)	UNC13C	Homo sapiens	-0.00193349999999981	-0.165606200587208	0.161739200587208	2.56178821666667	-0.0231534663417413	0.982018782282448	0.991894054191575	-7.50110765295416
ENSG00000137809	1554819_a_at	alpha 11,integrin	ITGA11	Homo sapiens	-0.00111606666666564	-0.183550788528137	0.181318655194806	5.3017437	-0.0119903187764406	0.990687521808998	0.995622385392746	-7.5013243206799
ENSG00000138347	235367_at	myopalladin	MYPN	Homo sapiens	0.00119743333333222	-0.142783658751841	0.145178525418506	4.27757725	0.0163002389635338	0.98734043645955	0.994287262877828	-7.50125698021409
ENSG00000138674	200945_s_at	SEC31 homolog A (S. cerevisiae)	SEC31A	Homo sapiens	0.00118333333333354	-0.145430565521097	0.147797232187764	9.76155866666667	0.0158190371660618	0.987714126270846	0.994378779877108	-7.50126551624279
ENSG00000138688	212779_at	KIAA1109	KIAA1109	Homo sapiens	-8.02800000000659E-4	-0.246202268698943	0.244596668698942	7.96246673333333	-0.00641182760147038	0.99502005429141	0.997579460391953	-7.50138101713273
ENSG00000138760	201646_at	member 2,scavenger receptor class B	SCARB2	Homo sapiens	0.00127783333333298	-0.196612677523354	0.19916834419002	9.16438625	0.012656025297702	0.990170519674226	0.995358947659282	-7.50131525911558
ENSG00000139168	225394_s_at	zinc finger CCHC-type and RNA binding motif 1	ZCRB1	Homo sapiens	-1.76000000001508E-4	-0.166206139684945	0.165854139684942	9.390972	-0.00207765687565273	0.998386312080996	0.999318460988365	-7.50140133889037
ENSG00000139438	226487_at	family with sequence similarity 222,member A	FAM222A	Homo sapiens	-0.00124333333333304	-0.227346554584516	0.22485988791785	5.2595605	-0.010777770173401	0.991629224944121	0.995979630339616	-7.50133956803898
ENSG00000140022	227461_at	stonin 2	STON2	Homo sapiens	-0.00156623333333439	-0.19785940142806	0.194726934761391	5.23455808333333	-0.01563865393033	0.987854208396344	0.994428036590708	-7.50126865015185
ENSG00000140937	236179_at	OB-cadherin (osteoblast),cadherin 11,type 2	CDH11	Homo sapiens	0.00108043333333319	-0.185313657285169	0.187474523951835	2.62907345	0.0113609311003522	0.991176322149142	0.995822351441636	-7.50133243770625
ENSG00000141179	218676_s_at	phosphatidylcholine transfer protein	PCTP	Homo sapiens	-6.2946666666619E-4	-0.175321413060561	0.174062479727229	7.8437214	-0.00706232898311406	0.994514831000272	0.997363431538342	-7.50137617627101
ENSG00000141738	210761_s_at	growth factor receptor-bound protein 7	GRB7	Homo sapiens	-5.33666666679977E-5	-0.184398947252113	0.184292213918777	7.28837298333333	-5.67394912924145E-4	0.999559311740839	0.999832199080109	-7.50140354517408
ENSG00000142623	220962_s_at	peptidyl arginine deiminase,type I	PADI1	Homo sapiens	0.00136103333333271	-0.156916966805712	0.159639033472377	7.00563198333333	0.0168537403350256	0.986910604549365	0.994034626723284	-7.50124684538463
ENSG00000142676	200010_at	ribosomal protein L11	RPL11	Homo sapiens	-0.00138233333333382	-0.145153318600636	0.142388651933969	13.0793228333333	-0.0188447171237385	0.985364511814272	0.993349047280547	-7.50120759213397
ENSG00000143473	207635_s_at	member 1,potassium voltage-gated channel,subfamily H (eag-related)	KCNH1	Homo sapiens	0.0017623333333332	-0.166329962254078	0.169854628920745	3.4562027	0.0205488886329789	0.98404118846337	0.99268322859671	-7.50117051588697
ENSG00000144331	1555800_at	zinc finger protein 385B	ZNF385B	Homo sapiens	-4.66666666687487E-6	-0.163056988045908	0.163047654712574	3.04113343333333	-5.60954822204255E-5	0.999956431365001	0.999993010899007	-7.50140372124193
ENSG00000144724	1569323_at	G,protein tyrosine phosphatase,receptor type	PTPRG	Homo sapiens	-4.2509999999929E-4	-0.144221712466677	0.143371512466678	2.60367968333333	-0.00579416076313802	0.995499778223939	0.997834039233873	-7.50138518103458
ENSG00000144741	225862_at	member 26,solute carrier family 25 (S-adenosylmethionine carrier)	SLC25A26	Homo sapiens	9.39066666666655E-4	-0.1587436566068	0.160621789940134	7.75593693333333	0.011526211527572	0.991047960292715	0.995801581008641	-7.50133034849743
ENSG00000146001	234724_x_at	protocadherin beta 18 pseudogene	PCDHB18	Homo sapiens	-5.78866666667288E-4	-0.178755996743866	0.177598263410532	5.65677823333333	-0.00636758386459062	0.995054417052024	0.997579460391953	-7.50138132940666
ENSG00000146005	223536_at	pleckstrin and Sec7 domain containing 2	PSD2	Homo sapiens	8.59966666666878E-4	-0.210683094751339	0.212403028084673	4.77634605	0.00796766239116448	0.993811692283926	0.997112604610116	-7.50136866108704
ENSG00000146373	226885_at	ring finger protein 217	RNF217	Homo sapiens	-0.00102166666666692	-0.15919459320781	0.157151259874476	2.92545206666667	-0.0126597510374279	0.990167626197224	0.995358947659282	-7.50131520702355
ENSG00000146648	211550_at	epidermal growth factor receptor	EGFR	Homo sapiens	-0.00152706666666802	-0.172118633456734	0.169064500123398	4.70549683333333	-0.0175448043826469	0.986373952005761	0.99368002185092	-7.50123371675306
ENSG00000147526	242290_at	acidic coiled-coil containing protein 1,transforming	TACC1	Homo sapiens	-7.65999999998712E-5	-0.227167585891514	0.227014385891514	2.83574843333333	-6.61114929886462E-4	0.999486520631879	0.999779094303738	-7.50140348158449
ENSG00000147655	1554012_at	R-spondin 2	RSPO2	Homo sapiens	0.00181540000000036	-0.194309906003514	0.197940706003515	2.91704366666667	0.0181420678954655	0.985910146981615	0.993508601815813	-7.50122194517998
ENSG00000149050	243457_s_at	zinc finger protein 214	ZNF214	Homo sapiens	8.18833333333657E-4	-0.158668136294151	0.160305802960818	4.12082938333333	0.0100627897465442	0.992184507573978	0.996321039369807	-7.50134779753857
ENSG00000149212	242899_at	sestrin 3	SESN3	Homo sapiens	-0.00139166666666712	-0.159855256353422	0.157071923020088	2.92993313333333	-0.0172128913054685	0.986631701469195	0.99386286655723	-7.50124008817174
ENSG00000150337	214511_x_at	Fc fragment of IgG,high affinity Ia,high affinity Ib,high affinity Ic,pseudogene,receptor (CD64)	FCGR1A,FCGR1B,FCGR1C	Homo sapiens	-1.5210000000021E-4	-0.197347817320508	0.197043617320507	4.25097488333333	-0.00151174947458127	0.998825844244408	0.999483681774441	-7.50140246076118
ENSG00000150477	230890_at	KIAA1328	KIAA1328	Homo sapiens	-3.48133333333944E-4	-0.165233807909508	0.16453754124284	3.5321074	-0.00413819330821967	0.996785928979293	0.998473971143044	-7.50139426504871
ENSG00000150672	228973_at	discs,large homolog 2 (Drosophila)	DLG2	Homo sapiens	3.35366666665671E-4	-0.157565501479657	0.158236234812989	3.48357088333333	0.00416278007838977	0.996766832935346	0.998473971143044	-7.50139415232774
ENSG00000150779	218357_s_at	translocase of inner mitochondrial membrane 8 homolog B (yeast)	TIMM8B	Homo sapiens	3.13166666666476E-4	-0.152830638906875	0.153456972240208	11.5984870833333	0.00400796744945717	0.996887072788738	0.998494159868179	-7.50139485094996
ENSG00000151012	207528_s_at	member 11,solute carrier family 7 (anionic amino acid transporter light chain,xc- system)	SLC7A11	Homo sapiens	0.00166983333333359	-0.462680191547206	0.466019858213874	6.64726475	0.00704815983235982	0.994525835692832	0.997363431538342	-7.50137628669375
ENSG00000152527	242436_at	family H (with MyTH4 domain) member 2,pleckstrin homology domain containing	PLEKHH2	Homo sapiens	8.36033333332153E-4	-0.165827655316366	0.167499721983031	3.24505678333333	0.00983174701389255	0.992363945637972	0.996373128780757	-7.50135033615154
ENSG00000152683	243643_x_at	member 6,solute carrier family 30 (zinc transporter)	SLC30A6	Homo sapiens	-0.00157806666666716	-0.244424470302494	0.24126833696916	7.37566396666667	-0.0127362554502104	0.990108211517071	0.995344273727417	-7.50131413397509
ENSG00000153093	240189_at	acyl-CoA oxidase-like	ACOXL	Homo sapiens	-8.9719999999982E-4	-0.207563863135176	0.205769463135176	3.8015835	-0.00850877282408534	0.993391434619934	0.99692877678172	-7.50136373705386
ENSG00000154898	1561271_at	coiled-coil domain containing 144A,coiled-coil domain containing 144C,pseudogene	CCDC144A,CCDC144CP	Homo sapiens	-6.22000000000789E-4	-0.20554716337056	0.204303163370558	2.82699803333333	-0.00594898927166405	0.995379527221922	0.997751868197976	-7.5013841768607
ENSG00000155366	200885_at	ras homolog family member C	RHOC	Homo sapiens	0.00182299999999991	-0.153722464582692	0.157368464582691	10.1346918333333	0.0229708680571451	0.982160562229147	0.991958545531799	-7.50111230428046
ENSG00000156515	200697_at	hexokinase 1	HK1	Homo sapiens	-3.84999999997859E-4	-0.178860115197384	0.178090115197389	9.67719283333333	-0.00422796272303387	0.996716206912506	0.998473971143044	-7.50139385025846
ENSG00000156860	242217_s_at	fibrosin	FBRS	Homo sapiens	-3.25666666638469E-5	-0.1789699789505	0.178904845617172	5.90741028333333	-3.56714076407971E-4	0.999722944800136	0.999886492950727	-7.50140365270248
ENSG00000157152	229039_at	synapsin II	SYN2	Homo sapiens	-0.00196610000000064	-0.189918550755282	0.18598635075528	4.70537338333333	-0.0205024471589508	0.984077250538094	0.99268322859671	-7.50117156879027
ENSG00000158482	1554413_s_at	sorting nexin 29 pseudogene 1,sorting nexin 29 pseudogene 2	SNX29P1,SNX29P2	Homo sapiens	-3.94866666666882E-4	-0.290766392763185	0.289976659429852	3.27130426666667	-0.0026652904152359	0.997929906145408	0.999117700393704	-7.50139979956791
ENSG00000158813	211127_x_at	ectodysplasin A	EDA	Homo sapiens	-0.00122683333333384	-0.211865957980632	0.209412291313964	3.10846128333333	-0.0114154915540682	0.991133948795226	0.995816098633085	-7.50133175137718
ENSG00000160753	206949_s_at	RUN and SH3 domain containing 1	RUSC1	Homo sapiens	6.50666666663469E-4	-0.164166624643199	0.165467957976526	8.78602733333333	0.0077375572821637	0.993990405838778	0.997171029310341	-7.5013706570036
ENSG00000161328	232554_at	leucine rich repeat containing 56	LRRC56	Homo sapiens	-1.96733333334365E-4	-0.189159219680902	0.188765753014233	6.86879376666667	-0.00204056506318738	0.998415120744011	0.999322517695451	-7.50140142325543
ENSG00000161558	219589_s_at	transmembrane protein 143	TMEM143	Homo sapiens	-2.97333333350025E-5	-0.178142493379005	0.178083026712335	4.62047316666667	-3.27187465187708E-4	0.999745877735436	0.999886492950727	-7.50140366385524
ENSG00000162543	232109_at	UBX domain protein 10	UBXN10	Homo sapiens	-0.00186543333333322	-0.156086550249565	0.152355683582899	4.58626811666667	-0.0237074028641586	0.981588677777613	0.991719801147057	-7.50109331723336
ENSG00000162688	203566_s_at	4-alpha-glucanotransferase,6-glucosidase,amylo-alpha-1	AGL	Homo sapiens	-0.00130766666667093	-0.16963828985588	0.167022956522539	9.6579725	-0.015225866345054	0.988174772875373	0.994562308460819	-7.50127568654284
ENSG00000162729	225025_at	immunoglobulin superfamily,member 8	IGSF8	Homo sapiens	0.00189883333333452	-0.239811784635066	0.243609451301735	5.80942455	0.015397109888099	0.988041787503756	0.994498982543591	-7.50127279036262
ENSG00000162998	244419_at	frizzled-related protein	FRZB	Homo sapiens	-5.63433333332863E-4	-0.196508313222561	0.195381446555895	3.01942318333333	-0.0056358147334396	0.995622761310544	0.997885913634104	-7.50138618063388
ENSG00000162999	1555598_a_at	dual specificity phosphatase 19	DUSP19	Homo sapiens	-7.90333333338111E-5	-0.29675462596019	0.296596559293523	4.21528005	-5.22127504796956E-4	0.999594470345074	0.999832199080109	-7.50140357241343
ENSG00000163113	229488_at	OTU domain containing 7B	OTUD7B	Homo sapiens	-0.00152230000000131	-0.218035210572	0.214990610571997	5.67713811666667	-0.0137804861880314	0.989297250030745	0.9950133682605	-7.50129884130369
ENSG00000163295	207140_at	alkaline phosphatase,intestinal	ALPI	Homo sapiens	-0.00129103333333269	-0.167774524983987	0.165192458317322	4.60456528333333	-0.0151989774546684	0.988195654451467	0.994562308460819	-7.50127613836275
ENSG00000163374	217836_s_at	YY1 associated protein 1	YY1AP1	Homo sapiens	3.06333333330855E-4	-0.141617868689401	0.142230535356063	9.6089345	0.00423044337777155	0.996714280239167	0.998473971143044	-7.50139383866992
ENSG00000163735	214974_x_at	chemokine (C-X-C motif) ligand 5	CXCL5	Homo sapiens	0.0017311999999996	-0.156585863821497	0.160048263821496	2.62978086666667	0.021432242160963	0.983355266668637	0.99245846772009	-7.50115003527342
ENSG00000164037	1555142_at	cation proton antiporter 1),member 1,solute carrier family 9,subfamily B (NHA1	SLC9B1	Homo sapiens	0.00103313333333466	-0.166183408193399	0.168249674860068	3.24310183333333	0.0121094725801395	0.990594984035337	0.995565985664719	-7.50132273473034
ENSG00000164116	239580_at	alpha 3,guanylate cyclase 1,soluble	GUCY1A3,RP11-588K22.2	Homo sapiens	0.00174029999999936	-0.161820892138408	0.165301492138407	3.11910878333333	0.0208541236322577	0.983804172663694	0.992656992279496	-7.50116353643816
ENSG00000164128	205440_s_at	neuropeptide Y receptor Y1	NPY1R	Homo sapiens	-7.69066666666873E-4	-0.209121706701105	0.207583573367771	2.72445153333333	-0.00723457580440641	0.994381052910611	0.997354418621361	-7.50137481618666
ENSG00000164294	241120_s_at	glutathione peroxidase 8 (putative)	GPX8	Homo sapiens	0.00146409999999975	-0.161441573395672	0.164369773395672	2.70889608333333	0.017614998974252	0.986319442107802	0.993643416443914	-7.5012323537069
ENSG00000164347	225392_at	G elongation factor,mitochondrial 2	GFM2	Homo sapiens	6.48666666663189E-4	-0.17873503088242	0.180032364215746	9.182007	0.00708739602317332	0.994495362294515	0.997363431538342	-7.50137598037585
ENSG00000164989	1558160_at	coiled-coil domain containing 171	CCDC171	Homo sapiens	-1.13233333333795E-4	-0.158756910612015	0.158530443945348	3.08224245	-0.00139894169746077	0.998913460482031	0.999535027760382	-7.50140264210805
ENSG00000165181	1553920_at	chromosome 9 open reading frame 84	C9orf84	Homo sapiens	-0.00122243333333305	-0.168079357147046	0.16563449048038	2.61995658333333	-0.0143591602438323	0.988847850671851	0.994819993844088	-7.501289848019
ENSG00000165192	1553074_at	ankyrin repeat and SOCS box containing 11	ASB11	Homo sapiens	0.00175966666666705	-0.217930794974072	0.221450128307406	3.59851423333333	0.0156988303711748	0.987807476489538	0.994427901844295	-7.50126760866428
ENSG00000165716	229002_at	family with sequence similarity 69,member B	FAM69B	Homo sapiens	0.00150336666666639	-0.17486302806897	0.177869761402303	4.84040781666667	0.016706949907554	0.987024596992438	0.994079058348436	-7.50124956614559
ENSG00000166166	1554317_s_at	tRNA methyltransferase 61 homolog A (S. cerevisiae)	TRMT61A	Homo sapiens	0.00192763333333357	-0.223833145340245	0.227688412006912	7.15239215	0.0167349347877442	0.987002864864283	0.994075482379521	-7.50124904928185
ENSG00000166313	202652_at	amyloid beta (A4) precursor protein-binding,family B,member 1 (Fe65)	APBB1	Homo sapiens	7.00333333325531E-5	-0.182080434545718	0.182220501212383	5.59708081666667	7.53568259512989E-4	0.999414713347266	0.999725556227118	-7.50140340934799
ENSG00000166575	222209_s_at	transmembrane protein 135	TMEM135	Homo sapiens	-7.64333333332701E-4	-0.278674827880147	0.277146161213482	8.1968705	-0.00539046144320106	0.995813320826523	0.998003726811294	-7.50138767478432
ENSG00000167216	233644_at	katanin p60 subunit A-like 2	KATNAL2	Homo sapiens	6.89833333333834E-4	-0.272298965088985	0.273678631755653	3.25152915	0.0049527617854044	0.996153271446104	0.99817975434931	-7.50139017516334
ENSG00000167283	210453_x_at	ATP synthase,H+ transporting,mitochondrial Fo complex,subunit G	ATP5L	Homo sapiens	9.68166666662995E-4	-0.150085127342671	0.152021460675997	12.5663614166667	0.0125622669147116	0.99024333418352	0.995395541559125	-7.50131656496563
ENSG00000167751	209855_s_at	kallikrein-related peptidase 2	KLK2	Homo sapiens	-5.67666666667854E-4	-0.156113184255083	0.154977850921748	5.24506126666667	-0.00715293014638283	0.994444464218629	0.997363130902569	-7.50137546495729
ENSG00000168824	209570_s_at	Neuron-specific protein family member 1	NSG1	Homo sapiens	-0.0016016666666685	-0.153257130086272	0.150053796752935	5.31150326666667	-0.020699610229161	0.983924152530315	0.992656992279496	-7.50116708237441
ENSG00000169075	1569960_at	bromodomain containing 7 pseudogene 3	BRD7P3	Homo sapiens	0.0	-0.15505541690041	0.15505541690041	2.7338496	0.0	1.0	1.0	-7.50140372297985
ENSG00000169379	228201_at	ADP-ribosylation factor-like 13B	ARL13B	Homo sapiens	-0.0015300000000007	-0.164816881318612	0.161756881318611	8.44560766666667	-0.0183648856058215	0.985737119288693	0.993446698003147	-7.50121745271563
ENSG00000169519	242247_at	methyltransferase like 15,methyltransferase like 15 pseudogene 1	METTL15,METTL15P1	Homo sapiens	0.00128016666666575	-0.142872551719499	0.14543288505283	7.40508758333333	0.0174057110331565	0.986481965736104	0.993733905899873	-7.50123640160659
ENSG00000169902	204140_at	tyrosylprotein sulfotransferase 1	TPST1	Homo sapiens	-6.75200000001652E-4	-0.163773485010682	0.162423085010678	5.15915506666667	-0.00811392763742442	0.993698094028965	0.997035221519373	-7.5013673619885
ENSG00000169933	239290_at	FERM and PDZ domain containing 4	FRMPD4	Homo sapiens	-6.18966666667831E-4	-0.295836294250177	0.294598360916841	4.41437361666667	-0.00410935355397318	0.996808328232148	0.998473971143044	-7.501394396417
ENSG00000170160	1561271_at	coiled-coil domain containing 144A,coiled-coil domain containing 144C,pseudogene	CCDC144A,CCDC144CP	Homo sapiens	-6.22000000000789E-4	-0.20554716337056	0.204303163370558	2.82699803333333	-0.00594898927166405	0.995379527221922	0.997751868197976	-7.5013841768607
ENSG00000171045	228862_at	t-SNARE domain containing 1	TSNARE1	Homo sapiens	0.00172693333333385	-0.211189862730485	0.214643729397153	5.20812836666667	0.015896947538237	0.987653622722168	0.994361560930277	-7.50126415154446
ENSG00000171587	237268_at	Down syndrome cell adhesion molecule	DSCAM	Homo sapiens	7.16633333332162E-4	-0.218434229719205	0.219867496385869	3.08799495	0.00640917176363209	0.995022116999329	0.997579460391953	-7.50138103593873
ENSG00000171772	233084_s_at	synaptonemal complex central element protein 1	SYCE1	Homo sapiens	-3.58299999999367E-4	-0.197866108110778	0.197149508110779	2.72114935	-0.00355558143435817	0.997238432364657	0.998699721394589	-7.50139674072069
ENSG00000171812	221900_at	alpha 2,collagen,type VIII	COL8A2	Homo sapiens	-9.46600000000242E-4	-0.151630314913688	0.149737114913688	3.14252413333333	-0.0123125575237431	0.990437263616474	0.995478979729454	-7.50131999550675
ENSG00000172349	209828_s_at	interleukin 16	IL16	Homo sapiens	-0.00145700000000026	-0.216596139535484	0.213682139535484	4.4880085	-0.0132735843958527	0.989690914182769	0.995135619862125	-7.50130641526084
ENSG00000172425	237350_at	Drosophila),myeloid/lymphoid or mixed-lineage leukemia (trithorax homolog,tetratricopeptide repeat domain 36	MLL,TTC36	Homo sapiens	0.00100800000000056	-0.307787967862627	0.309803967862628	4.9378246	0.00639789343783263	0.995030876530032	0.997579460391953	-7.50138111571383
ENSG00000172466	203247_s_at	zinc finger protein 24	ZNF24	Homo sapiens	-0.0013623333333328	-0.149261156147015	0.146536489480349	8.06051816666667	-0.018053722250612	0.985978751452074	0.993538182341034	-7.50122371122924
ENSG00000172482	206957_at	alanine-glyoxylate aminotransferase	AGXT	Homo sapiens	-0.00127933333333363	-0.161961880969275	0.159403214302607	3.62767236666667	-0.0156049757390991	0.987880362275707	0.994428036590708	-7.50126923128248
ENSG00000172733	220860_at	purine-rich element binding protein G	PURG	Homo sapiens	-5.3273333333248E-4	-0.199380336248818	0.198314869582153	2.80040366666667	-0.00525094661130721	0.995921678491364	0.998075733114272	-7.50138849474523
ENSG00000172995	1552722_at	21kDa,cAMP-regulated phosphoprotein	ARPP21	Homo sapiens	-0.00155043333333316	-0.164939806419475	0.161838939752809	2.64807868333333	-0.018598476977822	0.985555726218897	0.993349047280547	-7.50121268415601
ENSG00000173020	201402_at	adrenergic,beta,receptor kinase 1	ADRBK1	Homo sapiens	-0.00173660000000186	-0.170281215169284	0.16680801516928	6.73687683333333	-0.0201944953989621	0.984316377829378	0.992738023642765	-7.50117849028691
ENSG00000173198	231747_at	cysteinyl leukotriene receptor 1	CYSLTR1	Homo sapiens	0.00160183333333341	-0.216939209123817	0.220142875790484	2.89708531666667	0.0143658857268644	0.98884262767309	0.994819993844088	-7.50128974132267
ENSG00000173421	1554909_at	coiled-coil domain containing 36	CCDC36	Homo sapiens	0.00172549999999916	-0.159194317147953	0.162645317147951	3.82829785	0.0210161676495868	0.983678345725109	0.992599631488312	-7.50115978935455
ENSG00000173641	235682_s_at	heat shock 27kDa protein family,member 7 (cardiovascular)	HSPB7	Homo sapiens	-0.0016511000000019	-0.244956460266628	0.241654260266625	4.68614421666667	-0.013300555858414	0.989669967845485	0.995135619862125	-7.50130601941104
ENSG00000174460	228715_at	CCHC domain containing 12,zinc finger	ZCCHC12	Homo sapiens	3.69333333334332E-5	-0.204036940063371	0.204110806730038	3.42058623333333	3.5471470187575E-4	0.99972449768835	0.999886492950727	-7.50140365348808
ENSG00000174912	242247_at	methyltransferase like 15,methyltransferase like 15 pseudogene 1	METTL15,METTL15P1	Homo sapiens	0.00128016666666575	-0.142872551719499	0.14543288505283	7.40508758333333	0.0174057110331565	0.986481965736104	0.993733905899873	-7.50123640160659
ENSG00000175061	225065_x_at	C/D box 65,C17orf76 antisense RNA 1,small nucleolar RNA	C17orf76-AS1,SNORD65	Homo sapiens	-0.0016153333333353	-0.261991314256129	0.258760647589459	10.1463033333333	-0.0121593210907691	0.990556270500131	0.995545377651048	-7.50132206658882
ENSG00000175221	221418_s_at	mediator complex subunit 16	MED16	Homo sapiens	-0.00182929999999892	-0.160433515868246	0.156774915868248	6.74506581666667	-0.0226057176178431	0.98244408827544	0.992025906662069	-7.50112149531093
ENSG00000175535	205912_at	pancreatic lipase	PNLIP	Homo sapiens	5.91700000000639E-4	-0.193833729834647	0.195017129834649	3.10827488333333	0.00596480969922451	0.995367239942124	0.997751868197976	-7.50138407276283
ENSG00000175604	1564327_at		RP11-276H1.3	Homo sapiens	-5.33233333333882E-4	-0.162439478390575	0.161373011723907	3.29906308333333	-0.00645508225035518	0.994986459735707	0.997579460391953	-7.50138070974954
ENSG00000176155	1554554_at	coiled-coil domain containing 57	CCDC57	Homo sapiens	-0.00164176666666727	-0.166388081390404	0.16310454805707	5.17038191666667	-0.0195318696086292	0.984830918225812	0.993131994060944	-7.50119302825179
ENSG00000176571	1552588_a_at	cyclic nucleotide binding domain containing 1	CNBD1	Homo sapiens	0.00136013333333196	-0.2119876597078	0.214707926374464	2.90295266666667	0.0124951484592536	0.99029545968652	0.995411336882017	-7.5013174938162
ENSG00000176623	229843_at	regulator of microtubule dynamics 1	RMDN1	Homo sapiens	6.53099999999629E-4	-0.175469068907947	0.176775268907946	3.31602098333333	0.00726798043789378	0.994355108719823	0.997350882212457	-7.50137454862505
ENSG00000176912	228989_at	chromosome 18 open reading frame 56	C18orf56	Homo sapiens	0.00196280000000026	-0.200539090201069	0.204464690201069	5.8436059	0.0189974390117344	0.98524591822199	0.993340965436104	-7.50120440033646
ENSG00000177103	234908_s_at	Down syndrome cell adhesion molecule like 1	DSCAML1	Homo sapiens	-0.00148579999999932	-0.217219558380705	0.214247958380706	4.215616	-0.0134986499567178	0.989516126025545	0.995066300850888	-7.50130308743766
ENSG00000177410	226835_s_at	ZNFX1 antisense RNA 1	ZFAS1	Homo sapiens	-6.94166666661999E-4	-0.168041733073898	0.166653399740574	11.16201175	-0.00813003556092888	0.993685583670424	0.997035221519373	-7.50136721747665
ENSG00000177418	1561964_at		AC006001.1	Homo sapiens	0.00116346666666711	-0.163665041846985	0.165991975180319	2.78406673333333	0.0138346987693063	0.989255148267141	0.9950133682605	-7.50129801447777
ENSG00000177868	226723_at	coiled-coil domain containing 23	CCDC23	Homo sapiens	-1.8300000000071E-4	-0.161009944180969	0.160643944180968	7.80618816666667	-0.00223018233044725	0.9982678478389	0.999271096552808	-7.50140097599904
ENSG00000178146	216316_x_at	glycerol kinase,glycerol kinase 3 pseudogene	GK,GK3P,RP1-232L22__B.1,RP11-548H18.2	Homo sapiens	-0.00118643333333424	-0.221526338524336	0.219153471857667	4.91176108333333	-0.0105535427247151	0.991803368526944	0.996084665213275	-7.50134220969348
ENSG00000178982	212716_s_at	eukaryotic translation initiation factor 3,subunit K	EIF3K	Homo sapiens	-0.0010526666666717	-0.144048031961516	0.141942698628173	11.8197523333333	-0.0144283610181927	0.988794109494145	0.994816685127932	-7.50128874779659
ENSG00000179152	1555906_s_at	T cell activation inhibitor,mitochondrial	TCAIM	Homo sapiens	-0.00143283333333422	-0.193372160762058	0.19050649409539	8.23074691666667	-0.0146311950073201	0.98863658938282	0.994731422975813	-7.50128549246835
ENSG00000179344	209480_at	DQ beta 1,class II,major histocompatibility complex	HLA-DQB1,XXbac-BPG254F23.6	Homo sapiens	-5.65433333333143E-4	-0.158348343072035	0.157217476405369	2.83951881666667	-0.00702375796483082	0.994544787787783	0.997363431538342	-7.50137647634209
ENSG00000180712	1554733_at		RP11-290F5.2	Homo sapiens	-0.00148419999999971	-0.154149837647833	0.151181437647834	2.37061873333333	-0.0190545730569977	0.985201551845827	0.993340965436104	-7.5012031996473
ENSG00000181038	225808_at	methyltransferase like 23	METTL23	Homo sapiens	0.00106216666666548	-0.153134298098562	0.155258631431893	9.62439508333333	0.0135010125907423	0.989514291183522	0.995066300850888	-7.50130305220697
ENSG00000181433	220793_at	sarcoma antigen 1	SAGE1	Homo sapiens	-0.00156673333333401	-0.172703424333394	0.169569957666726	2.93842636666667	-0.0179432060347128	0.986064572564747	0.993597618937952	-7.50122590833633
ENSG00000181450	232028_at	zinc finger protein 678	ZNF678	Homo sapiens	-0.0014153333333331	-0.190048423358395	0.187217756691729	5.95436733333333	-0.0147058098824726	0.988578643881976	0.994731422975813	-7.50128428352465
ENSG00000181904	224875_at	chromosome 5 open reading frame 24	C5orf24	Homo sapiens	7.55666666663046E-5	-0.273638868412975	0.273790001746307	7.17910855	5.41103888271755E-4	0.999579731635939	0.999832199080109	-7.50140356127007
ENSG00000182578	203104_at	colony stimulating factor 1 receptor	CSF1R	Homo sapiens	-1.86233333334229E-4	-0.211977556280865	0.211605089614197	4.14412855	-0.00172344466702425	0.99866142356697	0.999392574970698	-7.50140208250483
ENSG00000182752	228128_x_at	pappalysin 1,pregnancy-associated plasma protein A	PAPPA	Homo sapiens	7.1233333333387E-4	-0.152840440068208	0.154265106734876	2.51692316666667	0.00909229867617442	0.99293823709416	0.996670758153126	-7.5013580646053
ENSG00000182870	229451_at	UDP-N-acetyl-alpha-D-galactosamine:polypeptide N-acetylgalactosaminyltransferase 9 (GalNAc-T9)	GALNT9	Homo sapiens	-0.00196010000000157	-0.156337765477209	0.152417565477205	6.06459531666667	-0.024885240972032	0.980674165312869	0.991317112640163	-7.50106170877102
ENSG00000183023	241752_at	member 1,solute carrier family 8 (sodium/calcium exchanger)	SLC8A1	Homo sapiens	-2.99633333333382E-4	-0.162615589077389	0.162016322410723	3.17730998333333	-0.00361807031976041	0.99718989840203	0.998687701630813	-7.5013964931396
ENSG00000183044	206527_at	4-aminobutyrate aminotransferase	ABAT	Homo sapiens	-2.31199999999987E-4	-0.192165853720842	0.191703453720842	4.56060846666667	-0.00236092682817303	0.998166300576185	0.999226293718126	-7.50140064447441
ENSG00000183090	243337_at	FRAS1 related extracellular matrix 3	FREM3	Homo sapiens	0.00128606666666586	-0.156399441398278	0.158971574731609	2.6801094	0.015985263194538	0.987585038750129	0.994361560930277	-7.50126259647717
ENSG00000183258	217840_at	DEAD (Asp-Glu-Ala-Asp) box polypeptide 41	DDX41	Homo sapiens	0.0018838333333342	-0.145027923418573	0.148795590085241	8.96761425	0.025132403068641	0.98048226420854	0.991233086712805	-7.50105488144401
ENSG00000183473	214491_at	somatostatin receptor 3	SSTR3	Homo sapiens	-0.00106913333333214	-0.167417044365806	0.165278777699142	5.7312928	-0.0125968689056347	0.990216461620768	0.995386829422432	-7.50131608416573
ENSG00000183530	1558097_at	proline rich 14-like	PRR14L	Homo sapiens	0.00108916666666481	-0.246165656820915	0.248343990154244	8.21753925	0.00863371403523622	0.993294398347511	0.996904587801277	-7.50136255414554
ENSG00000183625	208304_at	chemokine (C-C motif) receptor 3	CCR3	Homo sapiens	4.6839999999948E-4	-0.160300421809384	0.161237221809383	3.68295516666667	0.00571035552805151	0.995564867472294	0.997864472841806	-7.50138571352642
ENSG00000183647	232228_at	zinc finger protein 530	ZNF530	Homo sapiens	0.00149746666666584	-0.186192981653478	0.18918791498681	4.47861856666667	0.0156373473502929	0.987855223062686	0.994428036590708	-7.50126867272077
ENSG00000183678	211674_x_at	cancer/testis antigen 1A,cancer/testis antigen 1B,cancer/testis antigen 2	CTAG1A,CTAG1B,CTAG2	Homo sapiens	-2.38499999999142E-4	-0.192493925795789	0.192016925795791	3.16162735	-0.00243140815597911	0.998111558815207	0.999215063352019	-7.5014004579241
ENSG00000183780	229065_at	member F3,solute carrier family 35	SLC35F3	Homo sapiens	-0.00145790000000057	-0.206798214434864	0.203882414434863	2.98204235	-0.0139155893518828	0.989192328298475	0.9950133682605	-7.50129677473549
ENSG00000183918	211211_x_at	SH2 domain containing 1A	SH2D1A	Homo sapiens	-0.00118500000000044	-0.198880572740338	0.196510572740337	4.9667493	-0.0117481503985492	0.990875596175428	0.995701584651563	-7.50132749564182
ENSG00000184033	211674_x_at	cancer/testis antigen 1A,cancer/testis antigen 1B,cancer/testis antigen 2	CTAG1A,CTAG1B,CTAG2	Homo sapiens	-2.38499999999142E-4	-0.192493925795789	0.192016925795791	3.16162735	-0.00243140815597911	0.998111558815207	0.999215063352019	-7.5014004579241
ENSG00000184702	206655_s_at	beta polypeptide,glycoprotein Ib (platelet),septin 5	GP1BB,SEPT5	Homo sapiens	1.78066666666865E-4	-0.142972339496783	0.143328472830117	4.54405686666667	0.00243802489191445	0.998106419698919	0.999215063352019	-7.50140044012914
ENSG00000184735	1555357_at	DEAD (Asp-Glu-Ala-Asp) box polypeptide 53	DDX53	Homo sapiens	-0.00188633333333366	-0.166655045974231	0.162882379307564	2.76584273333333	-0.0224383946254957	0.982574009367144	0.99211867185264	-7.50112565772052
ENSG00000184988	1552302_at	transmembrane protein 106A	TMEM106A	Homo sapiens	0.00143679999999957	-0.153401489878118	0.156275089878117	2.9114834	0.018187208443099	0.985875093310088	0.993508601815813	-7.5012210394827
ENSG00000185049	244260_at	negative elongation factor complex member A	NELFA	Homo sapiens	5.90733333333038E-4	-0.155365359103529	0.156546825770195	3.24259136666667	0.00742398735252223	0.994233943790562	0.99731664177795	-7.50137328273415
ENSG00000185621	1553284_s_at	leishmanolysin-like (metallopeptidase M8 family)	LMLN	Homo sapiens	0.00166906666666611	-0.275040459864105	0.278378593197437	3.67501106666667	0.0118221826168248	0.990818100733452	0.995697538626389	-7.50132653191276
ENSG00000185716	230296_at	chromosome 16 open reading frame 52	C16orf52	Homo sapiens	0.00180116666666486	-0.257057206373185	0.260659539706515	8.86417325	0.0136376573620577	0.98940817178269	0.9950133682605	-7.50130100412221
ENSG00000185742	1557180_at	chromosome 11 open reading frame 87	C11orf87	Homo sapiens	-0.00177450000000023	-0.155463387487964	0.151914387487964	2.48914225	-0.0226298475277802	0.982425352196806	0.992025906662069	-7.50112089249228
ENSG00000185761	242200_at	ADAMTS-like 5	ADAMTSL5	Homo sapiens	-1.15400000000321E-4	-0.209896370843346	0.209665570843345	5.5979531	-0.00107817140376117	0.999162598404682	0.99964238834031	-7.50140308095685
ENSG00000185860	1554960_at	chromosome 1 open reading frame 110	C1orf110	Homo sapiens	-2.1126666666671E-4	-0.222034356054322	0.221611822720988	2.7590373	-0.00186669051875365	0.99855016656659	0.999386390258994	-7.50140179847255
ENSG00000186094	1553412_at	ATP/GTP binding protein-like 4	AGBL4	Homo sapiens	-0.0019813666666666	-0.149513931930804	0.145551198597471	4.18213285	-0.0263223736392164	0.979558368336132	0.990793706202535	-7.50102106672425
ENSG00000186115	206514_s_at	cytochrome P450,family 4,polypeptide 2,polypeptide 3,subfamily F	CYP4F2,CYP4F3	Homo sapiens	9.71633333332278E-4	-0.174705056254176	0.176648322920841	3.65364805	0.0108401765993049	0.991580757817742	0.995970862580097	-7.50133882294121
ENSG00000186364	1561847_at	nudix (nucleoside diphosphate linked moiety X)-type motif 17	NUDT17	Homo sapiens	-0.00143293333333183	-0.204823044031365	0.201957177364701	4.9312492	-0.013808428128283	0.989275550174884	0.9950133682605	-7.50129841555117
ENSG00000186432	209653_at	karyopherin alpha 4 (importin alpha 3)	KPNA4,RP11-30P6.1	Homo sapiens	3.83333333331848E-4	-0.223999713909044	0.224766380575708	8.176441	0.00334837919636836	0.99739936259856	0.998727128993841	-7.50139753079363
ENSG00000186529	206514_s_at	cytochrome P450,family 4,polypeptide 2,polypeptide 3,subfamily F	CYP4F2,CYP4F3	Homo sapiens	9.71633333332278E-4	-0.174705056254176	0.176648322920841	3.65364805	0.0108401765993049	0.991580757817742	0.995970862580097	-7.50133882294121
ENSG00000188612	208738_x_at	SMT3 suppressor of mif two 3 homolog 2 (S. cerevisiae)	SUMO2	Homo sapiens	-0.0012143333333352	-0.14954177065564	0.14711310398897	11.6063921666667	-0.0160459159918727	0.987537937200454	0.994361560930277	-7.50126152350932
ENSG00000189064	207663_x_at	G antigen 1,G antigen 12C,G antigen 12D,G antigen 12E,G antigen 12F,G antigen 12G,G antigen 12H,G antigen 12I,G antigen 12J,G antigen 2A,G antigen 2B,G antigen 2C,G antigen 2D,G antigen 2E	GAGE1,GAGE12C,GAGE12D,GAGE12E,GAGE12F,GAGE12G,GAGE12H,GAGE12I,GAGE12J,GAGE2A,GAGE2B,GAGE2C,GAGE2D,GAGE2E	Homo sapiens	0.00103500000000034	-0.223815734205007	0.225885734205008	3.3475966	0.00902181943577771	0.992992974920587	0.996675250193364	-7.50135876970341
ENSG00000189369	205541_s_at	G1 to S phase transition 2	GSPT2	Homo sapiens	0.00186419999999998	-0.194826604484978	0.198555004484978	2.97997543333333	0.0185761854477472	0.985573036448612	0.993349047280547	-7.50121314181888
ENSG00000196220	1563595_at,215550_at	SLIT-ROBO Rho GTPase activating protein 3	SRGAP3	Homo sapiens	0.00198403333333275	-0.247764869754226	0.251732936420892	3.40774528333333	0.0160170258030301	0.987907388697956	0.994436933446144	-7.50126983048423
ENSG00000196456	225907_at	zinc finger protein 775	ZNF775	Homo sapiens	-0.00114920000000041	-0.174416253880858	0.172117853880857	5.1910213	-0.0129995319974853	0.989903746786245	0.995249487284966	-7.50131039186247
ENSG00000196876	237790_at	alpha subunit,sodium channel,type VIII,voltage gated	SCN8A	Homo sapiens	-0.00111003333333359	-0.178115680585384	0.175895613918717	3.06738135	-0.0122912765143293	0.990453790915456	0.995478979729454	-7.50132028468319
ENSG00000197114	219541_at	CCCH-type with G patch domain,Lck interacting transmembrane adaptor 1,SLC2A4 regulator,zinc finger	LIME1,SLC2A4RG,ZGPAT	Homo sapiens	-0.00169750000000413	-0.220502395834739	0.217107395834731	7.88255125	-0.0152055046623717	0.988190585502702	0.994562308460819	-7.50127602875805
ENSG00000197256	221068_at	KN motif and ankyrin repeat domains 2	KANK2	Homo sapiens	-0.00163483333333314	-0.167269504372703	0.163999837706037	6.62179281666667	-0.0193450708957964	0.98497597200376	0.993207664016663	-7.5011970389797
ENSG00000197302	242091_at	zinc finger protein 720	ZNF720	Homo sapiens	0.00148266666666563	-0.214155679031001	0.217121012364332	3.13545003333333	0.0134761433934249	0.989533604820551	0.995066300850888	-7.50130342273782
ENSG00000198019	214511_x_at	Fc fragment of IgG,high affinity Ia,high affinity Ib,high affinity Ic,pseudogene,receptor (CD64)	FCGR1A,FCGR1B,FCGR1C	Homo sapiens	-1.5210000000021E-4	-0.197347817320508	0.197043617320507	4.25097488333333	-0.00151174947458127	0.998825844244408	0.999483681774441	-7.50140246076118
ENSG00000198106	1554413_s_at,214712_at	sorting nexin 29 pseudogene 1,sorting nexin 29 pseudogene 2	SNX29P1,SNX29P2	Homo sapiens	8.62300000000538E-4	-0.290766392763185	0.289976659429852	3.27130426666667	0.00994157715758135	0.997929906145408	0.999117700393704	-7.50139979956791
ENSG00000198339	214634_at	H4i,histone cluster 1	HIST1H4I	Homo sapiens	0.00108223333333335	-0.286091761305537	0.288256227972204	4.60544155	0.00738624804404552	0.994263254532641	0.997327745822961	-7.50137359142824
ENSG00000198610	210558_at	aldo-keto reductase family 1,member C4	AKR1C4	Homo sapiens	-0.00111799999999951	-0.223878043524855	0.221642043524856	3.3146363	-0.00983677189159071	0.99236004308958	0.996373128780757	-7.50135028156726
ENSG00000198814	216316_x_at	glycerol kinase,glycerol kinase 3 pseudogene	GK,GK3P,RP1-232L22__B.1,RP11-548H18.2	Homo sapiens	-0.00118643333333424	-0.221526338524336	0.219153471857667	4.91176108333333	-0.0105535427247151	0.991803368526944	0.996084665213275	-7.50134220969348
ENSG00000203618	206655_s_at	beta polypeptide,glycoprotein Ib (platelet),septin 5	GP1BB,SEPT5	Homo sapiens	1.78066666666865E-4	-0.142972339496783	0.143328472830117	4.54405686666667	0.00243802489191445	0.998106419698919	0.999215063352019	-7.50140044012914
ENSG00000203710	244313_at	complement component (3b/4b) receptor 1 (Knops blood group)	CR1	Homo sapiens	1.10333333349644E-5	-0.200309327476293	0.200331394142963	2.62148821666667	1.07951762259985E-4	0.999916155263599	0.999971023358159	-7.50140371654358
ENSG00000203896	219541_at	CCCH-type with G patch domain,Lck interacting transmembrane adaptor 1,SLC2A4 regulator,zinc finger	LIME1,SLC2A4RG,ZGPAT	Homo sapiens	-0.00169750000000413	-0.220502395834739	0.217107395834731	7.88255125	-0.0152055046623717	0.988190585502702	0.994562308460819	-7.50127602875805
ENSG00000204178	218562_s_at	transmembrane protein 57	TMEM57	Homo sapiens	3.99399999998273E-4	-0.160805593141485	0.161604393141481	6.8677703	0.00485598864009673	0.99622843289407	0.998205027775415	-7.50139069941814
ENSG00000204514	1556204_a_at,241912_at	zinc finger protein 814	ZNF814	Homo sapiens	0.00156679999999998	-0.288635057548149	0.286134057548147	6.61987058333333	0.0167416870950922	0.993376178892361	0.99692877678172	-7.50136355222327
ENSG00000205021	205114_s_at	chemokine (C-C motif) ligand 3,chemokine (C-C motif) ligand 3-like 1,chemokine (C-C motif) ligand 3-like 3	CCL3,CCL3L1,CCL3L3	Homo sapiens	-0.0018132000000004	-0.166536031617328	0.162909631617327	3.18183376666667	-0.0215744633690172	0.983244833587062	0.99245846772009	-7.50114665731883
ENSG00000205359	1552745_at	member 6A1,solute carrier organic anion transporter family	SLCO6A1	Homo sapiens	-6.79566666667686E-4	-0.226268173701459	0.224909040368124	3.42220635	-0.00590422632272907	0.995414293348544	0.997768424611001	-7.50138446990159
ENSG00000205775	207663_x_at	G antigen 1,G antigen 12C,G antigen 12D,G antigen 12E,G antigen 12F,G antigen 12G,G antigen 12H,G antigen 12I,G antigen 12J,G antigen 2A,G antigen 2B,G antigen 2C,G antigen 2D,G antigen 2E	GAGE1,GAGE12C,GAGE12D,GAGE12E,GAGE12F,GAGE12G,GAGE12H,GAGE12I,GAGE12J,GAGE2A,GAGE2B,GAGE2C,GAGE2D,GAGE2E	Homo sapiens	0.00103500000000034	-0.223815734205007	0.225885734205008	3.3475966	0.00902181943577771	0.992992974920587	0.996675250193364	-7.50135876970341
ENSG00000205777	207663_x_at	G antigen 1,G antigen 12C,G antigen 12D,G antigen 12E,G antigen 12F,G antigen 12G,G antigen 12H,G antigen 12I,G antigen 12J,G antigen 2A,G antigen 2B,G antigen 2C,G antigen 2D,G antigen 2E	GAGE1,GAGE12C,GAGE12D,GAGE12E,GAGE12F,GAGE12G,GAGE12H,GAGE12I,GAGE12J,GAGE2A,GAGE2B,GAGE2C,GAGE2D,GAGE2E	Homo sapiens	0.00103500000000034	-0.223815734205007	0.225885734205008	3.3475966	0.00902181943577771	0.992992974920587	0.996675250193364	-7.50135876970341
ENSG00000207326	243262_at	Y RNA	Y_RNA	Homo sapiens	-5.23666666667921E-4	-0.150080151031915	0.149032817698579	2.46403723333333	-0.00686274360439413	0.994669842217776	0.997442797044493	-7.50137771123755
ENSG00000211750	234886_at	T cell receptor beta variable 24-1	TRBV24-1	Homo sapiens	-4.72600000000156E-4	-0.182078512880409	0.181133312880409	4.5364045	-0.00510048909973493	0.996038535159089	0.998137956558343	-7.50138935492298
ENSG00000211896	228518_at	immunoglobulin heavy constant gamma 1 (G1m marker)	IGHG1	Homo sapiens	-4.70333333331574E-4	-0.192677997393183	0.19173733072652	5.5600197	-0.00479604389641563	0.99627499059996	0.998228542571705	-7.5013910189718
ENSG00000211973	240915_at	immunoglobulin heavy variable 1-69	IGHV1-69	Homo sapiens	0.00174703333333293	-0.16770044152627	0.171194508192936	2.56660595	0.0202075741521706	0.984306222027056	0.992738023642765	-7.5011781984597
ENSG00000212381	225065_x_at	C/D box 65,C17orf76 antisense RNA 1,small nucleolar RNA	C17orf76-AS1,SNORD65	Homo sapiens	-0.0016153333333353	-0.261991314256129	0.258760647589459	10.1463033333333	-0.0121593210907691	0.990556270500131	0.995545377651048	-7.50132206658882
ENSG00000212664	212270_x_at	RPL17-C18orf32 readthrough,ribosomal protein L17	AC144530.1,RP11-20O24.4,RP11-592N21.1,RP4-706A16.3,RPL17,RPL17-C18orf32	Homo sapiens	0.00151100000000248	-0.141506965970068	0.144528965970073	13.3880458333333	0.0207072276588289	0.98391823757588	0.992656992279496	-7.50116690817953
ENSG00000213694	228176_at	sphingosine-1-phosphate receptor 3	S1PR3	Homo sapiens	-1.65500000000929E-4	-0.150982892189397	0.150651892189395	3.22723325	-0.00215077342695232	0.998329523542543	0.999279913217665	-7.50140116813685
ENSG00000213920	228763_at	NEDD8-MDP1 readthrough,magnesium-dependent phosphatase 1	AL136419.6,MDP1,NEDD8-MDP1	Homo sapiens	0.00184143333333342	-0.192334798931289	0.196017665597956	6.71231361666667	0.0185869453288522	0.985564680986464	0.993349047280547	-7.50121292097847
ENSG00000214021	1555474_at	member 3,tubulin tyrosine ligase-like family	TTLL3	Homo sapiens	-7.40666666669831E-5	-0.174553640973838	0.174405507640504	3.31944873333333	-8.32005692922271E-4	0.999353792029142	0.999689021044423	-7.50140334065936
ENSG00000214043	1561294_a_at		RP5-944M2.3	Homo sapiens	0.00114859999999961	-0.159035874602008	0.161333074602007	3.1326142	0.0140538877955263	0.989084925323738	0.9950133682605	-7.50129463840986
ENSG00000215262	237273_at	member 1,potassium channel,subfamily U	KCNU1	Homo sapiens	2.57700000000582E-4	-0.257509644260479	0.25802504426048	3.47983405	0.00195945192462672	0.998478120129308	0.999337175405834	-7.50140160245124
ENSG00000215269	207663_x_at	G antigen 1,G antigen 12C,G antigen 12D,G antigen 12E,G antigen 12F,G antigen 12G,G antigen 12H,G antigen 12I,G antigen 12J,G antigen 2A,G antigen 2B,G antigen 2C,G antigen 2D,G antigen 2E	GAGE1,GAGE12C,GAGE12D,GAGE12E,GAGE12F,GAGE12G,GAGE12H,GAGE12I,GAGE12J,GAGE2A,GAGE2B,GAGE2C,GAGE2D,GAGE2E	Homo sapiens	0.00103500000000034	-0.223815734205007	0.225885734205008	3.3475966	0.00902181943577771	0.992992974920587	0.996675250193364	-7.50135876970341
ENSG00000215472	212270_x_at	RPL17-C18orf32 readthrough,ribosomal protein L17	AC144530.1,RP11-20O24.4,RP11-592N21.1,RP4-706A16.3,RPL17,RPL17-C18orf32	Homo sapiens	0.00151100000000248	-0.141506965970068	0.144528965970073	13.3880458333333	0.0207072276588289	0.98391823757588	0.992656992279496	-7.50116690817953
ENSG00000215612	207353_s_at	H6 family homeobox 1	HMX1	Homo sapiens	0.00156743333333331	-0.224396711122275	0.227531577788942	6.33699885	0.0135955768066751	0.989440851848709	0.995027931408699	-7.50130163703952
ENSG00000216649	207663_x_at	G antigen 1,G antigen 12C,G antigen 12D,G antigen 12E,G antigen 12F,G antigen 12G,G antigen 12H,G antigen 12I,G antigen 12J,G antigen 2A,G antigen 2B,G antigen 2C,G antigen 2D,G antigen 2E	GAGE1,GAGE12C,GAGE12D,GAGE12E,GAGE12F,GAGE12G,GAGE12H,GAGE12I,GAGE12J,GAGE2A,GAGE2B,GAGE2C,GAGE2D,GAGE2E	Homo sapiens	0.00103500000000034	-0.223815734205007	0.225885734205008	3.3475966	0.00902181943577771	0.992992974920587	0.996675250193364	-7.50135876970341
ENSG00000217060	209653_at	karyopherin alpha 4 (importin alpha 3)	KPNA4,RP11-30P6.1	Homo sapiens	3.83333333331848E-4	-0.223999713909044	0.224766380575708	8.176441	0.00334837919636836	0.99739936259856	0.998727128993841	-7.50139753079363
ENSG00000217612	217306_at		RP1-28C20.1	Homo sapiens	0.00104336666666693	-0.154157420160927	0.156244153494261	2.66996911666667	0.0131762288783269	0.989766521627593	0.995159851611089	-7.50130783742576
ENSG00000221978	221427_s_at	cyclin L2	CCNL2	Homo sapiens	7.26999999999478E-4	-0.174633657419338	0.176087657419337	8.16511583333333	0.00812550453293677	0.993689102732441	0.997035221519373	-7.50136725815563
ENSG00000224184	237321_at		AC096559.1	Homo sapiens	-0.00170106666666836	-0.186256530645282	0.182854397311946	3.7837664	-0.0180651893479454	0.985969846714919	0.993538182341034	-7.50122348248624
ENSG00000224220	215565_at		AC104699.1	Homo sapiens	-1.02166666666736E-4	-0.164638010792174	0.164433677458841	2.94515475	-0.00121701741132204	0.999054758586394	0.999584945388703	-7.50140290495114
ENSG00000224659	207663_x_at	G antigen 1,G antigen 12C,G antigen 12D,G antigen 12E,G antigen 12F,G antigen 12G,G antigen 12H,G antigen 12I,G antigen 12J,G antigen 2A,G antigen 2B,G antigen 2C,G antigen 2D,G antigen 2E	GAGE1,GAGE12C,GAGE12D,GAGE12E,GAGE12F,GAGE12G,GAGE12H,GAGE12I,GAGE12J,GAGE2A,GAGE2B,GAGE2C,GAGE2D,GAGE2E	Homo sapiens	0.00103500000000034	-0.223815734205007	0.225885734205008	3.3475966	0.00902181943577771	0.992992974920587	0.996675250193364	-7.50135876970341
ENSG00000224902	207663_x_at	G antigen 1,G antigen 12C,G antigen 12D,G antigen 12E,G antigen 12F,G antigen 12G,G antigen 12H,G antigen 12I,G antigen 12J,G antigen 2A,G antigen 2B,G antigen 2C,G antigen 2D,G antigen 2E	GAGE1,GAGE12C,GAGE12D,GAGE12E,GAGE12F,GAGE12G,GAGE12H,GAGE12I,GAGE12J,GAGE2A,GAGE2B,GAGE2C,GAGE2D,GAGE2E	Homo sapiens	0.00103500000000034	-0.223815734205007	0.225885734205008	3.3475966	0.00902181943577771	0.992992974920587	0.996675250193364	-7.50135876970341
ENSG00000225797	1567656_at	ubiquitin D pseudogene 1	UBDP1	Homo sapiens	-0.00119566666666726	-0.157246121298373	0.154854787965039	2.49907543333333	-0.015017345573992	0.988336707745936	0.994667651370572	-7.50127916944672
ENSG00000225803	217386_at	mitochondrial ribosomal protein S11 pseudogene 1	MRPS11P1	Homo sapiens	4.28566666666796E-4	-0.16710941285541	0.167966546188743	2.91340805	0.00501364069232206	0.996105988237466	0.998152482867869	-7.50138984005974
ENSG00000226084	212270_x_at	RPL17-C18orf32 readthrough,ribosomal protein L17	AC144530.1,RP11-20O24.4,RP11-592N21.1,RP4-706A16.3,RPL17,RPL17-C18orf32	Homo sapiens	0.00151100000000248	-0.141506965970068	0.144528965970073	13.3880458333333	0.0207072276588289	0.98391823757588	0.992656992279496	-7.50116690817953
ENSG00000226263	240719_at	ISM1 antisense RNA 1	ISM1-AS1	Homo sapiens	-3.74666666667078E-4	-0.217502116739374	0.216752783406039	3.35776456666667	-0.0033820374744384	0.997373220813604	0.998727128993841	-7.50139740567894
ENSG00000227057	209196_at	WD repeat domain 46	WDR46	Homo sapiens	-6.86666666668501E-4	-0.159812625186494	0.158439291853157	8.61728133333333	-0.00845771455878928	0.993431089332876	0.996937015251763	-7.50136421549621
ENSG00000227488	207663_x_at	G antigen 1,G antigen 12C,G antigen 12D,G antigen 12E,G antigen 12F,G antigen 12G,G antigen 12H,G antigen 12I,G antigen 12J,G antigen 2A,G antigen 2B,G antigen 2C,G antigen 2D,G antigen 2E	GAGE1,GAGE12C,GAGE12D,GAGE12E,GAGE12F,GAGE12G,GAGE12H,GAGE12I,GAGE12J,GAGE2A,GAGE2B,GAGE2C,GAGE2D,GAGE2E	Homo sapiens	0.00103500000000034	-0.223815734205007	0.225885734205008	3.3475966	0.00902181943577771	0.992992974920587	0.996675250193364	-7.50135876970341
ENSG00000228278	214465_at	orosomucoid 2	ORM2	Homo sapiens	-0.00188886666666743	-0.19815286187652	0.194375128543186	3.70533486666667	-0.0188629128552486	0.985350382207627	0.993349047280547	-7.50120721320566
ENSG00000228536	239360_at		RP11-392O17.1	Homo sapiens	8.44666666665717E-4	-0.197172277081269	0.1988616104146	4.45325323333333	0.00836047771605691	0.993506608971815	0.996966959230426	-7.50136511869186
ENSG00000228889	1557037_a_at	UBAC2 antisense RNA 1	UBAC2-AS1	Homo sapiens	0.00133366666666612	-0.146883186970355	0.149550520303687	3.09689823333333	0.0176359069154757	0.986303205974727	0.993643416443914	-7.50123194666234
ENSG00000229769	211608_at	T cell receptor beta variable 10-2	TRBV10-2	Homo sapiens	0.00176719999999975	-0.169768641499957	0.173303041499956	4.27295316666667	0.0201919804234007	0.984318330737174	0.992738023642765	-7.50117854638209
ENSG00000229894	216316_x_at	glycerol kinase,glycerol kinase 3 pseudogene	GK,GK3P,RP1-232L22__B.1,RP11-548H18.2	Homo sapiens	-0.00118643333333424	-0.221526338524336	0.219153471857667	4.91176108333333	-0.0105535427247151	0.991803368526944	0.996084665213275	-7.50134220969348
ENSG00000230657	216881_x_at	proline-rich protein BstNI subfamily 4	PRB4	Homo sapiens	-8.35000000001251E-4	-0.161283427953584	0.159613427953581	4.52242586666667	-0.0101999748328283	0.992077963751375	0.996250645926357	-7.50134626230034
ENSG00000230953	239836_at		RP4-631H13.6	Homo sapiens	-4.002333333335E-4	-0.162148797290255	0.161348330623588	3.16177625	-0.00484976743876994	0.996233264757587	0.998205027775415	-7.50139073276673
ENSG00000231242	1560431_at		RP11-87H9.3	Homo sapiens	-0.00182820000000072	-0.190574461353616	0.186918061353614	2.75042286666667	-0.018984249705611	0.985256160139002	0.993340965436104	-7.50120467700149
ENSG00000231850	207663_x_at	G antigen 1,G antigen 12C,G antigen 12D,G antigen 12E,G antigen 12F,G antigen 12G,G antigen 12H,G antigen 12I,G antigen 12J,G antigen 2A,G antigen 2B,G antigen 2C,G antigen 2D,G antigen 2E	GAGE1,GAGE12C,GAGE12D,GAGE12E,GAGE12F,GAGE12G,GAGE12H,GAGE12I,GAGE12J,GAGE2A,GAGE2B,GAGE2C,GAGE2D,GAGE2E	Homo sapiens	0.00103500000000034	-0.223815734205007	0.225885734205008	3.3475966	0.00902181943577771	0.992992974920587	0.996675250193364	-7.50135876970341
ENSG00000232224	231196_x_at	long intergenic non-protein coding RNA 202-1	LINC00202-1	Homo sapiens	0.00116333333333341	-0.164833156225762	0.167159822892429	5.37940743333333	0.013735781048169	0.989331968293695	0.9950133682605	-7.50129952068419
ENSG00000233927	208903_at	ribosomal protein S28	RPS28	Homo sapiens	-0.00177539999999965	-0.150760238897835	0.147209438897836	7.39876273333333	-0.0233562024424371	0.981861366940237	0.991802062509607	-7.50110244551843
ENSG00000233973	242262_x_at		RP4-598G3.1	Homo sapiens	-4.01800000000119E-4	-0.231691175979861	0.230887575979861	3.22368926666667	-0.00340488414416837	0.997355476214113	0.998727128993841	-7.50139732004021
ENSG00000234265	231333_at		RP11-157E14.1	Homo sapiens	3.30499999998679E-4	-0.195650669253023	0.196311669253021	3.98907515	0.00330525682317772	0.99743285498236	0.998727128993841	-7.50139768925966
ENSG00000234456	229480_at	MAGI2 antisense RNA 3	MAGI2-AS3	Homo sapiens	-0.00111983333333399	-0.19580593973458	0.193566273067912	2.59715798333333	-0.0112737012547702	0.99124406763442	0.995870516857682	-7.5013335281607
ENSG00000234742	212270_x_at	RPL17-C18orf32 readthrough,ribosomal protein L17	AC144530.1,RP11-20O24.4,RP11-592N21.1,RP4-706A16.3,RPL17,RPL17-C18orf32	Homo sapiens	0.00151100000000248	-0.141506965970068	0.144528965970073	13.3880458333333	0.0207072276588289	0.98391823757588	0.992656992279496	-7.50116690817953
ENSG00000235397	1561545_at	EPN2 antisense RNA 1	EPN2-AS1	Homo sapiens	-5.80033333334562E-4	-0.171595621811944	0.170435555145275	3.12529058333333	-0.00664760711746844	0.994836931718621	0.997537169507136	-7.50137931652774
ENSG00000235740	1556859_a_at		RP11-436I24.1	Homo sapiens	-0.00152806666666727	-0.168555122760891	0.165498989427556	3.2888454	-0.017930961023192	0.986074081411838	0.993597618937952	-7.50122615094197
ENSG00000236184	243132_at	1 pseudogene 4,aprataxin,transcription elongation factor A (SII)	APTX,TCEA1P4	Homo sapiens	6.81499999999335E-4	-0.198019070085492	0.19938207008549	3.68846811666667	0.00672225275895309	0.994778956850198	0.997497330920746	-7.50137876533408
ENSG00000236249	207663_x_at	G antigen 1,G antigen 12C,G antigen 12D,G antigen 12E,G antigen 12F,G antigen 12G,G antigen 12H,G antigen 12I,G antigen 12J,G antigen 2A,G antigen 2B,G antigen 2C,G antigen 2D,G antigen 2E	GAGE1,GAGE12C,GAGE12D,GAGE12E,GAGE12F,GAGE12G,GAGE12H,GAGE12I,GAGE12J,GAGE2A,GAGE2B,GAGE2C,GAGE2D,GAGE2E	Homo sapiens	0.00103500000000034	-0.223815734205007	0.225885734205008	3.3475966	0.00902181943577771	0.992992974920587	0.996675250193364	-7.50135876970341
ENSG00000236362	207663_x_at	G antigen 1,G antigen 12C,G antigen 12D,G antigen 12E,G antigen 12F,G antigen 12G,G antigen 12H,G antigen 12I,G antigen 12J,G antigen 2A,G antigen 2B,G antigen 2C,G antigen 2D,G antigen 2E	GAGE1,GAGE12C,GAGE12D,GAGE12E,GAGE12F,GAGE12G,GAGE12H,GAGE12I,GAGE12J,GAGE2A,GAGE2B,GAGE2C,GAGE2D,GAGE2E	Homo sapiens	0.00103500000000034	-0.223815734205007	0.225885734205008	3.3475966	0.00902181943577771	0.992992974920587	0.996675250193364	-7.50135876970341
ENSG00000236436	1562860_at		AC012361.1	Homo sapiens	-2.78899999999194E-4	-0.147054900030461	0.146497100030462	2.66980595	-0.00372427341781486	0.997107412446185	0.998647131112885	-7.50139606246797
ENSG00000237671	207663_x_at	G antigen 1,G antigen 12C,G antigen 12D,G antigen 12E,G antigen 12F,G antigen 12G,G antigen 12H,G antigen 12I,G antigen 12J,G antigen 2A,G antigen 2B,G antigen 2C,G antigen 2D,G antigen 2E	GAGE1,GAGE12C,GAGE12D,GAGE12E,GAGE12F,GAGE12G,GAGE12H,GAGE12I,GAGE12J,GAGE2A,GAGE2B,GAGE2C,GAGE2D,GAGE2E	Homo sapiens	0.00103500000000034	-0.223815734205007	0.225885734205008	3.3475966	0.00902181943577771	0.992992974920587	0.996675250193364	-7.50135876970341
ENSG00000240257	207663_x_at	G antigen 1,G antigen 12C,G antigen 12D,G antigen 12E,G antigen 12F,G antigen 12G,G antigen 12H,G antigen 12I,G antigen 12J,G antigen 2A,G antigen 2B,G antigen 2C,G antigen 2D,G antigen 2E	GAGE1,GAGE12C,GAGE12D,GAGE12E,GAGE12F,GAGE12G,GAGE12H,GAGE12I,GAGE12J,GAGE2A,GAGE2B,GAGE2C,GAGE2D,GAGE2E	Homo sapiens	0.00103500000000034	-0.223815734205007	0.225885734205008	3.3475966	0.00902181943577771	0.992992974920587	0.996675250193364	-7.50135876970341
ENSG00000241287	209480_at	DQ beta 1,class II,major histocompatibility complex	HLA-DQB1,XXbac-BPG254F23.6	Homo sapiens	-5.65433333333143E-4	-0.158348343072035	0.157217476405369	2.83951881666667	-0.00702375796483082	0.994544787787783	0.997363431538342	-7.50137647634209
ENSG00000241465	207663_x_at	G antigen 1,G antigen 12C,G antigen 12D,G antigen 12E,G antigen 12F,G antigen 12G,G antigen 12H,G antigen 12I,G antigen 12J,G antigen 2A,G antigen 2B,G antigen 2C,G antigen 2D,G antigen 2E	GAGE1,GAGE12C,GAGE12D,GAGE12E,GAGE12F,GAGE12G,GAGE12H,GAGE12I,GAGE12J,GAGE2A,GAGE2B,GAGE2C,GAGE2D,GAGE2E	Homo sapiens	0.00103500000000034	-0.223815734205007	0.225885734205008	3.3475966	0.00902181943577771	0.992992974920587	0.996675250193364	-7.50135876970341
ENSG00000242852	1570364_at	zinc finger protein 709	ZNF709	Homo sapiens	2.5163333333289E-4	-0.307413391750252	0.307916658416918	3.31607208333333	0.00160301701666687	0.99875495802097	0.999467884358235	-7.501402303755
ENSG00000243335	1553717_at	potassium channel tetramerisation domain containing 7	KCTD7	Homo sapiens	0.00155826666666847	-0.26107681305669	0.264193346390027	5.26281853333333	0.0116288598925799	0.990968240555699	0.995767742492215	-7.50132903579327
ENSG00000244716	212270_x_at	RPL17-C18orf32 readthrough,ribosomal protein L17	AC144530.1,RP11-20O24.4,RP11-592N21.1,RP4-706A16.3,RPL17,RPL17-C18orf32	Homo sapiens	0.00151100000000248	-0.141506965970068	0.144528965970073	13.3880458333333	0.0207072276588289	0.98391823757588	0.992656992279496	-7.50116690817953
ENSG00000244738	1562352_at		RP11-373E16.3	Homo sapiens	-1.92533333332356E-4	-0.186508019391849	0.186122952725184	2.61149356666667	-0.00202537323728606	0.998426920011554	0.999322517695451	-7.50140145737044
ENSG00000247699	1566126_at		CTB-127C13.1	Homo sapiens	-3.27766666667006E-4	-0.161579268708026	0.160923735374692	3.43579935	-0.00398390622020567	0.996905760668785	0.998494586073236	-7.50139495715391
ENSG00000249244	216316_x_at	glycerol kinase,glycerol kinase 3 pseudogene	GK,GK3P,RP1-232L22__B.1,RP11-548H18.2	Homo sapiens	-0.00118643333333424	-0.221526338524336	0.219153471857667	4.91176108333333	-0.0105535427247151	0.991803368526944	0.996084665213275	-7.50134220969348
ENSG00000249307	1560891_a_at		RP11-438E5.1	Homo sapiens	-8.14500000000162E-4	-0.193788333280859	0.192159333280859	3.20420541666667	-0.00827257581127472	0.993574878627829	0.99700307392546	-7.50136592619092
ENSG00000249604	216719_s_at		RP11-286E11.2	Homo sapiens	-0.00179580000000046	-0.199956202105789	0.196364602105788	2.9317965	-0.0177618902971287	0.986205373290638	0.993643416443914	-7.50122948374534
ENSG00000251175	241126_at		RP11-45L9.1	Homo sapiens	-9.35866666666563E-4	-0.156378979691341	0.154507246358008	3.23876586666667	-0.0118002330582948	0.990835147354085	0.995697538626389	-7.50132681827684
ENSG00000251321	231096_at		GDEP	Homo sapiens	-0.00152483333333464	-0.16282607459982	0.159776407933151	3.27080411666667	-0.0185281798967967	0.98561031463062	0.993368307632155	-7.50121412554746
ENSG00000253193	214511_x_at	Fc fragment of IgG,high affinity Ia,high affinity Ib,high affinity Ic,pseudogene,receptor (CD64)	FCGR1A,FCGR1B,FCGR1C	Homo sapiens	-1.5210000000021E-4	-0.197347817320508	0.197043617320507	4.25097488333333	-0.00151174947458127	0.998825844244408	0.999483681774441	-7.50140246076118
ENSG00000253522	232504_at	hsa-mir-146a	hsa-mir-146a	Homo sapiens	0.00107083333333335	-0.16390665986987	0.166048326536537	3.16475941666667	0.0127217035853082	0.990119512747815	0.995344273727417	-7.50131433857697
ENSG00000254208	231237_x_at		RP11-219B4.3	Homo sapiens	-0.00180096666666696	-0.14887938783365	0.145277454500316	5.39811881666667	-0.0239996443803055	0.981361769104995	0.991667257499967	-7.50108561755283
ENSG00000255050	226708_at		RP11-661A12.9	Homo sapiens	0.00186369999999858	-0.221996548927468	0.225723948927465	4.69311575	0.0163172554997384	0.98732722188325	0.994287262877828	-7.50125667367614
ENSG00000255526	228763_at	NEDD8-MDP1 readthrough,magnesium-dependent phosphatase 1	AL136419.6,MDP1,NEDD8-MDP1	Homo sapiens	0.00184143333333342	-0.192334798931289	0.196017665597956	6.71231361666667	0.0185869453288522	0.985564680986464	0.993349047280547	-7.50121292097847
ENSG00000256515	205114_s_at	chemokine (C-C motif) ligand 3,chemokine (C-C motif) ligand 3-like 1,chemokine (C-C motif) ligand 3-like 3	CCL3,CCL3L1,CCL3L3	Homo sapiens	-0.0018132000000004	-0.166536031617328	0.162909631617327	3.18183376666667	-0.0215744633690172	0.983244833587062	0.99245846772009	-7.50114665731883
ENSG00000256660	231600_at	C-type lectin domain family 12,member B	CLEC12B	Homo sapiens	-6.13833333332536E-4	-0.156047933364734	0.154820266698069	2.66580035	-0.00774020131746437	0.99398835231891	0.997171029310341	-7.50137063440156
ENSG00000256845	210704_at		AC007401.1	Homo sapiens	-9.8699999999674E-5	-0.193656471211877	0.193459071211877	3.56710085	-9.9943517670343E-4	0.99922375177662	0.999679865179446	-7.50140317130366
ENSG00000257184	214651_s_at	Uncharacterized protein ,homeobox A9	HOXA9,RP1-170O19.20	Homo sapiens	-0.00110400000000155	-0.149564663659467	0.147356663659464	10.5111796666667	-0.0145749061441522	0.988680303050148	0.994757099966266	-7.50128640041649
ENSG00000257671	1558393_at		RP3-416H24.1	Homo sapiens	0.00169623333333124	-0.177157808723293	0.180550275389955	6.04156098333333	0.0185880967769966	0.985563786842736	0.993349047280547	-7.50121289733809
ENSG00000258220	1568711_a_at		RP11-38F22.1	Homo sapiens	-7.33766666666913E-4	-0.197736629431883	0.19626909609855	2.61661051666667	-0.00730017939605841	0.994330100940782	0.997350882212457	-7.50137428955392
ENSG00000258366	213829_x_at	RTEL1-TNFRSF6B readthrough (non-protein coding),regulator of telomere elongation helicase 1	RTEL1,RTEL1-TNFRSF6B	Homo sapiens	-0.00188743333333274	-0.154306329118533	0.150531462451868	6.63008825	-0.024270621680437	0.981151372443861	0.991579506254493	-7.50107839384412
ENSG00000258742	1562670_at		RP11-862G15.1	Homo sapiens	9.36033333333253E-4	-0.173689816435696	0.175561883102362	2.91916531666667	0.0105058421997012	0.991840414631942	0.996103573960828	-7.50134276449627
ENSG00000259703	1554715_at	long intergenic non-protein coding RNA 593	LINC00593	Homo sapiens	8.72900000000509E-4	-0.142418936427033	0.144164736427034	3.01741135	0.011939637349663	0.990726882295654	0.995625340762321	-7.50132499050128
ENSG00000260244	239580_at	alpha 3,guanylate cyclase 1,soluble	GUCY1A3,RP11-588K22.2	Homo sapiens	0.00174029999999936	-0.161820892138408	0.165301492138407	3.11910878333333	0.0208541236322577	0.983804172663694	0.992656992279496	-7.50116353643816
ENSG00000260669	228763_at	NEDD8-MDP1 readthrough,magnesium-dependent phosphatase 1	AL136419.6,MDP1,NEDD8-MDP1	Homo sapiens	0.00184143333333342	-0.192334798931289	0.196017665597956	6.71231361666667	0.0185869453288522	0.985564680986464	0.993349047280547	-7.50121292097847
ENSG00000263276	207416_s_at	calcineurin-dependent 3,cytoplasmic,nuclear factor of activated T-cells	NFATC3,RP11-96D1.10	Homo sapiens	-2.14633333330383E-4	-0.192827182156097	0.192397915489437	7.64899425	-0.00218404047805013	0.998303685521753	0.999272344584634	-7.50140108849166
ENSG00000264643	1565152_at		RP11-118G23.2	Homo sapiens	-2.13333333354271E-6	-0.147132996273847	0.14712872960718	3.3750814	-2.84186228313838E-5	0.999977927623458	0.999996217449109	-7.50140372253381
ENSG00000265681	212270_x_at	RPL17-C18orf32 readthrough,ribosomal protein L17	AC144530.1,RP11-20O24.4,RP11-592N21.1,RP4-706A16.3,RPL17,RPL17-C18orf32	Homo sapiens	0.00151100000000248	-0.141506965970068	0.144528965970073	13.3880458333333	0.0207072276588289	0.98391823757588	0.992656992279496	-7.50116690817953
ENSG00000267057	244296_at		RP11-456O19.2	Homo sapiens	9.40033333334256E-4	-0.24719626985794	0.249076336524608	4.16712508333333	0.00742507828925803	0.994233096499992	0.99731664177795	-7.50137327378728
ENSG00000267080	1555981_at	ASB16 antisense RNA 1	ASB16-AS1	Homo sapiens	-0.00150723333333325	-0.217654840480483	0.214640373813816	6.07439228333333	-0.0136671559247024	0.989385262996321	0.9950133682605	-7.50130055927968
ENSG00000267466	1562764_at		RP11-13K12.5	Homo sapiens	-0.00147669999999955	-0.226214022255414	0.223260622255415	4.31959731666667	-0.0128784964905832	0.989997744779977	0.995258461660082	-7.50131212172309
ENSG00000267519	235317_at		CTD-3252C9.4	Homo sapiens	-0.00135329999999989	-0.180494285659747	0.177787685659747	6.08215188333333	-0.0148063227993829	0.98850058621605	0.994699130288004	-7.50128264524801
ENSG00000267548	1557943_at		RP11-229E13.2	Homo sapiens	0.0017596666666666	-0.250044298692033	0.253563632025366	5.10957906666667	0.0136966996788521	0.989362319124175	0.9950133682605	-7.50130011279231
ENSG00000267651	233602_at		RP11-95O2.1	Homo sapiens	0.00154773333333269	-0.195997836744448	0.199093303411113	2.7004111	0.0153559585760886	0.988073745009299	0.994512840492322	-7.50127348929639
ENSG00000267892	1560063_a_at		CTD-2540F13.2	Homo sapiens	0.00146856666666739	-0.168673475265808	0.171610608599143	2.76594158333333	0.0169172636161641	0.986861274630928	0.994006119716406	-7.50124566060251
ENSG00000269293	1557062_at		RP1-265C24.9	Homo sapiens	-5.39166666666535E-4	-0.258002461473492	0.256924128140159	2.69128631666667	-0.00410445787669965	0.996812130605797	0.998473971143044	-7.50139441862614
ENSG00000269404	232739_at	Spi-B transcription factor (Spi-1/PU.1 related)	SPIB	Homo sapiens	9.70533333332746E-4	-0.209194001145105	0.211135067811771	3.71459946666667	0.00905105318482243	0.992970270473106	0.996670758153126	-7.50135847790504
ENSG00000269686	224363_at	HCG2006742; Protein LOC100996685	AC011755.1	Homo sapiens	5.26199999999921E-4	-0.253924002420714	0.254976402420713	2.6598734	0.00405318226848801	0.996851955340027	0.99848978346575	-7.50139464964614
ENSG00000270558	1559007_s_at	nucleoporin 155kDa	CTD-2124B8.2,NUP155	Homo sapiens	-0.00104669999999984	-0.343352872281425	0.341259472281426	4.27692351666667	-0.00599315603614399	0.995345224145094	0.997751868197976	-7.50138388555347
ENSG00000270953	236131_at		RP11-2E11.9	Homo sapiens	0.00122360000000077	-0.194733239035228	0.19718043903523	3.95702233333333	0.0122384701819648	0.990494801492826	0.995501898375372	-7.50132100008
ENSG00000271699	1554413_s_at	sorting nexin 29 pseudogene 1,sorting nexin 29 pseudogene 2	SNX29P1,SNX29P2	Homo sapiens	-3.94866666666882E-4	-0.290766392763185	0.289976659429852	3.27130426666667	-0.0026652904152359	0.997929906145408	0.999117700393704	-7.50139979956791
