# Supplementary material for: Data on master regulators and transcription factor binding sites found by upstream analysis of multi-omics data on methotrexate resistance of colon cancer
Source: Data Brief. 2016 Dec 6;10:499–504. doi: 10.1016/j.dib.2016.11.096 (PMC5196090; doi:10.1016/j.dib.2016.11.096)
Supplement: Supplementary file 2 — Supplementary material [file mmc2.zip › Supplementary material/Supplementary Table 2 Site optimisation summary Up-regulated genes Ensembl FC1.5 sites -1000..100 non-redundant_minSUM_filtered.txt]

ID	Yes density per 1000bp	No density per 1000bp	Yes-No ratio	P-value
V$AP2ALPHA_03	18.080464900215873	13.747646888913238	1.3151679735676676	3.6626903246863676E-39
V$BEN_01	8.566588029548125	6.25255231625813	1.3700945783808878	8.531210432677064E-25
V$CHCH_01	11.312814814140108	7.843703622546041	1.442279739079178	7.655320402221139E-42
V$CPBP_Q6	10.360971699745871	8.58076275660116	1.2074651162887822	2.3071376527577596E-12
V$CTCF_01	1.5530071866432273	1.2151515453341168	1.2780358076376508	3.19805968955357E-4
V$E2F_Q6_01	2.2498109976591034	1.7305949262442852	1.3000217229005833	5.595153372703801E-6
V$EGR1_Q6	1.4391503547778879	1.0532973435990398	1.3663286663767864	1.8610311140879194E-5
V$FPM315_01	1.4938016340732507	1.0433370850307273	1.4317536062942273	8.491919120631537E-7
V$GKLF_Q4	16.317961142940423	13.100230081972928	1.2456240112450678	4.566213756829513E-24
V$GLI_Q3	9.536648237040815	7.796392394346557	1.2232129624409591	7.676573375244144E-13
V$MAZ_Q6_01	2.723455418218915	2.0343828125778143	1.3387133441065404	4.4939116365513656E-8
V$MECP2_02	0.47364442055981126	0.28386736919690436	1.6685412694661224	1.1766358286910686E-4
V$RNF96_01	1.9993259675553572	1.1429396707138517	1.749283902541092	6.418719057409292E-17
V$SP100_04	3.333728037017133	2.390462056394984	1.3945956716186798	1.1116748119608846E-11
V$SP1_Q6_01	3.6388643464162422	2.7365810416438414	1.329711889047659	7.132818618123178E-10
V$ZFP161_04	14.710302677001831	9.835755336208528	1.495594611107146	1.4740379159809985E-63
