# Supplementary material for: Data on master regulators and transcription factor binding sites found by upstream analysis of multi-omics data on methotrexate resistance of colon cancer
Source: Data Brief. 2016 Dec 6;10:499–504. doi: 10.1016/j.dib.2016.11.096 (PMC5196090; doi:10.1016/j.dib.2016.11.096)
Supplement: Supplementary file 2 — Supplementary material [file mmc2.zip › Supplementary material/Supplementary Table 3 CMA sites in promoters UpFC1.5 track.interval]

#CHROM	START	END	STRAND	score	sequenceName	sigma	siteModel	subModel	weight
chrX	2609174	2609181	+	0.957637	ENSG00000002586	null	V$GKLF_Q4	M1	0.89637
chrX	2609206	2609213	+	0.9659	ENSG00000002586	null	V$GKLF_Q4	M1	0.943181
chrX	2609186	2609193	+	0.998954	ENSG00000002586	null	V$GKLF_Q4	M1	0.988442
chrX	2609208	2609223	-	0.878012	ENSG00000002586	null	V$ZIC1_05	M1	0.832228
chrX	2609142	2609252		3.66022	ENSG00000002586	55.0	null	M1	null
chrX	2609190	2609204	+	0.76794	ENSG00000002586	null	V$ZFP161_04	M2	0.723086
chrX	2609218	2609232	+	0.815149	ENSG00000002586	null	V$ZFP161_04	M2	0.794866
chrX	2609212	2609226	-	0.891439	ENSG00000002586	null	V$ZFP161_04	M2	0.88681
chrX	2609164	2609262		2.40476	ENSG00000002586	49.0	null	M2	null
chrX	2608513	2608522	+	0.959548	ENSG00000002586	null	V$RFX_Q6	M3	0.950552
chrX	2608765	2608774	+	0.949935	ENSG00000002586	null	V$RFX_Q6	M3	9.25642E-6
chrX	2608441	2608448	+	0.965566	ENSG00000002586	null	V$LEF1_Q5_01	M3	0.282144
chrX	2608564	2608571	-	0.96218	ENSG00000002586	null	V$LEF1_Q5_01	M3	0.674358
chrX	2608473	2608575		1.90706	ENSG00000002586	51.0	null	M3	null
chr8	17353731	17353738	-	0.9659	ENSG00000003989	null	V$GKLF_Q4	M1	0.943181
chr8	17353754	17353761	-	0.997907	ENSG00000003989	null	V$GKLF_Q4	M1	0.978147
chr8	17353735	17353742	-	0.997907	ENSG00000003989	null	V$GKLF_Q4	M1	0.987406
chr8	17353749	17353764	+	0.876443	ENSG00000003989	null	V$ZIC1_05	M1	0.862075
chr8	17353691	17353801		3.77081	ENSG00000003989	55.0	null	M1	null
chr8	17354645	17354655	-	0.960181	ENSG00000003989	null	V$RNF96_01	M2	0.921779
chr8	17354673	17354683	-	0.92284	ENSG00000003989	null	V$RNF96_01	M2	0.639131
chr8	17354600	17354614	-	0.772167	ENSG00000003989	null	V$ZFP161_04	M2	0.648113
chr8	17354606	17354620	+	0.77155	ENSG00000003989	null	V$ZFP161_04	M2	0.691069
chr8	17354623	17354637	-	0.806147	ENSG00000003989	null	V$ZFP161_04	M2	0.800126
chr8	17354586	17354684		3.70022	ENSG00000003989	49.0	null	M2	null
chr8	17354103	17354112	-	0.960439	ENSG00000003989	null	V$RFX_Q6	M3	0.748638
chr8	17354144	17354151	+	0.98148	ENSG00000003989	null	V$LEF1_Q5_01	M3	0.978466
chr8	17354219	17354226	-	0.980727	ENSG00000003989	null	V$LEF1_Q5_01	M3	0.295469
chr8	17354092	17354194		2.02257	ENSG00000003989	51.0	null	M3	null
chr2	74648816	74648826	+	0.914266	ENSG00000005448	null	V$RNF96_01	M2	0.909519
chr2	74648882	74648892	-	0.937865	ENSG00000005448	null	V$RNF96_01	M2	0.432127
chr2	74648809	74648823	-	0.75541	ENSG00000005448	null	V$ZFP161_04	M2	0.739842
chr2	74648811	74648825	-	0.793004	ENSG00000005448	null	V$ZFP161_04	M2	0.782505
chr2	74648808	74648822	+	0.820485	ENSG00000005448	null	V$ZFP161_04	M2	0.800069
chr2	74648776	74648874		3.66406	ENSG00000005448	49.0	null	M2	null
chr2	74648794	74648803	+	0.988209	ENSG00000005448	null	V$RFX_Q6	M3	0.985174
chr2	74648803	74648812	-	0.975221	ENSG00000005448	null	V$RFX_Q6	M3	0.970545
chr2	74648751	74648853		1.95572	ENSG00000005448	51.0	null	M3	null
chr2	74648815	74648821	-	0.994173	ENSG00000005448	null	V$CHCH_01	M4	0.946432
chr2	74648784	74648790	-	0.993307	ENSG00000005448	null	V$CHCH_01	M4	0.95126
chr2	74648799	74648805	-	0.993307	ENSG00000005448	null	V$CHCH_01	M4	0.993307
chr2	74648750	74648852		2.891	ENSG00000005448	51.0	null	M4	null
chr2	74648226	74648236	+	0.924903	ENSG00000005448	null	V$CDPCR1_01	M5	3.1027E-4
chr2	74648026	74648033	+	0.997907	ENSG00000005448	null	V$GKLF_Q4	M5	0.917192
chr2	74647991	74647998	+	0.9659	ENSG00000005448	null	V$GKLF_Q4	M5	0.943976
chr2	74647994	74648001	+	0.997907	ENSG00000005448	null	V$GKLF_Q4	M5	0.985102
chr2	74647950	74648062		2.84658	ENSG00000005448	56.0	null	M5	null
chr16	1030894	1030901	+	0.998954	ENSG00000005513	null	V$GKLF_Q4	M1	0.860874
chr16	1030877	1030884	+	0.9659	ENSG00000005513	null	V$GKLF_Q4	M1	0.939292
chr16	1030853	1030860	+	0.9659	ENSG00000005513	null	V$GKLF_Q4	M1	0.946774
chr16	1030811	1030826	+	0.853182	ENSG00000005513	null	V$ZIC1_05	M1	0.573704
chr16	1030812	1030922		3.32064	ENSG00000005513	55.0	null	M1	null
chr16	1031760	1031770	+	0.906382	ENSG00000005513	null	V$RNF96_01	M2	0.616719
chr16	1031723	1031733	-	0.994756	ENSG00000005513	null	V$RNF96_01	M2	0.987326
chr16	1031686	1031700	+	0.891594	ENSG00000005513	null	V$ZFP161_04	M2	0.748353
chr16	1031712	1031726	-	0.759262	ENSG00000005513	null	V$ZFP161_04	M2	0.75784
chr16	1031705	1031719	-	0.890383	ENSG00000005513	null	V$ZFP161_04	M2	0.872033
chr16	1031672	1031770		3.98227	ENSG00000005513	49.0	null	M2	null
chr7	12610108	12610115	-	0.998954	ENSG00000006747	null	V$GKLF_Q4	M1	0.00596977
chr7	12610276	12610283	+	0.997907	ENSG00000006747	null	V$GKLF_Q4	M1	0.987406
chr7	12610293	12610300	+	0.9659	ENSG00000006747	null	V$GKLF_Q4	M1	0.953054
chr7	12610232	12610342		1.94643	ENSG00000006747	55.0	null	M1	null
chr7	12609251	12609258	-	0.965566	ENSG00000006747	null	V$LEF1_Q5_01	M3	0.265107
chr7	12609357	12609364	+	0.980727	ENSG00000006747	null	V$LEF1_Q5_01	M3	0.877931
chr7	12609501	12609508	+	0.962287	ENSG00000006747	null	V$LEF1_Q5_01	M3	0.00423637
chr7	12609285	12609387		1.14727	ENSG00000006747	51.0	null	M3	null
chr7	12609359	12609374	-	0.898029	ENSG00000006747	null	V$HMGIY_Q3	M6	0.652103
chr7	12609358	12609373	-	0.891672	ENSG00000006747	null	V$HMGIY_Q3	M6	0.657798
chr7	12609290	12609305	-	0.8901	ENSG00000006747	null	V$HMGIY_Q3	M6	0.752299
chr7	12609279	12609286	+	0.997964	ENSG00000006747	null	V$NF1A_Q6_01	M6	0.677573
chr7	12609276	12609376		2.73977	ENSG00000006747	50.0	null	M6	null
chrX	7895881	7895891	+	0.910669	ENSG00000006757	null	V$RNF96_01	M2	0.891901
chrX	7895765	7895779	-	0.817112	ENSG00000006757	null	V$ZFP161_04	M2	0.085917
chrX	7895826	7895924		0.977818	ENSG00000006757	49.0	null	M2	null
chrX	7896134	7896141	-	0.962287	ENSG00000006757	null	V$LEF1_Q5_01	M3	2.00248E-4
chrX	7896344	7896351	+	0.985243	ENSG00000006757	null	V$LEF1_Q5_01	M3	0.985243
chrX	7896296	7896398		0.985443	ENSG00000006757	51.0	null	M3	null
chrX	7895817	7895823	-	0.994173	ENSG00000006757	null	V$CHCH_01	M4	0.785582
chrX	7895749	7895755	-	0.993307	ENSG00000006757	null	V$CHCH_01	M4	0.805689
chrX	7895782	7895788	-	0.994573	ENSG00000006757	null	V$CHCH_01	M4	0.994573
chrX	7895733	7895835		2.58584	ENSG00000006757	51.0	null	M4	null
chrX	7896530	7896545	-	0.919367	ENSG00000006757	null	V$HMGIY_Q3	M6	0.298475
chrX	7896603	7896618	+	0.918359	ENSG00000006757	null	V$HMGIY_Q3	M6	0.917625
chrX	7896637	7896652	-	0.941332	ENSG00000006757	null	V$HMGIY_Q3	M6	0.767007
chrX	7896562	7896662		1.98311	ENSG00000006757	50.0	null	M6	null
chr11	45307915	45307922	-	0.998954	ENSG00000019505	null	V$GKLF_Q4	M1	0.825207
chr11	45307950	45307957	+	0.957637	ENSG00000019505	null	V$GKLF_Q4	M1	0.957479
chr11	45307953	45307960	+	0.998954	ENSG00000019505	null	V$GKLF_Q4	M1	0.996316
chr11	45307981	45307996	+	0.841721	ENSG00000019505	null	V$ZIC1_05	M1	0.679416
chr11	45307897	45308007		3.45842	ENSG00000019505	55.0	null	M1	null
chr11	45307860	45307870	+	0.974859	ENSG00000019505	null	V$RNF96_01	M2	0.603347
chr11	45307785	45307795	+	0.987829	ENSG00000019505	null	V$RNF96_01	M2	0.848693
chr11	45307805	45307819	+	0.778705	ENSG00000019505	null	V$ZFP161_04	M2	0.774661
chr11	45307808	45307822	-	0.773823	ENSG00000019505	null	V$ZFP161_04	M2	0.773179
chr11	45307767	45307865		2.99988	ENSG00000019505	49.0	null	M2	null
chr11	45307944	45307953	-	0.961583	ENSG00000019505	null	V$RFX_Q6	M3	0.374891
chr11	45308048	45308055	-	0.98148	ENSG00000019505	null	V$LEF1_Q5_01	M3	0.796095
chr11	45308254	45308261	+	0.98148	ENSG00000019505	null	V$LEF1_Q5_01	M3	1.67138E-5
chr11	45307967	45308069		1.171	ENSG00000019505	51.0	null	M3	null
chr5	82767355	82767362	-	0.964854	ENSG00000038427	null	V$GKLF_Q4	M1	0.95913
chr5	82767344	82767351	-	0.998954	ENSG00000038427	null	V$GKLF_Q4	M1	0.994835
chr5	82767348	82767355	-	1.0	ENSG00000038427	null	V$GKLF_Q4	M1	0.999835
chr5	82767297	82767407		2.9538	ENSG00000038427	55.0	null	M1	null
chr5	82767355	82767362	-	0.964854	ENSG00000038427	null	V$GKLF_Q4	M5	0.959332
chr5	82767344	82767351	-	0.998954	ENSG00000038427	null	V$GKLF_Q4	M5	0.99498
chr5	82767348	82767355	-	1.0	ENSG00000038427	null	V$GKLF_Q4	M5	0.999841
chr5	82767296	82767408		2.95415	ENSG00000038427	56.0	null	M5	null
chr5	82766690	82766705	-	0.890564	ENSG00000038427	null	V$HMGIY_Q3	M6	0.272069
chr5	82766600	82766615	-	0.883618	ENSG00000038427	null	V$HMGIY_Q3	M6	0.854251
chr5	82766601	82766616	-	0.888265	ENSG00000038427	null	V$HMGIY_Q3	M6	0.863048
chr5	82766570	82766670		1.98937	ENSG00000038427	50.0	null	M6	null
chr5	79703032	79703039	+	0.9659	ENSG00000039319	null	V$GKLF_Q4	M1	0.96574
chr5	79703041	79703048	+	0.99843	ENSG00000039319	null	V$GKLF_Q4	M1	0.982063
chr5	79703028	79703035	+	0.997907	ENSG00000039319	null	V$GKLF_Q4	M1	0.996424
chr5	79702897	79702912	+	0.83838	ENSG00000039319	null	V$ZIC1_05	M1	0.0513201
chr5	79702979	79703089		2.99555	ENSG00000039319	55.0	null	M1	null
chr5	79703467	79703477	+	0.981842	ENSG00000039319	null	V$RNF96_01	M2	0.957411
chr5	79703442	79703456	-	0.755427	ENSG00000039319	null	V$ZFP161_04	M2	0.73311
chr5	79703460	79703474	-	0.753703	ENSG00000039319	null	V$ZFP161_04	M2	0.748074
chr5	79703448	79703462	+	0.856314	ENSG00000039319	null	V$ZFP161_04	M2	0.849918
chr5	79703411	79703509		3.28851	ENSG00000039319	49.0	null	M2	null
chr5	79702834	79702843	+	0.986362	ENSG00000039319	null	V$RFX_Q6	M3	0.985604
chr5	79702987	79702996	+	0.973439	ENSG00000039319	null	V$RFX_Q6	M3	0.0121547
chr5	79702789	79702891		0.997759	ENSG00000039319	51.0	null	M3	null
chr5	79703363	79703369	+	1.0	ENSG00000039319	null	V$CHCH_01	M4	0.98455
chr5	79703381	79703387	+	1.0	ENSG00000039319	null	V$CHCH_01	M4	0.98455
chr5	79703372	79703378	+	1.0	ENSG00000039319	null	V$CHCH_01	M4	1.0
chr5	79703323	79703425		2.9691	ENSG00000039319	51.0	null	M4	null
chr5	79702941	79702956	+	0.911071	ENSG00000039319	null	V$HMGIY_Q3	M6	0.904535
chr5	79702950	79702965	+	0.902873	ENSG00000039319	null	V$HMGIY_Q3	M6	0.901249
chr5	79703089	79703104	+	0.888046	ENSG00000039319	null	V$HMGIY_Q3	M6	0.0157403
chr5	79702904	79703004		1.82152	ENSG00000039319	50.0	null	M6	null
chr13	100633546	100633556	-	0.960849	ENSG00000043355	null	V$RNF96_01	M2	0.843587
chr13	100633594	100633604	-	0.994756	ENSG00000043355	null	V$RNF96_01	M2	0.890992
chr13	100633569	100633583	+	0.839142	ENSG00000043355	null	V$ZFP161_04	M2	0.839142
chr13	100633571	100633585	+	0.87995	ENSG00000043355	null	V$ZFP161_04	M2	0.879217
chr13	100633567	100633581	-	0.881358	ENSG00000043355	null	V$ZFP161_04	M2	0.880624
chr13	100633526	100633624		4.33356	ENSG00000043355	49.0	null	M2	null
chr10	115803238	115803245	-	0.997907	ENSG00000043591	null	V$GKLF_Q4	M1	0.692658
chr10	115803161	115803168	-	0.997907	ENSG00000043591	null	V$GKLF_Q4	M1	0.859972
chr10	115803208	115803215	-	0.997907	ENSG00000043591	null	V$GKLF_Q4	M1	0.951359
chr10	115803156	115803171	+	0.876673	ENSG00000043591	null	V$ZIC1_05	M1	0.747916
chr10	115803139	115803249		3.2519	ENSG00000043591	55.0	null	M1	null
chr10	115803661	115803671	-	0.942691	ENSG00000043591	null	V$RNF96_01	M2	0.641424
chr10	115803603	115803613	-	0.916787	ENSG00000043591	null	V$RNF96_01	M2	0.874821
chr10	115803606	115803620	+	0.759993	ENSG00000043591	null	V$ZFP161_04	M2	0.74433
chr10	115803615	115803629	+	0.832986	ENSG00000043591	null	V$ZFP161_04	M2	0.832813
chr10	115803609	115803623	-	0.892271	ENSG00000043591	null	V$ZFP161_04	M2	0.883212
chr10	115803573	115803671		3.9766	ENSG00000043591	49.0	null	M2	null
chr10	115802867	115802882	+	0.903318	ENSG00000043591	null	V$HMGIY_Q3	M6	0.86357
chr10	115802843	115802850	-	0.995278	ENSG00000043591	null	V$NF1A_Q6_01	M6	0.9622
chr10	115802809	115802909		1.82577	ENSG00000043591	50.0	null	M6	null
chr1	85514208	85514215	+	0.964854	ENSG00000055732	null	V$GKLF_Q4	M1	0.919848
chr1	85514224	85514231	+	0.9659	ENSG00000055732	null	V$GKLF_Q4	M1	0.96574
chr1	85514220	85514227	+	0.997907	ENSG00000055732	null	V$GKLF_Q4	M1	0.993792
chr1	85514312	85514327	+	0.880691	ENSG00000055732	null	V$ZIC1_05	M1	0.224067
chr1	85514173	85514283		3.10345	ENSG00000055732	55.0	null	M1	null
chr1	85514203	85514213	+	0.95622	ENSG00000055732	null	V$RNF96_01	M2	0.954429
chr1	85514228	85514238	+	0.898573	ENSG00000055732	null	V$RNF96_01	M2	0.812419
chr1	85514170	85514184	+	0.749508	ENSG00000055732	null	V$ZFP161_04	M2	0.589152
chr1	85514205	85514219	-	0.763609	ENSG00000055732	null	V$ZFP161_04	M2	0.76345
chr1	85514211	85514225	+	0.817476	ENSG00000055732	null	V$ZFP161_04	M2	0.809177
chr1	85514161	85514259		3.92863	ENSG00000055732	49.0	null	M2	null
chr1	85514772	85514779	-	0.996614	ENSG00000055732	null	V$LEF1_Q5_01	M3	0.996614
chr1	85514724	85514826		0.996614	ENSG00000055732	51.0	null	M3	null
chr1	85514208	85514215	+	0.964854	ENSG00000055732	null	V$GKLF_Q4	M5	0.952473
chr1	85514224	85514231	+	0.9659	ENSG00000055732	null	V$GKLF_Q4	M5	0.958383
chr1	85514220	85514227	+	0.997907	ENSG00000055732	null	V$GKLF_Q4	M5	0.996476
chr1	85514164	85514276		2.90733	ENSG00000055732	56.0	null	M5	null
chr1	85514856	85514871	+	0.885295	ENSG00000055732	null	V$HMGIY_Q3	M6	0.739461
chr1	85514905	85514920	+	0.890796	ENSG00000055732	null	V$HMGIY_Q3	M6	0.828747
chr1	85514894	85514909	+	0.891728	ENSG00000055732	null	V$HMGIY_Q3	M6	0.880387
chr1	85515143	85515150	-	0.993893	ENSG00000055732	null	V$NF1A_Q6_01	M6	2.73898E-6
chr1	85514843	85514943		2.4486	ENSG00000055732	50.0	null	M6	null
chrX	2746853	2746860	-	0.964854	ENSG00000056998	null	V$GKLF_Q4	M1	0.877231
chrX	2746889	2746896	-	0.998954	ENSG00000056998	null	V$GKLF_Q4	M1	0.975458
chrX	2746886	2746893	-	1.0	ENSG00000056998	null	V$GKLF_Q4	M1	0.986701
chrX	2746647	2746662	-	0.935464	ENSG00000056998	null	V$ZIC1_05	M1	2.0164E-4
chrX	2746825	2746935		2.83959	ENSG00000056998	55.0	null	M1	null
chrX	2746766	2746776	-	0.89953	ENSG00000056998	null	V$RNF96_01	M2	0.890398
chrX	2746763	2746773	-	0.97396	ENSG00000056998	null	V$RNF96_01	M2	0.953887
chrX	2746791	2746805	+	0.74313	ENSG00000056998	null	V$ZFP161_04	M2	0.683736
chrX	2746764	2746778	+	0.816422	ENSG00000056998	null	V$ZFP161_04	M2	0.808133
chrX	2746779	2746793	-	0.89058	ENSG00000056998	null	V$ZFP161_04	M2	0.878789
chrX	2746728	2746826		4.21494	ENSG00000056998	49.0	null	M2	null
chr2	241374538	241374545	-	0.9659	ENSG00000063660	null	V$GKLF_Q4	M1	0.871098
chr2	241374526	241374533	-	0.964854	ENSG00000063660	null	V$GKLF_Q4	M1	0.938275
chr2	241374503	241374510	-	0.998954	ENSG00000063660	null	V$GKLF_Q4	M1	0.982578
chr2	241374473	241374488	+	0.861458	ENSG00000063660	null	V$ZIC1_05	M1	0.695347
chr2	241374461	241374571		3.4873	ENSG00000063660	55.0	null	M1	null
chr2	241374828	241374838	+	0.979204	ENSG00000063660	null	V$RNF96_01	M2	0.971891
chr2	241374828	241374838	-	0.979204	ENSG00000063660	null	V$RNF96_01	M2	0.971891
chr2	241374833	241374847	-	0.765572	ENSG00000063660	null	V$ZFP161_04	M2	0.765413
chr2	241374837	241374851	+	0.810891	ENSG00000063660	null	V$ZFP161_04	M2	0.80668
chr2	241374838	241374852	-	0.875143	ENSG00000063660	null	V$ZFP161_04	M2	0.868607
chr2	241374789	241374887		4.38448	ENSG00000063660	49.0	null	M2	null
chr2	241374375	241374384	+	0.997965	ENSG00000063660	null	V$RFX_Q6	M3	0.997965
chr2	241374155	241374162	+	0.995485	ENSG00000063660	null	V$LEF1_Q5_01	M3	8.32706E-5
chr2	241374328	241374430		0.998048	ENSG00000063660	51.0	null	M3	null
chr2	241374869	241374879	-	0.941162	ENSG00000063660	null	V$CDPCR1_01	M5	0.941012
chr2	241374871	241374881	+	0.956015	ENSG00000063660	null	V$CDPCR1_01	M5	0.954644
chr2	241374891	241374898	-	0.964854	ENSG00000063660	null	V$GKLF_Q4	M5	0.893198
chr2	241374856	241374863	+	0.9659	ENSG00000063660	null	V$GKLF_Q4	M5	0.940221
chr2	241374859	241374866	+	0.997907	ENSG00000063660	null	V$GKLF_Q4	M5	0.982123
chr2	241374816	241374928		4.7112	ENSG00000063660	56.0	null	M5	null
chr2	101617192	101617199	-	0.964854	ENSG00000071082	null	V$GKLF_Q4	M1	0.964216
chr2	101617184	101617199	+	0.860694	ENSG00000071082	null	V$ZIC1_05	M1	0.860125
chr2	101617138	101617248		1.82434	ENSG00000071082	55.0	null	M1	null
chr2	101617456	101617463	-	0.962287	ENSG00000071082	null	V$LEF1_Q5_01	M3	0.492822
chr2	101617514	101617521	-	1.0	ENSG00000071082	null	V$LEF1_Q5_01	M3	0.999808
chr2	101617568	101617575	+	0.961051	ENSG00000071082	null	V$LEF1_Q5_01	M3	0.560059
chr2	101617467	101617569		2.05269	ENSG00000071082	51.0	null	M3	null
chr2	101617805	101617820	-	0.925965	ENSG00000071082	null	V$HMGIY_Q3	M6	0.840533
chr2	101617772	101617787	-	0.910254	ENSG00000071082	null	V$HMGIY_Q3	M6	0.88849
chr2	101617773	101617788	+	0.952809	ENSG00000071082	null	V$HMGIY_Q3	M6	0.933942
chr2	101617740	101617840		2.66297	ENSG00000071082	50.0	null	M6	null
chr2	172378096	172378105	-	0.951551	ENSG00000071967	null	V$RFX_Q6	M3	0.0176712
chr2	172378205	172378212	-	0.985243	ENSG00000071967	null	V$LEF1_Q5_01	M3	0.767972
chr2	172378291	172378298	+	0.980727	ENSG00000071967	null	V$LEF1_Q5_01	M3	0.606503
chr2	172378193	172378295		1.39215	ENSG00000071967	51.0	null	M3	null
chr2	172378685	172378691	+	0.994573	ENSG00000071967	null	V$CHCH_01	M4	0.00770949
chr2	172378845	172378851	+	1.0	ENSG00000071967	null	V$CHCH_01	M4	0.999808
chr2	172378795	172378897		1.00752	ENSG00000071967	51.0	null	M4	null
chr13	32605438	32605445	-	0.9659	ENSG00000073910	null	V$GKLF_Q4	M1	0.731582
chr13	32605377	32605384	+	0.997907	ENSG00000073910	null	V$GKLF_Q4	M1	0.934063
chr13	32605389	32605396	-	0.965377	ENSG00000073910	null	V$GKLF_Q4	M1	0.955218
chr13	32605250	32605265	+	0.871999	ENSG00000073910	null	V$ZIC1_05	M1	0.0296894
chr13	32605345	32605455		2.65055	ENSG00000073910	55.0	null	M1	null
chr13	32605379	32605389	+	0.987829	ENSG00000073910	null	V$RNF96_01	M2	0.742795
chr13	32605466	32605476	+	0.913309	ENSG00000073910	null	V$RNF96_01	M2	0.542646
chr13	32605323	32605337	+	0.749754	ENSG00000073910	null	V$ZFP161_04	M2	0.133654
chr13	32605432	32605446	-	0.739672	ENSG00000073910	null	V$ZFP161_04	M2	0.691411
chr13	32605371	32605469		2.11051	ENSG00000073910	49.0	null	M2	null
chr13	32605378	32605384	-	0.997919	ENSG00000073910	null	V$CHCH_01	M4	0.744926
chr13	32605316	32605322	-	0.997087	ENSG00000073910	null	V$CHCH_01	M4	0.900677
chr13	32605331	32605337	+	0.994573	ENSG00000073910	null	V$CHCH_01	M4	0.982412
chr13	32605140	32605149	+	0.997856	ENSG00000073910	null	V$CIZ_01	M4	5.74192E-4
chr13	32605290	32605392		2.62859	ENSG00000073910	51.0	null	M4	null
chr7	5631514	5631521	-	0.957637	ENSG00000075618	null	V$GKLF_Q4	M1	0.92711
chr7	5631515	5631522	-	0.957637	ENSG00000075618	null	V$GKLF_Q4	M1	0.931257
chr7	5631541	5631548	+	0.997907	ENSG00000075618	null	V$GKLF_Q4	M1	0.970417
chr7	5631538	5631553	-	0.881738	ENSG00000075618	null	V$ZIC1_05	M1	0.85363
chr7	5631476	5631586		3.68241	ENSG00000075618	55.0	null	M1	null
chr7	5632256	5632266	-	0.907256	ENSG00000075618	null	V$RNF96_01	M2	0.895244
chr7	5632248	5632258	-	0.954937	ENSG00000075618	null	V$RNF96_01	M2	0.954937
chr7	5632210	5632224	+	0.789784	ENSG00000075618	null	V$ZFP161_04	M2	0.602973
chr7	5632258	5632272	-	0.741854	ENSG00000075618	null	V$ZFP161_04	M2	0.719938
chr7	5632253	5632267	-	0.824969	ENSG00000075618	null	V$ZFP161_04	M2	0.816594
chr7	5632203	5632301		3.98969	ENSG00000075618	49.0	null	M2	null
chr7	5632441	5632448	-	0.98148	ENSG00000075618	null	V$LEF1_Q5_01	M3	0.886579
chr7	5632487	5632494	+	0.985243	ENSG00000075618	null	V$LEF1_Q5_01	M3	0.889978
chr7	5632416	5632518		1.77656	ENSG00000075618	51.0	null	M3	null
chr11	119192695	119192702	-	0.964854	ENSG00000076706	null	V$GKLF_Q4	M1	0.95913
chr11	119192691	119192698	-	0.9659	ENSG00000076706	null	V$GKLF_Q4	M1	0.965262
chr11	119192682	119192689	-	0.99843	ENSG00000076706	null	V$GKLF_Q4	M1	0.990376
chr11	119192637	119192747		2.91477	ENSG00000076706	55.0	null	M1	null
chr11	119192098	119192108	-	0.913309	ENSG00000076706	null	V$RNF96_01	M2	0.81804
chr11	119192139	119192149	+	0.899437	ENSG00000076706	null	V$RNF96_01	M2	0.840752
chr11	119192099	119192113	+	0.739948	ENSG00000076706	null	V$ZFP161_04	M2	0.680809
chr11	119192133	119192147	+	0.757978	ENSG00000076706	null	V$ZFP161_04	M2	0.727663
chr11	119192127	119192141	-	0.829247	ENSG00000076706	null	V$ZFP161_04	M2	0.818268
chr11	119192076	119192174		3.88553	ENSG00000076706	49.0	null	M2	null
chr10	21463192	21463199	-	0.998954	ENSG00000078114	null	V$GKLF_Q4	M1	0.982578
chr10	21463173	21463180	-	0.99843	ENSG00000078114	null	V$GKLF_Q4	M1	0.985152
chr10	21463177	21463184	-	1.0	ENSG00000078114	null	V$GKLF_Q4	M1	0.995876
chr10	21463182	21463197	+	0.913506	ENSG00000078114	null	V$ZIC1_05	M1	0.911093
chr10	21463130	21463240		3.8747	ENSG00000078114	55.0	null	M1	null
chr10	21463096	21463106	+	0.954937	ENSG00000078114	null	V$RNF96_01	M2	0.916745
chr10	21463099	21463109	+	0.954937	ENSG00000078114	null	V$RNF96_01	M2	0.931175
chr10	21463121	21463135	-	0.76366	ENSG00000078114	null	V$ZFP161_04	M2	0.737251
chr10	21463127	21463141	+	0.83903	ENSG00000078114	null	V$ZFP161_04	M2	0.778267
chr10	21463106	21463120	+	0.911463	ENSG00000078114	null	V$ZFP161_04	M2	0.910704
chr10	21463065	21463163		4.27414	ENSG00000078114	49.0	null	M2	null
chr8	11652184	11652191	+	0.998954	ENSG00000079459	null	V$GKLF_Q4	M1	0.776894
chr8	11652118	11652125	-	0.9659	ENSG00000079459	null	V$GKLF_Q4	M1	0.856252
chr8	11652136	11652143	-	0.9659	ENSG00000079459	null	V$GKLF_Q4	M1	0.953054
chr8	11652143	11652158	-	0.839352	ENSG00000079459	null	V$ZIC1_05	M1	0.838797
chr8	11652093	11652203		3.425	ENSG00000079459	55.0	null	M1	null
chr8	11652553	11652563	+	0.954937	ENSG00000079459	null	V$RNF96_01	M2	0.949978
chr8	11652507	11652521	-	0.769309	ENSG00000079459	null	V$ZFP161_04	M2	0.560455
chr8	11652549	11652563	+	0.752085	ENSG00000079459	null	V$ZFP161_04	M2	0.750677
chr8	11652566	11652580	-	0.85153	ENSG00000079459	null	V$ZFP161_04	M2	0.783473
chr8	11652503	11652601		3.04458	ENSG00000079459	49.0	null	M2	null
chr8	11653089	11653098	-	0.986362	ENSG00000079459	null	V$RFX_Q6	M3	0.926802
chr8	11653126	11653133	-	0.98148	ENSG00000079459	null	V$LEF1_Q5_01	M3	0.922215
chr8	11653060	11653162		1.84902	ENSG00000079459	51.0	null	M3	null
chr6	131384875	131384882	-	0.99843	ENSG00000079819	null	V$GKLF_Q4	M1	0.97866
chr6	131384884	131384891	-	0.997907	ENSG00000079819	null	V$GKLF_Q4	M1	0.997247
chr6	131384918	131384925	+	0.998954	ENSG00000079819	null	V$GKLF_Q4	M1	0.843409
chr6	131384865	131384880	-	0.823448	ENSG00000079819	null	V$ZIC1_05	M1	0.785038
chr6	131384834	131384944		3.60435	ENSG00000079819	55.0	null	M1	null
chr6	131384573	131384583	-	0.969999	ENSG00000079819	null	V$RNF96_01	M2	0.941343
chr6	131384526	131384540	-	0.912789	ENSG00000079819	null	V$ZFP161_04	M2	0.72758
chr6	131384574	131384588	+	0.80076	ENSG00000079819	null	V$ZFP161_04	M2	0.764105
chr6	131384562	131384576	-	0.820896	ENSG00000079819	null	V$ZFP161_04	M2	0.819359
chr6	131384516	131384614		3.25239	ENSG00000079819	49.0	null	M2	null
chr6	131384550	131384556	-	0.994573	ENSG00000079819	null	V$CHCH_01	M4	0.982412
chr6	131384536	131384542	+	0.994173	ENSG00000079819	null	V$CHCH_01	M4	0.987317
chr6	131384540	131384546	+	1.0	ENSG00000079819	null	V$CHCH_01	M4	0.999231
chr6	131384493	131384595		2.96896	ENSG00000079819	51.0	null	M4	null
chr6	131385339	131385354	-	0.953742	ENSG00000079819	null	V$HMGIY_Q3	M6	0.150987
chr6	131385454	131385461	+	1.0	ENSG00000079819	null	V$NF1A_Q6_01	M6	0.955997
chr6	131385392	131385492		1.10698	ENSG00000079819	50.0	null	M6	null
chr7	122527019	122527026	-	0.998954	ENSG00000081803	null	V$GKLF_Q4	M1	0.167158
chr7	122526873	122526880	+	0.964854	ENSG00000081803	null	V$GKLF_Q4	M1	0.720832
chr7	122526902	122526909	-	0.966946	ENSG00000081803	null	V$GKLF_Q4	M1	0.940309
chr7	122526988	122527003	+	0.86428	ENSG00000081803	null	V$ZIC1_05	M1	0.324374
chr7	122526863	122526973		2.15267	ENSG00000081803	55.0	null	M1	null
chr7	122526830	122526840	-	0.969999	ENSG00000081803	null	V$RNF96_01	M2	0.969999
chr7	122526834	122526848	-	0.867099	ENSG00000081803	null	V$ZFP161_04	M2	0.860623
chr7	122526831	122526845	+	0.890056	ENSG00000081803	null	V$ZFP161_04	M2	0.888389
chr7	122526821	122526835	+	0.913701	ENSG00000081803	null	V$ZFP161_04	M2	0.904425
chr7	122526785	122526883		3.62344	ENSG00000081803	49.0	null	M2	null
chr7	122526899	122526906	+	0.965566	ENSG00000081803	null	V$LEF1_Q5_01	M3	4.37444E-6
chr7	122527145	122527152	-	0.961051	ENSG00000081803	null	V$LEF1_Q5_01	M3	0.952041
chr7	122527158	122527165	-	0.996614	ENSG00000081803	null	V$LEF1_Q5_01	M3	0.989741
chr7	122527104	122527206		1.94179	ENSG00000081803	51.0	null	M3	null
chr7	26331467	26331474	-	0.9659	ENSG00000086300	null	V$GKLF_Q4	M1	0.721614
chr7	26331394	26331401	+	1.0	ENSG00000086300	null	V$GKLF_Q4	M1	0.85313
chr7	26331418	26331425	-	0.997907	ENSG00000086300	null	V$GKLF_Q4	M1	0.989857
chr7	26331426	26331441	+	0.862071	ENSG00000086300	null	V$ZIC1_05	M1	0.858516
chr7	26331373	26331483		3.42312	ENSG00000086300	55.0	null	M1	null
chr7	26331604	26331614	+	0.954937	ENSG00000086300	null	V$RNF96_01	M2	0.953149
chr7	26331610	26331620	+	0.955802	ENSG00000086300	null	V$RNF96_01	M2	0.954012
chr7	26331574	26331588	-	0.746397	ENSG00000086300	null	V$ZFP161_04	M2	0.611022
chr7	26331620	26331634	+	0.755704	ENSG00000086300	null	V$ZFP161_04	M2	0.721112
chr7	26331616	26331630	-	0.835969	ENSG00000086300	null	V$ZFP161_04	M2	0.815168
chr7	26331562	26331660		4.05446	ENSG00000086300	49.0	null	M2	null
chr7	26330692	26330707	+	0.892407	ENSG00000086300	null	V$HMGIY_Q3	M6	0.698491
chr7	26330759	26330774	-	0.946461	ENSG00000086300	null	V$HMGIY_Q3	M6	0.771186
chr7	26330942	26330957	-	0.895208	ENSG00000086300	null	V$HMGIY_Q3	M6	8.64711E-5
chr7	26330684	26330784		1.46976	ENSG00000086300	50.0	null	M6	null
chr19	35167874	35167881	+	0.99843	ENSG00000089335	null	V$GKLF_Q4	M1	0.934553
chr19	35167837	35167844	-	0.997907	ENSG00000089335	null	V$GKLF_Q4	M1	0.951359
chr19	35167851	35167858	+	0.99843	ENSG00000089335	null	V$GKLF_Q4	M1	0.996946
chr19	35167851	35167866	+	0.852771	ENSG00000089335	null	V$ZIC1_05	M1	0.85263
chr19	35167802	35167912		3.73549	ENSG00000089335	55.0	null	M1	null
chr19	35168439	35168449	+	0.918553	ENSG00000089335	null	V$RNF96_01	M2	0.864902
chr19	35168608	35168618	-	0.941826	ENSG00000089335	null	V$RNF96_01	M2	0.00766368
chr19	35168501	35168515	-	0.878259	ENSG00000089335	null	V$ZFP161_04	M2	0.554421
chr19	35168432	35168446	-	0.744814	ENSG00000089335	null	V$ZFP161_04	M2	0.673402
chr19	35168456	35168470	+	0.83146	ENSG00000089335	null	V$ZFP161_04	M2	0.830768
chr19	35168411	35168509		2.93116	ENSG00000089335	49.0	null	M2	null
chr19	35168139	35168148	-	0.960439	ENSG00000089335	null	V$RFX_Q6	M3	0.957489
chr19	35168132	35168139	-	0.965566	ENSG00000089335	null	V$LEF1_Q5_01	M3	0.962601
chr19	35168088	35168190		1.92009	ENSG00000089335	51.0	null	M3	null
chr19	35168239	35168254	+	0.914778	ENSG00000089335	null	V$HMGIY_Q3	M6	0.914595
chr19	35168256	35168271	+	0.983032	ENSG00000089335	null	V$HMGIY_Q3	M6	0.933968
chr19	35168230	35168237	-	1.0	ENSG00000089335	null	V$NF1A_Q6_01	M6	0.961558
chr19	35168197	35168297		2.81012	ENSG00000089335	50.0	null	M6	null
chr19	35606171	35606178	+	0.9659	ENSG00000089356	null	V$GKLF_Q4	M1	0.943181
chr19	35606166	35606173	+	0.998954	ENSG00000089356	null	V$GKLF_Q4	M1	0.990896
chr19	35606163	35606170	+	0.998954	ENSG00000089356	null	V$GKLF_Q4	M1	0.996316
chr19	35606124	35606139	+	0.836112	ENSG00000089356	null	V$ZIC1_05	M1	0.713313
chr19	35606107	35606217		3.64371	ENSG00000089356	55.0	null	M1	null
chr19	35605845	35605854	+	0.962054	ENSG00000089356	null	V$RFX_Q6	M3	0.739447
chr19	35605774	35605781	+	0.980727	ENSG00000089356	null	V$LEF1_Q5_01	M3	0.774957
chr19	35605761	35605863		1.5144	ENSG00000089356	51.0	null	M3	null
chr10	102729242	102729249	+	0.957637	ENSG00000095539	null	V$GKLF_Q4	M1	0.935113
chr10	102729247	102729254	+	0.9659	ENSG00000095539	null	V$GKLF_Q4	M1	0.958109
chr10	102729252	102729259	+	0.9659	ENSG00000095539	null	V$GKLF_Q4	M1	0.965262
chr10	102729276	102729291	+	0.900263	ENSG00000095539	null	V$ZIC1_05	M1	0.805088
chr10	102729202	102729312		3.66357	ENSG00000095539	55.0	null	M1	null
chr10	102729260	102729270	+	0.960849	ENSG00000095539	null	V$RNF96_01	M2	0.755277
chr10	102729296	102729306	-	0.969999	ENSG00000095539	null	V$RNF96_01	M2	0.969191
chr10	102729297	102729311	+	0.737084	ENSG00000095539	null	V$ZFP161_04	M2	0.733257
chr10	102729301	102729315	-	0.817018	ENSG00000095539	null	V$ZFP161_04	M2	0.803352
chr10	102729305	102729319	+	0.901775	ENSG00000095539	null	V$ZFP161_04	M2	0.87059
chr10	102729249	102729347		4.13167	ENSG00000095539	49.0	null	M2	null
chr10	102728913	102728922	-	0.970173	ENSG00000095539	null	V$RFX_Q6	M3	0.970173
chr10	102729149	102729156	+	0.961051	ENSG00000095539	null	V$LEF1_Q5_01	M3	2.35629E-5
chr10	102728866	102728968		0.970197	ENSG00000095539	51.0	null	M3	null
chr22	18924792	18924799	+	0.9659	ENSG00000100033	null	V$GKLF_Q4	M1	0.961917
chr22	18924798	18924805	+	0.9659	ENSG00000100033	null	V$GKLF_Q4	M1	0.96574
chr22	18924801	18924808	+	0.99843	ENSG00000100033	null	V$GKLF_Q4	M1	0.995793
chr22	18924973	18924988	-	0.838679	ENSG00000100033	null	V$ZIC1_05	M1	0.00396084
chr22	18924745	18924855		2.92741	ENSG00000100033	55.0	null	M1	null
chr22	18924048	18924057	-	0.96409	ENSG00000100033	null	V$RFX_Q6	M3	0.961129
chr22	18924017	18924024	+	0.996237	ENSG00000100033	null	V$LEF1_Q5_01	M3	0.856859
chr22	18924130	18924137	+	0.961051	ENSG00000100033	null	V$LEF1_Q5_01	M3	0.23964
chr22	18923997	18924099		2.05763	ENSG00000100033	51.0	null	M3	null
chr22	18924931	18924941	+	0.956037	ENSG00000100033	null	V$CDPCR1_01	M5	0.0594262
chr22	18924792	18924799	+	0.9659	ENSG00000100033	null	V$GKLF_Q4	M5	0.956094
chr22	18924798	18924805	+	0.9659	ENSG00000100033	null	V$GKLF_Q4	M5	0.965284
chr22	18924801	18924808	+	0.99843	ENSG00000100033	null	V$GKLF_Q4	M5	0.998271
chr22	18924747	18924859		2.97908	ENSG00000100033	56.0	null	M5	null
chr22	18924708	18924723	+	0.90866	ENSG00000100033	null	V$HMGIY_Q3	M6	0.00699203
chr22	18924550	18924565	+	0.951032	ENSG00000100033	null	V$HMGIY_Q3	M6	0.950271
chr22	18924551	18924566	+	0.957772	ENSG00000100033	null	V$HMGIY_Q3	M6	0.957581
chr22	18924699	18924706	+	1.0	ENSG00000100033	null	V$NF1A_Q6_01	M6	0.0167426
chr22	18924509	18924609		1.93159	ENSG00000100033	50.0	null	M6	null
chr20	9048479	9048486	-	0.998954	ENSG00000101333	null	V$GKLF_Q4	M1	0.957566
chr20	9048492	9048499	-	0.998954	ENSG00000101333	null	V$GKLF_Q4	M1	0.997469
chr20	9048495	9048502	-	0.998954	ENSG00000101333	null	V$GKLF_Q4	M1	0.998954
chr20	9048518	9048533	+	0.822623	ENSG00000101333	null	V$ZIC1_05	M1	0.729239
chr20	9048443	9048553		3.68323	ENSG00000101333	55.0	null	M1	null
chr20	9049077	9049087	-	0.909022	ENSG00000101333	null	V$RNF96_01	M2	0.780986
chr20	9049114	9049124	-	0.918553	ENSG00000101333	null	V$RNF96_01	M2	0.899622
chr20	9049109	9049123	-	0.792937	ENSG00000101333	null	V$ZFP161_04	M2	0.784887
chr20	9049104	9049118	-	0.806331	ENSG00000101333	null	V$ZFP161_04	M2	0.80566
chr20	9049110	9049124	+	0.830103	ENSG00000101333	null	V$ZFP161_04	M2	0.819113
chr20	9049059	9049157		4.09027	ENSG00000101333	49.0	null	M2	null
chrX	139028053	139028060	+	0.9659	ENSG00000101974	null	V$GKLF_Q4	M1	0.965262
chrX	139028056	139028063	+	0.997907	ENSG00000101974	null	V$GKLF_Q4	M1	0.997742
chrX	139028053	139028068	-	0.88171	ENSG00000101974	null	V$ZIC1_05	M1	0.881127
chrX	139028003	139028113		2.84413	ENSG00000101974	55.0	null	M1	null
chrX	139028296	139028303	+	0.981856	ENSG00000101974	null	V$LEF1_Q5_01	M3	0.853466
chrX	139028349	139028356	+	0.996614	ENSG00000101974	null	V$LEF1_Q5_01	M3	0.875166
chrX	139028275	139028377		1.72863	ENSG00000101974	51.0	null	M3	null
chrX	139028053	139028060	+	0.9659	ENSG00000101974	null	V$GKLF_Q4	M5	0.965284
chrX	139028056	139028063	+	0.997907	ENSG00000101974	null	V$GKLF_Q4	M5	0.997748
chrX	139028002	139028114		1.96303	ENSG00000101974	56.0	null	M5	null
chrX	128657561	128657568	+	0.958683	ENSG00000102038	null	V$GKLF_Q4	M1	0.952995
chrX	128657560	128657567	+	0.958683	ENSG00000102038	null	V$GKLF_Q4	M1	0.95473
chrX	128657543	128657550	+	0.998954	ENSG00000102038	null	V$GKLF_Q4	M1	0.975458
chrX	128657503	128657613		2.88318	ENSG00000102038	55.0	null	M1	null
chrX	128657399	128657409	-	0.954063	ENSG00000102038	null	V$RNF96_01	M2	1.91314E-6
chrX	128657627	128657641	-	0.787252	ENSG00000102038	null	V$ZFP161_04	M2	0.718174
chrX	128657661	128657675	+	0.799542	ENSG00000102038	null	V$ZFP161_04	M2	0.771893
chrX	128657655	128657669	-	0.814522	ENSG00000102038	null	V$ZFP161_04	M2	0.806253
chrX	128657605	128657703		2.29632	ENSG00000102038	49.0	null	M2	null
chrX	128657644	128657653	+	0.99593	ENSG00000102038	null	V$RFX_Q6	M3	0.00119896
chrX	128657886	128657893	+	0.961803	ENSG00000102038	null	V$LEF1_Q5_01	M3	0.549087
chrX	128657797	128657804	-	0.980727	ENSG00000102038	null	V$LEF1_Q5_01	M3	0.774957
chrX	128657830	128657837	+	0.980727	ENSG00000102038	null	V$LEF1_Q5_01	M3	0.979973
chrX	128657784	128657886		2.30522	ENSG00000102038	51.0	null	M3	null
chrX	128658225	128658240	+	0.885413	ENSG00000102038	null	V$HMGIY_Q3	M6	0.883821
chrX	128658235	128658242	-	0.997964	ENSG00000102038	null	V$NF1A_Q6_01	M6	0.996169
chrX	128658185	128658285		1.87999	ENSG00000102038	50.0	null	M6	null
chrX	99987857	99987864	+	0.957637	ENSG00000102362	null	V$GKLF_Q4	M1	0.580836
chrX	99987917	99987924	+	1.0	ENSG00000102362	null	V$GKLF_Q4	M1	0.995876
chrX	99987927	99987934	-	0.997907	ENSG00000102362	null	V$GKLF_Q4	M1	0.961476
chrX	99987922	99987937	+	0.882601	ENSG00000102362	null	V$ZIC1_05	M1	0.854466
chrX	99987860	99987970		3.39265	ENSG00000102362	55.0	null	M1	null
chrX	99987696	99987703	+	0.981856	ENSG00000102362	null	V$LEF1_Q5_01	M3	0.732935
chrX	99987618	99987625	+	0.995485	ENSG00000102362	null	V$LEF1_Q5_01	M3	0.743109
chrX	99987657	99987664	+	0.961051	ENSG00000102362	null	V$LEF1_Q5_01	M3	0.961051
chrX	99987609	99987711		2.43709	ENSG00000102362	51.0	null	M3	null
chrX	99987460	99987475	-	0.904214	ENSG00000102362	null	V$HMGIY_Q3	M6	0.00445161
chrX	99987555	99987570	-	0.886036	ENSG00000102362	null	V$HMGIY_Q3	M6	0.351411
chrX	99987625	99987640	-	0.904698	ENSG00000102362	null	V$HMGIY_Q3	M6	0.903975
chrX	99987653	99987660	-	0.997964	ENSG00000102362	null	V$NF1A_Q6_01	M6	0.871763
chrX	99987580	99987680		2.1316	ENSG00000102362	50.0	null	M6	null
chr13	30881917	30881924	+	0.964854	ENSG00000102781	null	V$GKLF_Q4	M1	0.788
chr13	30881882	30881889	-	0.957637	ENSG00000102781	null	V$GKLF_Q4	M1	0.957637
chr13	30881879	30881886	-	1.0	ENSG00000102781	null	V$GKLF_Q4	M1	0.998514
chr13	30881842	30881857	-	0.883143	ENSG00000102781	null	V$ZIC1_05	M1	0.712851
chr13	30881830	30881940		3.457	ENSG00000102781	55.0	null	M1	null
chr13	30881610	30881620	-	0.902044	ENSG00000102781	null	V$RNF96_01	M2	0.886956
chr13	30881610	30881620	+	0.960849	ENSG00000102781	null	V$RNF96_01	M2	0.944777
chr13	30881626	30881640	+	0.822085	ENSG00000102781	null	V$ZFP161_04	M2	0.808334
chr13	30881617	30881631	+	0.851865	ENSG00000102781	null	V$ZFP161_04	M2	0.851865
chr13	30881627	30881641	-	0.896499	ENSG00000102781	null	V$ZFP161_04	M2	0.878023
chr13	30881574	30881672		4.36996	ENSG00000102781	49.0	null	M2	null
chr13	30881597	30881606	+	0.986362	ENSG00000102781	null	V$RFX_Q6	M3	0.725201
chr13	30881695	30881704	+	0.954765	ENSG00000102781	null	V$RFX_Q6	M3	0.500091
chr13	30881590	30881692		1.22529	ENSG00000102781	51.0	null	M3	null
chr13	30881911	30881917	-	0.994573	ENSG00000102781	null	V$CHCH_01	M4	0.962781
chr13	30881889	30881895	-	0.997087	ENSG00000102781	null	V$CHCH_01	M4	0.981682
chr13	30881893	30881899	+	0.993307	ENSG00000102781	null	V$CHCH_01	M4	0.988545
chr13	30881849	30881951		2.93301	ENSG00000102781	51.0	null	M4	null
chr13	30882469	30882484	+	0.913598	ENSG00000102781	null	V$HMGIY_Q3	M6	0.883234
chr13	30882488	30882503	-	0.887656	ENSG00000102781	null	V$HMGIY_Q3	M6	0.881288
chr13	30882489	30882504	-	0.938069	ENSG00000102781	null	V$HMGIY_Q3	M6	0.928921
chr13	30882439	30882539		2.69344	ENSG00000102781	50.0	null	M6	null
chr16	58264321	58264328	+	0.998954	ENSG00000103021	null	V$GKLF_Q4	M1	0.346838
chr16	58264556	58264563	-	0.998954	ENSG00000103021	null	V$GKLF_Q4	M1	0.0188335
chr16	58264426	58264441	-	0.98391	ENSG00000103021	null	V$ZIC1_05	M1	0.856219
chr16	58264349	58264459		1.22189	ENSG00000103021	55.0	null	M1	null
chr16	58265137	58265146	-	0.982292	ENSG00000103021	null	V$RFX_Q6	M3	0.619142
chr16	58265039	58265046	+	0.996614	ENSG00000103021	null	V$LEF1_Q5_01	M3	0.616328
chr16	58265089	58265096	+	0.985243	ENSG00000103021	null	V$LEF1_Q5_01	M3	0.985243
chr16	58265041	58265143		2.22071	ENSG00000103021	51.0	null	M3	null
chr16	58264321	58264328	+	0.998954	ENSG00000103021	null	V$GKLF_Q4	M5	1.28888E-4
chr16	58264556	58264563	-	0.998954	ENSG00000103021	null	V$GKLF_Q4	M5	0.998317
chr16	58264726	58264733	+	0.997907	ENSG00000103021	null	V$GKLF_Q4	M5	0.0110857
chr16	58264505	58264617		1.00953	ENSG00000103021	56.0	null	M5	null
chr16	58264734	58264749	+	0.895609	ENSG00000103021	null	V$HMGIY_Q3	M6	0.765634
chr16	58264982	58264997	-	0.908538	ENSG00000103021	null	V$HMGIY_Q3	M6	5.68031E-5
chr16	58264791	58264798	-	0.997964	ENSG00000103021	null	V$NF1A_Q6_01	M6	0.8807
chr16	58264719	58264819		1.64639	ENSG00000103021	50.0	null	M6	null
chr8	17013422	17013429	+	0.99843	ENSG00000104219	null	V$GKLF_Q4	M1	0.75622
chr8	17013498	17013505	-	1.0	ENSG00000104219	null	V$GKLF_Q4	M1	0.816703
chr8	17013449	17013456	+	0.957637	ENSG00000104219	null	V$GKLF_Q4	M1	0.92711
chr8	17013561	17013576	-	0.837805	ENSG00000104219	null	V$ZIC1_05	M1	0.150072
chr8	17013411	17013521		2.65011	ENSG00000104219	55.0	null	M1	null
chr8	17013566	17013576	-	0.988703	ENSG00000104219	null	V$RNF96_01	M2	0.981319
chr8	17013541	17013555	-	0.736685	ENSG00000104219	null	V$ZFP161_04	M2	0.693657
chr8	17013563	17013577	-	0.742395	ENSG00000104219	null	V$ZFP161_04	M2	0.73854
chr8	17013560	17013574	+	0.760137	ENSG00000104219	null	V$ZFP161_04	M2	0.759504
chr8	17013515	17013613		3.17302	ENSG00000104219	49.0	null	M2	null
chr8	17013498	17013505	-	1.0	ENSG00000104219	null	V$GKLF_Q4	M5	0.734421
chr8	17013422	17013429	+	0.99843	ENSG00000104219	null	V$GKLF_Q4	M5	0.848032
chr8	17013449	17013456	+	0.957637	ENSG00000104219	null	V$GKLF_Q4	M5	0.953828
chr8	17013401	17013513		2.53628	ENSG00000104219	56.0	null	M5	null
chr8	134314932	134314939	+	0.99843	ENSG00000104419	null	V$GKLF_Q4	M1	4.15978E-4
chr8	134315144	134315151	+	0.958683	ENSG00000104419	null	V$GKLF_Q4	M1	0.95473
chr8	134315163	134315170	+	0.99843	ENSG00000104419	null	V$GKLF_Q4	M1	0.966603
chr8	134315133	134315148	+	0.832499	ENSG00000104419	null	V$ZIC1_05	M1	0.812918
chr8	134315097	134315207		2.73467	ENSG00000104419	55.0	null	M1	null
chr8	134314436	134314443	-	0.996614	ENSG00000104419	null	V$LEF1_Q5_01	M3	0.996614
chr8	134314388	134314490		0.996614	ENSG00000104419	51.0	null	M3	null
chr8	688398	688405	-	0.964854	ENSG00000104714	null	V$GKLF_Q4	M1	0.890673
chr8	688437	688444	+	0.964854	ENSG00000104714	null	V$GKLF_Q4	M1	0.919848
chr8	688424	688431	-	0.957637	ENSG00000104714	null	V$GKLF_Q4	M1	0.955108
chr8	688415	688430	+	0.856082	ENSG00000104714	null	V$ZIC1_05	M1	0.855941
chr8	688368	688478		3.62157	ENSG00000104714	55.0	null	M1	null
chr8	688997	689007	+	0.954937	ENSG00000104714	null	V$RNF96_01	M2	0.878615
chr8	688994	689004	+	0.954937	ENSG00000104714	null	V$RNF96_01	M2	0.899161
chr8	688955	688969	+	0.819542	ENSG00000104714	null	V$ZFP161_04	M2	0.754041
chr8	688949	688963	-	0.965636	ENSG00000104714	null	V$ZFP161_04	M2	0.838834
chr8	688981	688995	-	0.928091	ENSG00000104714	null	V$ZFP161_04	M2	0.921159
chr8	688932	689030		4.29181	ENSG00000104714	49.0	null	M2	null
chr8	688020	688029	+	0.966102	ENSG00000104714	null	V$RFX_Q6	M3	0.96147
chr8	688157	688164	+	0.961803	ENSG00000104714	null	V$LEF1_Q5_01	M3	0.0355126
chr8	687978	688080		0.996983	ENSG00000104714	51.0	null	M3	null
chr8	688228	688235	-	0.9659	ENSG00000104714	null	V$GKLF_Q4	M5	0.922403
chr8	688252	688259	+	0.957637	ENSG00000104714	null	V$GKLF_Q4	M5	0.950185
chr8	688255	688262	+	0.998954	ENSG00000104714	null	V$GKLF_Q4	M5	0.983153
chr8	688192	688304		2.85574	ENSG00000104714	56.0	null	M5	null
chr8	26240403	26240409	-	0.994573	ENSG00000104765	null	V$CHCH_01	M4	0.753499
chr8	26240469	26240475	-	0.993307	ENSG00000104765	null	V$CHCH_01	M4	0.854339
chr8	26240445	26240451	+	0.993307	ENSG00000104765	null	V$CHCH_01	M4	0.990257
chr8	26240392	26240494		2.5981	ENSG00000104765	51.0	null	M4	null
chr8	26239933	26239943	-	0.91082	ENSG00000104765	null	V$CDPCR1_01	M5	0.705737
chr8	26239860	26239867	-	0.99843	ENSG00000104765	null	V$GKLF_Q4	M5	0.830371
chr8	26240090	26240097	-	0.9659	ENSG00000104765	null	V$GKLF_Q4	M5	0.0021129
chr8	26239841	26239953		1.53822	ENSG00000104765	56.0	null	M5	null
chr19	49838180	49838187	-	1.0	ENSG00000104894	null	V$GKLF_Q4	M1	0.968122
chr19	49838204	49838211	-	0.997907	ENSG00000104894	null	V$GKLF_Q4	M1	0.981548
chr19	49838197	49838204	-	0.997907	ENSG00000104894	null	V$GKLF_Q4	M1	0.996424
chr19	49838192	49838207	+	0.871519	ENSG00000104894	null	V$ZIC1_05	M1	0.870943
chr19	49838142	49838252		3.81704	ENSG00000104894	55.0	null	M1	null
chr19	49837549	49837558	-	0.982292	ENSG00000104894	null	V$RFX_Q6	M3	0.982292
chr19	49837502	49837604		0.982292	ENSG00000104894	51.0	null	M3	null
chr19	55661158	55661165	-	0.998954	ENSG00000105048	null	V$GKLF_Q4	M1	0.993027
chr19	55661170	55661177	-	0.998954	ENSG00000105048	null	V$GKLF_Q4	M1	0.993027
chr19	55661164	55661171	-	0.998954	ENSG00000105048	null	V$GKLF_Q4	M1	0.998954
chr19	55661391	55661406	-	0.930261	ENSG00000105048	null	V$ZIC1_05	M1	1.37445E-4
chr19	55661112	55661222		2.98515	ENSG00000105048	55.0	null	M1	null
chr19	40229041	40229048	+	0.998954	ENSG00000105205	null	V$GKLF_Q4	M1	0.997469
chr19	40229047	40229054	+	1.0	ENSG00000105205	null	V$GKLF_Q4	M1	0.998514
chr19	40229044	40229051	+	0.998954	ENSG00000105205	null	V$GKLF_Q4	M1	0.998954
chr19	40228992	40229102		2.99494	ENSG00000105205	55.0	null	M1	null
chr19	40229031	40229046	-	0.911693	ENSG00000105205	null	V$HMGIY_Q3	M6	0.902802
chr19	40229022	40229029	-	0.995278	ENSG00000105205	null	V$NF1A_Q6_01	M6	0.988138
chr19	40228981	40229081		1.89094	ENSG00000105205	50.0	null	M6	null
chr19	35530972	35530979	-	0.9659	ENSG00000105707	null	V$GKLF_Q4	M1	0.848503
chr19	35531008	35531015	+	1.0	ENSG00000105707	null	V$GKLF_Q4	M1	0.989477
chr19	35531005	35531012	+	0.998954	ENSG00000105707	null	V$GKLF_Q4	M1	0.994835
chr19	35531009	35531024	-	0.828455	ENSG00000105707	null	V$ZIC1_05	M1	0.805633
chr19	35530948	35531058		3.63845	ENSG00000105707	55.0	null	M1	null
chr19	35530930	35530940	+	0.954928	ENSG00000105707	null	V$RNF96_01	M2	0.829532
chr19	35530988	35530998	-	0.961046	ENSG00000105707	null	V$RNF96_01	M2	0.221104
chr19	35530844	35530858	-	0.765928	ENSG00000105707	null	V$ZFP161_04	M2	0.380143
chr19	35530888	35530902	-	0.774561	ENSG00000105707	null	V$ZFP161_04	M2	0.743583
chr19	35530894	35530908	+	0.98544	ENSG00000105707	null	V$ZFP161_04	M2	0.972393
chr19	35530859	35530957		3.14675	ENSG00000105707	49.0	null	M2	null
chr7	115927123	115927130	-	0.957637	ENSG00000105971	null	V$GKLF_Q4	M1	4.33618E-5
chr7	115927368	115927375	-	0.997907	ENSG00000105971	null	V$GKLF_Q4	M1	0.997742
chr7	115927371	115927378	-	0.998954	ENSG00000105971	null	V$GKLF_Q4	M1	0.998294
chr7	115927363	115927378	+	0.886995	ENSG00000105971	null	V$ZIC1_05	M1	0.886409
chr7	115927317	115927427		2.88249	ENSG00000105971	55.0	null	M1	null
chr7	115926819	115926834	+	0.905362	ENSG00000105971	null	V$HMGIY_Q3	M6	0.27659
chr7	115926943	115926958	-	0.945394	ENSG00000105971	null	V$HMGIY_Q3	M6	0.607773
chr7	115926869	115926884	+	0.893471	ENSG00000105971	null	V$HMGIY_Q3	M6	0.772254
chr7	115926914	115926921	+	1.0	ENSG00000105971	null	V$NF1A_Q6_01	M6	0.961558
chr7	115926853	115926953		2.61818	ENSG00000105971	50.0	null	M6	null
chr7	116164602	116164609	-	0.965377	ENSG00000105974	null	V$GKLF_Q4	M1	0.760397
chr7	116164668	116164675	+	0.966946	ENSG00000105974	null	V$GKLF_Q4	M1	0.849422
chr7	116164615	116164622	-	0.998954	ENSG00000105974	null	V$GKLF_Q4	M1	0.900908
chr7	116164679	116164694	-	0.860363	ENSG00000105974	null	V$ZIC1_05	M1	0.633801
chr7	116164588	116164698		3.14453	ENSG00000105974	55.0	null	M1	null
chr7	116164867	116164877	-	0.9125	ENSG00000105974	null	V$RNF96_01	M2	0.9125
chr7	116164873	116164887	-	0.749731	ENSG00000105974	null	V$ZFP161_04	M2	0.739805
chr7	116164864	116164878	-	0.750479	ENSG00000105974	null	V$ZFP161_04	M2	0.750323
chr7	116164857	116164871	-	0.786318	ENSG00000105974	null	V$ZFP161_04	M2	0.775908
chr7	116164822	116164920		3.17854	ENSG00000105974	49.0	null	M2	null
chr7	116163923	116163930	-	0.996614	ENSG00000105974	null	V$LEF1_Q5_01	M3	0.996614
chr7	116163875	116163977		0.996614	ENSG00000105974	51.0	null	M3	null
chr7	116164111	116164126	+	0.883884	ENSG00000105974	null	V$HMGIY_Q3	M6	0.69182
chr7	116164175	116164190	-	0.887635	ENSG00000105974	null	V$HMGIY_Q3	M6	0.750216
chr7	116164137	116164152	-	0.891862	ENSG00000105974	null	V$HMGIY_Q3	M6	0.87753
chr7	116164162	116164169	+	0.995278	ENSG00000105974	null	V$NF1A_Q6_01	M6	0.967023
chr7	116164103	116164203		3.28659	ENSG00000105974	50.0	null	M6	null
chr7	43798188	43798195	+	0.9659	ENSG00000106605	null	V$GKLF_Q4	M1	0.856252
chr7	43798234	43798241	+	0.9659	ENSG00000106605	null	V$GKLF_Q4	M1	0.909951
chr7	43798201	43798208	+	0.997907	ENSG00000106605	null	V$GKLF_Q4	M1	0.966096
chr7	43798237	43798252	+	0.891351	ENSG00000106605	null	V$ZIC1_05	M1	0.797118
chr7	43798163	43798273		3.52942	ENSG00000106605	55.0	null	M1	null
chr7	43797421	43797436	-	0.919867	ENSG00000106605	null	V$HMGIY_Q3	M6	0.901652
chr7	43797422	43797437	-	0.889307	ENSG00000106605	null	V$HMGIY_Q3	M6	0.875016
chr7	43797520	43797535	-	0.887853	ENSG00000106605	null	V$HMGIY_Q3	M6	0.182109
chr7	43797435	43797442	+	0.995278	ENSG00000106605	null	V$NF1A_Q6_01	M6	0.995278
chr7	43797388	43797488		2.95406	ENSG00000106605	50.0	null	M6	null
chr10	102790251	102790258	+	0.958683	ENSG00000107819	null	V$GKLF_Q4	M1	0.834266
chr10	102790235	102790242	+	0.99843	ENSG00000107819	null	V$GKLF_Q4	M1	0.970926
chr10	102790210	102790217	+	0.998954	ENSG00000107819	null	V$GKLF_Q4	M1	0.975458
chr10	102790182	102790197	-	0.874245	ENSG00000107819	null	V$ZIC1_05	M1	0.705669
chr10	102790170	102790280		3.48632	ENSG00000107819	55.0	null	M1	null
chr10	102790885	102790895	+	0.967033	ENSG00000107819	null	V$RNF96_01	M2	0.874316
chr10	102790921	102790931	-	0.987829	ENSG00000107819	null	V$RNF96_01	M2	0.948321
chr10	102791038	102791052	+	0.788945	ENSG00000107819	null	V$ZFP161_04	M2	0.0198266
chr10	102790906	102790920	+	0.741966	ENSG00000107819	null	V$ZFP161_04	M2	0.741812
chr10	102790907	102790921	-	0.923968	ENSG00000107819	null	V$ZFP161_04	M2	0.923199
chr10	102790862	102790960		3.50747	ENSG00000107819	49.0	null	M2	null
chr10	54073898	54073905	+	0.958683	ENSG00000107984	null	V$GKLF_Q4	M1	0.864589
chr10	54073873	54073880	-	0.9659	ENSG00000107984	null	V$GKLF_Q4	M1	0.9659
chr10	54073868	54073875	-	1.0	ENSG00000107984	null	V$GKLF_Q4	M1	0.995876
chr10	54073770	54073785	-	0.866295	ENSG00000107984	null	V$ZIC1_05	M1	0.171439
chr10	54073821	54073931		2.9978	ENSG00000107984	55.0	null	M1	null
chr10	54073464	54073473	-	0.988209	ENSG00000107984	null	V$RFX_Q6	M3	0.976126
chr10	54073250	54073257	+	0.995485	ENSG00000107984	null	V$LEF1_Q5_01	M3	2.63476E-4
chr10	54073419	54073426	-	0.961051	ENSG00000107984	null	V$LEF1_Q5_01	M3	0.728103
chr10	54073480	54073487	+	0.996237	ENSG00000107984	null	V$LEF1_Q5_01	M3	0.899909
chr10	54073409	54073511		2.6044	ENSG00000107984	51.0	null	M3	null
chr10	54073403	54073418	-	0.891265	ENSG00000107984	null	V$HMGIY_Q3	M6	9.73956E-6
chr10	54073646	54073653	-	0.993893	ENSG00000107984	null	V$NF1A_Q6_01	M6	0.993893
chr10	54073599	54073699		0.993903	ENSG00000107984	50.0	null	M6	null
chr17	28619084	28619091	+	0.964854	ENSG00000108578	null	V$GKLF_Q4	M1	0.924879
chr17	28619105	28619112	-	0.9659	ENSG00000108578	null	V$GKLF_Q4	M1	0.961917
chr17	28619091	28619098	-	0.998954	ENSG00000108578	null	V$GKLF_Q4	M1	0.985669
chr17	28619118	28619133	-	0.8581	ENSG00000108578	null	V$ZIC1_05	M1	0.792126
chr17	28619048	28619158		3.66459	ENSG00000108578	55.0	null	M1	null
chr17	28618988	28618998	-	0.954937	ENSG00000108578	null	V$RNF96_01	M2	0.846995
chr17	28618991	28619001	-	0.975733	ENSG00000108578	null	V$RNF96_01	M2	0.890116
chr17	28619079	28619093	-	0.76773	ENSG00000108578	null	V$ZFP161_04	M2	0.284854
chr17	28619019	28619033	-	0.774581	ENSG00000108578	null	V$ZFP161_04	M2	0.761625
chr17	28619025	28619039	+	0.813414	ENSG00000108578	null	V$ZFP161_04	M2	0.77618
chr17	28618967	28619065		3.55977	ENSG00000108578	49.0	null	M2	null
chr17	28619509	28619518	-	0.973858	ENSG00000108578	null	V$RFX_Q6	M3	0.894702
chr17	28619551	28619558	-	0.995485	ENSG00000108578	null	V$LEF1_Q5_01	M3	0.921808
chr17	28619483	28619585		1.81651	ENSG00000108578	51.0	null	M3	null
chr17	19652376	19652383	+	0.964854	ENSG00000108602	null	V$GKLF_Q4	M1	0.585214
chr17	19652311	19652318	-	0.998954	ENSG00000108602	null	V$GKLF_Q4	M1	0.982578
chr17	19652314	19652321	-	0.998954	ENSG00000108602	null	V$GKLF_Q4	M1	0.990896
chr17	19652300	19652315	-	0.874315	ENSG00000108602	null	V$ZIC1_05	M1	0.833532
chr17	19652269	19652379		3.39222	ENSG00000108602	55.0	null	M1	null
chr17	19652937	19652946	+	1.0	ENSG00000108602	null	V$RFX_Q6	M3	0.878139
chr17	19652884	19652891	+	0.965566	ENSG00000108602	null	V$LEF1_Q5_01	M3	0.830479
chr17	19653118	19653125	+	0.962287	ENSG00000108602	null	V$LEF1_Q5_01	M3	2.75734E-4
chr17	19652864	19652966		1.70889	ENSG00000108602	51.0	null	M3	null
chr17	19652360	19652366	-	0.994573	ENSG00000108602	null	V$CHCH_01	M4	0.985249
chr17	19652373	19652379	-	0.997087	ENSG00000108602	null	V$CHCH_01	M4	0.990211
chr17	19652589	19652598	-	0.999025	ENSG00000108602	null	V$CIZ_01	M4	6.46516E-5
chr17	19652318	19652420		1.97552	ENSG00000108602	51.0	null	M4	null
chr17	48279396	48279403	-	0.957637	ENSG00000108821	null	V$GKLF_Q4	M1	0.955108
chr17	48279393	48279400	-	0.998954	ENSG00000108821	null	V$GKLF_Q4	M1	0.990896
chr17	48279404	48279411	+	0.997907	ENSG00000108821	null	V$GKLF_Q4	M1	0.995271
chr17	48279405	48279420	-	0.838665	ENSG00000108821	null	V$ZIC1_05	M1	0.827511
chr17	48279348	48279458		3.76879	ENSG00000108821	55.0	null	M1	null
chr17	48279576	48279591	-	0.891967	ENSG00000108821	null	V$HMGIY_Q3	M6	1.17916E-5
chr17	48279817	48279824	+	0.995278	ENSG00000108821	null	V$NF1A_Q6_01	M6	0.995278
chr17	48279770	48279870		0.99529	ENSG00000108821	50.0	null	M6	null
chr11	123986103	123986110	-	0.958683	ENSG00000110002	null	V$GKLF_Q4	M1	0.958049
chr11	123986106	123986113	-	0.9659	ENSG00000110002	null	V$GKLF_Q4	M1	0.96574
chr11	123985839	123985854	+	0.845686	ENSG00000110002	null	V$ZIC1_05	M1	9.99202E-6
chr11	123986053	123986163		1.9238	ENSG00000110002	55.0	null	M1	null
chr11	123985756	123985765	-	0.967753	ENSG00000110002	null	V$RFX_Q6	M3	0.00116504
chr11	123985909	123985918	+	0.955621	ENSG00000110002	null	V$RFX_Q6	M3	0.765201
chr11	123985968	123985975	+	0.961051	ENSG00000110002	null	V$LEF1_Q5_01	M3	0.860317
chr11	123985961	123985968	+	0.961051	ENSG00000110002	null	V$LEF1_Q5_01	M3	0.909115
chr11	123985933	123985940	-	0.961051	ENSG00000110002	null	V$LEF1_Q5_01	M3	0.938955
chr11	123985896	123985998		3.47475	ENSG00000110002	51.0	null	M3	null
chr11	123985871	123985886	-	0.89585	ENSG00000110002	null	V$HMGIY_Q3	M6	0.870418
chr11	123986044	123986059	-	0.893672	ENSG00000110002	null	V$HMGIY_Q3	M6	9.51552E-4
chr11	123985853	123985860	-	0.997964	ENSG00000110002	null	V$NF1A_Q6_01	M6	0.978203
chr11	123985816	123985916		1.84957	ENSG00000110002	50.0	null	M6	null
chr12	7022218	7022225	-	0.998954	ENSG00000111674	null	V$GKLF_Q4	M1	0.988442
chr12	7022215	7022222	-	0.99843	ENSG00000111674	null	V$GKLF_Q4	M1	0.994313
chr12	7022205	7022212	-	1.0	ENSG00000111674	null	V$GKLF_Q4	M1	0.995876
chr12	7022197	7022212	-	0.86853	ENSG00000111674	null	V$ZIC1_05	M1	0.856979
chr12	7022158	7022268		3.83561	ENSG00000111674	55.0	null	M1	null
chr6	46138723	46138730	+	0.9659	ENSG00000112796	null	V$GKLF_Q4	M1	0.963349
chr6	46138728	46138735	+	0.9659	ENSG00000112796	null	V$GKLF_Q4	M1	0.96574
chr6	46138731	46138738	+	0.997907	ENSG00000112796	null	V$GKLF_Q4	M1	0.995271
chr6	46138977	46138992	-	0.900861	ENSG00000112796	null	V$ZIC1_05	M1	2.10585E-5
chr6	46138675	46138785		2.92438	ENSG00000112796	55.0	null	M1	null
chr6	46138619	46138629	-	0.900198	ENSG00000112796	null	V$RNF96_01	M2	0.898512
chr6	46138609	46138623	-	0.753407	ENSG00000112796	null	V$ZFP161_04	M2	0.749495
chr6	46138614	46138628	-	0.793198	ENSG00000112796	null	V$ZFP161_04	M2	0.793198
chr6	46138615	46138629	+	0.84867	ENSG00000112796	null	V$ZFP161_04	M2	0.848493
chr6	46138571	46138669		3.2897	ENSG00000112796	49.0	null	M2	null
chr6	46139483	46139490	-	0.985243	ENSG00000112796	null	V$LEF1_Q5_01	M3	0.982217
chr6	46139492	46139499	+	0.96218	ENSG00000112796	null	V$LEF1_Q5_01	M3	0.957567
chr6	46139439	46139541		1.93978	ENSG00000112796	51.0	null	M3	null
chr6	46139262	46139277	+	0.897016	ENSG00000112796	null	V$HMGIY_Q3	M6	0.702098
chr6	46139202	46139209	+	0.993893	ENSG00000112796	null	V$NF1A_Q6_01	M6	0.840023
chr6	46139184	46139284		1.54212	ENSG00000112796	50.0	null	M6	null
chr5	79950389	79950396	+	0.958683	ENSG00000113318	null	V$GKLF_Q4	M1	0.956151
chr5	79950381	79950388	+	0.9659	ENSG00000113318	null	V$GKLF_Q4	M1	0.963349
chr5	79950386	79950393	+	0.9659	ENSG00000113318	null	V$GKLF_Q4	M1	0.96574
chr5	79950333	79950443		2.88524	ENSG00000113318	55.0	null	M1	null
chr5	79950311	79950321	-	0.898563	ENSG00000113318	null	V$RNF96_01	M2	7.21486E-4
chr5	79950487	79950497	-	1.0	ENSG00000113318	null	V$RNF96_01	M2	0.983274
chr5	79950503	79950517	+	0.743691	ENSG00000113318	null	V$ZFP161_04	M2	0.731252
chr5	79950497	79950511	-	0.754222	ENSG00000113318	null	V$ZFP161_04	M2	0.75281
chr5	79950496	79950510	+	0.794362	ENSG00000113318	null	V$ZFP161_04	M2	0.793701
chr5	79950451	79950549		3.26176	ENSG00000113318	49.0	null	M2	null
chr5	79950056	79950065	-	0.958404	ENSG00000113318	null	V$RFX_Q6	M3	0.747052
chr5	79949990	79949997	-	0.96218	ENSG00000113318	null	V$LEF1_Q5_01	M3	0.799883
chr5	79950018	79950025	+	0.961051	ENSG00000113318	null	V$LEF1_Q5_01	M3	0.95939
chr5	79949973	79950075		2.50632	ENSG00000113318	51.0	null	M3	null
chr5	79949661	79949676	+	0.913321	ENSG00000113318	null	V$HMGIY_Q3	M6	0.753619
chr5	79949619	79949634	+	0.891005	ENSG00000113318	null	V$HMGIY_Q3	M6	0.869702
chr5	79949645	79949660	-	0.925233	ENSG00000113318	null	V$HMGIY_Q3	M6	0.88452
chr5	79949600	79949607	+	0.993893	ENSG00000113318	null	V$NF1A_Q6_01	M6	0.788734
chr5	79949587	79949687		3.29658	ENSG00000113318	50.0	null	M6	null
chr5	80256436	80256443	-	0.958683	ENSG00000113319	null	V$GKLF_Q4	M1	0.78296
chr5	80256405	80256412	-	0.964854	ENSG00000113319	null	V$GKLF_Q4	M1	0.962306
chr5	80256394	80256401	+	0.997907	ENSG00000113319	null	V$GKLF_Q4	M1	0.989857
chr5	80256358	80256373	+	0.830244	ENSG00000113319	null	V$ZIC1_05	M1	0.645687
chr5	80256349	80256459		3.38081	ENSG00000113319	55.0	null	M1	null
chr5	80256386	80256396	-	0.897758	ENSG00000113319	null	V$RNF96_01	M2	0.896077
chr5	80256386	80256396	+	0.97396	ENSG00000113319	null	V$RNF96_01	M2	0.972136
chr5	80256382	80256396	+	0.825438	ENSG00000113319	null	V$ZFP161_04	M2	0.825266
chr5	80256376	80256390	-	0.836289	ENSG00000113319	null	V$ZFP161_04	M2	0.831946
chr5	80256380	80256394	+	0.884281	ENSG00000113319	null	V$ZFP161_04	M2	0.884097
chr5	80256338	80256436		4.40952	ENSG00000113319	49.0	null	M2	null
chr5	80256166	80256175	+	0.974571	ENSG00000113319	null	V$RFX_Q6	M3	0.943418
chr5	80256227	80256236	-	0.963354	ENSG00000113319	null	V$RFX_Q6	M3	0.618634
chr5	80256088	80256095	-	0.96218	ENSG00000113319	null	V$LEF1_Q5_01	M3	0.189073
chr5	80256132	80256234		1.75113	ENSG00000113319	51.0	null	M3	null
chr3	130745636	130745643	+	0.965377	ENSG00000114670	null	V$GKLF_Q4	M1	0.840091
chr3	130745673	130745680	+	0.9659	ENSG00000114670	null	V$GKLF_Q4	M1	0.955736
chr3	130745662	130745669	+	0.966946	ENSG00000114670	null	V$GKLF_Q4	M1	0.965509
chr3	130745687	130745702	+	0.864749	ENSG00000114670	null	V$ZIC1_05	M1	0.773328
chr3	130745613	130745723		3.53466	ENSG00000114670	55.0	null	M1	null
chr3	130745604	130745618	-	0.778362	ENSG00000114670	null	V$ZFP161_04	M2	0.179075
chr3	130745696	130745710	-	0.747856	ENSG00000114670	null	V$ZFP161_04	M2	0.737955
chr3	130745700	130745714	+	0.755996	ENSG00000114670	null	V$ZFP161_04	M2	0.733662
chr3	130745645	130745743		1.65069	ENSG00000114670	49.0	null	M2	null
chr3	130745662	130745669	+	0.966946	ENSG00000114670	null	V$GKLF_Q4	M5	0.888735
chr3	130745621	130745628	+	0.998954	ENSG00000114670	null	V$GKLF_Q4	M5	0.94866
chr3	130745636	130745643	+	0.965377	ENSG00000114670	null	V$GKLF_Q4	M5	0.963993
chr3	130745586	130745698		2.80139	ENSG00000114670	56.0	null	M5	null
chr3	130744978	130744993	+	0.951762	ENSG00000114670	null	V$HMGIY_Q3	M6	0.565729
chr3	130745037	130745052	+	0.892414	ENSG00000114670	null	V$HMGIY_Q3	M6	0.881064
chr3	130745038	130745053	+	0.946096	ENSG00000114670	null	V$HMGIY_Q3	M6	0.930893
chr3	130745048	130745055	-	0.993893	ENSG00000114670	null	V$NF1A_Q6_01	M6	0.950159
chr3	130744986	130745086		3.32784	ENSG00000114670	50.0	null	M6	null
chr3	145968910	145968917	-	0.9659	ENSG00000114698	null	V$GKLF_Q4	M1	0.760809
chr3	145968970	145968977	+	0.9659	ENSG00000114698	null	V$GKLF_Q4	M1	0.891638
chr3	145968934	145968941	+	1.0	ENSG00000114698	null	V$GKLF_Q4	M1	0.968122
chr3	145968973	145968988	-	0.85722	ENSG00000114698	null	V$ZIC1_05	M1	0.745971
chr3	145968896	145969006		3.36654	ENSG00000114698	55.0	null	M1	null
chr3	145968868	145968875	+	0.981856	ENSG00000114698	null	V$LEF1_Q5_01	M3	0.981856
chr3	145968820	145968922		0.981856	ENSG00000114698	51.0	null	M3	null
chr3	145969691	145969706	+	0.887351	ENSG00000114698	null	V$HMGIY_Q3	M6	0.30565
chr3	145969774	145969789	-	0.928218	ENSG00000114698	null	V$HMGIY_Q3	M6	0.909838
chr3	145969781	145969796	+	0.888086	ENSG00000114698	null	V$HMGIY_Q3	M6	0.83821
chr3	145969613	145969620	-	1.0	ENSG00000114698	null	V$NF1A_Q6_01	M6	0.0081887
chr3	145969721	145969821		2.06189	ENSG00000114698	50.0	null	M6	null
chr2	46520517	46520524	-	1.0	ENSG00000116016	null	V$GKLF_Q4	M1	0.986701
chr2	46520492	46520507	+	0.827352	ENSG00000116016	null	V$ZIC1_05	M1	0.807892
chr2	46520456	46520566		1.79459	ENSG00000116016	55.0	null	M1	null
chr1	220921580	220921587	+	0.9659	ENSG00000117791	null	V$GKLF_Q4	M1	0.856252
chr1	220921540	220921547	-	0.9659	ENSG00000117791	null	V$GKLF_Q4	M1	0.939292
chr1	220921552	220921559	-	1.0	ENSG00000117791	null	V$GKLF_Q4	M1	0.999835
chr1	220921428	220921443	-	0.819907	ENSG00000117791	null	V$ZIC1_05	M1	0.0729075
chr1	220921501	220921611		2.86829	ENSG00000117791	55.0	null	M1	null
chr1	220921636	220921646	+	0.898573	ENSG00000117791	null	V$RNF96_01	M2	0.851924
chr1	220921597	220921611	-	0.818217	ENSG00000117791	null	V$ZFP161_04	M2	0.746422
chr1	220921622	220921636	+	0.751961	ENSG00000117791	null	V$ZFP161_04	M2	0.74946
chr1	220921575	220921673		2.34781	ENSG00000117791	49.0	null	M2	null
chr1	220921084	220921093	-	0.962054	ENSG00000117791	null	V$RFX_Q6	M3	7.75887E-6
chr1	220921415	220921424	-	0.957513	ENSG00000117791	null	V$RFX_Q6	M3	0.246642
chr1	220921081	220921088	+	0.996237	ENSG00000117791	null	V$LEF1_Q5_01	M3	5.47845E-6
chr1	220921307	220921314	-	0.995485	ENSG00000117791	null	V$LEF1_Q5_01	M3	0.882787
chr1	220921334	220921341	-	0.980727	ENSG00000117791	null	V$LEF1_Q5_01	M3	0.979973
chr1	220921284	220921386		2.10942	ENSG00000117791	51.0	null	M3	null
chr1	220921163	220921169	+	0.997087	ENSG00000117791	null	V$CHCH_01	M4	0.900677
chr1	220921183	220921189	+	0.996654	ENSG00000117791	null	V$CHCH_01	M4	0.994931
chr1	220921215	220921221	+	0.994573	ENSG00000117791	null	V$CHCH_01	M4	0.846106
chr1	220921378	220921387	+	0.998554	ENSG00000117791	null	V$CIZ_01	M4	7.1993E-4
chr1	220921137	220921239		2.74243	ENSG00000117791	51.0	null	M4	null
chr13	74708425	74708432	-	0.966946	ENSG00000118922	null	V$GKLF_Q4	M1	0.936122
chr13	74708431	74708438	-	0.9659	ENSG00000118922	null	V$GKLF_Q4	M1	0.955736
chr13	74708442	74708449	-	0.998954	ENSG00000118922	null	V$GKLF_Q4	M1	0.997469
chr13	74708452	74708467	+	0.986324	ENSG00000118922	null	V$ZIC1_05	M1	0.940316
chr13	74708387	74708497		3.82964	ENSG00000118922	55.0	null	M1	null
chr13	74709032	74709042	+	0.917596	ENSG00000118922	null	V$RNF96_01	M2	0.857727
chr13	74708988	74709002	-	0.736207	ENSG00000118922	null	V$ZFP161_04	M2	0.65299
chr13	74709033	74709047	+	0.781622	ENSG00000118922	null	V$ZFP161_04	M2	0.713038
chr13	74708994	74709008	+	0.921327	ENSG00000118922	null	V$ZFP161_04	M2	0.861214
chr13	74708969	74709067		3.08497	ENSG00000118922	49.0	null	M2	null
chr13	74709139	74709148	-	0.959801	ENSG00000118922	null	V$RFX_Q6	M3	0.0937562
chr13	74709260	74709269	+	0.963354	ENSG00000118922	null	V$RFX_Q6	M3	0.941205
chr13	74709202	74709304		1.03496	ENSG00000118922	51.0	null	M3	null
chr2	200336499	200336506	+	0.99843	ENSG00000119042	null	V$GKLF_Q4	M1	0.32858
chr2	200336388	200336395	-	0.9659	ENSG00000119042	null	V$GKLF_Q4	M1	0.840546
chr2	200336432	200336439	-	0.997907	ENSG00000119042	null	V$GKLF_Q4	M1	0.961476
chr2	200336393	200336408	-	0.871034	ENSG00000119042	null	V$ZIC1_05	M1	0.815307
chr2	200336365	200336475		2.94591	ENSG00000119042	55.0	null	M1	null
chr2	200336352	200336362	-	0.918553	ENSG00000119042	null	V$RNF96_01	M2	0.0115238
chr2	200336200	200336214	-	0.745805	ENSG00000119042	null	V$ZFP161_04	M2	0.741932
chr2	200336197	200336211	+	0.769262	ENSG00000119042	null	V$ZFP161_04	M2	0.759077
chr2	200336213	200336227	-	0.981042	ENSG00000119042	null	V$ZFP161_04	M2	0.968054
chr2	200336162	200336260		2.48059	ENSG00000119042	49.0	null	M2	null
chr3	196696050	196696057	+	0.958683	ENSG00000119227	null	V$GKLF_Q4	M1	0.897349
chr3	196696082	196696089	-	0.966946	ENSG00000119227	null	V$GKLF_Q4	M1	0.944203
chr3	196696064	196696071	-	0.997907	ENSG00000119227	null	V$GKLF_Q4	M1	0.991987
chr3	196696176	196696191	-	0.835286	ENSG00000119227	null	V$ZIC1_05	M1	0.113044
chr3	196696018	196696128		2.94658	ENSG00000119227	55.0	null	M1	null
chr3	196696035	196696045	+	0.950976	ENSG00000119227	null	V$RNF96_01	M2	0.895431
chr3	196696038	196696048	+	0.954937	ENSG00000119227	null	V$RNF96_01	M2	0.916745
chr3	196696078	196696092	-	0.742445	ENSG00000119227	null	V$ZFP161_04	M2	0.630607
chr3	196696058	196696072	+	0.735839	ENSG00000119227	null	V$ZFP161_04	M2	0.726097
chr3	196696054	196696068	-	0.822068	ENSG00000119227	null	V$ZFP161_04	M2	0.819333
chr3	196696007	196696105		3.98821	ENSG00000119227	49.0	null	M2	null
chr14	74551953	74551960	-	0.958683	ENSG00000119711	null	V$GKLF_Q4	M1	0.884976
chr14	74551912	74551919	-	0.998954	ENSG00000119711	null	V$GKLF_Q4	M1	0.941091
chr14	74551924	74551931	-	1.0	ENSG00000119711	null	V$GKLF_Q4	M1	0.991934
chr14	74551932	74551947	-	0.851655	ENSG00000119711	null	V$ZIC1_05	M1	0.848143
chr14	74551879	74551989		3.66614	ENSG00000119711	55.0	null	M1	null
chr14	74551380	74551386	+	0.996654	ENSG00000119711	null	V$CHCH_01	M4	3.90822E-4
chr14	74551533	74551539	+	0.993307	ENSG00000119711	null	V$CHCH_01	M4	0.626085
chr14	74551634	74551640	-	0.994573	ENSG00000119711	null	V$CHCH_01	M4	0.591412
chr14	74551533	74551635		1.21789	ENSG00000119711	51.0	null	M4	null
chr7	134428979	134428986	-	0.998954	ENSG00000122786	null	V$GKLF_Q4	M1	0.671725
chr7	134429047	134429054	-	0.997907	ENSG00000122786	null	V$GKLF_Q4	M1	0.940104
chr7	134429042	134429057	+	0.881805	ENSG00000122786	null	V$ZIC1_05	M1	0.835823
chr7	134428976	134429086		2.44765	ENSG00000122786	55.0	null	M1	null
chr7	134428428	134428437	+	0.950452	ENSG00000122786	null	V$RFX_Q6	M3	0.214494
chr7	134428169	134428176	-	0.996614	ENSG00000122786	null	V$LEF1_Q5_01	M3	0.00337812
chr7	134428321	134428328	+	0.996614	ENSG00000122786	null	V$LEF1_Q5_01	M3	0.922853
chr7	134428293	134428395		1.14072	ENSG00000122786	51.0	null	M3	null
chr7	134428006	134428013	-	0.998954	ENSG00000122786	null	V$GKLF_Q4	M5	0.00131194
chr7	134428210	134428217	-	0.958683	ENSG00000122786	null	V$GKLF_Q4	M5	0.958683
chr7	134428211	134428218	-	0.958683	ENSG00000122786	null	V$GKLF_Q4	M5	0.95853
chr7	134428157	134428269		1.91853	ENSG00000122786	56.0	null	M5	null
chr13	52586022	52586029	+	0.964854	ENSG00000123191	null	V$GKLF_Q4	M1	0.839636
chr13	52586074	52586081	+	0.957637	ENSG00000123191	null	V$GKLF_Q4	M1	0.87746
chr13	52586077	52586084	+	0.998954	ENSG00000123191	null	V$GKLF_Q4	M1	0.893345
chr13	52586022	52586037	-	0.863328	ENSG00000123191	null	V$ZIC1_05	M1	0.778593
chr13	52585999	52586109		3.38903	ENSG00000123191	55.0	null	M1	null
chr13	52585655	52585665	+	0.954797	ENSG00000123191	null	V$RNF96_01	M2	0.846871
chr13	52585689	52585703	+	0.743948	ENSG00000123191	null	V$ZFP161_04	M2	0.72197
chr13	52585687	52585701	+	0.748353	ENSG00000123191	null	V$ZFP161_04	M2	0.73293
chr13	52585683	52585697	-	0.831009	ENSG00000123191	null	V$ZFP161_04	M2	0.824802
chr13	52585634	52585732		3.12657	ENSG00000123191	49.0	null	M2	null
chr13	52585685	52585694	+	0.959284	ENSG00000123191	null	V$RFX_Q6	M3	0.958547
chr13	52585682	52585689	+	0.996614	ENSG00000123191	null	V$LEF1_Q5_01	M3	0.995848
chr13	52585636	52585738		1.95439	ENSG00000123191	51.0	null	M3	null
chr13	52586161	52586171	+	0.935412	ENSG00000123191	null	V$CDPCR1_01	M5	0.257117
chr13	52586275	52586282	-	1.0	ENSG00000123191	null	V$GKLF_Q4	M5	0.919116
chr13	52586243	52586250	-	0.964854	ENSG00000123191	null	V$GKLF_Q4	M5	0.952473
chr13	52586262	52586269	-	0.998954	ENSG00000123191	null	V$GKLF_Q4	M5	0.983153
chr13	52586199	52586311		3.11186	ENSG00000123191	56.0	null	M5	null
chr4	42659229	42659236	-	0.966946	ENSG00000124406	null	V$GKLF_Q4	M1	0.931646
chr4	42659203	42659210	+	0.957637	ENSG00000124406	null	V$GKLF_Q4	M1	0.938675
chr4	42659206	42659213	+	0.997907	ENSG00000124406	null	V$GKLF_Q4	M1	0.987406
chr4	42659216	42659231	+	0.933497	ENSG00000124406	null	V$ZIC1_05	M1	0.927959
chr4	42659162	42659272		3.78569	ENSG00000124406	55.0	null	M1	null
chr4	42659071	42659081	-	0.94887	ENSG00000124406	null	V$RNF96_01	M2	0.0406382
chr4	42659208	42659218	+	0.993882	ENSG00000124406	null	V$RNF96_01	M2	0.954132
chr4	42659182	42659196	-	0.756312	ENSG00000124406	null	V$ZFP161_04	M2	0.740725
chr4	42659187	42659201	-	0.755775	ENSG00000124406	null	V$ZFP161_04	M2	0.75185
chr4	42659195	42659209	+	0.790542	ENSG00000124406	null	V$ZFP161_04	M2	0.789062
chr4	42659149	42659247		3.27641	ENSG00000124406	49.0	null	M2	null
chr4	42659696	42659705	-	0.966125	ENSG00000124406	null	V$RFX_Q6	M3	5.31286E-6
chr4	42659940	42659947	+	0.965566	ENSG00000124406	null	V$LEF1_Q5_01	M3	0.953759
chr4	42659956	42659963	-	0.980727	ENSG00000124406	null	V$LEF1_Q5_01	M3	0.968735
chr4	42659900	42660002		1.9225	ENSG00000124406	51.0	null	M3	null
chrX	118827520	118827527	+	0.958683	ENSG00000125354	null	V$GKLF_Q4	M1	0.958683
chrX	118827524	118827531	+	0.99843	ENSG00000125354	null	V$GKLF_Q4	M1	0.995793
chrX	118827517	118827524	+	0.998954	ENSG00000125354	null	V$GKLF_Q4	M1	0.997469
chrX	118827468	118827578		2.95195	ENSG00000125354	55.0	null	M1	null
chrX	118827783	118827792	-	0.992279	ENSG00000125354	null	V$RFX_Q6	M3	0.976948
chrX	118827907	118827914	-	0.962287	ENSG00000125354	null	V$LEF1_Q5_01	M3	0.0791261
chrX	118827745	118827847		1.05607	ENSG00000125354	51.0	null	M3	null
chrX	118827878	118827893	+	0.934294	ENSG00000125354	null	V$HMGIY_Q3	M6	0.927591
chrX	118827893	118827900	+	0.995278	ENSG00000125354	null	V$NF1A_Q6_01	M6	0.990314
chrX	118827841	118827941		1.91791	ENSG00000125354	50.0	null	M6	null
chr9	133971673	133971680	+	0.9659	ENSG00000126878	null	V$GKLF_Q4	M1	0.904104
chr9	133971646	133971653	-	0.998954	ENSG00000126878	null	V$GKLF_Q4	M1	0.990896
chr9	133971659	133971666	-	0.998954	ENSG00000126878	null	V$GKLF_Q4	M1	0.993027
chr9	133971630	133971645	-	0.91915	ENSG00000126878	null	V$ZIC1_05	M1	0.865909
chr9	133971601	133971711		3.75394	ENSG00000126878	55.0	null	M1	null
chr9	133971854	133971864	-	0.951841	ENSG00000126878	null	V$RNF96_01	M2	0.835678
chr9	133971907	133971917	+	0.993882	ENSG00000126878	null	V$RNF96_01	M2	0.844169
chr9	133971758	133971772	+	0.804566	ENSG00000126878	null	V$ZFP161_04	M2	0.0421537
chr9	133971876	133971890	-	0.77744	ENSG00000126878	null	V$ZFP161_04	M2	0.777278
chr9	133971882	133971896	+	0.818449	ENSG00000126878	null	V$ZFP161_04	M2	0.814199
chr9	133971834	133971932		3.31348	ENSG00000126878	49.0	null	M2	null
chr9	133971523	133971530	+	0.962287	ENSG00000126878	null	V$LEF1_Q5_01	M3	7.47365E-4
chr9	133971682	133971689	-	0.961803	ENSG00000126878	null	V$LEF1_Q5_01	M3	0.770152
chr9	133971749	133971756	-	0.996237	ENSG00000126878	null	V$LEF1_Q5_01	M3	0.808065
chr9	133971668	133971770		1.57896	ENSG00000126878	51.0	null	M3	null
chr9	133971370	133971377	+	1.0	ENSG00000126878	null	V$NF1A_Q6_01	M6	1.0
chr9	133971323	133971423		1.0	ENSG00000126878	50.0	null	M6	null
chr16	756222	756229	-	0.998954	ENSG00000127585	null	V$GKLF_Q4	M1	0.465174
chr16	756291	756298	+	0.965377	ENSG00000127585	null	V$GKLF_Q4	M1	0.965217
chr16	756287	756294	+	0.997907	ENSG00000127585	null	V$GKLF_Q4	M1	0.996424
chr16	756338	756353	-	0.987254	ENSG00000127585	null	V$ZIC1_05	M1	0.631429
chr16	756238	756348		3.05824	ENSG00000127585	55.0	null	M1	null
chr16	756047	756057	-	0.918553	ENSG00000127585	null	V$RNF96_01	M2	0.806453
chr16	756082	756092	-	0.89953	ENSG00000127585	null	V$RNF96_01	M2	0.880991
chr16	756072	756086	-	0.825336	ENSG00000127585	null	V$ZFP161_04	M2	0.824649
chr16	756078	756092	+	0.837647	ENSG00000127585	null	V$ZFP161_04	M2	0.826557
chr16	756074	756088	-	0.839042	ENSG00000127585	null	V$ZFP161_04	M2	0.836251
chr16	756027	756125		4.1749	ENSG00000127585	49.0	null	M2	null
chr17	34122655	34122662	-	0.964854	ENSG00000129270	null	V$GKLF_Q4	M1	0.94216
chr17	34122635	34122642	-	1.0	ENSG00000129270	null	V$GKLF_Q4	M1	0.989477
chr17	34122639	34122646	-	1.0	ENSG00000129270	null	V$GKLF_Q4	M1	0.997359
chr17	34122591	34122701		2.929	ENSG00000129270	55.0	null	M1	null
chr17	34123172	34123187	+	0.895638	ENSG00000129270	null	V$HMGIY_Q3	M6	0.265267
chr17	34123289	34123304	-	0.911364	ENSG00000129270	null	V$HMGIY_Q3	M6	0.672325
chr17	34123248	34123255	-	0.997964	ENSG00000129270	null	V$NF1A_Q6_01	M6	0.990804
chr17	34123207	34123307		1.9284	ENSG00000129270	50.0	null	M6	null
chr8	17658762	17658769	+	0.9659	ENSG00000129422	null	V$GKLF_Q4	M1	0.955736
chr8	17658765	17658772	+	0.998954	ENSG00000129422	null	V$GKLF_Q4	M1	0.979173
chr8	17658757	17658764	+	0.998954	ENSG00000129422	null	V$GKLF_Q4	M1	0.997469
chr8	17658718	17658733	-	0.854284	ENSG00000129422	null	V$ZIC1_05	M1	0.721266
chr8	17658702	17658812		3.65364	ENSG00000129422	55.0	null	M1	null
chr8	17658537	17658547	-	0.975723	ENSG00000129422	null	V$RNF96_01	M2	0.941981
chr8	17658567	17658577	+	0.898432	ENSG00000129422	null	V$RNF96_01	M2	0.845956
chr8	17658550	17658564	-	0.746427	ENSG00000129422	null	V$ZFP161_04	M2	0.745806
chr8	17658533	17658547	+	0.811397	ENSG00000129422	null	V$ZFP161_04	M2	0.774256
chr8	17658556	17658570	+	0.809131	ENSG00000129422	null	V$ZFP161_04	M2	0.798419
chr8	17658505	17658603		4.10642	ENSG00000129422	49.0	null	M2	null
chr8	17658595	17658602	+	0.961051	ENSG00000129422	null	V$LEF1_Q5_01	M3	0.914901
chr8	17658626	17658633	-	0.965566	ENSG00000129422	null	V$LEF1_Q5_01	M3	0.924693
chr8	17658563	17658665		1.83959	ENSG00000129422	51.0	null	M3	null
chr17	74137298	74137305	+	0.9659	ENSG00000129654	null	V$GKLF_Q4	M1	0.935109
chr17	74137301	74137308	+	0.957637	ENSG00000129654	null	V$GKLF_Q4	M1	0.938675
chr17	74137306	74137313	+	0.964854	ENSG00000129654	null	V$GKLF_Q4	M1	0.95913
chr17	74137374	74137389	-	0.882749	ENSG00000129654	null	V$ZIC1_05	M1	0.42968
chr17	74137260	74137370		3.26259	ENSG00000129654	55.0	null	M1	null
chr17	74137593	74137607	-	0.785999	ENSG00000129654	null	V$ZFP161_04	M2	0.783384
chr17	74137595	74137609	-	0.81618	ENSG00000129654	null	V$ZFP161_04	M2	0.810084
chr17	74137580	74137594	+	0.832591	ENSG00000129654	null	V$ZFP161_04	M2	0.818665
chr17	74137546	74137644		2.41213	ENSG00000129654	49.0	null	M2	null
chr17	74137478	74137487	-	0.978641	ENSG00000129654	null	V$RFX_Q6	M3	0.931646
chr17	74137365	74137372	+	0.962287	ENSG00000129654	null	V$LEF1_Q5_01	M3	0.151881
chr17	74137689	74137696	-	0.996237	ENSG00000129654	null	V$LEF1_Q5_01	M3	5.42286E-5
chr17	74137415	74137517		1.08358	ENSG00000129654	51.0	null	M3	null
chr5	80597432	80597439	-	0.997907	ENSG00000131732	null	V$GKLF_Q4	M1	0.997742
chr5	80597436	80597443	-	0.966946	ENSG00000131732	null	V$GKLF_Q4	M1	0.965509
chr5	80597427	80597442	+	0.871251	ENSG00000131732	null	V$ZIC1_05	M1	0.870675
chr5	80597381	80597491		2.83393	ENSG00000131732	55.0	null	M1	null
chr5	80597182	80597188	+	0.994573	ENSG00000131732	null	V$CHCH_01	M4	0.934517
chr5	80597218	80597224	-	0.994573	ENSG00000131732	null	V$CHCH_01	M4	0.934517
chr5	80597446	80597452	-	0.996654	ENSG00000131732	null	V$CHCH_01	M4	8.83695E-6
chr5	80597151	80597253		1.86904	ENSG00000131732	51.0	null	M4	null
chr17	37782951	37782958	+	0.958683	ENSG00000131771	null	V$GKLF_Q4	M1	0.95095
chr17	37782944	37782951	+	1.0	ENSG00000131771	null	V$GKLF_Q4	M1	0.968122
chr17	37782948	37782955	+	0.998954	ENSG00000131771	null	V$GKLF_Q4	M1	0.982578
chr17	37783019	37783034	+	0.892262	ENSG00000131771	null	V$ZIC1_05	M1	0.443817
chr17	37782906	37783016		3.34547	ENSG00000131771	55.0	null	M1	null
chr17	37782482	37782491	-	0.958404	ENSG00000131771	null	V$RFX_Q6	M3	0.0100368
chr17	37782639	37782646	-	0.995485	ENSG00000131771	null	V$LEF1_Q5_01	M3	0.99472
chr17	37782589	37782691		1.00476	ENSG00000131771	51.0	null	M3	null
chr17	37782975	37782985	-	0.911671	ENSG00000131771	null	V$CDPCR1_01	M5	0.843965
chr17	37782951	37782958	+	0.958683	ENSG00000131771	null	V$GKLF_Q4	M5	0.957308
chr17	37782944	37782951	+	1.0	ENSG00000131771	null	V$GKLF_Q4	M5	0.984183
chr17	37782948	37782955	+	0.998954	ENSG00000131771	null	V$GKLF_Q4	M5	0.993237
chr17	37782901	37783013		3.77869	ENSG00000131771	56.0	null	M5	null
chr8	98880189	98880196	-	0.964854	ENSG00000132561	null	V$GKLF_Q4	M1	0.95913
chr8	98880185	98880192	-	0.9659	ENSG00000132561	null	V$GKLF_Q4	M1	0.965262
chr8	98880176	98880183	-	0.99843	ENSG00000132561	null	V$GKLF_Q4	M1	0.990376
chr8	98880131	98880241		2.91477	ENSG00000132561	55.0	null	M1	null
chr8	98880263	98880278	-	0.909711	ENSG00000132561	null	V$HMGIY_Q3	M6	0.485863
chr8	98880358	98880365	+	0.995278	ENSG00000132561	null	V$NF1A_Q6_01	M6	0.779009
chr8	98880276	98880376		1.26487	ENSG00000132561	50.0	null	M6	null
chrX	102830761	102830768	-	0.99843	ENSG00000133142	null	V$GKLF_Q4	M1	0.0665588
chrX	102830894	102830901	-	0.997907	ENSG00000133142	null	V$GKLF_Q4	M1	0.993792
chrX	102830889	102830904	+	0.881649	ENSG00000133142	null	V$ZIC1_05	M1	0.87932
chrX	102830837	102830947		1.93967	ENSG00000133142	55.0	null	M1	null
chrX	102831155	102831162	-	0.962287	ENSG00000133142	null	V$LEF1_Q5_01	M3	0.780528
chrX	102831219	102831226	-	0.98148	ENSG00000133142	null	V$LEF1_Q5_01	M3	0.815927
chrX	102831140	102831242		1.59645	ENSG00000133142	51.0	null	M3	null
chrX	102831181	102831190	-	0.997416	ENSG00000133142	null	V$CIZ_01	M4	0.997416
chrX	102831134	102831236		0.997416	ENSG00000133142	51.0	null	M4	null
chr5	147404685	147404692	-	1.0	ENSG00000133710	null	V$GKLF_Q4	M1	0.826071
chr5	147404726	147404733	+	0.997907	ENSG00000133710	null	V$GKLF_Q4	M1	0.989857
chr5	147404745	147404760	+	0.847164	ENSG00000133710	null	V$ZIC1_05	M1	0.730065
chr5	147404667	147404777		2.54599	ENSG00000133710	55.0	null	M1	null
chr5	147404650	147404660	-	0.923868	ENSG00000133710	null	V$CDPCR1_01	M5	0.742704
chr5	147404685	147404692	-	1.0	ENSG00000133710	null	V$GKLF_Q4	M5	0.998566
chr5	147404726	147404733	+	0.997907	ENSG00000133710	null	V$GKLF_Q4	M5	0.792689
chr5	147404635	147404747		2.53396	ENSG00000133710	56.0	null	M5	null
chr1	120311735	120311742	+	0.99843	ENSG00000134240	null	V$GKLF_Q4	M1	0.00993866
chr1	120311585	120311592	+	0.9659	ENSG00000134240	null	V$GKLF_Q4	M1	0.920845
chr1	120311573	120311580	+	1.0	ENSG00000134240	null	V$GKLF_Q4	M1	0.995876
chr1	120311536	120311551	+	0.860446	ENSG00000134240	null	V$ZIC1_05	M1	0.755866
chr1	120311516	120311626		2.68253	ENSG00000134240	55.0	null	M1	null
chr12	70760019	70760026	-	0.9659	ENSG00000135643	null	V$GKLF_Q4	M1	0.965262
chr12	70760031	70760038	+	0.997907	ENSG00000135643	null	V$GKLF_Q4	M1	0.981548
chr12	70760028	70760035	+	0.998954	ENSG00000135643	null	V$GKLF_Q4	M1	0.990896
chr12	70759999	70760014	-	0.827241	ENSG00000135643	null	V$ZIC1_05	M1	0.784105
chr12	70759969	70760079		3.72181	ENSG00000135643	55.0	null	M1	null
chr12	70759769	70759779	+	0.897698	ENSG00000135643	null	V$RNF96_01	M2	5.92279E-5
chr12	70759553	70759567	+	0.736128	ENSG00000135643	null	V$ZFP161_04	M2	0.735975
chr12	70759555	70759569	+	0.794381	ENSG00000135643	null	V$ZFP161_04	M2	0.792894
chr12	70759549	70759563	-	0.83604	ENSG00000135643	null	V$ZFP161_04	M2	0.834475
chr12	70759509	70759607		2.3634	ENSG00000135643	49.0	null	M2	null
chr12	70759284	70759293	+	0.973858	ENSG00000135643	null	V$RFX_Q6	M3	0.454087
chr12	70759195	70759202	+	0.961803	ENSG00000135643	null	V$LEF1_Q5_01	M3	0.836036
chr12	70759215	70759222	-	0.962287	ENSG00000135643	null	V$LEF1_Q5_01	M3	0.953265
chr12	70759174	70759276		2.24339	ENSG00000135643	51.0	null	M3	null
chr12	70759152	70759167	+	0.886861	ENSG00000135643	null	V$HMGIY_Q3	M6	0.865657
chr12	70759174	70759189	+	0.899914	ENSG00000135643	null	V$HMGIY_Q3	M6	0.878398
chr12	70759363	70759378	-	0.909456	ENSG00000135643	null	V$HMGIY_Q3	M6	3.05088E-4
chr12	70759120	70759220		1.74436	ENSG00000135643	50.0	null	M6	null
chr1	230849949	230849956	-	0.998954	ENSG00000135744	null	V$GKLF_Q4	M1	0.860874
chr1	230850012	230850027	-	0.883159	ENSG00000135744	null	V$ZIC1_05	M1	0.704314
chr1	230849927	230850037		1.56519	ENSG00000135744	55.0	null	M1	null
chr1	230850290	230850299	-	0.982292	ENSG00000135744	null	V$RFX_Q6	M3	0.722209
chr1	230850372	230850379	+	0.965566	ENSG00000135744	null	V$LEF1_Q5_01	M3	0.698943
chr1	230850283	230850385		1.42115	ENSG00000135744	51.0	null	M3	null
chr1	230850044	230850054	-	0.9273	ENSG00000135744	null	V$CDPCR1_01	M5	0.572478
chr1	230849949	230849956	-	0.998954	ENSG00000135744	null	V$GKLF_Q4	M5	0.764095
chr1	230849937	230850049		1.33657	ENSG00000135744	56.0	null	M5	null
chr12	102271058	102271065	-	1.0	ENSG00000136048	null	V$GKLF_Q4	M1	0.870221
chr12	102271008	102271015	-	0.957637	ENSG00000136048	null	V$GKLF_Q4	M1	0.890316
chr12	102271054	102271061	-	0.997907	ENSG00000136048	null	V$GKLF_Q4	M1	0.899964
chr12	102270974	102270989	-	0.845714	ENSG00000136048	null	V$ZIC1_05	M1	0.55019
chr12	102270977	102271087		3.21069	ENSG00000136048	55.0	null	M1	null
chr12	102270920	102270930	+	0.902969	ENSG00000136048	null	V$RNF96_01	M2	0.592286
chr12	102270993	102271003	-	0.974859	ENSG00000136048	null	V$RNF96_01	M2	0.828012
chr12	102270926	102270940	-	0.763042	ENSG00000136048	null	V$ZFP161_04	M2	0.573767
chr12	102270981	102270995	-	0.737479	ENSG00000136048	null	V$ZFP161_04	M2	0.689361
chr12	102270980	102270994	+	0.744267	ENSG00000136048	null	V$ZFP161_04	M2	0.700796
chr12	102270920	102271018		3.38422	ENSG00000136048	49.0	null	M2	null
chr6	3231982	3231989	+	0.998954	ENSG00000137285	null	V$GKLF_Q4	M1	0.815849
chr6	3232020	3232027	-	0.964854	ENSG00000137285	null	V$GKLF_Q4	M1	0.96342
chr6	3232206	3232213	-	0.997907	ENSG00000137285	null	V$GKLF_Q4	M1	0.00272199
chr6	3232046	3232061	-	0.88115	ENSG00000137285	null	V$ZIC1_05	M1	0.735998
chr6	3231965	3232075		2.51799	ENSG00000137285	55.0	null	M1	null
chr6	3232266	3232276	-	0.987829	ENSG00000137285	null	V$RNF96_01	M2	0.765407
chr6	3232138	3232152	-	0.743077	ENSG00000137285	null	V$ZFP161_04	M2	0.132464
chr6	3232202	3232216	+	0.762851	ENSG00000137285	null	V$ZFP161_04	M2	0.655403
chr6	3232232	3232246	-	0.796148	ENSG00000137285	null	V$ZFP161_04	M2	0.794657
chr6	3232186	3232284		2.34793	ENSG00000137285	49.0	null	M2	null
chr6	3231895	3231902	-	0.961803	ENSG00000137285	null	V$LEF1_Q5_01	M3	0.957192
chr6	3231904	3231911	-	0.98148	ENSG00000137285	null	V$LEF1_Q5_01	M3	0.978466
chr6	3231852	3231954		1.93566	ENSG00000137285	51.0	null	M3	null
chr6	3232810	3232825	+	0.893554	ENSG00000137285	null	V$HMGIY_Q3	M6	0.520301
chr6	3232883	3232898	+	0.914097	ENSG00000137285	null	V$HMGIY_Q3	M6	0.836927
chr6	3232875	3232882	+	1.0	ENSG00000137285	null	V$NF1A_Q6_01	M6	0.983931
chr6	3232819	3232919		2.34116	ENSG00000137285	50.0	null	M6	null
chr2	38337229	38337236	-	0.99843	ENSG00000138061	null	V$GKLF_Q4	M1	0.892877
chr2	38337404	38337411	+	0.998954	ENSG00000138061	null	V$GKLF_Q4	M1	0.00125716
chr2	38337169	38337184	+	0.905538	ENSG00000138061	null	V$ZIC1_05	M1	0.780371
chr2	38337151	38337261		1.6745	ENSG00000138061	55.0	null	M1	null
chr2	38337481	38337491	+	0.92488	ENSG00000138061	null	V$CDPCR1_01	M5	0.698136
chr2	38337229	38337236	-	0.99843	ENSG00000138061	null	V$GKLF_Q4	M5	8.25151E-4
chr2	38337404	38337411	+	0.998954	ENSG00000138061	null	V$GKLF_Q4	M5	0.812468
chr2	38337387	38337499		1.51143	ENSG00000138061	56.0	null	M5	null
chr10	112257508	112257515	+	0.9659	ENSG00000138166	null	V$GKLF_Q4	M1	0.815502
chr10	112257569	112257576	-	0.9659	ENSG00000138166	null	V$GKLF_Q4	M1	0.840546
chr10	112257538	112257545	+	0.9659	ENSG00000138166	null	V$GKLF_Q4	M1	0.965262
chr10	112257541	112257556	-	0.864134	ENSG00000138166	null	V$ZIC1_05	M1	0.860571
chr10	112257488	112257598		3.48188	ENSG00000138166	55.0	null	M1	null
chr10	112257378	112257388	+	0.967028	ENSG00000138166	null	V$RNF96_01	M2	0.811669
chr10	112257415	112257425	-	0.904485	ENSG00000138166	null	V$RNF96_01	M2	0.89251
chr10	112257363	112257377	-	0.736208	ENSG00000138166	null	V$ZFP161_04	M2	0.509875
chr10	112257444	112257458	-	0.890672	ENSG00000138166	null	V$ZFP161_04	M2	0.648871
chr10	112257421	112257435	-	0.875807	ENSG00000138166	null	V$ZFP161_04	M2	0.830339
chr10	112257362	112257460		3.69326	ENSG00000138166	49.0	null	M2	null
chr3	151035478	151035485	+	0.964854	ENSG00000138271	null	V$GKLF_Q4	M1	0.96342
chr3	151035482	151035489	+	0.9659	ENSG00000138271	null	V$GKLF_Q4	M1	0.96574
chr3	151035491	151035498	+	0.99843	ENSG00000138271	null	V$GKLF_Q4	M1	0.982063
chr3	151035354	151035369	-	0.881649	ENSG00000138271	null	V$ZIC1_05	M1	0.0723223
chr3	151035429	151035539		2.98355	ENSG00000138271	55.0	null	M1	null
chr3	151035583	151035590	+	0.995485	ENSG00000138271	null	V$LEF1_Q5_01	M3	0.202622
chr3	151035694	151035701	+	1.0	ENSG00000138271	null	V$LEF1_Q5_01	M3	0.925988
chr3	151035626	151035728		1.12861	ENSG00000138271	51.0	null	M3	null
chr3	151035394	151035400	-	0.997087	ENSG00000138271	null	V$CHCH_01	M4	0.0625941
chr3	151035479	151035485	-	0.994173	ENSG00000138271	null	V$CHCH_01	M4	0.785582
chr3	151035528	151035534	-	0.994173	ENSG00000138271	null	V$CHCH_01	M4	0.957412
chr3	151035536	151035545	-	0.997254	ENSG00000138271	null	V$CIZ_01	M4	0.892725
chr3	151035465	151035567		2.69831	ENSG00000138271	51.0	null	M4	null
chr3	151035633	151035648	+	0.908863	ENSG00000138271	null	V$HMGIY_Q3	M6	0.907229
chr3	151035626	151035641	-	0.936172	ENSG00000138271	null	V$HMGIY_Q3	M6	0.933181
chr3	151035632	151035647	-	0.945185	ENSG00000138271	null	V$HMGIY_Q3	M6	0.944429
chr3	151035587	151035687		2.78484	ENSG00000138271	50.0	null	M6	null
chr12	51786800	51786807	+	0.9659	ENSG00000139629	null	V$GKLF_Q4	M1	0.964464
chr12	51786803	51786810	+	1.0	ENSG00000139629	null	V$GKLF_Q4	M1	1.0
chr12	51786807	51786814	+	1.0	ENSG00000139629	null	V$GKLF_Q4	M1	0.997359
chr12	51786583	51786598	-	0.826278	ENSG00000139629	null	V$ZIC1_05	M1	3.69796E-4
chr12	51786751	51786861		2.96219	ENSG00000139629	55.0	null	M1	null
chr12	51787078	51787087	+	0.973439	ENSG00000139629	null	V$RFX_Q6	M3	0.769198
chr12	51787120	51787129	+	0.99593	ENSG00000139629	null	V$RFX_Q6	M3	0.986593
chr12	51787136	51787143	+	0.96218	ENSG00000139629	null	V$LEF1_Q5_01	M3	0.876696
chr12	51787370	51787377	-	0.995485	ENSG00000139629	null	V$LEF1_Q5_01	M3	3.36273E-6
chr12	51787066	51787168		2.63249	ENSG00000139629	51.0	null	M3	null
chr12	51786750	51786765	-	0.901751	ENSG00000139629	null	V$HMGIY_Q3	M6	0.901751
chr12	51786751	51786766	+	0.886819	ENSG00000139629	null	V$HMGIY_Q3	M6	0.886642
chr12	51786707	51786807		1.78839	ENSG00000139629	50.0	null	M6	null
chr1	84543572	84543579	+	0.9659	ENSG00000142875	null	V$GKLF_Q4	M1	0.904104
chr1	84543606	84543613	+	0.9659	ENSG00000142875	null	V$GKLF_Q4	M1	0.935109
chr1	84543602	84543609	+	0.964854	ENSG00000142875	null	V$GKLF_Q4	M1	0.949037
chr1	84543584	84543599	-	0.892614	ENSG00000142875	null	V$ZIC1_05	M1	0.890256
chr1	84543540	84543650		3.67851	ENSG00000142875	55.0	null	M1	null
chr1	84543751	84543761	+	0.954937	ENSG00000142875	null	V$RNF96_01	M2	0.892631
chr1	84543748	84543758	+	0.980977	ENSG00000142875	null	V$RNF96_01	M2	0.936073
chr1	84543722	84543736	-	0.806577	ENSG00000142875	null	V$ZFP161_04	M2	0.793086
chr1	84543726	84543740	+	0.825363	ENSG00000142875	null	V$ZFP161_04	M2	0.821077
chr1	84543708	84543722	+	0.926394	ENSG00000142875	null	V$ZFP161_04	M2	0.829761
chr1	84543688	84543786		4.27263	ENSG00000142875	49.0	null	M2	null
chr1	236047373	236047380	+	0.99843	ENSG00000143669	null	V$GKLF_Q4	M1	0.940597
chr1	236047341	236047348	+	0.997907	ENSG00000143669	null	V$GKLF_Q4	M1	0.970417
chr1	236047360	236047367	+	0.997907	ENSG00000143669	null	V$GKLF_Q4	M1	0.991987
chr1	236047338	236047353	-	0.877605	ENSG00000143669	null	V$ZIC1_05	M1	0.856963
chr1	236047302	236047412		3.75996	ENSG00000143669	55.0	null	M1	null
chr1	236047046	236047061	+	0.885639	ENSG00000143669	null	V$HMGIY_Q3	M6	0.884931
chr1	236047053	236047060	-	0.997964	ENSG00000143669	null	V$NF1A_Q6_01	M6	0.997764
chr1	236047005	236047105		1.8827	ENSG00000143669	50.0	null	M6	null
chr2	19558764	19558771	-	1.0	ENSG00000143867	null	V$GKLF_Q4	M1	0.989477
chr2	19558760	19558767	-	0.998954	ENSG00000143867	null	V$GKLF_Q4	M1	0.996316
chr2	19558757	19558764	-	0.99843	ENSG00000143867	null	V$GKLF_Q4	M1	0.998265
chr2	19558738	19558753	+	0.840757	ENSG00000143867	null	V$ZIC1_05	M1	0.813956
chr2	19558704	19558814		3.79801	ENSG00000143867	55.0	null	M1	null
chr2	19558553	19558560	-	0.997964	ENSG00000143867	null	V$NF1A_Q6_01	M6	0.997964
chr2	19558506	19558606		0.997964	ENSG00000143867	50.0	null	M6	null
chr2	95831678	95831685	-	0.998954	ENSG00000144026	null	V$GKLF_Q4	M1	0.96711
chr2	95831864	95831871	+	0.9659	ENSG00000144026	null	V$GKLF_Q4	M1	0.00129886
chr2	95831642	95831657	+	0.841358	ENSG00000144026	null	V$ZIC1_05	M1	0.797485
chr2	95831612	95831722		1.76589	ENSG00000144026	55.0	null	M1	null
chr2	95831496	95831510	+	0.772784	ENSG00000144026	null	V$ZFP161_04	M2	0.704975
chr2	95831526	95831540	-	0.737598	ENSG00000144026	null	V$ZFP161_04	M2	0.725261
chr2	95831528	95831542	-	0.755407	ENSG00000144026	null	V$ZFP161_04	M2	0.73661
chr2	95831474	95831572		2.16685	ENSG00000144026	49.0	null	M2	null
chr2	95831864	95831871	+	0.9659	ENSG00000144026	null	V$GKLF_Q4	M5	0.0147133
chr2	95832028	95832035	-	0.998954	ENSG00000144026	null	V$GKLF_Q4	M5	0.998317
chr2	95831973	95832085		1.01303	ENSG00000144026	56.0	null	M5	null
chr2	73054068	73054075	+	0.9659	ENSG00000144036	null	V$GKLF_Q4	M1	0.915533
chr2	73054071	73054078	+	0.997907	ENSG00000144036	null	V$GKLF_Q4	M1	0.961476
chr2	73054103	73054110	+	0.997907	ENSG00000144036	null	V$GKLF_Q4	M1	0.951359
chr2	73054100	73054115	-	0.881649	ENSG00000144036	null	V$ZIC1_05	M1	0.835675
chr2	73054034	73054144		3.66404	ENSG00000144036	55.0	null	M1	null
chr2	73054129	73054139	+	0.980977	ENSG00000144036	null	V$RNF96_01	M2	0.975883
chr2	73054134	73054148	-	0.779326	ENSG00000144036	null	V$ZFP161_04	M2	0.778677
chr2	73054136	73054150	+	0.755713	ENSG00000144036	null	V$ZFP161_04	M2	0.753199
chr2	73054089	73054187		2.50776	ENSG00000144036	49.0	null	M2	null
chr2	73053397	73053404	-	0.965566	ENSG00000144036	null	V$LEF1_Q5_01	M3	0.962601
chr2	73053405	73053412	+	0.981856	ENSG00000144036	null	V$LEF1_Q5_01	M3	0.978841
chr2	73053353	73053455		1.94144	ENSG00000144036	51.0	null	M3	null
chr2	73053641	73053656	+	0.88654	ENSG00000144036	null	V$HMGIY_Q3	M6	0.342108
chr2	73053709	73053724	-	0.891695	ENSG00000144036	null	V$HMGIY_Q3	M6	0.891517
chr2	73053749	73053764	+	0.902836	ENSG00000144036	null	V$HMGIY_Q3	M6	0.666034
chr2	73053562	73053569	+	1.0	ENSG00000144036	null	V$NF1A_Q6_01	M6	0.00984492
chr2	73053667	73053767		1.9095	ENSG00000144036	50.0	null	M6	null
chr2	172949396	172949403	-	0.998954	ENSG00000144355	null	V$GKLF_Q4	M1	0.96711
chr2	172949393	172949400	-	0.998954	ENSG00000144355	null	V$GKLF_Q4	M1	0.979173
chr2	172949387	172949394	-	1.0	ENSG00000144355	null	V$GKLF_Q4	M1	0.995876
chr2	172949322	172949337	-	0.878261	ENSG00000144355	null	V$ZIC1_05	M1	0.523008
chr2	172949330	172949440		3.46517	ENSG00000144355	55.0	null	M1	null
chr2	172949142	172949151	-	0.96022	ENSG00000144355	null	V$RFX_Q6	M3	2.41014E-6
chr2	172948884	172948891	+	0.981856	ENSG00000144355	null	V$LEF1_Q5_01	M3	0.981856
chr2	172948836	172948938		0.981858	ENSG00000144355	51.0	null	M3	null
chr2	172948479	172948494	+	0.967674	ENSG00000144355	null	V$HMGIY_Q3	M6	0.900271
chr2	172948497	172948512	+	0.900975	ENSG00000144355	null	V$HMGIY_Q3	M6	0.900795
chr2	172948689	172948704	-	0.886841	ENSG00000144355	null	V$HMGIY_Q3	M6	6.01377E-4
chr2	172948522	172948529	+	0.997964	ENSG00000144355	null	V$NF1A_Q6_01	M6	0.921237
chr2	172948455	172948555		2.7229	ENSG00000144355	50.0	null	M6	null
chr2	187558734	187558741	+	0.9659	ENSG00000144369	null	V$GKLF_Q4	M1	0.961917
chr2	187558725	187558732	+	0.998954	ENSG00000144369	null	V$GKLF_Q4	M1	0.996316
chr2	187558728	187558735	+	0.998954	ENSG00000144369	null	V$GKLF_Q4	M1	0.998789
chr2	187558551	187558566	+	0.879614	ENSG00000144369	null	V$ZIC1_05	M1	0.00590138
chr2	187558677	187558787		2.96292	ENSG00000144369	55.0	null	M1	null
chr2	187558647	187558657	-	0.988703	ENSG00000144369	null	V$RNF96_01	M2	0.9171
chr2	187558687	187558701	+	0.798534	ENSG00000144369	null	V$ZFP161_04	M2	0.715238
chr2	187558683	187558697	-	0.844527	ENSG00000144369	null	V$ZFP161_04	M2	0.783366
chr2	187558649	187558663	-	0.891265	ENSG00000144369	null	V$ZFP161_04	M2	0.850468
chr2	187558621	187558719		3.26617	ENSG00000144369	49.0	null	M2	null
chr2	187558269	187558284	-	0.950301	ENSG00000144369	null	V$HMGIY_Q3	M6	1.65958E-4
chr2	187558477	187558492	+	0.915412	ENSG00000144369	null	V$HMGIY_Q3	M6	0.915412
chr2	187558478	187558493	+	0.921077	ENSG00000144369	null	V$HMGIY_Q3	M6	0.920893
chr2	187558434	187558534		1.83647	ENSG00000144369	50.0	null	M6	null
chr3	37493493	37493500	+	0.964854	ENSG00000144668	null	V$GKLF_Q4	M1	0.690396
chr3	37493448	37493455	-	0.957637	ENSG00000144668	null	V$GKLF_Q4	M1	0.957637
chr3	37493445	37493452	-	0.998954	ENSG00000144668	null	V$GKLF_Q4	M1	0.997469
chr3	37493364	37493379	+	0.980945	ENSG00000144668	null	V$ZIC1_05	M1	0.340585
chr3	37493396	37493506		2.98609	ENSG00000144668	55.0	null	M1	null
chr3	37493550	37493560	+	0.941826	ENSG00000144668	null	V$RNF96_01	M2	0.898714
chr3	37493553	37493563	+	0.954937	ENSG00000144668	null	V$RNF96_01	M2	0.892631
chr3	37493521	37493535	+	0.767585	ENSG00000144668	null	V$ZFP161_04	M2	0.744909
chr3	37493505	37493519	+	0.968398	ENSG00000144668	null	V$ZFP161_04	M2	0.822524
chr3	37493538	37493552	+	0.838331	ENSG00000144668	null	V$ZFP161_04	M2	0.833978
chr3	37493490	37493588		4.19276	ENSG00000144668	49.0	null	M2	null
chr3	101546681	101546688	+	0.998954	ENSG00000144802	null	V$GKLF_Q4	M1	0.982578
chr3	101546662	101546669	+	1.0	ENSG00000144802	null	V$GKLF_Q4	M1	0.986701
chr3	101546670	101546677	+	0.998954	ENSG00000144802	null	V$GKLF_Q4	M1	0.998789
chr3	101546447	101546462	+	0.845399	ENSG00000144802	null	V$ZIC1_05	M1	2.836E-4
chr3	101546619	101546729		2.96835	ENSG00000144802	55.0	null	M1	null
chr3	101546759	101546765	-	1.0	ENSG00000144802	null	V$CHCH_01	M4	0.998271
chr3	101546765	101546771	-	1.0	ENSG00000144802	null	V$CHCH_01	M4	0.998271
chr3	101546495	101546504	+	0.997416	ENSG00000144802	null	V$CIZ_01	M4	1.36794E-6
chr3	101546713	101546815		1.99654	ENSG00000144802	51.0	null	M4	null
chr3	101497971	101497978	+	0.964854	ENSG00000144815	null	V$GKLF_Q4	M1	0.924879
chr3	101498009	101498016	+	0.9659	ENSG00000144815	null	V$GKLF_Q4	M1	0.891638
chr3	101497978	101497993	-	0.818899	ENSG00000144815	null	V$ZIC1_05	M1	0.815522
chr3	101497935	101498045		2.63204	ENSG00000144815	55.0	null	M1	null
chr3	101498000	101498010	+	0.901818	ENSG00000144815	null	V$RNF96_01	M2	0.79176
chr3	101497923	101497937	+	0.740209	ENSG00000144815	null	V$ZFP161_04	M2	0.439798
chr3	101497977	101497991	+	0.776072	ENSG00000144815	null	V$ZFP161_04	M2	0.77349
chr3	101497971	101497985	-	0.893218	ENSG00000144815	null	V$ZFP161_04	M2	0.892474
chr3	101497930	101498028		2.89752	ENSG00000144815	49.0	null	M2	null
chr3	101497488	101497503	-	0.883696	ENSG00000144815	null	V$HMGIY_Q3	M6	1.97723E-4
chr3	101497711	101497726	-	0.972335	ENSG00000144815	null	V$HMGIY_Q3	M6	0.911326
chr3	101497680	101497687	-	1.0	ENSG00000144815	null	V$NF1A_Q6_01	M6	0.943839
chr3	101497650	101497750		1.85536	ENSG00000144815	50.0	null	M6	null
chr4	83720179	83720186	+	0.964854	ENSG00000145284	null	V$GKLF_Q4	M1	0.94216
chr4	83720159	83720166	-	0.965377	ENSG00000145284	null	V$GKLF_Q4	M1	0.955218
chr4	83720173	83720180	+	0.9659	ENSG00000145284	null	V$GKLF_Q4	M1	0.96017
chr4	83720151	83720166	-	0.911584	ENSG00000145284	null	V$ZIC1_05	M1	0.890143
chr4	83720115	83720225		3.74769	ENSG00000145284	55.0	null	M1	null
chr5	83018158	83018165	-	0.997907	ENSG00000145681	null	V$GKLF_Q4	M1	0.87662
chr5	83018166	83018173	-	0.965377	ENSG00000145681	null	V$GKLF_Q4	M1	0.903615
chr5	83018204	83018211	-	0.99843	ENSG00000145681	null	V$GKLF_Q4	M1	0.946367
chr5	83018225	83018240	-	0.827763	ENSG00000145681	null	V$ZIC1_05	M1	0.609785
chr5	83018134	83018244		3.33639	ENSG00000145681	55.0	null	M1	null
chr5	83018066	83018076	+	0.954937	ENSG00000145681	null	V$RNF96_01	M2	0.926726
chr5	83018063	83018073	+	0.960181	ENSG00000145681	null	V$RNF96_01	M2	0.944121
chr5	83017985	83017999	-	0.791922	ENSG00000145681	null	V$ZFP161_04	M2	0.310954
chr5	83018081	83018095	-	0.748943	ENSG00000145681	null	V$ZFP161_04	M2	0.62862
chr5	83018029	83018043	-	0.815808	ENSG00000145681	null	V$ZFP161_04	M2	0.73071
chr5	83018009	83018107		3.54113	ENSG00000145681	49.0	null	M2	null
chr5	83018222	83018229	+	0.995278	ENSG00000145681	null	V$NF1A_Q6_01	M6	0.995278
chr5	83018175	83018275		0.995278	ENSG00000145681	50.0	null	M6	null
chr5	81047721	81047728	+	0.998954	ENSG00000145687	null	V$GKLF_Q4	M1	0.952357
chr5	81047751	81047758	-	0.998954	ENSG00000145687	null	V$GKLF_Q4	M1	0.971435
chr5	81047745	81047752	+	0.997907	ENSG00000145687	null	V$GKLF_Q4	M1	0.989857
chr5	81047586	81047601	-	0.842122	ENSG00000145687	null	V$ZIC1_05	M1	0.0225431
chr5	81047686	81047796		2.93619	ENSG00000145687	55.0	null	M1	null
chr5	81047813	81047823	+	0.913309	ENSG00000145687	null	V$RNF96_01	M2	0.0217106
chr5	81047665	81047679	-	0.755152	ENSG00000145687	null	V$ZFP161_04	M2	0.732843
chr5	81047682	81047696	-	0.837669	ENSG00000145687	null	V$ZFP161_04	M2	0.833319
chr5	81047679	81047693	+	0.914061	ENSG00000145687	null	V$ZFP161_04	M2	0.9133
chr5	81047634	81047732		2.50117	ENSG00000145687	49.0	null	M2	null
chr5	148737564	148737571	-	0.9659	ENSG00000145882	null	V$GKLF_Q4	M1	0.915533
chr5	148737559	148737566	-	0.9659	ENSG00000145882	null	V$GKLF_Q4	M1	0.939292
chr5	148737534	148737541	-	0.966946	ENSG00000145882	null	V$GKLF_Q4	M1	0.944203
chr5	148737522	148737537	+	0.860893	ENSG00000145882	null	V$ZIC1_05	M1	0.805815
chr5	148737494	148737604		3.60484	ENSG00000145882	55.0	null	M1	null
chr5	148737644	148737654	+	0.899437	ENSG00000145882	null	V$RNF96_01	M2	0.899437
chr5	148737649	148737663	-	0.785254	ENSG00000145882	null	V$ZFP161_04	M2	0.777282
chr5	148737644	148737658	-	0.800372	ENSG00000145882	null	V$ZFP161_04	M2	0.799706
chr5	148737635	148737649	+	0.889185	ENSG00000145882	null	V$ZFP161_04	M2	0.880158
chr5	148737599	148737697		3.35658	ENSG00000145882	49.0	null	M2	null
chr5	148737278	148737285	+	0.996237	ENSG00000145882	null	V$LEF1_Q5_01	M3	0.996237
chr5	148737230	148737332		0.996237	ENSG00000145882	51.0	null	M3	null
chr5	148736641	148736656	+	0.914524	ENSG00000145882	null	V$HMGIY_Q3	M6	0.913793
chr5	148736642	148736657	+	0.907901	ENSG00000145882	null	V$HMGIY_Q3	M6	0.907719
chr5	148736781	148736796	+	0.920726	ENSG00000145882	null	V$HMGIY_Q3	M6	0.0204169
chr5	148736600	148736700		1.84193	ENSG00000145882	50.0	null	M6	null
chrX	37865069	37865076	-	0.962287	ENSG00000147041	null	V$LEF1_Q5_01	M3	0.962287
chrX	37865021	37865123		0.962287	ENSG00000147041	51.0	null	M3	null
chrX	37864924	37864939	-	0.900282	ENSG00000147041	null	V$HMGIY_Q3	M6	9.4752E-5
chrX	37865150	37865165	-	0.908767	ENSG00000147041	null	V$HMGIY_Q3	M6	0.882968
chrX	37865132	37865139	-	1.0	ENSG00000147041	null	V$NF1A_Q6_01	M6	0.980199
chrX	37865095	37865195		1.86326	ENSG00000147041	50.0	null	M6	null
chr8	356219	356226	-	0.965377	ENSG00000147364	null	V$GKLF_Q4	M1	0.760397
chr8	356294	356301	+	0.9659	ENSG00000147364	null	V$GKLF_Q4	M1	0.770299
chr8	356473	356488	+	0.911427	ENSG00000147364	null	V$ZIC1_05	M1	3.0575E-4
chr8	356205	356315		1.531	ENSG00000147364	55.0	null	M1	null
chr8	356241	356251	-	0.954797	ENSG00000147364	null	V$RNF96_01	M2	5.33391E-6
chr8	356513	356523	-	0.975733	ENSG00000147364	null	V$RNF96_01	M2	0.798763
chr8	356463	356477	+	0.762212	ENSG00000147364	null	V$ZFP161_04	M2	0.717693
chr8	356470	356484	+	0.74377	ENSG00000147364	null	V$ZFP161_04	M2	0.728441
chr8	356472	356486	+	0.749312	ENSG00000147364	null	V$ZFP161_04	M2	0.739392
chr8	356437	356535		2.98429	ENSG00000147364	49.0	null	M2	null
chr8	356237	356243	+	1.0	ENSG00000147364	null	V$CHCH_01	M4	1.85859E-6
chr8	356481	356487	+	0.997087	ENSG00000147364	null	V$CHCH_01	M4	0.936879
chr8	356518	356524	+	0.993307	ENSG00000147364	null	V$CHCH_01	M4	0.926713
chr8	356321	356330	+	0.998164	ENSG00000147364	null	V$CIZ_01	M4	0.00258903
chr8	356450	356552		1.86618	ENSG00000147364	51.0	null	M4	null
chr8	355522	355537	-	0.901345	ENSG00000147364	null	V$HMGIY_Q3	M6	0.71529
chr8	355786	355801	-	0.916465	ENSG00000147364	null	V$HMGIY_Q3	M6	2.32959E-5
chr8	355589	355596	-	0.997964	ENSG00000147364	null	V$NF1A_Q6_01	M6	0.843464
chr8	355513	355613		1.55878	ENSG00000147364	50.0	null	M6	null
chr8	37593536	37593543	-	0.99843	ENSG00000147475	null	V$GKLF_Q4	M1	0.994313
chr8	37593549	37593556	-	0.997907	ENSG00000147475	null	V$GKLF_Q4	M1	0.987406
chr8	37593671	37593678	-	0.99843	ENSG00000147475	null	V$GKLF_Q4	M1	0.0611174
chr8	37593523	37593538	+	0.841085	ENSG00000147475	null	V$ZIC1_05	M1	0.814273
chr8	37593489	37593599		2.85711	ENSG00000147475	55.0	null	M1	null
chr8	37593452	37593461	+	0.95197	ENSG00000147475	null	V$RFX_Q6	M3	5.07734E-4
chr8	37593208	37593215	+	0.985243	ENSG00000147475	null	V$LEF1_Q5_01	M3	0.644351
chr8	37593302	37593309	-	0.981856	ENSG00000147475	null	V$LEF1_Q5_01	M3	0.642136
chr8	37593207	37593309		1.287	ENSG00000147475	51.0	null	M3	null
chr8	37594083	37594093	+	0.929009	ENSG00000147475	null	V$CDPCR1_01	M5	0.804824
chr8	37593917	37593924	+	0.966946	ENSG00000147475	null	V$GKLF_Q4	M5	0.0485035
chr8	37594033	37594040	-	0.9659	ENSG00000147475	null	V$GKLF_Q4	M5	0.900318
chr8	37594056	37594063	-	0.9659	ENSG00000147475	null	V$GKLF_Q4	M5	0.965284
chr8	37594001	37594113		2.71893	ENSG00000147475	56.0	null	M5	null
chr8	37593339	37593354	-	0.889122	ENSG00000147475	null	V$HMGIY_Q3	M6	0.0723441
chr8	37593223	37593230	-	0.995278	ENSG00000147475	null	V$NF1A_Q6_01	M6	0.98262
chr8	37593184	37593284		1.05496	ENSG00000147475	50.0	null	M6	null
chr9	109624999	109625006	-	0.958683	ENSG00000148143	null	V$GKLF_Q4	M1	0.95473
chr9	109624980	109624987	+	1.0	ENSG00000148143	null	V$GKLF_Q4	M1	0.968122
chr9	109625002	109625009	-	0.998954	ENSG00000148143	null	V$GKLF_Q4	M1	0.988442
chr9	109624990	109625005	+	0.869139	ENSG00000148143	null	V$ZIC1_05	M1	0.869139
chr9	109624942	109625052		3.78043	ENSG00000148143	55.0	null	M1	null
chr9	109624891	109624901	+	0.954063	ENSG00000148143	null	V$RNF96_01	M2	0.00936939
chr9	109624752	109624766	+	0.812177	ENSG00000148143	null	V$ZFP161_04	M2	0.788183
chr9	109624722	109624736	+	0.865646	ENSG00000148143	null	V$ZFP161_04	M2	0.809166
chr9	109624745	109624759	+	0.822156	ENSG00000148143	null	V$ZFP161_04	M2	0.817887
chr9	109624697	109624795		2.42461	ENSG00000148143	49.0	null	M2	null
chr10	104678117	104678124	-	1.0	ENSG00000148842	null	V$GKLF_Q4	M1	0.777707
chr10	104678051	104678058	+	1.0	ENSG00000148842	null	V$GKLF_Q4	M1	0.886481
chr10	104678063	104678070	+	0.997907	ENSG00000148842	null	V$GKLF_Q4	M1	0.961476
chr10	104678082	104678097	+	0.891386	ENSG00000148842	null	V$ZIC1_05	M1	0.882006
chr10	104678026	104678136		3.50767	ENSG00000148842	55.0	null	M1	null
chr10	104677467	104677481	-	0.757375	ENSG00000148842	null	V$ZFP161_04	M2	0.753442
chr10	104677471	104677485	+	0.763235	ENSG00000148842	null	V$ZFP161_04	M2	0.763076
chr10	104677476	104677490	+	0.850923	ENSG00000148842	null	V$ZFP161_04	M2	0.848092
chr10	104677429	104677527		2.36461	ENSG00000148842	49.0	null	M2	null
chr10	104677587	104677594	-	0.98148	ENSG00000148842	null	V$LEF1_Q5_01	M3	2.81234E-4
chr10	104677793	104677800	-	0.995485	ENSG00000148842	null	V$LEF1_Q5_01	M3	0.995485
chr10	104677745	104677847		0.995766	ENSG00000148842	51.0	null	M3	null
chr10	128593702	128593709	+	0.9659	ENSG00000150760	null	V$GKLF_Q4	M1	0.806787
chr10	128593662	128593669	+	0.964854	ENSG00000150760	null	V$GKLF_Q4	M1	0.957071
chr10	128593676	128593683	+	0.997907	ENSG00000150760	null	V$GKLF_Q4	M1	0.989857
chr10	128593606	128593621	-	0.8353	ENSG00000150760	null	V$ZIC1_05	M1	0.469853
chr10	128593617	128593727		3.22357	ENSG00000150760	55.0	null	M1	null
chr10	128593888	128593898	+	1.0	ENSG00000150760	null	V$RNF96_01	M2	0.986761
chr10	128594062	128594072	+	0.900198	ENSG00000150760	null	V$RNF96_01	M2	9.0906E-4
chr10	128593881	128593895	-	0.747633	ENSG00000150760	null	V$ZFP161_04	M2	0.746233
chr10	128593878	128593892	+	0.814363	ENSG00000150760	null	V$ZFP161_04	M2	0.814363
chr10	128593865	128593879	+	0.846953	ENSG00000150760	null	V$ZFP161_04	M2	0.817664
chr10	128593835	128593933		3.36593	ENSG00000150760	49.0	null	M2	null
chr10	128593040	128593049	+	0.948417	ENSG00000150760	null	V$RFX_Q6	M3	0.769278
chr10	128592977	128592984	-	0.98148	ENSG00000150760	null	V$LEF1_Q5_01	M3	0.815927
chr10	128592960	128593062		1.5852	ENSG00000150760	51.0	null	M3	null
chr10	128593917	128593923	-	0.997919	ENSG00000150760	null	V$CHCH_01	M4	0.777853
chr10	128593950	128593956	-	0.994173	ENSG00000150760	null	V$CHCH_01	M4	0.992454
chr10	128593955	128593961	-	0.993307	ENSG00000150760	null	V$CHCH_01	M4	0.992543
chr10	128593987	128593996	-	0.997416	ENSG00000150760	null	V$CIZ_01	M4	0.777461
chr10	128593904	128594006		3.54031	ENSG00000150760	51.0	null	M4	null
chr12	40499885	40499892	-	0.9659	ENSG00000151229	null	V$GKLF_Q4	M1	0.953054
chr12	40499878	40499885	-	0.964854	ENSG00000151229	null	V$GKLF_Q4	M1	0.964216
chr12	40499882	40499889	-	0.997907	ENSG00000151229	null	V$GKLF_Q4	M1	0.991987
chr12	40499852	40499867	-	0.859232	ENSG00000151229	null	V$ZIC1_05	M1	0.804261
chr12	40499824	40499934		3.71352	ENSG00000151229	55.0	null	M1	null
chr12	40500671	40500680	+	0.993895	ENSG00000151229	null	V$RFX_Q6	M3	0.76392
chr12	40500833	40500842	+	0.97974	ENSG00000151229	null	V$RFX_Q6	M3	0.0486005
chr12	40500718	40500725	+	0.98148	ENSG00000151229	null	V$LEF1_Q5_01	M3	0.966316
chr12	40500723	40500730	+	0.961051	ENSG00000151229	null	V$LEF1_Q5_01	M3	0.925514
chr12	40500661	40500763		2.70435	ENSG00000151229	51.0	null	M3	null
chr12	40499922	40499928	+	0.993307	ENSG00000151229	null	V$CHCH_01	M4	0.986457
chr12	40499934	40499940	+	0.994573	ENSG00000151229	null	V$CHCH_01	M4	0.987714
chr12	40499927	40499933	+	0.993307	ENSG00000151229	null	V$CHCH_01	M4	0.993116
chr12	40499879	40499981		2.96729	ENSG00000151229	51.0	null	M4	null
chr10	5061043	5061050	+	0.997907	ENSG00000151632	null	V$GKLF_Q4	M1	0.0409399
chr10	5060923	5060930	+	0.99843	ENSG00000151632	null	V$GKLF_Q4	M1	0.940597
chr10	5060891	5060898	+	0.997907	ENSG00000151632	null	V$GKLF_Q4	M1	0.970417
chr10	5060888	5060903	-	0.881646	ENSG00000151632	null	V$ZIC1_05	M1	0.860909
chr10	5060852	5060962		2.81286	ENSG00000151632	55.0	null	M1	null
chr10	5060372	5060381	+	1.0	ENSG00000151632	null	V$RFX_Q6	M3	0.999231
chr10	5060521	5060528	-	0.995485	ENSG00000151632	null	V$LEF1_Q5_01	M3	0.0165366
chr10	5060327	5060429		1.01577	ENSG00000151632	51.0	null	M3	null
chr10	5060290	5060296	+	0.994573	ENSG00000151632	null	V$CHCH_01	M4	0.105647
chr10	5060408	5060417	-	0.998862	ENSG00000151632	null	V$CIZ_01	M4	0.971591
chr10	5060349	5060451		1.07724	ENSG00000151632	51.0	null	M4	null
chr10	5060506	5060521	-	0.883467	ENSG00000151632	null	V$HMGIY_Q3	M6	0.880644
chr10	5060512	5060527	+	0.929211	ENSG00000151632	null	V$HMGIY_Q3	M6	0.928468
chr10	5060511	5060526	-	0.952188	ENSG00000151632	null	V$HMGIY_Q3	M6	0.951998
chr10	5060467	5060567		2.76111	ENSG00000151632	50.0	null	M6	null
chr3	159557698	159557705	+	0.957637	ENSG00000151967	null	V$GKLF_Q4	M1	0.955108
chr3	159557701	159557708	+	0.998954	ENSG00000151967	null	V$GKLF_Q4	M1	0.998789
chr3	159557703	159557718	+	0.828257	ENSG00000151967	null	V$ZIC1_05	M1	0.824842
chr3	159557650	159557760		2.77874	ENSG00000151967	55.0	null	M1	null
chr3	159556664	159556673	-	0.993895	ENSG00000151967	null	V$RFX_Q6	M3	0.741922
chr3	159556742	159556751	-	0.994314	ENSG00000151967	null	V$RFX_Q6	M3	0.742235
chr3	159556934	159556941	-	1.0	ENSG00000151967	null	V$LEF1_Q5_01	M3	3.83343E-5
chr3	159556656	159556758		1.4842	ENSG00000151967	51.0	null	M3	null
chr3	159556830	159556839	-	0.998164	ENSG00000151967	null	V$CIZ_01	M4	0.819808
chr3	159556895	159556904	-	0.998164	ENSG00000151967	null	V$CIZ_01	M4	0.809628
chr3	159556815	159556917		1.62944	ENSG00000151967	51.0	null	M4	null
chr3	159556762	159556777	-	0.93185	ENSG00000151967	null	V$HMGIY_Q3	M6	0.919998
chr3	159556763	159556778	+	0.891923	ENSG00000151967	null	V$HMGIY_Q3	M6	0.883225
chr3	159556787	159556802	+	0.91237	ENSG00000151967	null	V$HMGIY_Q3	M6	0.86113
chr3	159556727	159556827		2.66435	ENSG00000151967	50.0	null	M6	null
chr5	81267703	81267710	-	0.964854	ENSG00000152348	null	V$GKLF_Q4	M1	0.949037
chr5	81267727	81267734	+	0.998954	ENSG00000152348	null	V$GKLF_Q4	M1	0.96711
chr5	81267711	81267718	-	0.998954	ENSG00000152348	null	V$GKLF_Q4	M1	0.998294
chr5	81267529	81267544	-	0.842469	ENSG00000152348	null	V$ZIC1_05	M1	0.00397874
chr5	81267661	81267771		2.91842	ENSG00000152348	55.0	null	M1	null
chr5	81267705	81267715	-	0.975733	ENSG00000152348	null	V$RNF96_01	M2	0.0164703
chr5	81267887	81267897	-	0.975243	ENSG00000152348	null	V$RNF96_01	M2	0.675423
chr5	81267822	81267836	-	0.841299	ENSG00000152348	null	V$ZFP161_04	M2	0.767478
chr5	81267839	81267853	-	0.805551	ENSG00000152348	null	V$ZFP161_04	M2	0.802871
chr5	81267836	81267850	+	0.821723	ENSG00000152348	null	V$ZFP161_04	M2	0.813381
chr5	81267800	81267898		3.07562	ENSG00000152348	49.0	null	M2	null
chr5	81267691	81267697	+	1.0	ENSG00000152348	null	V$CHCH_01	M4	0.98096
chr5	81267710	81267716	+	0.996654	ENSG00000152348	null	V$CHCH_01	M4	0.981255
chr5	81267703	81267709	+	0.994173	ENSG00000152348	null	V$CHCH_01	M4	0.993409
chr5	81267652	81267754		2.95562	ENSG00000152348	51.0	null	M4	null
chr5	81267364	81267379	+	0.882976	ENSG00000152348	null	V$HMGIY_Q3	M6	0.0218477
chr5	81267215	81267230	+	0.912606	ENSG00000152348	null	V$HMGIY_Q3	M6	0.882275
chr5	81267237	81267252	-	0.952327	ENSG00000152348	null	V$HMGIY_Q3	M6	0.937024
chr5	81267185	81267285		1.84115	ENSG00000152348	50.0	null	M6	null
chr5	82373312	82373319	-	0.966946	ENSG00000152422	null	V$GKLF_Q4	M1	0.807661
chr5	82373258	82373265	+	0.965377	ENSG00000152422	null	V$GKLF_Q4	M1	0.897512
chr5	82373271	82373278	-	0.964854	ENSG00000152422	null	V$GKLF_Q4	M1	0.954701
chr5	82373227	82373337		2.65987	ENSG00000152422	55.0	null	M1	null
chr5	82373156	82373166	+	0.967033	ENSG00000152422	null	V$RNF96_01	M2	0.857724
chr5	82373211	82373225	-	0.756044	ENSG00000152422	null	V$ZFP161_04	M2	0.602639
chr5	82373331	82373345	+	0.751667	ENSG00000152422	null	V$ZFP161_04	M2	0.00573995
chr5	82373135	82373233		1.4661	ENSG00000152422	49.0	null	M2	null
chr5	82372700	82372715	-	0.901498	ENSG00000152422	null	V$HMGIY_Q3	M6	0.838704
chr5	82372731	82372746	-	0.904734	ENSG00000152422	null	V$HMGIY_Q3	M6	0.879049
chr5	82372891	82372906	+	0.930324	ENSG00000152422	null	V$HMGIY_Q3	M6	0.00250611
chr5	82372727	82372734	+	0.997964	ENSG00000152422	null	V$NF1A_Q6_01	M6	0.994776
chr5	82372676	82372776		2.71503	ENSG00000152422	50.0	null	M6	null
chr5	114516283	114516290	-	0.998954	ENSG00000152503	null	V$GKLF_Q4	M1	0.982578
chr5	114516151	114516166	+	0.840203	ENSG00000152503	null	V$ZIC1_05	M1	0.0841125
chr5	114516221	114516331		1.06669	ENSG00000152503	55.0	null	M1	null
chr5	114516289	114516298	-	0.951332	ENSG00000152503	null	V$RFX_Q6	M3	0.887552
chr5	114516358	114516367	-	0.994314	ENSG00000152503	null	V$RFX_Q6	M3	0.614906
chr5	114516294	114516301	+	0.985243	ENSG00000152503	null	V$LEF1_Q5_01	M3	0.943537
chr5	114516261	114516363		2.44599	ENSG00000152503	51.0	null	M3	null
chr5	114516167	114516173	-	0.996654	ENSG00000152503	null	V$CHCH_01	M4	0.936472
chr5	114516202	114516208	-	0.996654	ENSG00000152503	null	V$CHCH_01	M4	0.942794
chr5	114516415	114516421	-	0.993307	ENSG00000152503	null	V$CHCH_01	M4	3.80778E-5
chr5	114516136	114516238		1.8793	ENSG00000152503	51.0	null	M4	null
chr5	114516806	114516821	-	0.883572	ENSG00000152503	null	V$HMGIY_Q3	M6	0.879165
chr5	114516800	114516807	-	0.995278	ENSG00000152503	null	V$NF1A_Q6_01	M6	0.990314
chr5	114516758	114516858		1.86948	ENSG00000152503	50.0	null	M6	null
chr3	151177387	151177394	+	0.998954	ENSG00000152580	null	V$GKLF_Q4	M1	0.962485
chr3	151177410	151177417	-	0.997907	ENSG00000152580	null	V$GKLF_Q4	M1	0.987406
chr3	151177405	151177420	+	0.874043	ENSG00000152580	null	V$ZIC1_05	M1	0.866993
chr3	151177350	151177460		2.81688	ENSG00000152580	55.0	null	M1	null
chr3	151176450	151176457	+	0.965566	ENSG00000152580	null	V$LEF1_Q5_01	M3	0.102565
chr3	151176539	151176546	+	0.96218	ENSG00000152580	null	V$LEF1_Q5_01	M3	0.897672
chr3	151176624	151176631	-	0.985243	ENSG00000152580	null	V$LEF1_Q5_01	M3	0.42646
chr3	151176510	151176612		1.4267	ENSG00000152580	51.0	null	M3	null
chr3	151176877	151176892	-	0.883826	ENSG00000152580	null	V$HMGIY_Q3	M6	0.720151
chr3	151176829	151176844	+	0.893447	ENSG00000152580	null	V$HMGIY_Q3	M6	0.848854
chr3	151176834	151176849	+	0.897817	ENSG00000152580	null	V$HMGIY_Q3	M6	0.876351
chr3	151176802	151176902		2.44535	ENSG00000152580	50.0	null	M6	null
chr3	145882220	145882227	+	1.0	ENSG00000152952	null	V$GKLF_Q4	M1	0.767618
chr3	145882264	145882271	+	0.99843	ENSG00000152952	null	V$GKLF_Q4	M1	0.995793
chr3	145882299	145882314	+	0.839557	ENSG00000152952	null	V$ZIC1_05	M1	0.618474
chr3	145882208	145882318		2.38188	ENSG00000152952	55.0	null	M1	null
chr3	145881365	145881371	-	0.997087	ENSG00000152952	null	V$CHCH_01	M4	0.923291
chr3	145881402	145881411	-	0.998699	ENSG00000152952	null	V$CIZ_01	M4	0.931743
chr3	145881336	145881438		1.85503	ENSG00000152952	51.0	null	M4	null
chr3	145881488	145881503	+	0.883292	ENSG00000152952	null	V$HMGIY_Q3	M6	0.00495034
chr3	145881905	145881920	-	0.906252	ENSG00000152952	null	V$HMGIY_Q3	M6	1.8402E-6
chr3	145881654	145881661	+	0.997964	ENSG00000152952	null	V$NF1A_Q6_01	M6	0.997764
chr3	145881606	145881706		1.00272	ENSG00000152952	50.0	null	M6	null
chr5	39462322	39462329	+	1.0	ENSG00000153071	null	V$GKLF_Q4	M1	0.936023
chr5	39462363	39462378	-	0.84472	ENSG00000153071	null	V$ZIC1_05	M1	0.761812
chr5	39462290	39462400		1.69783	ENSG00000153071	55.0	null	M1	null
chr5	39462737	39462743	+	0.99374	ENSG00000153071	null	V$CHCH_01	M4	0.0542266
chr5	39462605	39462614	-	0.998699	ENSG00000153071	null	V$CIZ_01	M4	0.989336
chr5	39462565	39462667		1.04356	ENSG00000153071	51.0	null	M4	null
chr5	39462737	39462752	+	0.894521	ENSG00000153071	null	V$HMGIY_Q3	M6	0.0246577
chr5	39462857	39462872	+	0.885634	ENSG00000153071	null	V$HMGIY_Q3	M6	0.851589
chr5	39462856	39462871	+	0.958485	ENSG00000153071	null	V$HMGIY_Q3	M6	0.916309
chr5	39462935	39462942	-	0.993893	ENSG00000153071	null	V$NF1A_Q6_01	M6	0.48378
chr5	39462828	39462928		2.27634	ENSG00000153071	50.0	null	M6	null
chr19	35264126	35264133	+	0.965377	ENSG00000153896	null	V$GKLF_Q4	M1	0.231119
chr19	35264269	35264276	-	0.9659	ENSG00000153896	null	V$GKLF_Q4	M1	0.638957
chr19	35264409	35264416	+	1.0	ENSG00000153896	null	V$GKLF_Q4	M1	0.00256206
chr19	35264202	35264217	-	0.880316	ENSG00000153896	null	V$ZIC1_05	M1	0.856066
chr19	35264167	35264277		1.7287	ENSG00000153896	55.0	null	M1	null
chr19	35264816	35264825	-	0.979544	ENSG00000153896	null	V$RFX_Q6	M3	0.913872
chr19	35264705	35264712	+	0.98148	ENSG00000153896	null	V$LEF1_Q5_01	M3	0.0362391
chr19	35264862	35264869	-	0.961051	ENSG00000153896	null	V$LEF1_Q5_01	M3	0.843937
chr19	35264788	35264890		1.79405	ENSG00000153896	51.0	null	M3	null
chr19	35264503	35264518	+	0.882743	ENSG00000153896	null	V$HMGIY_Q3	M6	0.861637
chr19	35264519	35264534	+	0.885602	ENSG00000153896	null	V$HMGIY_Q3	M6	0.881185
chr19	35264519	35264534	-	0.894434	ENSG00000153896	null	V$HMGIY_Q3	M6	0.889973
chr19	35264471	35264571		2.6328	ENSG00000153896	50.0	null	M6	null
chr17	64298135	64298142	-	0.964854	ENSG00000154229	null	V$GKLF_Q4	M1	0.945749
chr17	64298139	64298146	-	0.997907	ENSG00000154229	null	V$GKLF_Q4	M1	0.961476
chr17	64298121	64298128	-	0.99843	ENSG00000154229	null	V$GKLF_Q4	M1	0.996946
chr17	64298096	64298111	-	0.978266	ENSG00000154229	null	V$ZIC1_05	M1	0.889425
chr17	64298072	64298182		3.7936	ENSG00000154229	55.0	null	M1	null
chr17	64298566	64298576	+	0.954937	ENSG00000154229	null	V$RNF96_01	M2	0.892631
chr17	64298569	64298579	+	0.954937	ENSG00000154229	null	V$RNF96_01	M2	0.911225
chr17	64298591	64298605	-	0.814301	ENSG00000154229	null	V$ZFP161_04	M2	0.800681
chr17	64298593	64298607	-	0.825232	ENSG00000154229	null	V$ZFP161_04	M2	0.804698
chr17	64298599	64298613	+	0.87677	ENSG00000154229	null	V$ZFP161_04	M2	0.82556
chr17	64298539	64298637		4.23479	ENSG00000154229	49.0	null	M2	null
chr1	222791096	222791103	+	0.998954	ENSG00000154305	null	V$GKLF_Q4	M1	0.96711
chr1	222791075	222791082	-	0.998954	ENSG00000154305	null	V$GKLF_Q4	M1	0.990896
chr1	222791078	222791085	-	0.998954	ENSG00000154305	null	V$GKLF_Q4	M1	0.996316
chr1	222790910	222790925	-	0.844364	ENSG00000154305	null	V$ZIC1_05	M1	0.00795229
chr1	222791030	222791140		2.96227	ENSG00000154305	55.0	null	M1	null
chr1	222790922	222790936	+	0.764713	ENSG00000154305	null	V$ZFP161_04	M2	0.734129
chr1	222790939	222790953	-	0.807117	ENSG00000154305	null	V$ZFP161_04	M2	0.805606
chr1	222790945	222790959	+	0.823715	ENSG00000154305	null	V$ZFP161_04	M2	0.809937
chr1	222790893	222790991		2.34967	ENSG00000154305	49.0	null	M2	null
chr1	222790529	222790544	-	0.902184	ENSG00000154305	null	V$HMGIY_Q3	M6	0.897684
chr1	222790534	222790549	+	0.919302	ENSG00000154305	null	V$HMGIY_Q3	M6	0.919302
chr1	222790539	222790554	+	0.88448	ENSG00000154305	null	V$HMGIY_Q3	M6	0.880069
chr1	222790786	222790793	-	0.997964	ENSG00000154305	null	V$NF1A_Q6_01	M6	4.53884E-6
chr1	222790491	222790591		2.69706	ENSG00000154305	50.0	null	M6	null
chr1	93427312	93427319	-	0.9659	ENSG00000154511	null	V$GKLF_Q4	M1	0.96574
chr1	93427299	93427306	-	0.998954	ENSG00000154511	null	V$GKLF_Q4	M1	0.975458
chr1	93427316	93427323	-	0.997907	ENSG00000154511	null	V$GKLF_Q4	M1	0.993792
chr1	93427440	93427455	-	0.854773	ENSG00000154511	null	V$ZIC1_05	M1	0.0459261
chr1	93427259	93427369		2.98092	ENSG00000154511	55.0	null	M1	null
chr1	93427332	93427342	-	0.976597	ENSG00000154511	null	V$RNF96_01	M2	0.890905
chr1	93427298	93427312	-	0.790417	ENSG00000154511	null	V$ZFP161_04	M2	0.770749
chr1	93427300	93427314	-	0.800636	ENSG00000154511	null	V$ZFP161_04	M2	0.787244
chr1	93427304	93427318	+	0.835922	ENSG00000154511	null	V$ZFP161_04	M2	0.831581
chr1	93427266	93427364		3.28048	ENSG00000154511	49.0	null	M2	null
chr8	6565325	6565332	-	0.997907	ENSG00000155189	null	V$GKLF_Q4	M1	0.934063
chr8	6565359	6565366	-	0.998954	ENSG00000155189	null	V$GKLF_Q4	M1	0.96711
chr8	6565362	6565369	-	0.9659	ENSG00000155189	null	V$GKLF_Q4	M1	0.920845
chr8	6565330	6565345	-	0.835628	ENSG00000155189	null	V$ZIC1_05	M1	0.819081
chr8	6565293	6565403		3.6411	ENSG00000155189	55.0	null	M1	null
chr8	6565702	6565712	+	0.969191	ENSG00000155189	null	V$RNF96_01	M2	0.80355
chr8	6565960	6565970	-	0.981645	ENSG00000155189	null	V$RNF96_01	M2	1.95211E-5
chr8	6565753	6565767	+	0.744045	ENSG00000155189	null	V$ZFP161_04	M2	0.666433
chr8	6565745	6565759	-	0.744872	ENSG00000155189	null	V$ZFP161_04	M2	0.710776
chr8	6565727	6565741	+	0.75497	ENSG00000155189	null	V$ZFP161_04	M2	0.753556
chr8	6565687	6565785		2.93433	ENSG00000155189	49.0	null	M2	null
chr8	6565868	6565877	+	0.963871	ENSG00000155189	null	V$RFX_Q6	M3	0.92307
chr8	6565839	6565848	-	0.994314	ENSG00000155189	null	V$RFX_Q6	M3	0.957547
chr8	6565806	6565908		1.88062	ENSG00000155189	51.0	null	M3	null
chr8	6565944	6565954	-	0.978328	ENSG00000155189	null	V$CDPCR1_01	M5	0.975835
chr8	6565946	6565956	+	0.935367	ENSG00000155189	null	V$CDPCR1_01	M5	0.934771
chr8	6565689	6565696	+	1.0	ENSG00000155189	null	V$GKLF_Q4	M5	2.0852E-5
chr8	6565954	6565961	-	0.997907	ENSG00000155189	null	V$GKLF_Q4	M5	0.993937
chr8	6565896	6566008		2.90456	ENSG00000155189	56.0	null	M5	null
chr5	149339577	149339584	-	0.957637	ENSG00000155850	null	V$GKLF_Q4	M1	0.957479
chr5	149339578	149339585	-	0.958683	ENSG00000155850	null	V$GKLF_Q4	M1	0.958049
chr5	149339574	149339581	-	1.0	ENSG00000155850	null	V$GKLF_Q4	M1	0.999339
chr5	149339396	149339411	-	0.834528	ENSG00000155850	null	V$ZIC1_05	M1	0.00498716
chr5	149339524	149339634		2.91985	ENSG00000155850	55.0	null	M1	null
chr5	149340310	149340320	-	1.0	ENSG00000155850	null	V$RNF96_01	M2	0.704644
chr5	149340360	149340374	-	0.73771	ENSG00000155850	null	V$ZFP161_04	M2	0.719354
chr5	149340366	149340380	+	0.769556	ENSG00000155850	null	V$ZFP161_04	M2	0.724608
chr5	149340361	149340375	+	0.751219	ENSG00000155850	null	V$ZFP161_04	M2	0.729026
chr5	149340306	149340404		2.87763	ENSG00000155850	49.0	null	M2	null
chr5	149339691	149339706	+	0.883102	ENSG00000155850	null	V$HMGIY_Q3	M6	0.557042
chr5	149339614	149339621	-	1.0	ENSG00000155850	null	V$NF1A_Q6_01	M6	0.804286
chr5	149339600	149339700		1.36133	ENSG00000155850	50.0	null	M6	null
chr8	18942263	18942270	-	1.0	ENSG00000156011	null	V$GKLF_Q4	M1	0.55154
chr8	18942379	18942386	-	0.9659	ENSG00000156011	null	V$GKLF_Q4	M1	0.575197
chr8	18942344	18942351	+	0.998954	ENSG00000156011	null	V$GKLF_Q4	M1	0.928728
chr8	18942296	18942311	+	0.864124	ENSG00000156011	null	V$ZIC1_05	M1	0.791776
chr8	18942271	18942381		2.84724	ENSG00000156011	55.0	null	M1	null
chr8	18942406	18942416	+	0.916787	ENSG00000156011	null	V$RNF96_01	M2	0.912026
chr8	18942279	18942293	-	0.73851	ENSG00000156011	null	V$ZFP161_04	M2	0.0368142
chr8	18942356	18942454		0.948841	ENSG00000156011	49.0	null	M2	null
chr8	18942362	18942371	+	0.961583	ENSG00000156011	null	V$RFX_Q6	M3	0.0373312
chr8	18942194	18942201	-	0.962287	ENSG00000156011	null	V$LEF1_Q5_01	M3	0.718327
chr8	18942260	18942267	+	1.0	ENSG00000156011	null	V$LEF1_Q5_01	M3	0.869238
chr8	18942185	18942287		1.6249	ENSG00000156011	51.0	null	M3	null
chr8	18942378	18942384	+	0.993307	ENSG00000156011	null	V$CHCH_01	M4	0.992543
chr8	18942383	18942389	+	0.996654	ENSG00000156011	null	V$CHCH_01	M4	0.994931
chr8	18942169	18942178	-	1.0	ENSG00000156011	null	V$CIZ_01	M4	2.25551E-4
chr8	18942331	18942433		1.9877	ENSG00000156011	51.0	null	M4	null
chr8	18942165	18942180	+	0.894418	ENSG00000156011	null	V$HMGIY_Q3	M6	0.0246548
chr8	18942306	18942313	+	1.0	ENSG00000156011	null	V$NF1A_Q6_01	M6	0.998202
chr8	18942256	18942356		1.02286	ENSG00000156011	50.0	null	M6	null
chr5	145316213	145316220	-	0.998954	ENSG00000156463	null	V$GKLF_Q4	M1	0.998294
chr5	145316216	145316223	-	0.957637	ENSG00000156463	null	V$GKLF_Q4	M1	0.953688
chr5	145316199	145316214	-	0.989862	ENSG00000156463	null	V$ZIC1_05	M1	0.979446
chr5	145316159	145316269		2.93143	ENSG00000156463	55.0	null	M1	null
chr9	112542566	112542573	-	0.966946	ENSG00000157654	null	V$GKLF_Q4	M1	0.956771
chr9	112542554	112542561	-	0.964854	ENSG00000157654	null	V$GKLF_Q4	M1	0.962306
chr9	112542562	112542569	-	0.997907	ENSG00000157654	null	V$GKLF_Q4	M1	0.995271
chr9	112542545	112542560	+	0.836433	ENSG00000157654	null	V$ZIC1_05	M1	0.825309
chr9	112542506	112542616		3.73966	ENSG00000157654	55.0	null	M1	null
chr9	112542506	112542516	-	0.954937	ENSG00000157654	null	V$RNF96_01	M2	0.954142
chr9	112542503	112542513	-	0.954937	ENSG00000157654	null	V$RNF96_01	M2	0.954738
chr9	112542524	112542538	-	0.813817	ENSG00000157654	null	V$ZFP161_04	M2	0.73579
chr9	112542494	112542508	+	0.790046	ENSG00000157654	null	V$ZFP161_04	M2	0.779586
chr9	112542488	112542502	-	0.831428	ENSG00000157654	null	V$ZFP161_04	M2	0.798175
chr9	112542459	112542557		4.22243	ENSG00000157654	49.0	null	M2	null
chr9	112541845	112541854	+	0.976606	ENSG00000157654	null	V$RFX_Q6	M3	0.53445
chr9	112541745	112541752	+	0.98148	ENSG00000157654	null	V$LEF1_Q5_01	M3	0.665001
chr9	112541742	112541844		1.19945	ENSG00000157654	51.0	null	M3	null
chr9	112542590	112542596	+	0.994173	ENSG00000157654	null	V$CHCH_01	M4	0.946432
chr9	112542562	112542568	+	0.997919	ENSG00000157654	null	V$CHCH_01	M4	0.970674
chr9	112542570	112542576	+	1.0	ENSG00000157654	null	V$CHCH_01	M4	0.996929
chr9	112542525	112542627		2.91404	ENSG00000157654	51.0	null	M4	null
chr1	217804230	217804237	+	0.957637	ENSG00000162814	null	V$GKLF_Q4	M1	0.957637
chr1	217804227	217804234	+	0.998954	ENSG00000162814	null	V$GKLF_Q4	M1	0.997469
chr1	217804233	217804240	+	0.998954	ENSG00000162814	null	V$GKLF_Q4	M1	0.997469
chr1	217804178	217804288		2.95258	ENSG00000162814	55.0	null	M1	null
chr1	217804433	217804443	-	0.950102	ENSG00000162814	null	V$RNF96_01	M2	0.912103
chr1	217804257	217804271	-	0.753487	ENSG00000162814	null	V$ZFP161_04	M2	4.79239E-4
chr1	217804289	217804303	+	0.743916	ENSG00000162814	null	V$ZFP161_04	M2	0.00468347
chr1	217804465	217804479	-	0.774885	ENSG00000162814	null	V$ZFP161_04	M2	0.712953
chr1	217804402	217804500		1.63022	ENSG00000162814	49.0	null	M2	null
chr1	217803969	217803979	-	0.913314	ENSG00000162814	null	V$CDPCR1_01	M5	1.90444E-5
chr1	217804230	217804237	+	0.957637	ENSG00000162814	null	V$GKLF_Q4	M5	0.957637
chr1	217804227	217804234	+	0.998954	ENSG00000162814	null	V$GKLF_Q4	M5	0.997522
chr1	217804233	217804240	+	0.998954	ENSG00000162814	null	V$GKLF_Q4	M5	0.997522
chr1	217804177	217804289		2.9527	ENSG00000162814	56.0	null	M5	null
chr1	217804533	217804548	-	0.951276	ENSG00000162814	null	V$HMGIY_Q3	M6	0.91966
chr1	217804558	217804573	+	0.960089	ENSG00000162814	null	V$HMGIY_Q3	M6	0.932833
chr1	217804503	217804603		1.85249	ENSG00000162814	50.0	null	M6	null
chr2	17720348	17720355	-	0.964854	ENSG00000163032	null	V$GKLF_Q4	M1	0.960875
chr2	17720381	17720388	+	0.958683	ENSG00000163032	null	V$GKLF_Q4	M1	0.842163
chr2	17720324	17720339	-	0.86059	ENSG00000163032	null	V$ZIC1_05	M1	0.776124
chr2	17720301	17720411		2.57916	ENSG00000163032	55.0	null	M1	null
chr2	17720242	17720252	+	0.967033	ENSG00000163032	null	V$RNF96_01	M2	0.468402
chr2	17720170	17720180	+	0.907256	ENSG00000163032	null	V$RNF96_01	M2	0.875882
chr2	17720181	17720195	+	0.80855	ENSG00000163032	null	V$ZFP161_04	M2	0.80855
chr2	17720169	17720183	+	0.84416	ENSG00000163032	null	V$ZFP161_04	M2	0.819222
chr2	17720174	17720188	+	0.8518	ENSG00000163032	null	V$ZFP161_04	M2	0.843152
chr2	17720138	17720236		3.81521	ENSG00000163032	49.0	null	M2	null
chr2	17720169	17720175	-	0.993307	ENSG00000163032	null	V$CHCH_01	M4	0.95126
chr2	17720164	17720170	+	0.997919	ENSG00000163032	null	V$CHCH_01	M4	0.978919
chr2	17720160	17720166	-	0.994173	ENSG00000163032	null	V$CHCH_01	M4	0.987317
chr2	17720096	17720105	+	0.997254	ENSG00000163032	null	V$CIZ_01	M4	0.54575
chr2	17720105	17720207		3.46324	ENSG00000163032	51.0	null	M4	null
chr2	17719609	17719624	-	0.915831	ENSG00000163032	null	V$HMGIY_Q3	M6	0.915099
chr2	17719610	17719625	-	0.951977	ENSG00000163032	null	V$HMGIY_Q3	M6	0.950265
chr2	17719607	17719614	+	0.997964	ENSG00000163032	null	V$NF1A_Q6_01	M6	0.994776
chr2	17719564	17719664		2.86014	ENSG00000163032	50.0	null	M6	null
chr4	57976644	57976651	+	0.964854	ENSG00000163453	null	V$GKLF_Q4	M1	0.92963
chr4	57976653	57976660	+	0.966946	ENSG00000163453	null	V$GKLF_Q4	M1	0.961209
chr4	57976657	57976664	+	0.997907	ENSG00000163453	null	V$GKLF_Q4	M1	0.997247
chr4	57976686	57976701	-	0.867026	ENSG00000163453	null	V$ZIC1_05	M1	0.739686
chr4	57976607	57976717		3.62777	ENSG00000163453	55.0	null	M1	null
chr4	57976530	57976540	-	0.954928	ENSG00000163453	null	V$RNF96_01	M2	0.579193
chr4	57976580	57976590	+	0.962622	ENSG00000163453	null	V$RNF96_01	M2	0.962422
chr4	57976596	57976610	-	0.790292	ENSG00000163453	null	V$ZFP161_04	M2	0.733059
chr4	57976587	57976601	+	0.757767	ENSG00000163453	null	V$ZFP161_04	M2	0.74215
chr4	57976585	57976599	-	0.790902	ENSG00000163453	null	V$ZFP161_04	M2	0.780431
chr4	57976534	57976632		3.79725	ENSG00000163453	49.0	null	M2	null
chr4	57977091	57977100	+	0.994314	ENSG00000163453	null	V$RFX_Q6	M3	0.864295
chr4	57977147	57977154	-	0.98148	ENSG00000163453	null	V$LEF1_Q5_01	M3	0.844167
chr4	57977071	57977173		1.70846	ENSG00000163453	51.0	null	M3	null
chr4	119275018	119275025	+	0.957637	ENSG00000164099	null	V$GKLF_Q4	M1	0.944901
chr4	119275017	119275024	+	0.958683	ENSG00000164099	null	V$GKLF_Q4	M1	0.948595
chr4	119275021	119275028	+	0.997907	ENSG00000164099	null	V$GKLF_Q4	M1	0.974436
chr4	119274944	119274959	-	0.872898	ENSG00000164099	null	V$ZIC1_05	M1	0.471905
chr4	119274957	119275067		3.33984	ENSG00000164099	55.0	null	M1	null
chr4	119274337	119274351	-	0.768513	ENSG00000164099	null	V$ZFP161_04	M2	0.768353
chr4	119274336	119274350	+	0.771543	ENSG00000164099	null	V$ZFP161_04	M2	0.771543
chr4	119274334	119274348	+	0.892757	ENSG00000164099	null	V$ZFP161_04	M2	0.892014
chr4	119274293	119274391		2.43191	ENSG00000164099	49.0	null	M2	null
chr4	119274351	119274358	-	0.995278	ENSG00000164099	null	V$NF1A_Q6_01	M6	0.995278
chr4	119274304	119274404		0.995278	ENSG00000164099	50.0	null	M6	null
chr5	83680846	83680853	+	0.998954	ENSG00000164176	null	V$GKLF_Q4	M1	0.990896
chr5	83680849	83680856	+	0.998954	ENSG00000164176	null	V$GKLF_Q4	M1	0.996316
chr5	83680854	83680861	+	0.998954	ENSG00000164176	null	V$GKLF_Q4	M1	0.998789
chr5	83680968	83680983	-	0.828641	ENSG00000164176	null	V$ZIC1_05	M1	0.0797683
chr5	83680801	83680911		3.06577	ENSG00000164176	55.0	null	M1	null
chr5	83680596	83680606	-	0.988703	ENSG00000164176	null	V$RNF96_01	M2	0.975613
chr5	83680580	83680594	-	0.770527	ENSG00000164176	null	V$ZFP161_04	M2	0.764772
chr5	83680586	83680600	+	0.834477	ENSG00000164176	null	V$ZFP161_04	M2	0.834477
chr5	83680582	83680596	-	0.855017	ENSG00000164176	null	V$ZFP161_04	M2	0.852173
chr5	83680543	83680641		3.42704	ENSG00000164176	49.0	null	M2	null
chr5	10308189	10308196	-	1.0	ENSG00000164237	null	V$GKLF_Q4	M1	0.976479
chr5	10308192	10308199	-	0.998954	ENSG00000164237	null	V$GKLF_Q4	M1	0.985669
chr5	10308200	10308207	-	1.0	ENSG00000164237	null	V$GKLF_Q4	M1	0.999835
chr5	10308226	10308241	-	0.881125	ENSG00000164237	null	V$ZIC1_05	M1	0.766773
chr5	10308149	10308259		3.72876	ENSG00000164237	55.0	null	M1	null
chr5	10308544	10308553	+	0.997965	ENSG00000164237	null	V$RFX_Q6	M3	0.997965
chr5	10308497	10308599		0.997965	ENSG00000164237	51.0	null	M3	null
chr5	10308311	10308326	+	0.925864	ENSG00000164237	null	V$HMGIY_Q3	M6	0.921246
chr5	10308321	10308336	+	0.925864	ENSG00000164237	null	V$HMGIY_Q3	M6	0.921246
chr5	10308316	10308331	+	0.925864	ENSG00000164237	null	V$HMGIY_Q3	M6	0.925864
chr5	10308273	10308373		2.76836	ENSG00000164237	50.0	null	M6	null
chr5	54454950	54454957	+	0.99843	ENSG00000164294	null	V$GKLF_Q4	M1	0.0409614
chr5	54455085	54455092	+	0.99843	ENSG00000164294	null	V$GKLF_Q4	M1	0.995793
chr5	54455098	54455105	+	0.99843	ENSG00000164294	null	V$GKLF_Q4	M1	0.985152
chr5	54455037	54455147		2.02191	ENSG00000164294	55.0	null	M1	null
chr5	54455655	54455664	+	0.954333	ENSG00000164294	null	V$RFX_Q6	M3	0.101372
chr5	54455745	54455752	-	0.980727	ENSG00000164294	null	V$LEF1_Q5_01	M3	0.914976
chr5	54455762	54455769	+	0.995485	ENSG00000164294	null	V$LEF1_Q5_01	M3	0.99472
chr5	54455822	54455829	-	0.996614	ENSG00000164294	null	V$LEF1_Q5_01	M3	0.522011
chr5	54455716	54455818		2.53308	ENSG00000164294	51.0	null	M3	null
chr5	54455146	54455155	-	0.998164	ENSG00000164294	null	V$CIZ_01	M4	0.998164
chr5	54455099	54455201		0.998164	ENSG00000164294	51.0	null	M4	null
chr5	153570099	153570106	-	0.964854	ENSG00000164574	null	V$GKLF_Q4	M1	0.890673
chr5	153570061	153570068	-	0.957637	ENSG00000164574	null	V$GKLF_Q4	M1	0.917961
chr5	153570062	153570069	-	0.958683	ENSG00000164574	null	V$GKLF_Q4	M1	0.923684
chr5	153570085	153570100	-	0.865601	ENSG00000164574	null	V$ZIC1_05	M1	0.845241
chr5	153570025	153570135		3.57756	ENSG00000164574	55.0	null	M1	null
chr5	153570234	153570244	-	0.954937	ENSG00000164574	null	V$RNF96_01	M2	0.761176
chr5	153570211	153570221	-	0.954937	ENSG00000164574	null	V$RNF96_01	M2	0.935256
chr5	153570171	153570185	+	0.767226	ENSG00000164574	null	V$ZFP161_04	M2	0.651656
chr5	153570186	153570200	-	0.770029	ENSG00000164574	null	V$ZFP161_04	M2	0.7434
chr5	153570191	153570205	-	0.766116	ENSG00000164574	null	V$ZFP161_04	M2	0.755973
chr5	153570156	153570254		3.84746	ENSG00000164574	49.0	null	M2	null
chr5	153569895	153569904	+	0.954765	ENSG00000164574	null	V$RFX_Q6	M3	0.928698
chr5	153569744	153569751	+	0.996614	ENSG00000164574	null	V$LEF1_Q5_01	M3	0.023025
chr5	153569867	153569874	+	0.965566	ENSG00000164574	null	V$LEF1_Q5_01	M3	0.913386
chr5	153570003	153570010	+	0.961803	ENSG00000164574	null	V$LEF1_Q5_01	M3	0.0632179
chr5	153569836	153569938		1.92833	ENSG00000164574	51.0	null	M3	null
chr8	11726875	11726882	-	0.964854	ENSG00000164733	null	V$GKLF_Q4	M1	0.95913
chr8	11726871	11726878	-	0.9659	ENSG00000164733	null	V$GKLF_Q4	M1	0.965262
chr8	11726862	11726869	-	0.99843	ENSG00000164733	null	V$GKLF_Q4	M1	0.990376
chr8	11726817	11726927		2.91477	ENSG00000164733	55.0	null	M1	null
chr8	11726996	11727002	+	0.997919	ENSG00000164733	null	V$CHCH_01	M4	0.924061
chr8	11726960	11726966	+	0.994173	ENSG00000164733	null	V$CHCH_01	M4	0.946432
chr8	11726972	11726978	+	0.994173	ENSG00000164733	null	V$CHCH_01	M4	0.99112
chr8	11726927	11727029		2.86161	ENSG00000164733	51.0	null	M4	null
chr8	42995627	42995634	-	0.964854	ENSG00000165102	null	V$GKLF_Q4	M1	0.914542
chr8	42995591	42995598	-	0.966946	ENSG00000165102	null	V$GKLF_Q4	M1	0.916525
chr8	42995615	42995622	-	0.966946	ENSG00000165102	null	V$GKLF_Q4	M1	0.961209
chr8	42995597	42995612	+	0.911649	ENSG00000165102	null	V$ZIC1_05	M1	0.902056
chr8	42995557	42995667		3.69433	ENSG00000165102	55.0	null	M1	null
chr8	42995629	42995639	-	0.980977	ENSG00000165102	null	V$RNF96_01	M2	0.842806
chr8	42995600	42995610	-	0.900395	ENSG00000165102	null	V$RNF96_01	M2	0.899645
chr8	42995592	42995606	-	0.765604	ENSG00000165102	null	V$ZFP161_04	M2	0.755468
chr8	42995596	42995610	+	0.773847	ENSG00000165102	null	V$ZFP161_04	M2	0.771273
chr8	42995584	42995598	+	0.851555	ENSG00000165102	null	V$ZFP161_04	M2	0.807347
chr8	42995557	42995655		4.07654	ENSG00000165102	49.0	null	M2	null
chr8	42994755	42994764	-	0.96904	ENSG00000165102	null	V$RFX_Q6	M3	0.95059
chr8	42994775	42994782	-	0.985243	ENSG00000165102	null	V$LEF1_Q5_01	M3	0.970021
chr8	42994718	42994820		1.92061	ENSG00000165102	51.0	null	M3	null
chr8	42994777	42994792	+	0.925584	ENSG00000165102	null	V$HMGIY_Q3	M6	0.407983
chr8	42994860	42994875	+	0.905839	ENSG00000165102	null	V$HMGIY_Q3	M6	0.842743
chr8	42994853	42994868	+	0.908593	ENSG00000165102	null	V$HMGIY_Q3	M6	0.882799
chr8	42995062	42995069	+	0.995278	ENSG00000165102	null	V$NF1A_Q6_01	M6	8.08808E-5
chr8	42994798	42994898		2.13361	ENSG00000165102	50.0	null	M6	null
chr16	10419409	10419416	-	0.997907	ENSG00000166669	null	V$GKLF_Q4	M1	0.899964
chr16	10419441	10419448	-	0.997907	ENSG00000166669	null	V$GKLF_Q4	M1	0.989857
chr16	10419444	10419451	-	0.9659	ENSG00000166669	null	V$GKLF_Q4	M1	0.950066
chr16	10419436	10419451	+	0.88171	ENSG00000166669	null	V$ZIC1_05	M1	0.876479
chr16	10419382	10419492		3.71637	ENSG00000166669	55.0	null	M1	null
chr16	10419409	10419416	-	0.997907	ENSG00000166669	null	V$GKLF_Q4	M5	0.917192
chr16	10419441	10419448	-	0.997907	ENSG00000166669	null	V$GKLF_Q4	M5	0.985102
chr16	10419444	10419451	-	0.9659	ENSG00000166669	null	V$GKLF_Q4	M5	0.943976
chr16	10419379	10419491		2.84627	ENSG00000166669	56.0	null	M5	null
chr19	53194122	53194129	+	0.966946	ENSG00000167766	null	V$GKLF_Q4	M1	0.921842
chr19	53194113	53194120	-	1.0	ENSG00000167766	null	V$GKLF_Q4	M1	0.989477
chr19	53194109	53194116	-	1.0	ENSG00000167766	null	V$GKLF_Q4	M1	0.997359
chr19	53194047	53194062	-	0.837856	ENSG00000167766	null	V$ZIC1_05	M1	0.517424
chr19	53194053	53194163		3.4261	ENSG00000167766	55.0	null	M1	null
chr19	53193816	53193826	-	0.975733	ENSG00000167766	null	V$RNF96_01	M2	0.972487
chr19	53193776	53193790	+	0.775366	ENSG00000167766	null	V$ZFP161_04	M2	0.609478
chr19	53193822	53193836	+	0.744609	ENSG00000167766	null	V$ZFP161_04	M2	0.722611
chr19	53193818	53193832	-	0.890303	ENSG00000167766	null	V$ZFP161_04	M2	0.878516
chr19	53193767	53193865		3.18309	ENSG00000167766	49.0	null	M2	null
chr8	38758391	38758398	-	1.0	ENSG00000169499	null	V$GKLF_Q4	M1	0.936023
chr8	38758428	38758435	-	0.998954	ENSG00000169499	null	V$GKLF_Q4	M1	0.952357
chr8	38758425	38758432	-	0.99843	ENSG00000169499	null	V$GKLF_Q4	M1	0.966603
chr8	38758396	38758411	-	0.888236	ENSG00000169499	null	V$ZIC1_05	M1	0.870648
chr8	38758359	38758469		3.72563	ENSG00000169499	55.0	null	M1	null
chr8	38758669	38758679	+	0.918553	ENSG00000169499	null	V$RNF96_01	M2	0.814724
chr8	38758643	38758657	+	0.742527	ENSG00000169499	null	V$ZFP161_04	M2	0.742527
chr8	38758632	38758646	+	0.804856	ENSG00000169499	null	V$ZFP161_04	M2	0.784829
chr8	38758628	38758642	-	0.850662	ENSG00000169499	null	V$ZFP161_04	M2	0.811723
chr8	38758600	38758698		3.1538	ENSG00000169499	49.0	null	M2	null
chr8	38758610	38758616	+	0.994173	ENSG00000169499	null	V$CHCH_01	M4	0.989407
chr8	38758621	38758627	-	1.0	ENSG00000169499	null	V$CHCH_01	M4	0.993104
chr8	38758615	38758621	-	0.993307	ENSG00000169499	null	V$CHCH_01	M4	0.993307
chr8	38758566	38758668		2.97582	ENSG00000169499	51.0	null	M4	null
chr8	38758223	38758238	-	0.925864	ENSG00000169499	null	V$HMGIY_Q3	M6	0.919222
chr8	38758228	38758243	-	0.918345	ENSG00000169499	null	V$HMGIY_Q3	M6	0.918161
chr8	38758237	38758252	-	0.964736	ENSG00000169499	null	V$HMGIY_Q3	M6	0.952466
chr8	38758186	38758286		2.78985	ENSG00000169499	50.0	null	M6	null
chrX	16964695	16964702	-	0.9659	ENSG00000169891	null	V$GKLF_Q4	M1	0.958109
chrX	16964701	16964708	-	0.9659	ENSG00000169891	null	V$GKLF_Q4	M1	0.96574
chrX	16964692	16964699	-	0.997907	ENSG00000169891	null	V$GKLF_Q4	M1	0.981548
chrX	16964721	16964736	-	0.8711	ENSG00000169891	null	V$ZIC1_05	M1	0.798168
chrX	16964650	16964760		3.70356	ENSG00000169891	55.0	null	M1	null
chrX	16964861	16964871	-	0.954937	ENSG00000169891	null	V$RNF96_01	M2	0.80152
chrX	16964836	16964846	-	0.911543	ENSG00000169891	null	V$RNF96_01	M2	0.908511
chrX	16964807	16964821	+	0.831656	ENSG00000169891	null	V$ZFP161_04	M2	0.744905
chrX	16964822	16964836	-	0.762711	ENSG00000169891	null	V$ZFP161_04	M2	0.752613
chrX	16964826	16964840	+	0.767185	ENSG00000169891	null	V$ZFP161_04	M2	0.764633
chrX	16964787	16964885		3.97218	ENSG00000169891	49.0	null	M2	null
chr3	105085820	105085827	+	0.957637	ENSG00000170017	null	V$GKLF_Q4	M1	0.941938
chr3	105085831	105085838	+	0.9659	ENSG00000170017	null	V$GKLF_Q4	M1	0.96574
chr3	105085834	105085841	+	0.997907	ENSG00000170017	null	V$GKLF_Q4	M1	0.995271
chr3	105085831	105085846	-	0.881783	ENSG00000170017	null	V$ZIC1_05	M1	0.878147
chr3	105085778	105085888		3.7811	ENSG00000170017	55.0	null	M1	null
chr3	105085621	105085631	-	0.950836	ENSG00000170017	null	V$RNF96_01	M2	0.0043033
chr3	105085458	105085472	-	0.814656	ENSG00000170017	null	V$ZFP161_04	M2	0.814656
chr3	105085454	105085468	-	0.818594	ENSG00000170017	null	V$ZFP161_04	M2	0.815871
chr3	105085460	105085474	+	0.887063	ENSG00000170017	null	V$ZFP161_04	M2	0.886324
chr3	105085415	105085513		2.52115	ENSG00000170017	49.0	null	M2	null
chr3	105085104	105085113	+	0.957513	ENSG00000170017	null	V$RFX_Q6	M3	0.823553
chr3	105085161	105085168	-	0.965566	ENSG00000170017	null	V$LEF1_Q5_01	M3	0.830479
chr3	105085085	105085187		1.65403	ENSG00000170017	51.0	null	M3	null
chr3	105084920	105084935	-	0.886414	ENSG00000170017	null	V$HMGIY_Q3	M6	0.881993
chr3	105084933	105084948	+	0.886026	ENSG00000170017	null	V$HMGIY_Q3	M6	0.874757
chr3	105084784	105084791	-	0.995278	ENSG00000170017	null	V$NF1A_Q6_01	M6	0.0148503
chr3	105084882	105084982		1.7716	ENSG00000170017	50.0	null	M6	null
chr1	92495533	92495540	-	0.998954	ENSG00000172031	null	V$GKLF_Q4	M1	0.496887
chr1	92495626	92495633	+	0.9659	ENSG00000172031	null	V$GKLF_Q4	M1	0.848503
chr1	92495629	92495636	+	0.99843	ENSG00000172031	null	V$GKLF_Q4	M1	0.851791
chr1	92495570	92495585	-	0.853938	ENSG00000172031	null	V$ZIC1_05	M1	0.776388
chr1	92495546	92495656		2.97357	ENSG00000172031	55.0	null	M1	null
chr1	92495618	92495628	+	0.975733	ENSG00000172031	null	V$RNF96_01	M2	0.856655
chr1	92495621	92495631	+	0.954937	ENSG00000172031	null	V$RNF96_01	M2	0.811091
chr1	92495577	92495591	-	0.747834	ENSG00000172031	null	V$ZFP161_04	M2	0.717925
chr1	92495565	92495579	-	0.884631	ENSG00000172031	null	V$ZFP161_04	M2	0.768466
chr1	92495571	92495585	+	0.840361	ENSG00000172031	null	V$ZFP161_04	M2	0.773196
chr1	92495548	92495646		3.92733	ENSG00000172031	49.0	null	M2	null
chr1	92494738	92494753	-	0.934359	ENSG00000172031	null	V$HMGIY_Q3	M6	0.761325
chr1	92494838	92494853	-	0.902355	ENSG00000172031	null	V$HMGIY_Q3	M6	0.357884
chr1	92494727	92494827		1.11921	ENSG00000172031	50.0	null	M6	null
chr20	13975764	13975771	-	0.9659	ENSG00000172264	null	V$GKLF_Q4	M1	0.649499
chr20	13975679	13975686	+	0.998954	ENSG00000172264	null	V$GKLF_Q4	M1	0.806331
chr20	13975735	13975742	+	0.99843	ENSG00000172264	null	V$GKLF_Q4	M1	0.934553
chr20	13975680	13975695	+	0.840436	ENSG00000172264	null	V$ZIC1_05	M1	0.717001
chr20	13975663	13975773		3.10738	ENSG00000172264	55.0	null	M1	null
chr20	13976064	13976074	-	0.903817	ENSG00000172264	null	V$RNF96_01	M2	0.881327
chr20	13976033	13976047	-	0.756237	ENSG00000172264	null	V$ZFP161_04	M2	0.706896
chr20	13976067	13976081	+	0.860609	ENSG00000172264	null	V$ZFP161_04	M2	0.81593
chr20	13976039	13976053	+	0.847336	ENSG00000172264	null	V$ZFP161_04	M2	0.822304
chr20	13976008	13976106		3.22646	ENSG00000172264	49.0	null	M2	null
chr20	13975530	13975545	-	0.955332	ENSG00000172264	null	V$HMGIY_Q3	M6	0.867191
chr20	13975542	13975557	+	0.916342	ENSG00000172264	null	V$HMGIY_Q3	M6	0.898197
chr20	13975549	13975564	+	0.906813	ENSG00000172264	null	V$HMGIY_Q3	M6	0.905182
chr20	13975604	13975611	+	0.993893	ENSG00000172264	null	V$NF1A_Q6_01	M6	0.626927
chr20	13975509	13975609		3.2975	ENSG00000172264	50.0	null	M6	null
chr5	80689990	80689997	+	0.9659	ENSG00000172497	null	V$GKLF_Q4	M1	0.961917
chr5	80689995	80690002	+	0.966946	ENSG00000172497	null	V$GKLF_Q4	M1	0.966946
chr5	80689999	80690006	+	0.998954	ENSG00000172497	null	V$GKLF_Q4	M1	0.996316
chr5	80689943	80690053		2.92518	ENSG00000172497	55.0	null	M1	null
chr5	80689990	80689997	+	0.9659	ENSG00000172497	null	V$GKLF_Q4	M5	0.962058
chr5	80689995	80690002	+	0.966946	ENSG00000172497	null	V$GKLF_Q4	M5	0.966946
chr5	80689999	80690006	+	0.998954	ENSG00000172497	null	V$GKLF_Q4	M5	0.996409
chr5	80689942	80690054		2.92541	ENSG00000172497	56.0	null	M5	null
chr5	80690606	80690621	+	0.923665	ENSG00000172497	null	V$HMGIY_Q3	M6	0.917039
chr5	80690628	80690643	+	0.890673	ENSG00000172497	null	V$HMGIY_Q3	M6	0.761414
chr5	80690569	80690576	+	1.0	ENSG00000172497	null	V$NF1A_Q6_01	M6	0.782705
chr5	80690557	80690657		2.46116	ENSG00000172497	50.0	null	M6	null
chr8	23021831	23021838	-	0.998954	ENSG00000173530	null	V$GKLF_Q4	M1	0.900908
chr8	23021875	23021882	+	0.964854	ENSG00000173530	null	V$GKLF_Q4	M1	0.908966
chr8	23021865	23021872	+	0.998954	ENSG00000173530	null	V$GKLF_Q4	M1	0.985669
chr8	23021846	23021861	-	0.841825	ENSG00000173530	null	V$ZIC1_05	M1	0.836831
chr8	23021804	23021914		3.63237	ENSG00000173530	55.0	null	M1	null
chr8	23021711	23021721	-	0.94887	ENSG00000173530	null	V$RNF96_01	M2	0.312788
chr8	23021794	23021804	+	0.900395	ENSG00000173530	null	V$RNF96_01	M2	0.881838
chr8	23021787	23021801	-	0.841179	ENSG00000173530	null	V$ZFP161_04	M2	0.836811
chr8	23021794	23021808	-	0.787745	ENSG00000173530	null	V$ZFP161_04	M2	0.764473
chr8	23021739	23021837		2.79591	ENSG00000173530	49.0	null	M2	null
chr5	82374370	82374379	-	0.980257	ENSG00000174695	null	V$RFX_Q6	M3	0.795103
chr5	82374177	82374184	-	0.961051	ENSG00000174695	null	V$LEF1_Q5_01	M3	4.79506E-5
chr5	82374435	82374442	+	0.985243	ENSG00000174695	null	V$LEF1_Q5_01	M3	0.819055
chr5	82374577	82374584	+	0.980727	ENSG00000174695	null	V$LEF1_Q5_01	M3	0.00311096
chr5	82374356	82374458		1.61732	ENSG00000174695	51.0	null	M3	null
chr5	82373653	82373660	+	0.958683	ENSG00000174695	null	V$GKLF_Q4	M5	0.694156
chr5	82373738	82373745	-	0.99843	ENSG00000174695	null	V$GKLF_Q4	M5	0.773621
chr5	82373645	82373757		1.46778	ENSG00000174695	56.0	null	M5	null
chr5	94620334	94620341	+	1.0	ENSG00000175471	null	V$GKLF_Q4	M1	0.916276
chr5	94620352	94620359	+	0.998954	ENSG00000175471	null	V$GKLF_Q4	M1	0.994835
chr5	94620355	94620362	+	0.997907	ENSG00000175471	null	V$GKLF_Q4	M1	0.997247
chr5	94620401	94620416	+	0.842964	ENSG00000175471	null	V$ZIC1_05	M1	0.575994
chr5	94620305	94620415		3.48435	ENSG00000175471	55.0	null	M1	null
chr5	94620556	94620566	+	0.897758	ENSG00000175471	null	V$RNF96_01	M2	0.861853
chr5	94620556	94620566	-	0.97396	ENSG00000175471	null	V$RNF96_01	M2	0.935007
chr5	94620621	94620635	+	0.848744	ENSG00000175471	null	V$ZFP161_04	M2	0.472857
chr5	94620551	94620565	-	0.739335	ENSG00000175471	null	V$ZFP161_04	M2	0.696152
chr5	94620584	94620598	-	0.742912	ENSG00000175471	null	V$ZFP161_04	M2	0.704344
chr5	94620525	94620623		3.67021	ENSG00000175471	49.0	null	M2	null
chr5	94620934	94620943	+	0.988209	ENSG00000175471	null	V$RFX_Q6	M3	0.988209
chr5	94621113	94621122	+	0.97974	ENSG00000175471	null	V$RFX_Q6	M3	0.00207078
chr5	94620887	94620989		0.99028	ENSG00000175471	51.0	null	M3	null
chr8	9911077	9911084	+	1.0	ENSG00000175806	null	V$GKLF_Q4	M1	0.476168
chr8	9911176	9911183	+	1.0	ENSG00000175806	null	V$GKLF_Q4	M1	0.844293
chr8	9911145	9911152	+	1.0	ENSG00000175806	null	V$GKLF_Q4	M1	0.999835
chr8	9911146	9911161	-	0.815782	ENSG00000175806	null	V$ZIC1_05	M1	0.810942
chr8	9911092	9911202		3.13124	ENSG00000175806	55.0	null	M1	null
chr8	9911031	9911040	-	0.986362	ENSG00000175806	null	V$RFX_Q6	M3	0.986172
chr8	9910822	9910829	-	0.995485	ENSG00000175806	null	V$LEF1_Q5_01	M3	2.24533E-4
chr8	9910999	9911006	+	0.996237	ENSG00000175806	null	V$LEF1_Q5_01	M3	0.818225
chr8	9911104	9911111	+	0.981856	ENSG00000175806	null	V$LEF1_Q5_01	M3	0.352493
chr8	9910983	9911085		2.15712	ENSG00000175806	51.0	null	M3	null
chr8	9911866	9911872	+	0.994173	ENSG00000175806	null	V$CHCH_01	M4	0.881624
chr8	9911819	9911825	-	1.0	ENSG00000175806	null	V$CHCH_01	M4	0.911156
chr8	9911840	9911846	-	0.993307	ENSG00000175806	null	V$CHCH_01	M4	0.993116
chr8	9911792	9911894		2.7859	ENSG00000175806	51.0	null	M4	null
chr8	9910983	9910998	-	0.910673	ENSG00000175806	null	V$HMGIY_Q3	M6	7.40054E-5
chr8	9911204	9911211	-	0.997964	ENSG00000175806	null	V$NF1A_Q6_01	M6	0.997964
chr8	9911157	9911257		0.998038	ENSG00000175806	50.0	null	M6	null
chr8	1921924	1921931	+	0.957637	ENSG00000176595	null	V$GKLF_Q4	M1	0.951956
chr8	1921921	1921928	+	0.9659	ENSG00000176595	null	V$GKLF_Q4	M1	0.953054
chr8	1921933	1921940	+	0.965377	ENSG00000176595	null	V$GKLF_Q4	M1	0.963942
chr8	1921940	1921955	-	0.903913	ENSG00000176595	null	V$ZIC1_05	M1	0.875099
chr8	1921878	1921988		3.74405	ENSG00000176595	55.0	null	M1	null
chr8	1921995	1922005	+	0.902044	ENSG00000176595	null	V$RNF96_01	M2	0.89736
chr8	1921995	1922005	-	0.960849	ENSG00000176595	null	V$RNF96_01	M2	0.95586
chr8	1922027	1922041	+	0.800075	ENSG00000176595	null	V$ZFP161_04	M2	0.671538
chr8	1921990	1922004	-	0.738479	ENSG00000176595	null	V$ZFP161_04	M2	0.728702
chr8	1921991	1922005	+	0.736461	ENSG00000176595	null	V$ZFP161_04	M2	0.728984
chr8	1921955	1922053		3.98244	ENSG00000176595	49.0	null	M2	null
chr8	1921098	1921107	-	1.0	ENSG00000176595	null	V$RFX_Q6	M3	0.0936199
chr8	1921195	1921202	+	0.961051	ENSG00000176595	null	V$LEF1_Q5_01	M3	0.920369
chr8	1921287	1921294	+	0.98148	ENSG00000176595	null	V$LEF1_Q5_01	M3	0.313973
chr8	1921162	1921264		1.32796	ENSG00000176595	51.0	null	M3	null
chr8	1921275	1921290	-	0.883752	ENSG00000176595	null	V$HMGIY_Q3	M6	2.04858E-5
chr8	1921494	1921509	-	0.902623	ENSG00000176595	null	V$HMGIY_Q3	M6	0.876998
chr8	1921521	1921528	-	0.997964	ENSG00000176595	null	V$NF1A_Q6_01	M6	0.974103
chr8	1921463	1921563		1.85112	ENSG00000176595	50.0	null	M6	null
chr5	43043632	43043639	+	0.997907	ENSG00000177721	null	V$GKLF_Q4	M1	0.987406
chr5	43043610	43043625	-	0.821555	ENSG00000177721	null	V$ZIC1_05	M1	0.808087
chr5	43043572	43043682		1.79549	ENSG00000177721	55.0	null	M1	null
chr5	43043241	43043251	-	0.908214	ENSG00000177721	null	V$RNF96_01	M2	2.39688E-5
chr5	43043461	43043475	-	0.818858	ENSG00000177721	null	V$ZFP161_04	M2	0.817325
chr5	43043467	43043481	+	0.81773	ENSG00000177721	null	V$ZFP161_04	M2	0.816199
chr5	43043421	43043519		1.63355	ENSG00000177721	49.0	null	M2	null
chr5	43043366	43043375	+	0.954765	ENSG00000177721	null	V$RFX_Q6	M3	0.838417
chr5	43043409	43043418	+	0.980676	ENSG00000177721	null	V$RFX_Q6	M3	0.92768
chr5	43043398	43043405	+	0.985243	ENSG00000177721	null	V$LEF1_Q5_01	M3	0.980519
chr5	43043345	43043447		2.74662	ENSG00000177721	51.0	null	M3	null
chr3	158288885	158288892	+	0.9659	ENSG00000178053	null	V$GKLF_Q4	M1	0.607142
chr3	158288966	158288973	+	0.964854	ENSG00000178053	null	V$GKLF_Q4	M1	0.847584
chr3	158288947	158288954	+	0.99843	ENSG00000178053	null	V$GKLF_Q4	M1	0.985152
chr3	158288723	158288738	+	0.824576	ENSG00000178053	null	V$ZIC1_05	M1	5.25201E-4
chr3	158288886	158288996		2.4404	ENSG00000178053	55.0	null	M1	null
chr3	158289022	158289032	+	0.897758	ENSG00000178053	null	V$RNF96_01	M2	0.885872
chr3	158289022	158289032	-	0.97396	ENSG00000178053	null	V$RNF96_01	M2	0.961065
chr3	158288974	158288988	+	0.756132	ENSG00000178053	null	V$ZFP161_04	M2	0.55976
chr3	158289023	158289037	+	0.754217	ENSG00000178053	null	V$ZFP161_04	M2	0.73545
chr3	158289011	158289025	-	0.752118	ENSG00000178053	null	V$ZFP161_04	M2	0.751961
chr3	158288969	158289067		3.89411	ENSG00000178053	49.0	null	M2	null
chr3	158288385	158288392	-	0.995485	ENSG00000178053	null	V$LEF1_Q5_01	M3	0.995485
chr3	158288337	158288439		0.995485	ENSG00000178053	51.0	null	M3	null
chr3	158288675	158288681	-	0.996654	ENSG00000178053	null	V$CHCH_01	M4	0.00411244
chr3	158288808	158288814	-	0.996654	ENSG00000178053	null	V$CHCH_01	M4	0.776867
chr3	158288882	158288888	-	0.996654	ENSG00000178053	null	V$CHCH_01	M4	0.755076
chr3	158288795	158288897		1.53605	ENSG00000178053	51.0	null	M4	null
chr3	158288795	158288802	-	0.994097	ENSG00000178053	null	V$NF1A_Q6_01	M6	0.994097
chr3	158288748	158288848		0.994097	ENSG00000178053	50.0	null	M6	null
chr3	113546358	113546365	+	0.9659	ENSG00000178075	null	V$GKLF_Q4	M1	0.501211
chr3	113546455	113546462	-	0.997907	ENSG00000178075	null	V$GKLF_Q4	M1	0.824342
chr3	113546423	113546430	-	0.997907	ENSG00000178075	null	V$GKLF_Q4	M1	0.997247
chr3	113546418	113546433	+	0.881649	ENSG00000178075	null	V$ZIC1_05	M1	0.881503
chr3	113546369	113546479		3.2043	ENSG00000178075	55.0	null	M1	null
chr3	113546631	113546638	+	0.996237	ENSG00000178075	null	V$LEF1_Q5_01	M3	0.996237
chr3	113546808	113546815	-	0.995485	ENSG00000178075	null	V$LEF1_Q5_01	M3	0.00241268
chr3	113546583	113546685		0.99865	ENSG00000178075	51.0	null	M3	null
chr3	113546358	113546365	+	0.9659	ENSG00000178075	null	V$GKLF_Q4	M5	0.689308
chr3	113546288	113546295	-	0.99843	ENSG00000178075	null	V$GKLF_Q4	M5	0.910822
chr3	113546301	113546308	-	0.964854	ENSG00000178075	null	V$GKLF_Q4	M5	0.946418
chr3	113546259	113546371		2.54655	ENSG00000178075	56.0	null	M5	null
chr3	113546541	113546556	-	0.950552	ENSG00000178075	null	V$HMGIY_Q3	M6	0.903109
chr3	113546536	113546551	-	0.925864	ENSG00000178075	null	V$HMGIY_Q3	M6	0.903727
chr3	113546531	113546546	-	0.925864	ENSG00000178075	null	V$HMGIY_Q3	M6	0.919222
chr3	113546476	113546483	+	0.995278	ENSG00000178075	null	V$NF1A_Q6_01	M6	0.567489
chr3	113546482	113546582		3.29355	ENSG00000178075	50.0	null	M6	null
chr3	93782935	93782942	+	0.9659	ENSG00000178700	null	V$GKLF_Q4	M1	0.96574
chr3	93782944	93782951	+	0.99843	ENSG00000178700	null	V$GKLF_Q4	M1	0.987924
chr3	93782931	93782938	+	0.997907	ENSG00000178700	null	V$GKLF_Q4	M1	0.993792
chr3	93782776	93782791	-	0.88002	ENSG00000178700	null	V$ZIC1_05	M1	0.0157598
chr3	93782884	93782994		2.96322	ENSG00000178700	55.0	null	M1	null
chr17	42634950	42634957	-	0.9659	ENSG00000180340	null	V$GKLF_Q4	M1	0.96017
chr17	42634967	42634974	-	0.998954	ENSG00000180340	null	V$GKLF_Q4	M1	0.979173
chr17	42634947	42634954	-	0.997907	ENSG00000180340	null	V$GKLF_Q4	M1	0.984636
chr17	42634958	42634973	+	0.846919	ENSG00000180340	null	V$ZIC1_05	M1	0.841894
chr17	42634904	42635014		3.76587	ENSG00000180340	55.0	null	M1	null
chr17	42634972	42634982	-	0.975733	ENSG00000180340	null	V$RNF96_01	M2	0.818975
chr17	42634893	42634907	+	0.736261	ENSG00000180340	null	V$ZFP161_04	M2	0.455677
chr17	42634937	42634951	-	0.746063	ENSG00000180340	null	V$ZFP161_04	M2	0.743581
chr17	42634943	42634957	+	0.783968	ENSG00000180340	null	V$ZFP161_04	M2	0.783315
chr17	42634898	42634996		2.80155	ENSG00000180340	49.0	null	M2	null
chr17	42634026	42634033	-	0.985243	ENSG00000180340	null	V$LEF1_Q5_01	M3	0.912324
chr17	42633986	42633993	-	0.996614	ENSG00000180340	null	V$LEF1_Q5_01	M3	0.922853
chr17	42634006	42634013	+	0.980727	ENSG00000180340	null	V$LEF1_Q5_01	M3	0.980727
chr17	42633958	42634060		2.8159	ENSG00000180340	51.0	null	M3	null
chr6	26123889	26123896	-	0.964854	ENSG00000180573	null	V$GKLF_Q4	M1	0.831488
chr6	26124100	26124107	-	0.9659	ENSG00000180573	null	V$GKLF_Q4	M1	6.54084E-5
chr6	26123821	26123836	+	0.883418	ENSG00000180573	null	V$ZIC1_05	M1	0.729766
chr6	26123807	26123917		1.56132	ENSG00000180573	55.0	null	M1	null
chr6	26123897	26123911	-	0.74605	ENSG00000180573	null	V$ZFP161_04	M2	0.740478
chr6	26123905	26123919	+	0.789046	ENSG00000180573	null	V$ZFP161_04	M2	0.788389
chr6	26123906	26123920	-	0.810509	ENSG00000180573	null	V$ZFP161_04	M2	0.808991
chr6	26123860	26123958		2.33786	ENSG00000180573	49.0	null	M2	null
chr6	26123390	26123399	-	0.975221	ENSG00000180573	null	V$RFX_Q6	M3	0.00109237
chr6	26123575	26123582	-	0.985243	ENSG00000180573	null	V$LEF1_Q5_01	M3	0.982217
chr6	26123713	26123720	-	0.962287	ENSG00000180573	null	V$LEF1_Q5_01	M3	0.030495
chr6	26123531	26123633		1.0138	ENSG00000180573	51.0	null	M3	null
chr6	26124232	26124247	-	0.884506	ENSG00000180573	null	V$HMGIY_Q3	M6	0.0628047
chr6	26124114	26124121	-	0.995278	ENSG00000180573	null	V$NF1A_Q6_01	M6	0.985572
chr6	26124074	26124174		1.04838	ENSG00000180573	50.0	null	M6	null
chr8	1703656	1703663	+	0.998954	ENSG00000182372	null	V$GKLF_Q4	M1	6.38511E-6
chr8	1703933	1703940	+	0.998954	ENSG00000182372	null	V$GKLF_Q4	M1	0.988442
chr8	1703912	1703927	-	0.958622	ENSG00000182372	null	V$ZIC1_05	M1	0.945873
chr8	1703873	1703983		1.93432	ENSG00000182372	55.0	null	M1	null
chr8	1703852	1703862	-	0.911723	ENSG00000182372	null	V$CDPCR1_01	M5	3.28442E-4
chr8	1703604	1703611	+	0.998954	ENSG00000182372	null	V$GKLF_Q4	M5	0.896885
chr8	1703656	1703663	+	0.998954	ENSG00000182372	null	V$GKLF_Q4	M5	0.896885
chr8	1703577	1703689		1.7941	ENSG00000182372	56.0	null	M5	null
chrX	192921	192928	-	0.9659	ENSG00000182378	null	V$GKLF_Q4	M1	0.964464
chrX	192937	192944	+	0.997907	ENSG00000182378	null	V$GKLF_Q4	M1	0.970417
chrX	192934	192941	+	0.998954	ENSG00000182378	null	V$GKLF_Q4	M1	0.982578
chrX	192892	192907	-	0.859755	ENSG00000182378	null	V$ZIC1_05	M1	0.755259
chrX	192872	192982		3.67272	ENSG00000182378	55.0	null	M1	null
chrX	192632	192642	+	0.960849	ENSG00000182378	null	V$RNF96_01	M2	0.95586
chrX	192626	192636	+	0.960975	ENSG00000182378	null	V$RNF96_01	M2	0.960775
chrX	192461	192475	+	0.759179	ENSG00000182378	null	V$ZFP161_04	M2	0.00280453
chrX	192524	192538	+	0.811334	ENSG00000182378	null	V$ZFP161_04	M2	0.0969656
chrX	192633	192647	+	0.743654	ENSG00000182378	null	V$ZFP161_04	M2	0.733809
chrX	192582	192680		2.75021	ENSG00000182378	49.0	null	M2	null
chr1	76540383	76540390	-	0.9659	ENSG00000184005	null	V$GKLF_Q4	M1	0.760809
chr1	76540322	76540329	-	0.9659	ENSG00000184005	null	V$GKLF_Q4	M1	0.885031
chr1	76540363	76540370	-	0.9659	ENSG00000184005	null	V$GKLF_Q4	M1	0.915533
chr1	76540298	76540313	+	0.823565	ENSG00000184005	null	V$ZIC1_05	M1	0.606693
chr1	76540293	76540403		3.16807	ENSG00000184005	55.0	null	M1	null
chr1	76540370	76540380	-	0.960849	ENSG00000184005	null	V$RNF96_01	M2	0.806482
chr1	76540338	76540348	-	1.0	ENSG00000184005	null	V$RNF96_01	M2	0.998128
chr1	76540333	76540347	-	0.782362	ENSG00000184005	null	V$ZFP161_04	M2	0.776519
chr1	76540326	76540340	-	0.804856	ENSG00000184005	null	V$ZFP161_04	M2	0.777023
chr1	76540330	76540344	+	0.828116	ENSG00000184005	null	V$ZFP161_04	M2	0.814265
chr1	76540296	76540394		4.17242	ENSG00000184005	49.0	null	M2	null
chr1	76540075	76540082	+	0.997964	ENSG00000184005	null	V$NF1A_Q6_01	M6	0.997964
[truncated: 560 more rows]
