# Supplementary material for: Data on master regulators and transcription factor binding sites found by upstream analysis of multi-omics data on methotrexate resistance of colon cancer
Source: Data Brief. 2016 Dec 6;10:499–504. doi: 10.1016/j.dib.2016.11.096 (PMC5196090; doi:10.1016/j.dib.2016.11.096)
Supplement: Supplementary file 2 — Supplementary material [file mmc2.zip › Supplementary material/Supplementary Table 4 CDK8_400_summit_UpFC1.0_in_MTXresistant.interval]

#CHROM	START	END	fold_enrichment	score	summit	tags
chr1	20940272	20940672	5.17699	58.957	716	49
chr1	23730355	23730755	7.31636	170.334	634	87
chr1	27675832	27676232	7.10429	93.8361	460	54
chr1	64059617	64060017	4.55996	104.594	1076	91
chr1	64106772	64107172	3.78607	100.803	764	95
chr1	65896796	65897196	5.09953	50.3935	138	18
chr1	65933194	65933594	7.7488	80.3614	424	42
chr1	70876805	70877205	4.81817	82.1139	904	81
chr1	75841760	75842160	5.44662	59.6937	959	72
chr1	75845098	75845498	4.59396	51.9444	429	48
chr1	76005350	76005750	4.0016	50.2805	487	33
chr1	77013428	77013828	5.90598	64.0195	268	30
chr1	77060829	77061229	5.87501	58.3581	446	32
chr1	84588462	84588862	7.06589	61.4089	261	25
chr1	85401942	85402342	6.44995	51.1233	380	27
chr1	85410434	85410834	5.86559	99.2656	315	45
chr1	93324405	93324805	7.92236	89.0523	289	42
chr1	151031794	151032194	4.0165	63.1322	994	118
chr1	153517483	153517883	6.59087	110.485	419	79
chr1	155176557	155176957	6.63067	61.6531	236	41
chr1	159906171	159906571	5.80294	65.0479	330	34
chr1	159915767	159916167	9.53159	174.865	753	94
chr1	164528176	164528576	3.92984	68.4243	685	68
chr1	164571243	164571643	5.51471	79.5468	529	95
chr1	164581065	164581465	5.66106	90.0669	617	70
chr1	164605558	164605958	4.54675	69.9327	792	59
chr1	164620909	164621309	6.87017	100.282	574	78
chr1	164629055	164629455	4.12986	84.4634	481	89
chr1	164652494	164652894	8.87331	178.338	629	98
chr1	164756533	164756933	7.7488	86.7937	416	43
chr1	183183577	183183977	5.63444	74.7074	570	42
chr1	201673310	201673710	11.3884	90.0841	399	32
chr1	201678533	201678933	5.41193	65.3156	204	26
chr1	201682542	201682942	7.13012	112.748	443	57
chr1	201695849	201696249	4.93996	70.9461	310	37
chr1	201762162	201762562	8.35149	85.3937	291	36
chr1	203595608	203596008	6.31057	87.9551	412	60
chr1	203661677	203662077	6.10836	85.1164	371	58
chr1	203671135	203671535	7.13934	74.3788	316	27
chr1	205744431	205744831	4.99808	52.0082	368	30
chr1	207494748	207495148	6.04033	195.307	633	132
chr1	210412648	210413048	7.74631	66.941	185	21
chr1	211555981	211556381	4.66853	74.201	637	75
chr1	211581039	211581439	7.73069	83.8725	345	40
chr1	211589624	211590024	4.11523	64.9885	527	72
chr1	217804189	217804589	6.32511	94.5105	450	61
chr1	217920500	217920900	8.29187	67.1271	352	23
chr1	220950018	220950418	6.77507	73.0805	318	31
chr1	222807730	222808130	10.7376	85.699	381	33
chr1	222817495	222817895	5.21968	100.935	577	67
chr1	222885652	222886052	3.31315	63.9411	1353	178
chr1	228674520	228674920	5.04317	84.973	543	80
chr1	230838796	230839196	5.94177	88.9403	505	40
chr1	233085912	233086312	4.54675	56.7782	286	47
chr1	233160963	233161363	6.37653	64.6385	314	32
chr1	233249036	233249436	4.50755	107.493	922	108
chr1	233379941	233380341	5.71324	56.9202	519	53
chr1	233396861	233397261	7.14011	86.0406	382	50
chr1	236030084	236030484	4.18971	94.0271	1084	81
chr10	4989893	4990293	7.78089	121.741	438	61
chr10	5024289	5024689	6.06909	74.0859	355	30
chr10	5057173	5057573	6.2422	58.0607	275	28
chr10	21367529	21367929	7.29742	70.6893	366	40
chr10	21423805	21424205	4.66853	50.9358	296	25
chr10	43931895	43932295	4.66853	117.957	490	77
chr10	43951081	43951481	6.23495	104.836	674	77
chr10	43957325	43957725	6.37653	67.704	346	32
chr10	45871904	45872304	3.61102	55.557	643	72
chr10	45921620	45922020	9.15033	125.96	416	44
chr10	54074206	54074606	3.76312	62.0433	872	76
chr10	61792511	61792911	5.94177	56.9061	524	43
chr10	61848902	61849302	6.12745	79.6321	278	36
chr10	61859887	61860287	5.90598	50.9931	344	29
chr10	61874532	61874932	7.34376	51.0716	379	31
chr10	61907954	61908354	5.005	60.4802	412	37
chr10	61968445	61968845	5.69995	61.2806	367	26
chr10	61998340	61998740	6.0518	52.2168	325	22
chr10	62042617	62043017	7.71095	64.1885	335	33
chr10	62194153	62194553	9.21736	72.4506	287	30
chr10	62309438	62309838	6.18265	60.8761	261	28
chr10	62407030	62407430	5.64468	61.2647	443	38
chr10	62464092	62464492	4.55996	74.4156	320	53
chr10	92980125	92980525	4.3992	56.9011	422	40
chr10	93011179	93011579	7.0028	82.1612	359	36
chr10	95766955	95767355	4.64091	72.3399	518	60
chr10	96039794	96040194	7.03871	67.7888	159	23
chr10	97435475	97435875	5.44662	77.3661	489	53
chr10	97453791	97454191	6.7192	115.137	536	59
chr10	101605576	101605976	7.22394	85.3386	314	38
chr10	102730952	102731352	3.89758	67.0961	589	92
chr10	102736657	102737057	7.50751	65.5678	306	29
chr10	104438455	104438855	5.44662	71.0193	318	34
chr10	104474320	104474720	4.59137	66.5653	682	55
chr10	105448259	105448659	5.44662	62.5149	391	32
chr10	105476055	105476455	6.48193	72.0413	436	47
chr10	105512398	105512798	6.72818	52.7621	296	23
chr10	105520768	105521168	5.94177	66.3332	428	41
chr10	105532025	105532425	5.02765	61.5703	381	36
chr10	105553982	105554382	6.63807	132.249	995	133
chr10	105563716	105564116	6.66933	63.1658	328	31
chr10	105593557	105593957	8.07814	180.752	424	95
chr10	105615197	105615597	3.42359	50.3106	451	38
chr10	105649955	105650355	6.21063	124.113	616	112
chr10	105668016	105668416	6.47707	69.918	353	43
chr10	105678148	105678548	4.70212	63.3062	917	71
chr10	105726565	105726965	3.94011	59.4684	465	53
chr10	105812267	105812667	8.34754	174.879	688	113
chr10	105845572	105845972	3.68568	56.081	955	67
chr10	105881269	105881669	4.64841	91.0995	1122	153
chr10	111985490	111985890	4.48545	70.3805	421	74
chr10	112257426	112257826	4.75342	64.5849	540	77
chr10	112260975	112261375	6.37078	91.2897	414	62
chr10	112631472	112631872	3.64951	60.1652	678	121
chr10	112679091	112679491	4.10549	80.1221	1225	115
chr10	114206371	114206771	4.81596	62.045	335	38
chr10	114235358	114235758	6.94083	98.3929	457	53
chr10	114250338	114250738	6.07995	74.7025	433	44
chr10	114278988	114279388	8.27604	161.176	454	71
chr10	114325220	114325620	5.27093	53.257	428	33
chr10	114476804	114477204	5.30697	54.9586	295	35
chr10	114503089	114503489	4.45139	63.1487	2043	224
chr10	114538923	114539323	6.39883	113.263	1084	103
chr10	114553184	114553584	4.76948	107.57	1210	125
chr10	114563728	114564128	4.89218	67.9909	431	84
chr10	114571542	114571942	8.91266	146.323	474	80
chr10	115803279	115803679	5.69995	100.269	761	53
chr10	118648137	118648537	4.50755	62.3681	293	33
chr10	118764063	118764463	5.09684	50.8739	320	37
chr10	121013085	121013485	6.07995	59.7849	405	31
chr10	121030963	121031363	4.70051	124.189	973	94
chr10	121053127	121053527	5.2449	51.1915	356	25
chr10	123594894	123595294	5.51225	56.7445	381	30
chr10	124768176	124768576	9.62885	105.511	398	50
chr10	124802838	124803238	7.44602	57.5777	289	25
chr10	127511741	127512141	5.59585	79.9619	455	63
chr10	127600560	127600960	5.35431	57.2967	455	61
chr10	127670952	127671352	7.6493	54.4536	216	21
chr10	129240151	129240551	7.6493	56.4346	260	20
chr11	568516	568916	5.28157	120.075	735	111
chr11	17251609	17252009	6.06428	74.0527	375	41
chr11	17297974	17298374	5.86559	89.6229	584	54
chr11	35163121	35163521	6.51349	64.675	3418	313
chr11	35194671	35195071	7.09418	127.96	635	181
chr11	36615775	36616175	7.23623	113.522	341	66
chr11	45281127	45281527	6.38852	97.3732	444	65
chr11	45288186	45288586	4.63369	52.613	422	45
chr11	45307786	45308186	5.65611	82.7237	421	43
chr11	74991239	74991639	7.7243	92.6367	435	48
chr11	75030146	75030546	3.16256	57.8431	1309	101
chr11	75034665	75035065	6.60738	86.3976	431	73
chr11	75039768	75040168	4.59559	60.3318	485	65
chr11	75062623	75063023	5.17429	149.957	525	163
chr11	95745251	95745651	6.74908	153.718	554	100
chr11	95770931	95771331	5.0093	74.0284	529	58
chr11	95801009	95801409	5.76701	83.341	389	72
chr11	95806709	95807109	6.10022	71.8889	397	54
chr11	95829180	95829580	6.15574	99.356	458	77
chr11	95831968	95832368	4.12623	57.5079	539	75
chr11	95847901	95848301	5.48638	95.6713	575	66
chr11	95878403	95878803	7.41918	118.157	587	87
chr11	95940515	95940915	3.32336	91.7161	883	113
chr11	95976322	95976722	3.96118	80.8447	513	84
chr11	96005552	96005952	4.22583	52.9051	314	35
chr11	96040029	96040429	4.13341	69.2775	418	145
chr11	96047459	96047859	3.87315	60.2065	305	61
chr11	96076239	96076639	5.98361	134.19	1733	186
chr11	101785695	101786095	3.49406	56.023	533	67
chr11	123985912	123986312	5.66893	63.7035	348	46
chr11	124543604	124544004	6.08519	79.2066	374	50
chr12	7000170	7000570	7.43611	153.852	948	122
chr12	7013847	7014247	5.60224	75.008	382	35
chr12	7052898	7053298	5.15996	122.328	835	221
chr12	13128611	13129011	6.2422	55.7598	415	30
chr12	13349426	13349826	5.73329	80.1347	651	90
chr12	13364955	13365355	7.09089	54.9017	355	37
chr12	15087984	15088384	4.2063	51.196	482	35
chr12	40404896	40405296	4.71666	52.3796	415	33
chr12	50356720	50357120	6.63807	64.226	458	84
chr12	58329753	58330153	8.08571	82.057	361	40
chr13	20994046	20994446	7.58391	199.045	659	161
chr13	21063315	21063715	6.53595	55.3884	406	39
chr13	21066781	21067181	7.07248	84.3562	275	46
chr13	21099795	21100195	3.65647	54.5852	759	84
chr13	32623032	32623432	4.54292	112.261	776	133
chr13	32630481	32630881	5.33983	55.81	330	46
chr13	32654378	32654778	4.98504	77.8745	478	65
chr13	32738792	32739192	6.36243	58.7925	455	42
chr13	32842038	32842438	4.71342	66.5508	451	41
chr13	52378046	52378446	3.89044	88.4372	714	83
chr13	52509914	52510314	8.285	63.3169	378	29
chr13	52516492	52516892	5.14403	89.0139	723	58
chr13	52532307	52532707	5.72956	90.612	484	60
chr13	52572061	52572461	6.40119	60.3022	322	31
chr13	74276812	74277212	3.49143	53.3297	782	106
chr13	74282504	74282904	4.74383	106.87	2347	266
chr13	74291899	74292299	5.49614	119.685	897	124
chr13	74328867	74329267	7.04305	110.143	443	62
chr13	74339659	74340059	5.09295	146.429	661	218
chr13	74409360	74409760	6.36978	70.0377	412	42
chr13	100258249	100258649	3.9968	108.723	369	88
chr13	100308274	100308674	7.45951	108.456	224	46
chr14	23340571	23340971	3.65364	54.2915	638	73
chr14	36786783	36787183	4.94315	64.9697	315	43
chr14	103438920	103439320	6.62939	50.1642	262	20
chr14	103459873	103460273	8.35993	62.6902	336	33
chr14	103500057	103500457	5.73329	93.5845	403	56
chr14	103987337	103987737	5.39374	58.6438	373	39
chr14	105190026	105190426	3.73483	62.6074	362	46
chr15	71126147	71126547	5.09897	82.4622	512	66
chr15	75975982	75976382	7.3793	87.1965	239	36
chr15	83518330	83518730	4.17997	50.8087	162	26
chr15	83588109	83588509	6.63067	58.1846	287	20
chr15	83611352	83611752	5.33547	63.1484	363	38
chr15	83654838	83655238	4.49938	59.1861	580	54
chr16	1128537	1128937	8.85713	127.338	393	52
chr16	47698570	47698970	9.27398	91.1534	304	33
chr16	57625340	57625740	7.57213	88.9181	504	40
chr17	19648173	19648573	9.17915	70.7167	356	27
chr17	19651615	19652015	5.9082	63.551	304	34
chr17	26903795	26904195	6.84718	77.3795	489	48
chr17	34091065	34091465	6.1757	147.614	408	88
chr17	37788783	37789183	4.84144	88.3389	558	81
chr17	37793272	37793672	4.18971	67.458	400	44
chr17	43472498	43472898	6.97657	73.5954	393	34
chr17	43489026	43489426	5.87662	74.3419	466	83
chr17	43503087	43503487	4.1047	105.048	1114	120
chr17	48277866	48278266	4.96032	79.7658	918	67
chr17	57444192	57444592	7.37137	86.1405	366	55
chr17	57456077	57456477	3.6205	61.8362	573	69
chr17	57459127	57459527	8.16993	173.121	442	93
chr17	61352669	61353069	5.29101	80.6656	489	48
chr17	64298431	64298831	4.20441	50.1366	426	50
chr17	64337531	64337931	6.0874	64.1928	224	32
chr17	64344685	64345085	6.83498	73.1058	1144	91
chr17	64365961	64366361	6.49984	62.2579	407	32
chr17	64371988	64372388	4.96732	75.0308	1047	69
chr17	64382795	64383195	5.48638	143.44	620	88
chr17	64411394	64411794	5.30697	96.0916	541	60
chr17	64422520	64422920	5.85769	72.9444	525	45
chr17	64499415	64499815	4.55996	66.3779	678	70
chr17	64505063	64505463	8.09633	177.762	604	131
chr17	64519665	64520065	4.98504	66.1405	560	47
chr17	64563352	64563752	6.34084	106.454	479	79
chr17	64606650	64607050	4.018	84.9202	443	51
chr17	64621399	64621799	6.0283	111.714	507	56
chr17	64657523	64657923	5.20562	75.881	545	50
chr17	64669889	64670289	4.99274	56.7384	414	52
chr17	64672576	64672976	6.33789	130.912	453	80
chr17	64707917	64708317	5.39374	62.0876	314	34
chr17	64711874	64712274	9.07771	84.1322	418	45
chr17	64724080	64724480	7.94913	99.5304	288	48
chr17	64971616	64972016	6.89906	80.7963	271	29
chr17	65021332	65021732	9.10747	153.913	465	67
chr17	74137365	74137765	5.68343	98.3397	372	48
chr17	75084513	75084913	5.31378	57.6274	382	43
chr17	75136916	75137316	5.75163	73.1409	784	76
chr17	75158149	75158549	10.5042	117.238	150	27
chr17	76869718	76870118	9.77338	121.706	411	54
chr17	76879160	76879560	5.98061	146.017	428	107
chr18	2917341	2917741	3.73483	50.6495	488	39
chr18	2932210	2932610	6.22471	50.1532	290	27
chr18	2939281	2939681	8.85713	111.03	365	45
chr18	2981235	2981635	8.0032	110.252	437	81
chr18	9334513	9334913	5.91838	79.2584	478	71
chr18	9366146	9366546	7.0028	108.338	337	59
chr18	13726451	13726851	4.0059	67.7238	1039	85
chr18	29738020	29738420	4.88318	50.4561	322	25
chr18	29946513	29946913	9.02201	132.055	443	75
chr18	29952295	29952695	4.74834	197.37	686	159
chr18	30040085	30040485	6.61376	92.5114	274	36
chr18	30050801	30051201	6.0073	82.5175	818	70
chr19	32896340	32896740	6.77931	205.212	520	131
chr19	35167884	35168284	2.92654	50.2248	175	73
chr19	35263954	35264354	8.82353	109.521	488	52
chr19	35531886	35532286	6.70354	72.7536	305	39
chr19	35557971	35558371	6.53595	59.6967	336	29
chr19	36630710	36631110	4.62963	60.6893	839	195
chr19	37663551	37663951	7.22394	70.6847	394	35
chr19	37701423	37701823	4.40626	55.8698	488	33
chr19	37709071	37709471	3.68568	63.5277	920	65
chr19	39220330	39220730	5.17233	57.2553	213	41
chr19	39227567	39227967	4.3573	50.7359	1371	106
chr19	39254416	39254816	5.3802	114.825	503	79
chr19	39260352	39260752	4.60487	60.6712	815	182
chr19	41256214	41256614	2.94005	83.8781	758	213
chr19	41496805	41497205	6.01995	88.4814	479	83
chr19	41506155	41506555	6.64995	128.71	586	95
chr19	41816017	41816417	3.82736	69.7388	806	121
chr19	41833150	41833550	4.18177	89.7529	380	100
chr19	41859853	41860253	4.63369	71.8147	714	56
chr19	45681935	45682335	3.64951	81.9046	1037	154
chr19	48216412	48216812	7.08061	93.0439	285	46
chr19	48232730	48233130	4.55996	97.3967	1041	160
chr19	52531497	52531897	4.4882	91.3631	777	114
chr19	52551741	52552141	4.37264	89.3789	397	91
chr19	52598871	52599271	4.70212	62.1834	551	55
chr19	53104417	53104817	5.13832	83.4242	686	71
chr19	53193578	53193978	4.74834	53.3035	379	41
chr19	53496699	53497099	5.70599	125.761	565	105
chr19	55652612	55653012	6.95314	51.0308	318	30
chr19	55657486	55657886	6.65163	53.7861	431	39
chr2	263940	264340	2.84172	65.3879	360	109
chr2	17827339	17827739	5.71895	57.7312	194	25
chr2	19557828	19558228	4.75718	92.4855	677	100
chr2	27193425	27193825	4.018	60.6614	582	50
chr2	27201073	27201473	6.53595	53.5834	294	24
chr2	27205273	27205673	5.76701	65.1237	339	27
chr2	27239723	27240123	7.60649	63.8032	410	41
chr2	30369446	30369846	4.53885	60.9973	796	79
chr2	36582459	36582859	4.3573	68.4298	425	86
chr2	38303797	38304197	5.19101	184.863	770	198
chr2	38323304	38323704	7.22394	96.8139	507	171
chr2	38336915	38337315	6.43936	113.228	1168	129
chr2	45165992	45166392	5.53308	82.2576	593	94
chr2	46533550	46533950	5.07975	72.0098	413	111
chr2	46542574	46542974	6.85589	137.459	593	79
chr2	46563160	46563560	5.27093	98.6507	1167	95
chr2	46769450	46769850	5.06306	62.5537	841	67
chr2	54950545	54950945	4.93996	73.8702	544	36
chr2	55132011	55132411	6.88705	130.497	1565	176
chr2	55180327	55180727	4.61965	62.6538	829	93
chr2	55183270	55183670	3.63108	65.9369	846	70
chr2	55190105	55190505	5.27903	80.7998	417	52
chr2	64681397	64681797	3.81971	86.0701	1549	111
chr2	71454417	71454817	5.4882	109.719	830	74
chr2	72806727	72807127	6.53595	52.4116	252	22
chr2	72972951	72973351	5.57947	68.2761	351	27
chr2	72997990	72998390	10.709	74.5542	237	25
chr2	73052992	73053392	5.74589	51.2704	314	30
chr2	74681915	74682315	7.19365	146.262	557	87
chr2	74685272	74685672	4.44191	105.834	1170	100
chr2	85109161	85109561	4.73981	64.0974	514	50
chr2	85134139	85134539	4.22914	63.5034	2391	301
chr2	85581530	85581930	6.60548	150.387	1106	134
chr2	85839036	85839436	4.77076	87.6955	1025	81
chr2	95831270	95831670	5.26199	116.264	649	70
chr2	95939984	95940384	6.04351	133.166	422	82
chr2	96068345	96068745	4.21674	53.4401	400	32
chr2	101441881	101442281	4.56555	62.4285	253	44
chr2	101459571	101459971	9.80392	117.876	147	35
chr2	101519228	101519628	7.88821	127.328	417	75
chr2	101601341	101601741	7.40741	66.225	375	30
chr2	101618623	101619023	5.52023	74.0964	542	60
chr2	121692373	121692773	5.11652	96.3355	337	119
chr2	121706954	121707354	8.15925	52.4599	341	22
chr2	182756211	182756611	5.75051	59.2014	437	146
chr2	200328024	200328424	5.28157	62.4534	315	40
chr2	219137425	219137825	7.94913	86.1938	364	64
chr2	219147341	219147741	5.62008	114.647	438	73
chr2	219159798	219160198	4.71846	91.3577	707	90
chr2	219165990	219166390	9.05583	97.4195	417	41
chr2	219176883	219177283	5.48176	100.619	636	83
chr2	219187320	219187720	3.89044	112.824	326	98
chr2	219744947	219745347	6.04481	72.9887	298	35
chr2	241374411	241374811	6.61868	54.5895	276	27
chr20	307707	308107	4.64565	76.1986	657	87
chr20	328321	328721	3.94011	70.3405	387	67
chr20	3219561	3219961	4.96401	55.9271	287	28
chr20	4116184	4116584	7.89454	205.868	719	121
chr20	4137042	4137442	5.19905	58.4531	516	36
chr20	4142614	4143014	4.87757	88.1801	802	72
chr20	4153085	4153485	6.48789	130.383	928	89
chr20	5107231	5107631	4.77076	88.7418	525	92
chr20	5172915	5173315	5.44662	65.8876	225	25
chr20	9221890	9222290	6.53595	103.506	423	64
chr20	9282374	9282774	5.48176	104.973	409	77
chr20	9300314	9300714	7.61708	142.324	428	72
chr20	9310711	9311111	5.10621	79.5574	432	66
chr20	9340259	9340659	5.40161	91.0273	399	49
chr20	9370027	9370427	5.40567	70.4374	532	53
chr20	14035773	14036173	5.52334	64.9945	358	27
chr20	14170433	14170833	7.13934	72.7663	273	26
chr20	14200686	14201086	6.36978	82.5899	430	50
chr20	14318209	14318609	4.87757	92.973	1142	80
chr20	14435958	14436358	5.99628	63.4622	395	40
chr20	14447680	14448080	4.95148	56.1325	376	53
chr20	14451169	14451569	5.63444	62.4927	508	46
chr20	14692871	14693271	6.11944	62.7582	330	23
chr20	14859838	14860238	5.76701	72.0704	420	36
chr20	14943819	14944219	4.99808	51.4271	235	27
chr20	14960052	14960452	4.29128	51.6343	320	37
chr20	14966753	14967153	7.30994	170.615	664	95
chr20	15119353	15119753	7.82473	53.5014	411	27
chr20	15577942	15578342	6.82324	87.1877	433	41
chr20	39317770	39318170	4.85201	134.616	582	148
chr20	57056533	57056933	7.03871	72.5671	207	22
chr20	60961867	60962267	4.87151	80.8728	846	85
chr21	46890842	46891242	4.66853	90.7295	648	91
chr21	46898191	46898591	5.60948	51.9433	145	17
chr22	20307327	20307727	5.24274	140.551	540	102
chr3	5020272	5020672	5.81322	141.798	660	137
chr3	8547325	8547725	8.1066	56.4518	259	21
chr3	37649637	37650037	4.96401	100.588	643	92
chr3	42531830	42532230	5.99129	63.2767	447	62
chr3	42538771	42539171	4.43115	81.8668	721	61
chr3	42543956	42544356	4.86145	54.3199	347	34
chr3	62187139	62187539	6.11944	53.6828	229	19
chr3	71778967	71779367	7.03235	80.1916	307	31
chr3	75471167	75471567	7.68935	61.9787	223	24
chr3	75483970	75484370	5.6252	61.6337	389	47
chr3	93781574	93781974	4.26257	106.92	603	116
chr3	101528027	101528427	6.01307	64.6221	417	40
chr3	101546281	101546681	3.64797	76.7229	595	120
chr3	101573542	101573942	4.75165	57.7703	1521	232
chr3	105085379	105085779	5.27903	57.4951	480	45
chr3	113557430	113557830	6.64673	82.3393	389	47
chr3	113563547	113563947	4.3573	59.2752	477	41
chr3	113666598	113666998	3.40414	59.6347	562	79
chr3	130745306	130745706	3.84468	58.2979	447	49
chr3	131050630	131051030	6.01007	53.3119	399	28
chr3	135684221	135684621	5.26199	67.6948	336	46
chr3	135794095	135794495	7.9538	106.452	441	41
chr3	145940094	145940494	5.26593	99.3585	639	150
chr3	145968944	145969344	5.0093	50.6401	1066	69
chr3	148933965	148934365	4.29997	55.9246	294	46
chr3	148938436	148938836	6.85871	91.1546	530	69
chr3	151022852	151023252	6.13704	164.654	697	136
chr3	151034597	151034997	3.35177	53.804	709	57
chr3	151143807	151144207	5.50782	52.6426	222	28
chr3	151157411	151157811	5.54388	70.0671	463	47
chr3	151593527	151593927	3.9968	57.3493	450	48
chr3	155572096	155572496	8.77308	184.055	383	101
chr3	158288922	158289322	5.15996	59.7401	357	25
chr3	158708986	158709386	8.24629	111.383	346	48
chr3	158875930	158876330	5.9676	90.94	448	51
chr3	158881927	158882327	5.10621	83.8048	621	66
chr3	158887654	158888054	6.23273	123.615	602	103
chr3	158909238	158909638	5.81589	84.283	441	54
chr3	158970539	158970939	7.30488	76.6379	378	33
chr3	158977791	158978191	8.15925	78.1415	188	25
chr3	158981535	158981935	7.82473	83.1675	219	26
chr3	159141146	159141546	6.0024	55.6936	393	32
chr3	159345421	159345821	7.94299	107.814	509	65
chr3	159386728	159387128	7.09328	93.7167	438	59
chr3	159522904	159523304	7.51258	63.5439	379	33
chr3	159542050	159542450	5.91616	111.712	561	63
chr3	159547422	159547822	6.19788	113.393	471	56
chr3	184967623	184968023	3.48227	52.9897	334	58
chr3	185255219	185255619	5.99451	125.569	559	84
chr3	185263102	185263502	3.71361	86.7467	918	94
chr3	185695347	185695747	5.44662	54.4139	476	33
chr3	187871319	187871719	3.66122	63.8609	979	167
chr3	187882108	187882508	7.70498	85.9062	429	53
chr3	187929940	187930340	4.75718	64.4709	575	69
chr3	187936918	187937318	4.27745	68.8561	467	74
chr3	187980839	187981239	4.87151	98.4541	434	70
chr3	187986825	187987225	8.13158	242.474	521	124
chr3	188012634	188013034	7.01225	119.831	962	145
chr3	188066702	188067102	3.65647	53.0274	426	49
chr3	188080249	188080649	6.01468	123.866	388	73
chr3	188083813	188084213	5.89887	93.2704	495	68
chr3	188264873	188265273	4.27585	64.3563	549	42
chr3	194304429	194304829	6.03318	73.6568	413	51
chr3	196688902	196689302	5.31996	100.615	753	112
chr4	8200720	8201120	7.95681	108.988	421	53
chr4	11430520	11430920	4.80584	90.5516	844	183
chr4	15480657	15481057	6.66933	103.177	399	44
chr4	39046067	39046467	7.63942	51.6131	280	27
chr4	42659215	42659615	6.58866	112.908	444	69
chr4	72170127	72170527	5.94177	76.7671	377	51
chr4	72243323	72243723	11.1958	150.456	401	58
chr4	72363812	72364212	6.19195	50.5287	385	30
chr4	72415953	72416353	7.3189	159.924	503	121
chr4	83660414	83660814	6.92042	60.1724	151	23
chr4	85887715	85888115	5.94177	95.3148	945	78
chr4	87591911	87592311	6.93207	88.5181	428	44
chr4	91048565	91048965	4.58127	113.079	536	157
chr4	91095899	91096299	10.5798	170.918	514	81
chr4	91104345	91104745	7.68049	151.318	595	118
chr4	91115954	91116354	4.73619	86.2394	654	72
chr4	91131015	91131415	8.8623	139.445	434	65
chr4	91136413	91136813	7.35835	132.606	512	75
chr4	91214422	91214822	5.44662	54.7408	343	33
chr4	91236233	91236633	7.54148	69.3057	166	23
chr4	91340295	91340695	8.6692	74.4986	392	28
chr4	91879308	91879708	5.27093	50.806	393	40
chr4	92034331	92034731	8.15925	66.7198	270	22
chr4	92178855	92179255	5.64016	124.505	498	128
chr4	92241771	92242171	7.73069	147.002	353	54
chr4	92294733	92295133	6.03865	101.586	452	44
chr4	92446806	92447206	5.17233	80.4353	408	69
chr4	103940599	103940999	6.18934	130.189	590	77
chr4	103953639	103954039	9.39542	71.5667	395	31
chr4	104012733	104013133	12.087	110.851	168	33
chr4	104020897	104021297	6.60939	113.395	390	45
chr4	119744629	119745029	6.04163	89.1294	374	52
chr4	119756580	119756980	4.96032	83.6242	383	59
chr4	123835351	123835751	5.91017	68.7323	346	39
chr4	123843983	123844383	3.63108	54.6294	1038	68
chr4	125605267	125605667	4.66853	98.7912	424	49
chr4	125633805	125634205	3.89448	67.5157	1110	127
chr5	10284130	10284530	7.075	71.954	290	35
chr5	10301977	10302377	6.06909	93.8648	941	80
chr5	10307692	10308092	5.25881	76.5655	509	72
chr5	10695170	10695570	8.65052	123.461	319	49
chr5	10713092	10713492	7.45712	75.4686	412	55
chr5	10724910	10725310	5.28013	237.59	684	173
chr5	10746779	10747179	6.47429	54.6501	379	37
chr5	10761209	10761609	3.67824	73.9433	1457	174
chr5	39376311	39376711	4.8216	76.9493	457	44
chr5	39425044	39425444	4.50755	69.6782	473	70
chr5	39448090	39448490	5.80495	117.804	435	95
chr5	40835205	40835605	7.33627	152.749	698	108
chr5	42811841	42812241	8.0032	159.035	494	80
chr5	43389765	43390165	9.41177	150.125	392	67
chr5	43402866	43403266	5.05357	65.2027	521	40
chr5	54455513	54455913	6.46412	58.1696	149	26
chr5	79703541	79703941	4.17188	84.5133	538	72
chr5	79762410	79762810	3.96118	50.0841	361	76
chr5	79947170	79947570	5.85309	429.4	1771	697
chr5	80257781	80258181	5.16968	56.0346	564	67
chr5	80467551	80467951	7.075	160.853	455	121
chr5	80490818	80491218	7.26216	96.0157	274	38
chr5	80508188	80508588	6.12745	78.787	240	37
chr5	80541036	80541436	8.35149	92.3336	325	33
chr5	80597285	80597685	4.90196	75.1018	490	45
chr5	80849682	80850082	4.78927	51.3698	531	41
chr5	80922479	80922879	6.2961	88.3053	533	48
chr5	81047030	81047430	12.0305	231.586	511	111
chr5	81461674	81462074	6.62427	50.8774	273	24
chr5	81470405	81470805	5.60948	50.7905	254	17
chr5	81574083	81574483	6.43302	78.9935	339	56
chr5	81608846	81609246	4.66853	87.0558	1062	84
chr5	81648303	81648703	5.82225	108.269	1000	111
chr5	81653022	81653422	6.40457	210.948	870	139
chr5	81683163	81683563	5.57675	169.95	1281	215
chr5	82373153	82373553	4.90196	83.4269	598	64
chr5	82393751	82394151	4.22914	63.8037	633	74
chr5	82561056	82561456	9.49805	237.337	495	123
chr5	82593786	82594186	4.83292	69.4435	444	59
chr5	82790033	82790433	4.08497	57.2732	411	30
chr5	82854825	82855225	6.53595	221.641	1057	227
chr5	82859503	82859903	7.60594	171.732	766	178
chr5	82872853	82873253	10.4112	251.153	571	155
chr5	83014015	83014415	6.87994	85.6921	407	37
chr5	93052405	93052805	3.34225	55.832	176	36
chr5	93057167	93057567	3.80735	50.6927	551	39
chr5	93136686	93137086	4.99808	66.6225	208	32
chr5	93356895	93357295	9.05973	142.074	351	56
chr5	95116726	95117126	7.82952	82.8794	325	41
chr5	102147686	102148086	4.99274	56.9012	452	51
chr5	102162272	102162672	6.16599	69.8164	342	37
chr5	102198665	102199065	4.81817	50.4655	633	61
chr5	102898240	102898640	6.59328	94.1789	365	51
chr5	106724786	106725186	6.37255	66.3211	1333	149
chr5	106761631	106762031	5.69995	146.619	932	112
chr5	106801867	106802267	4.20875	51.5745	498	49
chr5	106810604	106811004	5.07449	97.5856	477	73
chr5	106841959	106842359	4.60278	80.2656	662	51
chr5	106878123	106878523	5.94177	71.0641	549	91
chr5	106907780	106908180	6.07995	109.626	955	116
chr5	107205399	107205799	5.37768	68.9381	346	30
chr5	107548577	107548977	8.29187	67.7055	176	18
chr5	107674899	107675299	5.55556	65.7047	232	33
chr5	111016728	111017128	6.53595	79.5909	489	43
chr5	111093395	111093795	4.32526	88.9042	818	78
chr5	112312093	112312493	5.27903	82.1254	443	59
chr5	114937953	114938353	6.68449	53.5515	392	32
chr5	114961865	114962265	4.69905	107.806	732	77
chr5	140699686	140700086	5.53042	131.832	309	84
chr5	145361502	145361902	4.75342	61.5008	544	64
chr5	145407351	145407751	4.66853	54.5929	487	47
chr5	145427018	145427418	3.75375	55.2842	865	64
chr5	147404904	147405304	5.44662	77.4483	515	56
chr5	147487093	147487493	8.35149	119.025	499	49
chr5	147510408	147510808	5.19211	65.7522	294	40
chr5	148531861	148532261	4.77345	67.4149	887	85
chr5	148567136	148567536	5.68343	79.4128	623	79
chr5	148589640	148590040	5.80973	51.9808	297	31
chr5	148608564	148608964	6.76133	78.3855	451	44
chr5	148747062	148747462	7.68935	90.3829	257	35
chr5	149340258	149340658	3.19426	54.4747	611	51
chr5	149370418	149370818	6.71501	79.0527	422	29
chr5	153569925	153570325	4.77627	64.4826	770	62
chr5	153784626	153785026	6.53595	55.5789	279	27
chr5	156718291	156718691	5.54939	76.2916	372	42
chr5	156739390	156739790	7.16268	66.1809	348	27
chr5	156817494	156817894	5.59585	101.454	674	83
chr5	172261055	172261455	5.38543	88.9727	611	68
chr5	172264621	172265021	9.30465	163.62	456	79
chr5	172286194	172286594	5.07861	70.2063	1036	77
chr5	172330798	172331198	3.97212	105.046	229	113
chr5	172359371	172359771	6.06909	53.6888	376	26
chr5	176883325	176883725	4.55996	55.3389	1364	118
chr5	176900503	176900903	8.16993	101.921	271	39
chr5	179233724	179234124	3.78896	50.8336	749	207
chr5	179245949	179246349	6.17982	125.302	568	146
chr6	3231781	3232181	7.92236	84.2456	886	74
chr6	11575700	11576100	4.55034	62.6185	305	32
chr6	26172047	26172447	4.60587	55.4977	527	53
chr6	27114696	27115096	5.73634	132.475	1837	325
chr6	27219617	27220017	3.95319	76.1787	856	65
chr6	52859912	52860312	4.29593	99.7546	658	130
chr6	155185014	155185414	6.01007	58.6773	355	28
chr6	155498427	155498827	6.10501	77.2716	370	37
chr7	12663529	12663929	5.59383	55.4741	274	33
chr7	12689654	12690054	6.14281	64.1024	391	47
chr7	12692741	12693141	4.96401	67.2265	337	45
chr7	13959712	13960112	6.73301	218.433	620	126
chr7	13989059	13989459	7.03235	75.6125	372	31
chr7	14020632	14021032	6.17727	103.807	591	78
chr7	14031038	14031438	3.11236	60.894	1519	118
chr7	23312807	23313207	6.08399	132.53	591	95
chr7	26404734	26405134	5.56251	57.5923	318	49
chr7	26409123	26409523	4.70051	63.4679	484	70
chr7	28429056	28429456	5.44662	81.7649	309	39
chr7	28725363	28725763	4.04882	64.3148	336	44
chr7	43803579	43803979	4.49035	58.7846	427	53
chr7	43818269	43818669	6.40346	87.8306	479	78
chr7	83651913	83652313	5.81798	238.261	664	190
chr7	83720639	83721039	4.26897	82.6216	363	153
chr7	99276603	99277003	5.29391	140.162	686	216
chr7	115979654	115980054	5.19031	70.386	429	95
chr7	115994949	115995349	5.15996	70.2504	568	62
chr7	116066467	116066867	8.57439	174.613	546	117
chr7	122168923	122169323	6.94444	88.8774	401	39
chr7	122319291	122319691	5.53447	82.4807	565	56
chr7	131192691	131193091	7.26216	54.2525	351	28
chr7	131198229	131198629	5.14063	53.4948	343	30
chr7	131223131	131223531	5.05357	69.4766	465	76
chr7	131241188	131241588	3.78607	50.3234	850	77
chr7	134211984	134212384	6.21288	70.6489	334	47
chr7	134216937	134217337	5.98061	79.3209	622	69
chr7	137583825	137584225	7.74631	69.0003	145	21
chr7	137588376	137588776	4.3573	52.2788	295	33
chr7	137686912	137687312	4.46701	54.3961	383	50
chr7	149468748	149469148	4.04285	103.552	587	267
chr8	8238661	8239061	7.06589	82.1605	419	42
chr8	11141710	11142110	6.53595	67.3458	283	26
chr8	11660152	11660552	4.59559	52.1121	748	48
chr8	11705952	11706352	5.85309	53.6208	282	21
chr8	11711374	11711774	8.27887	65.4064	387	31
chr8	11720028	11720428	7.13934	54.6557	149	17
chr8	17612583	17612983	5.20981	52.0246	236	22
chr8	17623848	17624248	9.17915	87.8777	323	28
chr8	17646874	17647274	5.32822	62.6723	387	33
chr8	17652423	17652823	7.38846	89.7921	392	46
chr8	17780087	17780487	4.87329	72.6253	422	50
chr8	18420641	18421041	6.11944	70.4493	323	25
chr8	18757156	18757556	5.60948	60.6981	321	22
chr8	26315292	26315692	8.15925	53.6429	148	20
chr8	27460784	27461184	9.44081	131.141	375	49
chr8	28943459	28943859	8.79839	82.3373	351	34
chr8	29120455	29120855	6.94444	61.4914	254	23
chr8	30278509	30278909	7.04857	62.3461	361	29
chr8	30366677	30367077	7.45951	89.2567	280	38
chr8	37593790	37594190	5.64835	57.9742	151	26
chr8	38624276	38624676	6.37653	56.8144	346	29
chr8	41909406	41909806	10.004	152.173	322	56
chr8	57232432	57232832	4.66853	59.8987	338	51
chr8	74332138	74332538	5.60224	65.6853	444	38
chr8	74416711	74417111	5.69995	66.7036	290	30
chr8	74456939	74457339	6.73552	131.616	521	72
chr8	74495967	74496367	4.1974	56.7766	429	50
chr8	74543739	74544139	5.19905	62.6162	354	74
chr8	74566219	74566619	5.15996	54.1868	377	25
chr8	74659095	74659495	4.27949	75.525	873	84
chr8	81910442	81910842	6.72818	62.0449	191	23
chr8	82009315	82009715	5.80495	86.7096	553	85
chr8	82016503	82016903	6.02605	61.0959	377	49
chr8	82024048	82024448	5.27093	75.4159	590	65
chr8	119941826	119942226	5.65611	72.2603	595	97
chr8	119963400	119963800	3.36134	50.5592	360	89
chr9	73029023	73029423	3.91476	60.6741	1357	116
chr9	97488793	97489193	6.10836	97.1162	472	54
chr9	97545345	97545745	7.38846	118.042	381	55
chr9	97567847	97568247	7.05882	86.8028	430	56
chr9	97616250	97616650	5.08351	79.7597	391	36
chr9	97629471	97629871	5.75609	110.101	430	75
chr9	97676578	97676978	4.0016	104.159	1815	154
chr9	97688305	97688705	6.86275	99.698	402	50
chr9	97703708	97704108	5.22876	110.5	633	85
chr9	97729750	97730150	7.56794	76.6244	302	36
chr9	97745923	97746323	8.73617	102.02	410	47
chr9	97752151	97752551	7.26216	169.713	583	91
chr9	97766817	97767217	3.00503	55.4369	758	76
chr9	97826913	97827313	7.51923	93.5474	377	44
chr9	99540182	99540582	4.85343	80.1383	492	48
chr9	112665852	112666252	10.1991	108.786	287	33
chr9	112820604	112821004	7.6493	54.8148	277	22
chr9	112905094	112905494	6.62939	52.5316	175	17
chr9	112915223	112915623	7.6493	68.1016	278	22
chr9	117053224	117053624	7.39185	65.473	359	30
chr9	129677002	129677402	4.43115	70.2243	407	60
chr9	129728096	129728496	9.51837	128.671	442	50
chr9	129748083	129748483	5.44662	90.4662	1318	234
chr9	129811282	129811682	8.78972	127.575	424	72
chr9	129838260	129838660	6.75381	115.742	1936	246
chr9	129885181	129885581	4.92434	50.5946	320	20
chr9	129949769	129950169	4.05121	61.4569	674	53
chr9	129961432	129961832	7.06589	161.408	439	60
chr9	132805322	132805722	4.66853	53.6897	402	42
chr9	133803934	133804334	6.68449	106.683	529	48
chr9	139890900	139891300	3.90206	60.2275	354	77
chrX	2847177	2847577	5.28157	71.4087	346	38
chrX	7895353	7895753	5.76701	67.4874	336	26
chrX	17064660	17065060	6.03318	50.0427	309	19
chrX	37920574	37920974	10.7499	97.1639	224	33
chrX	80457448	80457848	4.0016	58.7391	525	39
chrX	99940678	99941078	8.07382	83.9915	401	38
chrX	100872178	100872578	8.99877	71.004	326	28
chrX	106045698	106046098	6.44389	106.78	493	60
chrX	106141853	106142253	8.8409	99.2932	441	47
chrX	106161020	106161420	7.70159	134.812	492	85
chrX	106170974	106171374	7.11575	85.356	419	53
chrX	106176774	106177174	4.97771	62.9006	1193	88
chrX	118790163	118790563	5.97034	87.6464	437	47
chrX	118806434	118806834	6.53595	56.7979	307	24
chrX	128656192	128656592	4.58663	54.3573	380	49
chrX	139015155	139015555	5.22876	66.9126	593	32
