# Supplementary material for: Data on master regulators and transcription factor binding sites found by upstream analysis of multi-omics data on methotrexate resistance of colon cancer
Source: Data Brief. 2016 Dec 6;10:499–504. doi: 10.1016/j.dib.2016.11.096 (PMC5196090; doi:10.1016/j.dib.2016.11.096)
Supplement: Supplementary file 2 — Supplementary material [file mmc2.zip › Supplementary material/Supplementary Table 5 Site optimization summary_CDK8_400_summit_DnFC1.0.txt]

ID	Yes density per 1000bp	No density per 1000bp	Yes-No ratio	Model cutoff	P-value
V$ZFP206_01	0.22981366459627328	0.005567928730512249	41.274534161490685	0.9242	1.5636784495411056E-13
V$CTCF_01	0.2639751552795031	0.016703786191536747	15.803312629399587	0.9166	2.3279569569395867E-13
V$HNF1A_Q4	0.08074534161490683	0.005567928730512249	14.501863354037267	0.9739	1.0190390889902456E-4
V$HNF4A_Q3	0.12111801242236024	0.011135857461024499	10.87639751552795	0.9634	3.5726549708758236E-6
V$NFY_Q3	0.07453416149068323	0.011135857461024499	6.693167701863354	0.9841	0.0011526334948478286
V$BLIMP1_Q4	0.09316770186335405	0.016703786191536747	5.5776397515527965	0.9773	5.019682492199561E-4
V$IRF1_Q5	0.13664596273291926	0.03897550111358575	3.5059449866903285	0.985	4.020542190496951E-4
V$EBOX_Q6_01	0.16459627329192547	0.0556792873051225	2.9561490683229814	0.9928	4.056172206252585E-4
V$CREB1_Q6	0.09627329192546584	0.03340757238307349	2.881780538302278	0.9884	0.007654129837254031
V$GMEB2_04	0.13664596273291926	0.05011135857461024	2.7268461007591447	0.9407	0.0021904273614322045
V$MECP2_02	0.32919254658385094	0.12249443207126948	2.6874082439299833	0.9342	2.820210077056724E-6
V$RELA_Q6	0.16459627329192547	0.06681514476614699	2.4634575569358184	0.9401	0.0017991547413994506
V$GLI_Q3	0.35093167701863354	0.15033407572383073	2.3343455256498737	0.9782	1.5068093358772184E-5
V$STAT1_Q6	0.3416149068322981	0.16146993318485522	2.1156564574855428	0.9728	9.698780745165018E-5
V$HOXD12_01	0.40062111801242234	0.20044543429844097	1.9986542443064181	0.8339	7.270492095242391E-5
V$ZFX_01	0.5496894409937888	0.28953229398663693	1.89854276158624	0.9332	1.3188616011448368E-5
V$HOXC13_01	0.5496894409937888	0.2951002227171492	1.862721200046877	0.864	2.0900700161621718E-5
V$CREBP1_01	0.608695652173913	0.33407572383073497	1.8220289855072462	0.8379	1.396073757938635E-5
V$EGR1_Q6	0.6180124223602484	0.34521158129175944	1.790242436385494	0.9338	1.9182509157143442E-5
V$SP1_Q6_01	2.8136645962732922	1.5924276169265035	1.7669026625548365	0.911	1.1378112209024847E-18
V$FPM315_01	0.32919254658385094	0.19487750556792874	1.6892280390417036	0.9555	0.003511275039242169
V$HNF3B_Q6	1.888198757763975	1.1191536748329622	1.6871666512159695	0.9583	1.485133525457293E-11
V$MAZR_01	0.3043478260869565	0.18374164810690424	1.6563899868247691	0.9376	0.006252131229730494
V$MUSCLEINI_B	0.5248447204968943	0.3173719376391982	1.6537212596709163	0.8983	4.349027634106827E-4
V$E2F_Q6_01	1.5776397515527951	0.9855233853006682	1.600814120784644	0.8143	1.5614013799890112E-8
V$ZFP161_04	11.29192546583851	7.2383073496659245	1.560022933588151	0.7033	4.965688859921213E-46
V$MAZ_Q6_01	1.3229813664596275	0.8741648106904232	1.5134232701665546	0.8988	3.089959944386735E-6
V$MAF_Q4	1.0	0.6625835189309577	1.5092436974789916	0.911	4.9657840653368676E-5
V$IPF1_Q5	0.9037267080745343	0.6013363028953229	1.5028640441683923	0.9909	1.2608837622786042E-4
V$SP100_04	2.720496894409938	1.8151447661469933	1.498776816674923	0.8347	8.73658161396704E-11
V$AP1_Q6_02	2.9472049689441	2.010022271714922	1.4662548820563999	0.9052	1.2960568248282417E-10
V$PAX_Q6	0.6614906832298137	0.45657015590200445	1.4488259354643238	0.818	0.002144971659376058
V$SOX2_Q3_01	0.5341614906832298	0.3730512249443207	1.4318716974135535	0.9571	0.006634996094232939
V$RNF96_01	1.6335403726708073	1.1525612472160356	1.4173132895250098	0.8806	8.26977163818493E-6
V$CHCH_01	8.580745341614907	6.1135857461024505	1.4035536096120558	0.9874	1.4988888716172556E-22
V$TEF1_Q6_04	0.84472049689441	0.6124721603563474	1.3791981931112367	0.9242	0.0022208476086254467
V$BBX_04	3.1956521739130435	2.3385300668151445	1.366521739130435	0.8035	2.2191920249771893E-8
V$RBPJK_01	0.7577639751552795	0.5567928730512249	1.360944099378882	0.8616	0.004887224465226915
V$ETS_Q6	3.2670807453416146	2.4164810690423164	1.3519993130492027	0.9427	4.176228543124131E-8
V$BEN_01	7.739130434782608	5.801781737193764	1.3339230576650254	0.8701	1.0527030517182623E-15
V$LEF1_Q5_01	1.1770186335403727	0.8853006681514477	1.3295128715965467	0.9818	0.0012712829653218404
V$RFX1_01	2.3975155279503104	1.8095768374164811	1.3249039655996178	0.8516	8.712486516688614E-6
V$SRY_Q6	1.894409937888199	1.453229398663697	1.303586302087052	0.9626	1.5655939708109277E-4
V$CPBP_Q6	5.527950310559006	4.465478841870824	1.2379300196713185	1.0	2.0974574181894138E-7
V$GKLF_Q4	6.524844720496894	5.350779510022272	1.219419471177151	0.9648	1.4293625450977304E-7
V$P53_04	1.9130434782608696	1.5757238307349666	1.2140728222461208	0.8327	0.0035407193182405918
V$NF1_Q6	2.698757763975155	2.2383073496659245	1.2057136676864124	0.9035	9.595628231737993E-4
V$AP2ALPHA_03	15.313664596273293	13.195991091314031	1.1604785491521872	0.715	1.0447712959630086E-9
V$MYB_Q4	3.515527950310559	3.062360801781737	1.1479796725014118	0.966	0.004059189967565955
V$NF1A_Q6_01	3.487577639751553	3.0456570155902005	1.1450986180975848	0.9848	0.0048039100854970805
V$ZIC1_05	20.301242236024844	18.6358574610245	1.089364537075011	0.7023	2.7464911943037768E-5
