# Supplementary material for: Data on master regulators and transcription factor binding sites found by upstream analysis of multi-omics data on methotrexate resistance of colon cancer
Source: Data Brief. 2016 Dec 6;10:499–504. doi: 10.1016/j.dib.2016.11.096 (PMC5196090; doi:10.1016/j.dib.2016.11.096)
Supplement: Supplementary file 2 — Supplementary material [file mmc2.zip › Supplementary material/Supplementary Table 6 HT29_colon_cancer_cell_line Ensembl proteins Proteins Transpath peptides a annotated.txt]

ID	Gene description	Gene symbol	Title	Ensembl ID
MO000006707	high mobility group AT-hook 1	HMGA1	HMGIY-isoform1(h)	ENSP00000288245,ENSP00000308227,ENSP00000363230,ENSP00000385693,ENSP00000399888
MO000006710	high mobility group AT-hook 1	HMGA1	HMGIY-isoform2(h)	ENSP00000288245,ENSP00000308227,ENSP00000363230,ENSP00000385693,ENSP00000399888
MO000018885	catenin delta 1	CTNND1	p120CAS 1B(h)	ENSP00000351527,ENSP00000354785,ENSP00000354823,ENSP00000354907,ENSP00000382004,ENSP00000403518,ENSP00000409930,ENSP00000413586,ENSP00000432041,ENSP00000432075,ENSP00000432243,ENSP00000432623,ENSP00000433158,ENSP00000433276,ENSP00000433334,ENSP00000434017,ENSP00000434672,ENSP00000434900,ENSP00000434949,ENSP00000435266,ENSP00000435379,ENSP00000435494,ENSP00000435789,ENSP00000436323,ENSP00000436543…
MO000018886	catenin delta 1	CTNND1	p120CAS 4AC(h)	ENSP00000351527,ENSP00000354785,ENSP00000354823,ENSP00000354907,ENSP00000382004,ENSP00000403518,ENSP00000409930,ENSP00000413586,ENSP00000432041,ENSP00000432075,ENSP00000432243,ENSP00000432623,ENSP00000433158,ENSP00000433276,ENSP00000433334,ENSP00000434017,ENSP00000434672,ENSP00000434900,ENSP00000434949,ENSP00000435266,ENSP00000435379,ENSP00000435494,ENSP00000435789,ENSP00000436323,ENSP00000436543…
MO000018887	catenin delta 1	CTNND1	p120CAS 2ABC(h)	ENSP00000351527,ENSP00000354785,ENSP00000354823,ENSP00000354907,ENSP00000382004,ENSP00000403518,ENSP00000409930,ENSP00000413586,ENSP00000432041,ENSP00000432075,ENSP00000432243,ENSP00000432623,ENSP00000433158,ENSP00000433276,ENSP00000433334,ENSP00000434017,ENSP00000434672,ENSP00000434900,ENSP00000434949,ENSP00000435266,ENSP00000435379,ENSP00000435494,ENSP00000435789,ENSP00000436323,ENSP00000436543…
MO000018888	catenin delta 1	CTNND1	p120CAS 2AC(h)	ENSP00000351527,ENSP00000354785,ENSP00000354823,ENSP00000354907,ENSP00000382004,ENSP00000403518,ENSP00000409930,ENSP00000413586,ENSP00000432041,ENSP00000432075,ENSP00000432243,ENSP00000432623,ENSP00000433158,ENSP00000433276,ENSP00000433334,ENSP00000434017,ENSP00000434672,ENSP00000434900,ENSP00000434949,ENSP00000435266,ENSP00000435379,ENSP00000435494,ENSP00000435789,ENSP00000436323,ENSP00000436543…
MO000018889	catenin delta 1	CTNND1	p120CAS 1AC(h)	ENSP00000351527,ENSP00000354785,ENSP00000354823,ENSP00000354907,ENSP00000382004,ENSP00000403518,ENSP00000409930,ENSP00000413586,ENSP00000432041,ENSP00000432075,ENSP00000432243,ENSP00000432623,ENSP00000433158,ENSP00000433276,ENSP00000433334,ENSP00000434017,ENSP00000434672,ENSP00000434900,ENSP00000434949,ENSP00000435266,ENSP00000435379,ENSP00000435494,ENSP00000435789,ENSP00000436323,ENSP00000436543…
MO000018890	catenin delta 1	CTNND1	p120CAS 2AB(h)	ENSP00000351527,ENSP00000354785,ENSP00000354823,ENSP00000354907,ENSP00000382004,ENSP00000403518,ENSP00000409930,ENSP00000413586,ENSP00000432041,ENSP00000432075,ENSP00000432243,ENSP00000432623,ENSP00000433158,ENSP00000433276,ENSP00000433334,ENSP00000434017,ENSP00000434672,ENSP00000434900,ENSP00000434949,ENSP00000435266,ENSP00000435379,ENSP00000435494,ENSP00000435789,ENSP00000436323,ENSP00000436543…
MO000018891	catenin delta 1	CTNND1	p120CAS 3ABC(h)	ENSP00000351527,ENSP00000354785,ENSP00000354823,ENSP00000354907,ENSP00000382004,ENSP00000403518,ENSP00000409930,ENSP00000413586,ENSP00000432041,ENSP00000432075,ENSP00000432243,ENSP00000432623,ENSP00000433158,ENSP00000433276,ENSP00000433334,ENSP00000434017,ENSP00000434672,ENSP00000434900,ENSP00000434949,ENSP00000435266,ENSP00000435379,ENSP00000435494,ENSP00000435789,ENSP00000436323,ENSP00000436543…
MO000018892	catenin delta 1	CTNND1	p120CAS 1A(h)	ENSP00000351527,ENSP00000354785,ENSP00000354823,ENSP00000354907,ENSP00000382004,ENSP00000403518,ENSP00000409930,ENSP00000413586,ENSP00000432041,ENSP00000432075,ENSP00000432243,ENSP00000432623,ENSP00000433158,ENSP00000433276,ENSP00000433334,ENSP00000434017,ENSP00000434672,ENSP00000434900,ENSP00000434949,ENSP00000435266,ENSP00000435379,ENSP00000435494,ENSP00000435789,ENSP00000436323,ENSP00000436543…
MO000018893	catenin delta 1	CTNND1	p120CAS 2B(h)	ENSP00000351527,ENSP00000354785,ENSP00000354823,ENSP00000354907,ENSP00000382004,ENSP00000403518,ENSP00000409930,ENSP00000413586,ENSP00000432041,ENSP00000432075,ENSP00000432243,ENSP00000432623,ENSP00000433158,ENSP00000433276,ENSP00000433334,ENSP00000434017,ENSP00000434672,ENSP00000434900,ENSP00000434949,ENSP00000435266,ENSP00000435379,ENSP00000435494,ENSP00000435789,ENSP00000436323,ENSP00000436543…
MO000018894	catenin delta 1	CTNND1	p120CAS 4AB(h)	ENSP00000351527,ENSP00000354785,ENSP00000354823,ENSP00000354907,ENSP00000382004,ENSP00000403518,ENSP00000409930,ENSP00000413586,ENSP00000432041,ENSP00000432075,ENSP00000432243,ENSP00000432623,ENSP00000433158,ENSP00000433276,ENSP00000433334,ENSP00000434017,ENSP00000434672,ENSP00000434900,ENSP00000434949,ENSP00000435266,ENSP00000435379,ENSP00000435494,ENSP00000435789,ENSP00000436323,ENSP00000436543…
MO000018895	catenin delta 1	CTNND1	p120CAS 2A(h)	ENSP00000351527,ENSP00000354785,ENSP00000354823,ENSP00000354907,ENSP00000382004,ENSP00000403518,ENSP00000409930,ENSP00000413586,ENSP00000432041,ENSP00000432075,ENSP00000432243,ENSP00000432623,ENSP00000433158,ENSP00000433276,ENSP00000433334,ENSP00000434017,ENSP00000434672,ENSP00000434900,ENSP00000434949,ENSP00000435266,ENSP00000435379,ENSP00000435494,ENSP00000435789,ENSP00000436323,ENSP00000436543…
MO000018896	catenin delta 1	CTNND1	p120CAS 1AB(h)	ENSP00000351527,ENSP00000354785,ENSP00000354823,ENSP00000354907,ENSP00000382004,ENSP00000403518,ENSP00000409930,ENSP00000413586,ENSP00000432041,ENSP00000432075,ENSP00000432243,ENSP00000432623,ENSP00000433158,ENSP00000433276,ENSP00000433334,ENSP00000434017,ENSP00000434672,ENSP00000434900,ENSP00000434949,ENSP00000435266,ENSP00000435379,ENSP00000435494,ENSP00000435789,ENSP00000436323,ENSP00000436543…
MO000018897	catenin delta 1	CTNND1	p120CAS 3B(h)	ENSP00000351527,ENSP00000354785,ENSP00000354823,ENSP00000354907,ENSP00000382004,ENSP00000403518,ENSP00000409930,ENSP00000413586,ENSP00000432041,ENSP00000432075,ENSP00000432243,ENSP00000432623,ENSP00000433158,ENSP00000433276,ENSP00000433334,ENSP00000434017,ENSP00000434672,ENSP00000434900,ENSP00000434949,ENSP00000435266,ENSP00000435379,ENSP00000435494,ENSP00000435789,ENSP00000436323,ENSP00000436543…
MO000018898	catenin delta 1	CTNND1	p120CAS 3A(h)	ENSP00000351527,ENSP00000354785,ENSP00000354823,ENSP00000354907,ENSP00000382004,ENSP00000403518,ENSP00000409930,ENSP00000413586,ENSP00000432041,ENSP00000432075,ENSP00000432243,ENSP00000432623,ENSP00000433158,ENSP00000433276,ENSP00000433334,ENSP00000434017,ENSP00000434672,ENSP00000434900,ENSP00000434949,ENSP00000435266,ENSP00000435379,ENSP00000435494,ENSP00000435789,ENSP00000436323,ENSP00000436543…
MO000018899	catenin delta 1	CTNND1	p120CAS 4A(h)	ENSP00000351527,ENSP00000354785,ENSP00000354823,ENSP00000354907,ENSP00000382004,ENSP00000403518,ENSP00000409930,ENSP00000413586,ENSP00000432041,ENSP00000432075,ENSP00000432243,ENSP00000432623,ENSP00000433158,ENSP00000433276,ENSP00000433334,ENSP00000434017,ENSP00000434672,ENSP00000434900,ENSP00000434949,ENSP00000435266,ENSP00000435379,ENSP00000435494,ENSP00000435789,ENSP00000436323,ENSP00000436543…
MO000019549	activating transcription factor 2	ATF2	ATF-2-isoform1(h)	ENSP00000264110,ENSP00000376327,ENSP00000386526
MO000019779	SMAD family member 2	SMAD2	Smad2-L(h)	ENSP00000262160,ENSP00000349282,ENSP00000384449,ENSP00000466193
MO000020322	voltage-dependent anion channel 2	VDAC2	VDAC2-xbb1(h)	ENSP00000361635,ENSP00000361686,ENSP00000443092
MO000020609	poly(ADP-ribose) polymerase 1	PARP1	PARP-p24(h)	ENSP00000355759
MO000020610	poly(ADP-ribose) polymerase 1	PARP1	PARP-p89(h)	ENSP00000355759
MO000020952	acid phosphatase 1, soluble	ACP1	LMW-PTP-isoform1(h)	ENSP00000272065,ENSP00000272067
MO000022087	integrin subunit beta 1	ITGB1	beta1A-integrin(h)	ENSP00000303351,ENSP00000379350,ENSP00000388694
MO000022088	integrin subunit beta 1	ITGB1	beta1D-integrin(h)	ENSP00000303351,ENSP00000379350,ENSP00000388694
MO000022565	interleukin enhancer binding factor 3	ILF3	DRBP76(h)	ENSP00000250241,ENSP00000384660,ENSP00000465219,ENSP00000465515,ENSP00000468156
MO000022578	interleukin enhancer binding factor 3	ILF3	NF90-xbb1(h)	ENSP00000250241,ENSP00000384660,ENSP00000465219,ENSP00000465515,ENSP00000468156
MO000022591	interleukin enhancer binding factor 3	ILF3	NF90-isoform1(h)	ENSP00000250241,ENSP00000384660,ENSP00000465219,ENSP00000465515,ENSP00000468156
MO000022592	interleukin enhancer binding factor 3	ILF3	DRBP76-delta(h)	ENSP00000250241,ENSP00000384660,ENSP00000465219,ENSP00000465515,ENSP00000468156
MO000022593	interleukin enhancer binding factor 3	ILF3	DRBP76-alpha(h)	ENSP00000250241,ENSP00000384660,ENSP00000465219,ENSP00000465515,ENSP00000468156
MO000024719	host cell factor C1	HCFC1	HCF1-isoform1(h)	ENSP00000309555
MO000024757	Y-box binding protein 1	YBX1	YB-1B(h)	ENSP00000361626
MO000025262	Y-box binding protein 1	YBX1	YB-1(h)	ENSP00000361626
MO000028292	SMAD family member 2	SMAD2	Smad2-short(h)	ENSP00000262160,ENSP00000349282,ENSP00000384449,ENSP00000466193
MO000028540	cell division cycle 5 like	CDC5L	cdc5L(h)	ENSP00000360532
MO000028809	BRCA2 and CDKN1A interacting protein	BCCIP	TOK-1alpha(h)	ENSP00000278100,ENSP00000299130,ENSP00000357748
MO000028810	BRCA2 and CDKN1A interacting protein	BCCIP	TOK-1beta(h)	ENSP00000278100,ENSP00000299130,ENSP00000357748
MO000031199	protein kinase, DNA-activated, catalytic polypeptide	PRKDC	DNA-PKcs-p240(h)	ENSP00000313420
MO000031200	protein kinase, DNA-activated, catalytic polypeptide	PRKDC	DNA-PKcs-p150(h)	ENSP00000313420
MO000031324	protein phosphatase 1, catalytic subunit, alpha isozyme	PPP1CA	PP1-alpha2(h)	ENSP00000326031,ENSP00000365936
MO000031326	protein phosphatase 1, catalytic subunit, alpha isozyme	PPP1CA	PP1-alpha1(h)	ENSP00000326031,ENSP00000365936
MO000032542	Kirsten rat sarcoma viral oncogene homolog	KRAS	K-Ras A(h)	ENSP00000256078,ENSP00000308495
MO000032569	Kirsten rat sarcoma viral oncogene homolog	KRAS	K-Ras2 B(h)	ENSP00000256078,ENSP00000308495
MO000035608	leucine aminopeptidase 3	LAP3	LAP3-isoform1(h)	ENSP00000226299
MO000037478	programmed cell death 6	PDCD6	ALG-2-isoform1(h)	ENSP00000264933,ENSP00000422085,ENSP00000423815
MO000038019	CD44 molecule (Indian blood group)	CD44	CD44-CTF(h)	ENSP00000263398,ENSP00000278386,ENSP00000309732,ENSP00000389830,ENSP00000392331,ENSP00000398632,ENSP00000404447
MO000038027	CD44 molecule (Indian blood group)	CD44	CD44-ICD(h)	ENSP00000263398,ENSP00000278386,ENSP00000309732,ENSP00000389830,ENSP00000392331,ENSP00000398632,ENSP00000404447
MO000038028	CD44 molecule (Indian blood group)	CD44	CD44-beta(h)	ENSP00000263398,ENSP00000278386,ENSP00000309732,ENSP00000389830,ENSP00000392331,ENSP00000398632,ENSP00000404447
MO000043104	nuclear mitotic apparatus protein 1	NUMA1	numa1-p190(h)	ENSP00000351851,ENSP00000377298
MO000043105	nuclear mitotic apparatus protein 1	NUMA1	numa1-p180(h)	ENSP00000351851,ENSP00000377298
MO000043106	nuclear mitotic apparatus protein 1	NUMA1	numa1-p160(h)	ENSP00000351851,ENSP00000377298
MO000043153	keratin 18, type I	KRT18	Keratin-18-p26(h)	ENSP00000373487,ENSP00000373489
MO000043154	keratin 18, type I	KRT18	Keratin-18-p19(h)	ENSP00000373487,ENSP00000373489
MO000044460	chaperonin containing TCP1, subunit 8 (theta)	CCT8	TCP-1theta-isoform1(h)	ENSP00000286788
MO000044918	protein phosphatase 1 regulatory subunit 13 like	PPP1R13L	iASPP-RAI(h)	ENSP00000354218,ENSP00000403902
MO000044920	protein phosphatase 1 regulatory subunit 13 like	PPP1R13L	iASPP(h)	ENSP00000354218,ENSP00000403902
MO000045694	heat shock protein 90kDa alpha family class B member 1	HSP90AB1	Hsp90-beta(h)	ENSP00000325875,ENSP00000360609,ENSP00000360709
MO000056086	heterogeneous nuclear ribonucleoprotein U (scaffold attachment factor A)	HNRNPU	SAF-A-short(h)	ENSP00000283179,ENSP00000393151
MO000056180	heterogeneous nuclear ribonucleoprotein A1	HNRNPA1	hnRNPA1-A(h)	ENSP00000341826,ENSP00000447260,ENSP00000448617,ENSP00000449913
MO000056627	cyclin-dependent kinase 1	CDK1	Cdk1-isoform1(h)	ENSP00000325970,ENSP00000362915,ENSP00000378699
MO000056714	histone deacetylase 1	HDAC1	HDAC1(h)	ENSP00000362649
MO000056892	ras-related C3 botulinum toxin substrate 1 (rho family, small GTP binding protein Rac1)	RAC1	Rac1-isoform2(h)	ENSP00000258737,ENSP00000348461
MO000056897	mitogen-activated protein kinase 1	MAPK1	ERK2-isoform1(h)	ENSP00000215832,ENSP00000381803
MO000056914	v-crk avian sarcoma virus CT10 oncogene homolog-like	CRKL	CrkL(h)	ENSP00000346300,ENSP00000396646
MO000057303	nucleolin	NCL	nucleolin(h)	ENSP00000318195
MO000057322	general transcription factor IIIC subunit 1	GTF3C1	TF3C-alpha(h)	ENSP00000348510,ENSP00000455417
MO000057346	S100 calcium binding protein A11	S100A11	s100a11(h)	ENSP00000271638
MO000057417	poly(ADP-ribose) polymerase 1	PARP1	PARP(h)	ENSP00000355759
MO000057866	eukaryotic translation initiation factor 4E	EIF4E	EIF-4E-isoform1(h)	ENSP00000280892,ENSP00000389624,ENSP00000425561
MO000058119	synuclein gamma	SNCG	gamma-synuclein(h)	ENSP00000361087
MO000058439	heterogeneous nuclear ribonucleoprotein C (C1/C2)	HNRNPC	hnRNP-C-isoform2(h)	ENSP00000404848,ENSP00000442816,ENSP00000450544,ENSP00000450629,ENSP00000450725,ENSP00000451176,ENSP00000451291,ENSP00000451652,ENSP00000452276
MO000058443	heterogeneous nuclear ribonucleoprotein C (C1/C2)	HNRNPC	hnRNP-C-isoform1(h)	ENSP00000404848,ENSP00000442816,ENSP00000450544,ENSP00000450629,ENSP00000450725,ENSP00000451176,ENSP00000451291,ENSP00000451652,ENSP00000452276
MO000058456	ATPase, Na+/K+ transporting, alpha 1 polypeptide	ATP1A1	atp1a1-long(h)	ENSP00000295598,ENSP00000358508
MO000058649	acidic nuclear phosphoprotein 32 family member A	ANP32A	PP32(h)	ENSP00000417864
MO000058758	myosin, heavy chain 9, non-muscle	MYH9	Myosin-9-isoform1(h)	ENSP00000216181
MO000058872	CSE1 chromosome segregation 1-like (yeast)	CSE1L	CSE1-isoform1(h)	ENSP00000262982
MO000058877	CSE1 chromosome segregation 1-like (yeast)	CSE1L	CSE1-isoform2(h)	ENSP00000262982
MO000058954	SET nuclear proto-oncogene	SET	set-isoform2(h)	ENSP00000318012,ENSP00000361771,ENSP00000361777
MO000058962	SET nuclear proto-oncogene	SET	set-isoform1(h)	ENSP00000318012,ENSP00000361771,ENSP00000361777
MO000059002	major vault protein	MVP	MVP(h)	ENSP00000349977,ENSP00000378760
MO000059189	keratin 10, type I	KRT10	Keratin10(h)	ENSP00000269576
MO000059216	annexin A1	ANXA1	Annexin A1(h)	ENSP00000257497,ENSP00000366109
MO000059267	PR domain containing 2, with ZNF domain	PRDM2	MTB-Zf(h)	ENSP00000235372,ENSP00000312352,ENSP00000365216
MO000059362	RNA binding motif protein 39	RBM39	CAPER-alpha-isoform2(h)	ENSP00000253363,ENSP00000354437,ENSP00000436747
MO000059364	RNA binding motif protein 39	RBM39	CAPER-alpha-isoform1(h)	ENSP00000253363,ENSP00000354437,ENSP00000436747
MO000059395	prohibitin 2	PHB2	prohibitin-2-isoform1(h)	ENSP00000412856,ENSP00000441875
MO000059648	heat shock protein family A (Hsp70) member 8	HSPA8	Hsc70-isoform1(h)	ENSP00000227378,ENSP00000404372,ENSP00000432083,ENSP00000437125
MO000059649	complement component 1, q subcomponent binding protein	C1QBP	gC1qR(h)	ENSP00000225698
MO000059653	heat shock protein family A (Hsp70) member 8	HSPA8	Hsc70-isoform2(h)	ENSP00000227378,ENSP00000404372,ENSP00000432083,ENSP00000437125
MO000059660	keratin 1, type II	KRT1	Keratin-1(h)	ENSP00000252244
MO000059733	polypyrimidine tract binding protein 1	PTBP1	PTB1-isoform1(h)	ENSP00000014112,ENSP00000349428,ENSP00000408096
MO000059746	DEAD (Asp-Glu-Ala-Asp) box helicase 5	DDX5	p68-isoform1(h)	ENSP00000225792
MO000059749	DEAD (Asp-Glu-Ala-Asp) box helicase 17	DDX17	p72-isoform2(h)	ENSP00000385536
MO000059751	splicing factor 3a subunit 1	SF3A1	SF3a120-isoform1(h)	ENSP00000215793
MO000059765	polypyrimidine tract binding protein 1	PTBP1	PTB1-isoform2(h)	ENSP00000014112,ENSP00000349428,ENSP00000408096
MO000059784	polypyrimidine tract binding protein 1	PTBP1	PTB1p41(h)	ENSP00000014112,ENSP00000349428,ENSP00000408096
MO000059785	polypyrimidine tract binding protein 1	PTBP1	PTB1p15(h)	ENSP00000014112,ENSP00000349428,ENSP00000408096
MO000059788	small nuclear ribonucleoprotein, U1 70kDa subunit	SNRNP70	U1-70K-isoform1(h)	ENSP00000221448,ENSP00000385077,ENSP00000468952,ENSP00000471006,ENSP00000472998
MO000059822	prolyl 4-hydroxylase, beta polypeptide	P4HB	PDI(h)	ENSP00000327801
MO000059956	integrin subunit beta 4	ITGB4	Beta-4C(h)	ENSP00000200181,ENSP00000400217,ENSP00000405536,ENSP00000463651
MO000059964	N-acetyltransferase 10 (GCN5-related)	NAT10	ALP-isoform1(h)	ENSP00000257829
MO000060120	polypyrimidine tract binding protein 1	PTBP1	PTB1-xbb1(h)	ENSP00000014112,ENSP00000349428,ENSP00000408096
MO000060212	ras-related C3 botulinum toxin substrate 1 (rho family, small GTP binding protein Rac1)	RAC1	Rac1-isoform1(h)	ENSP00000258737,ENSP00000348461
MO000060214	ras-related C3 botulinum toxin substrate 1 (rho family, small GTP binding protein Rac1)	RAC1	Rac1-xbb1(h)	ENSP00000258737,ENSP00000348461
MO000060228	IQ motif containing GTPase activating protein 1	IQGAP1	IQGAP1(h)	ENSP00000268182
MO000060248	carcinoembryonic antigen-related cell adhesion molecule 1 (biliary glycoprotein)	CEACAM1	BGPI-D(h)	ENSP00000161559,ENSP00000244291,ENSP00000351165,ENSP00000384083,ENSP00000384709,ENSP00000471918
MO000060252	carcinoembryonic antigen-related cell adhesion molecule 1 (biliary glycoprotein)	CEACAM1	BGPI-I(h)	ENSP00000161559,ENSP00000244291,ENSP00000351165,ENSP00000384083,ENSP00000384709,ENSP00000471918
MO000060253	carcinoembryonic antigen-related cell adhesion molecule 1 (biliary glycoprotein)	CEACAM1	BGPI-H(h)	ENSP00000161559,ENSP00000244291,ENSP00000351165,ENSP00000384083,ENSP00000384709,ENSP00000471918
MO000060254	carcinoembryonic antigen-related cell adhesion molecule 1 (biliary glycoprotein)	CEACAM1	BGPI-G(h)	ENSP00000161559,ENSP00000244291,ENSP00000351165,ENSP00000384083,ENSP00000384709,ENSP00000471918
MO000060256	carcinoembryonic antigen-related cell adhesion molecule 1 (biliary glycoprotein)	CEACAM1	BGPI-A(h)	ENSP00000161559,ENSP00000244291,ENSP00000351165,ENSP00000384083,ENSP00000384709,ENSP00000471918
MO000060303	topoisomerase (DNA) I	TOP1	TopoI(h)	ENSP00000354522
MO000060390	ras-related C3 botulinum toxin substrate 1 (rho family, small GTP binding protein Rac1)	RAC1	Rac1-p20(h)	ENSP00000258737,ENSP00000348461
MO000060392	ras-related C3 botulinum toxin substrate 1 (rho family, small GTP binding protein Rac1)	RAC1	Rac1-p16(h)	ENSP00000258737,ENSP00000348461
MO000071109	cell division cycle 42	CDC42	Cdc42-isoform2(h)	ENSP00000314458,ENSP00000341072,ENSP00000383118
MO000071111	cell division cycle 42	CDC42	Cdc42-isoform1(h)	ENSP00000314458,ENSP00000341072,ENSP00000383118
MO000078365	enolase 1, (alpha)	ENO1	alpha-enolase-isoform2(h)	ENSP00000234590
MO000078376	acid phosphatase 1, soluble	ACP1	LMW-PTP-isoform2(h)	ENSP00000272065,ENSP00000272067
MO000078730	glyceraldehyde-3-phosphate dehydrogenase	GAPDH	GAPD-isoform1(h)	ENSP00000229239,ENSP00000380068,ENSP00000380070
MO000078784	NME/NM23 nucleoside diphosphate kinase 1	NME1	NDKA-isoform1(h)	ENSP00000013034,ENSP00000337060,ENSP00000376892
MO000078882	peroxiredoxin 3	PRDX3	Peroxiredoxin-3-isoform1(h)	ENSP00000298510
MO000079044	enolase 1, (alpha)	ENO1	alpha-enolase(h)	ENSP00000234590
MO000079248	X-ray repair complementing defective repair in Chinese hamster cells 5	XRCC5	Ku80(h)	ENSP00000375977,ENSP00000375978
MO000079342	RAB2A, member RAS oncogene family	RAB2A	RAB2-isoform1(h)	ENSP00000262646,ENSP00000431846
MO000079377	ADP ribosylation factor 1	ARF1	arf1(h)	ENSP00000272102,ENSP00000440005,ENSP00000442980
MO000079419	glucose-6-phosphate isomerase	GPI	glucose-6-phosphate isomerase(h)	ENSP00000348877,ENSP00000405573
MO000079817	lactate dehydrogenase A	LDHA	LDH-M-isoform1(h)	ENSP00000227157,ENSP00000368722,ENSP00000379524,ENSP00000395337,ENSP00000406172,ENSP00000445175,ENSP00000445331
MO000079822	heterogeneous nuclear ribonucleoprotein D	HNRNPD	AUF1-p45(h)	ENSP00000305860,ENSP00000313199,ENSP00000313327
MO000079824	heterogeneous nuclear ribonucleoprotein D	HNRNPD	AUF1-p40(h)	ENSP00000305860,ENSP00000313199,ENSP00000313327
MO000079825	heterogeneous nuclear ribonucleoprotein D	HNRNPD	AUF1-xbb1(h)	ENSP00000305860,ENSP00000313199,ENSP00000313327
MO000080070	CD44 molecule (Indian blood group)	CD44	CD44-isoform2(h)	ENSP00000263398,ENSP00000278386,ENSP00000309732,ENSP00000389830,ENSP00000392331,ENSP00000398632,ENSP00000404447
MO000080071	CD44 molecule (Indian blood group)	CD44	CD44-isoform1(h)	ENSP00000263398,ENSP00000278386,ENSP00000309732,ENSP00000389830,ENSP00000392331,ENSP00000398632,ENSP00000404447
MO000080193	protein kinase, DNA-activated, catalytic polypeptide	PRKDC	DNA-PKcs-isoform1(h)	ENSP00000313420
MO000080194	protein kinase, DNA-activated, catalytic polypeptide	PRKDC	DNA-PKcs-isoform2(h)	ENSP00000313420
MO000080203	X-ray repair complementing defective repair in Chinese hamster cells 6	XRCC6	Ku70-isoform1(h)	ENSP00000352257,ENSP00000353192,ENSP00000384257
MO000080339	dynamin 1	DNM1	dynamin1-isoform1(h)	ENSP00000345680,ENSP00000362014,ENSP00000377219,ENSP00000419225,ENSP00000420045
MO000080455	RNA binding motif protein 12	RBM12	RBM-12(h)	ENSP00000352668,ENSP00000363217,ENSP00000363228
MO000080551	mediator complex subunit 13	MED13	TRAP240(h)	ENSP00000380888
MO000080627	small nuclear ribonucleoprotein, U5 200kDa subunit	SNRNP200	ASCC3-L1-isoform1(h)	ENSP00000317123
MO000080659	ribosomal RNA processing 12 homolog	RRP12	KIAA0690-isoform1(h)	ENSP00000324315,ENSP00000360031,ENSP00000414863
MO000080867	thyroid hormone receptor associated protein 3	THRAP3	TRAP150(h)	ENSP00000346634,ENSP00000433825
MO000080941	endothelial differentiation-related factor 1	EDF1	MBF-1alpha(h)	ENSP00000224073,ENSP00000360711,ENSP00000360712
MO000080942	endothelial differentiation-related factor 1	EDF1	MBF-1beta(h)	ENSP00000224073,ENSP00000360711,ENSP00000360712
MO000080999	phospholipase C beta 3	PLCB3	PLCbeta3-isoform1(h)	ENSP00000279230,ENSP00000324660,ENSP00000443631
MO000081067	splicing factor proline/glutamine-rich	SFPQ	PSF-isoform1(h)	ENSP00000349748
MO000081073	FUS RNA binding protein	FUS	FUS-L(h)	ENSP00000254108,ENSP00000369594
MO000081075	non-POU domain containing, octamer-binding	NONO	p54NRB-isoform1(h)	ENSP00000276079,ENSP00000362947,ENSP00000362963,ENSP00000441364
MO000081249	heterogeneous nuclear ribonucleoprotein K	HNRNPK	hnRNPK-isoform1(h)	ENSP00000317788,ENSP00000353552,ENSP00000365439,ENSP00000365458
MO000081368	solute carrier family 9, subfamily A (NHE3, cation proton antiporter 3), member 3 regulator 2	SLC9A3R2	NHERF-2-isoform1(h)	ENSP00000408005
MO000081369	solute carrier family 9, subfamily A (NHE3, cation proton antiporter 3), member 3 regulator 2	SLC9A3R2	NHERF-2-isofrom2(h)	ENSP00000408005
MO000081579	heterogeneous nuclear ribonucleoprotein A/B	HNRNPAB	hnRPAB-isoform3(h)	ENSP00000348093,ENSP00000351108,ENSP00000425031,ENSP00000427465
MO000081580	heterogeneous nuclear ribonucleoprotein A/B	HNRNPAB	hnRPAB-isoform1(h)	ENSP00000348093,ENSP00000351108,ENSP00000425031,ENSP00000427465
MO000081581	heterogeneous nuclear ribonucleoprotein A/B	HNRNPAB	hnRPAB-isoform2(h)	ENSP00000348093,ENSP00000351108,ENSP00000425031,ENSP00000427465
MO000081582	heterogeneous nuclear ribonucleoprotein A/B	HNRNPAB	hnRPAB-isoform4(h)	ENSP00000348093,ENSP00000351108,ENSP00000425031,ENSP00000427465
MO000081727	catenin alpha 1	CTNNA1	alpha-catenin1-isoform1(h)	ENSP00000304669
MO000081882	MRE11 homolog A, double strand break repair nuclease	MRE11A	Mre11-isoform1(h)	ENSP00000325863,ENSP00000326094
MO000081907	tyrosine 3-monooxygenase/tryptophan 5-monooxygenase activation protein, beta	YWHAB	14-3-3beta(h)	ENSP00000300161,ENSP00000361930
MO000081926	tyrosine 3-monooxygenase/tryptophan 5-monooxygenase activation protein, zeta	YWHAZ	14-3-3zeta-isoform1(h)	ENSP00000309503,ENSP00000379281,ENSP00000379283,ENSP00000379286,ENSP00000379287,ENSP00000379288,ENSP00000395114,ENSP00000398599
MO000082075	MRE11 homolog A, double strand break repair nuclease	MRE11A	Mre11-isoform2(h)	ENSP00000325863,ENSP00000326094
MO000082199	keratin 20, type I	KRT20	Keratin-20(h)	ENSP00000167588,ENSP00000460501
MO000082204	DEAH (Asp-Glu-Ala-His) box helicase 9	DHX9	RHA-isoform1(h)	ENSP00000356520
MO000082222	DEAD (Asp-Glu-Ala-Asp) box helicase 21	DDX21	Gu-alpha(h)	ENSP00000346120
MO000082231	heterogeneous nuclear ribonucleoprotein M	HNRNPM	hnRNPM-isoform1(h)	ENSP00000325376,ENSP00000325732
MO000082253	carcinoembryonic antigen-related cell adhesion molecule 5	CEACAM5	CEA-isoform1(h)	ENSP00000221992,ENSP00000385072
MO000082257	annexin A2	ANXA2	annexin-A2-isoform1(h)	ENSP00000346032,ENSP00000379342,ENSP00000387545,ENSP00000411352
MO000082345	desmoplakin	DSP	desmoplakin-I(h)	ENSP00000369129,ENSP00000396591
MO000082534	activating transcription factor 2	ATF2	ATF-2-isoform2(h)	ENSP00000264110,ENSP00000376327,ENSP00000386526
MO000082746	aryl hydrocarbon receptor interacting protein	AIP	AIP(h)	ENSP00000279146
MO000082857	enoyl-CoA hydratase, short chain, 1, mitochondrial	ECHS1	Enoyl-CoA hydratase-mitochondrial(h)	ENSP00000357535
MO000082874	cathepsin C	CTSC	DPPI-isoform1(h)	ENSP00000227266,ENSP00000432541,ENSP00000433539
MO000082898	casein kinase 2, alpha 1 polypeptide	CSNK2A1	CKII-alpha-isoform1(h)	ENSP00000217244,ENSP00000339247,ENSP00000383076
MO000082900	desmin	DES	desmin(h)	ENSP00000363071
MO000083082	FK506 binding protein 4	FKBP4	FKBP52-isoform1(h)	ENSP00000001008
MO000083094	ATP synthase, H+ transporting, mitochondrial F1 complex, gamma polypeptide 1	ATP5C1	ATP5C-L(h)	ENSP00000338568,ENSP00000349142
MO000083096	ATP synthase, H+ transporting, mitochondrial F1 complex, gamma polypeptide 1	ATP5C1	ATP5C-H(h)	ENSP00000338568,ENSP00000349142
MO000083138	SUB1 homolog, transcriptional regulator	SUB1	PC4(h)	ENSP00000265073,ENSP00000422078,ENSP00000422806,ENSP00000426850,ENSP00000427100
MO000083152	lysine (K)-specific demethylase 5C	KDM5C	SmcX-isoform1(h)	ENSP00000364528,ENSP00000364532,ENSP00000364550,ENSP00000445176
MO000083161	ribosomal protein S8	RPS8	rps8(h)	ENSP00000379888
MO000083196	RAD23 homolog B, nucleotide excision repair protein	RAD23B	Rad23B-isoform1(h)	ENSP00000350708,ENSP00000405623
MO000083212	dimethylarginine dimethylaminohydrolase 1	DDAH1	DDAH1-isoform1(h)	ENSP00000284031,ENSP00000438604,ENSP00000439045
MO000083228	signal recognition particle 14kDa	SRP14	srp14(h)	ENSP00000267884
MO000083233	activating transcription factor 2	ATF2	ATF-2-xbb3(h)	ENSP00000264110,ENSP00000376327,ENSP00000386526
MO000083247	eukaryotic translation initiation factor 3 subunit C	EIF3C	EIF-3S8-isoform1(h)	ENSP00000332604,ENSP00000378953,ENSP00000457418,ENSP00000457963
MO000083250	splicing factor 3b subunit 1	SF3B1	sf3b1-isoform1(h)	ENSP00000335321,ENSP00000402997,ENSP00000428820
MO000083277	filamin A	FLNA	ABP-280-isoform1(h)	ENSP00000353467,ENSP00000358866,ENSP00000416926
MO000083312	actin, beta	ACTB	beta-actin(h)	ENSP00000349960
MO000083362	matrin 3	MATR3	Matrin-3-isoform1(h)	ENSP00000378284,ENSP00000423533,ENSP00000423587
MO000083366	FK506 binding protein 3	FKBP3	FKBP25(h)	ENSP00000216330,ENSP00000379374
MO000083403	small nuclear ribonucleoprotein polypeptide B	SNRPB2	SNRPB2(h)	ENSP00000246071,ENSP00000367178
MO000083469	SAFB-like, transcription modulator	SLTM	SLTM-isoform1(h)	ENSP00000369887
MO000083536	actinin, alpha 1	ACTN1	alpha-actinin-1(h)	ENSP00000193403,ENSP00000377941,ENSP00000414272
MO000083561	phosphorylase, glycogen; brain	PYGB	glycogen phosphorylase-B(h)	ENSP00000216962
MO000083586	eukaryotic translation initiation factor 4A1	EIF4A1	EIF-4AI-isoform1(h)	ENSP00000293831,ENSP00000463486
MO000083595	ribosomal protein S15a	RPS15A	rps15a(h)	ENSP00000318646,ENSP00000457000,ENSP00000458115,ENSP00000458528
MO000083636	ribosomal protein L22	RPL22	rpl22(h)	ENSP00000346088
MO000083648	ribosomal protein S14	RPS14	rps14(h)	ENSP00000311028,ENSP00000385425,ENSP00000385958,ENSP00000428509
MO000083679	peroxiredoxin 1	PRDX1	Peroxiredoxin-1(h)	ENSP00000262746,ENSP00000361152
MO000083742	prohibitin	PHB	Phb-isoform1(h)	ENSP00000300408
MO000083762	ribosomal protein L13a	RPL13A	RPL13a(h)	ENSP00000375730
MO000083774	glial fibrillary acidic protein	GFAP	GFAP-alpha(h)	ENSP00000253408,ENSP00000468500
MO000083806	FK506 binding protein 4	FKBP4	FKBP52-xbb2(h)	ENSP00000001008
MO000083872	integrin subunit alpha 6	ITGA6	integrin-alpha-6X1A(h)	ENSP00000264107,ENSP00000386614
MO000084022	transcription factor A, mitochondrial	TFAM	mtTFA-isoform1(h)	ENSP00000420588
MO000084023	C-terminal binding protein 1	CTBP1	CtBP1-isoform1(h)	ENSP00000290921,ENSP00000372411
MO000084036	lysophospholipase I	LYPLA1	LysoPLA-I-xbb1(h)	ENSP00000320043,ENSP00000344477
MO000084038	lysophospholipase I	LYPLA1	LysoPLA-I-xbb2(h)	ENSP00000320043,ENSP00000344477
MO000084284	protein disulfide isomerase family A member 3	PDIA3	GRP58(h)	ENSP00000300289
MO000084423	p21 protein (Cdc42/Rac)-activated kinase 2	PAK2	pak2(h)	ENSP00000314067
MO000084448	heat shock protein family A (Hsp70) member 5	HSPA5	GRP78(h)	ENSP00000324173
MO000084761	eukaryotic translation elongation factor 1 alpha 1	EEF1A1	EEF1A-isoform1(h)	ENSP00000330054,ENSP00000339053,ENSP00000339063
MO000084769	eukaryotic translation elongation factor 1 gamma	EEF1G	EF1G-isoform1(h)	ENSP00000331901
MO000084782	stress induced phosphoprotein 1	STIP1	STIP1-isoform1(h)	ENSP00000305958
MO000084878	clathrin, heavy chain (Hc)	CLTC	CHC(h)	ENSP00000269122,ENSP00000376763
MO000084882	clathrin, heavy chain (Hc)	CLTC	CHC-xbb2(h)	ENSP00000269122,ENSP00000376763
MO000084914	lysine (K)-specific demethylase 1A	KDM1A	LSD1-isoform1(h)	ENSP00000349049,ENSP00000383042
MO000084923	lysine (K)-specific demethylase 1A	KDM1A	LSD1-isoform2(h)	ENSP00000349049,ENSP00000383042
MO000085002	transaldolase 1	TALDO1	Transaldolase-1(h)	ENSP00000321259
MO000085160	polymerase (DNA-directed), delta interacting protein 3	POLDIP3	PDIP46-xbb1(h)	ENSP00000252115,ENSP00000252116
MO000085161	polymerase (DNA-directed), delta interacting protein 3	POLDIP3	PDIP46-xbb2(h)	ENSP00000252115,ENSP00000252116
MO000085398	DnaJ heat shock protein family (Hsp40) member B1	DNAJB1	Hsp40(h)	ENSP00000254322
MO000085401	DnaJ heat shock protein family (Hsp40) member B1	DNAJB1	Hsp40-xbb2(h)	ENSP00000254322
MO000085403	mitogen-activated protein kinase 13	MAPK13	p38delta-isoform1(h)	ENSP00000211287
MO000085417	lamin A/C	LMNA	LaminA-isoformA(h)	ENSP00000292304,ENSP00000357283,ENSP00000357284,ENSP00000395597
MO000085418	lamin A/C	LMNA	LaminA-isoformC(h)	ENSP00000292304,ENSP00000357283,ENSP00000357284,ENSP00000395597
MO000085419	lamin A/C	LMNA	LaminA-isoformA delta10(h)	ENSP00000292304,ENSP00000357283,ENSP00000357284,ENSP00000395597
MO000085579	FUS RNA binding protein	FUS	FUS-S(h)	ENSP00000254108,ENSP00000369594
MO000085764	flap structure-specific endonuclease 1	FEN1	FEN1(h)	ENSP00000305480
MO000085955	ELAV like RNA binding protein 1	ELAVL1	HuR-isoform1(h)	ENSP00000385269,ENSP00000472197
MO000086194	RuvB-like AAA ATPase 2	RUVBL2	Reptin52-isoform1(h)	ENSP00000473172
MO000086195	RuvB-like AAA ATPase 1	RUVBL1	Pontin52-isoform1(h)	ENSP00000318297
MO000086239	tripartite motif containing 28	TRIM28	RNF96-isoform1(h)	ENSP00000253024,ENSP00000342232
MO000086241	tripartite motif containing 28	TRIM28	RNF96-isoform2(h)	ENSP00000253024,ENSP00000342232
MO000086349	heterogeneous nuclear ribonucleoprotein D	HNRNPD	AUF1-p42(h)	ENSP00000305860,ENSP00000313199,ENSP00000313327
MO000086350	heterogeneous nuclear ribonucleoprotein D	HNRNPD	AUF1-p37(h)	ENSP00000305860,ENSP00000313199,ENSP00000313327
MO000086544	protein kinase C substrate 80K-H	PRKCSH	PKCSH-isoform1(h)	ENSP00000465461,ENSP00000465489,ENSP00000466012
MO000086585	CD59 molecule, complement regulatory protein	CD59	CD59(h)	ENSP00000340210,ENSP00000379191,ENSP00000402425,ENSP00000403511,ENSP00000404822,ENSP00000410182,ENSP00000432942,ENSP00000434617,ENSP00000435179
MO000086594	X-ray repair complementing defective repair in Chinese hamster cells 1	XRCC1	xrcc1(h)	ENSP00000262887
MO000086613	mitochondrial carrier 2	MTCH2	Mtch2(h)	ENSP00000303222
MO000086727	O-6-methylguanine-DNA methyltransferase	MGMT	MGMT(h)	ENSP00000302111
MO000086759	structural maintenance of chromosomes 1A	SMC1A	SMC1(h)	ENSP00000323421
MO000086813	proteasome 26S subunit, non-ATPase 1	PSMD1	PSMD1-isoform1(h)	ENSP00000309474,ENSP00000362738,ENSP00000386932
MO000086817	proteasome 26S subunit, non-ATPase 1	PSMD1	PSMD1-isoform2(h)	ENSP00000309474,ENSP00000362738,ENSP00000386932
MO000086910	ribosomal protein, large, P1	RPLP1	RRP1-isoform1(h)	ENSP00000346037,ENSP00000350437
MO000086929	eukaryotic translation elongation factor 1 beta 2	EEF1B2	EF1B(h)	ENSP00000236957,ENSP00000376055,ENSP00000376056
MO000086933	solute carrier family 25 (mitochondrial carrier; adenine nucleotide translocator), member 5	SLC25A5	ANT2(h)	ENSP00000360671
MO000086939	solute carrier family 25 (mitochondrial carrier; adenine nucleotide translocator), member 6	SLC25A6	ANT3(h)	ENSP00000370808
MO000086946	pyruvate kinase, muscle	PKM	Pkm2-isoform-M2(h)	ENSP00000320171,ENSP00000334983,ENSP00000403365,ENSP00000455736,ENSP00000455901,ENSP00000456970
MO000086948	pyruvate kinase, muscle	PKM	Pkm2-isoform-M1(h)	ENSP00000320171,ENSP00000334983,ENSP00000403365,ENSP00000455736,ENSP00000455901,ENSP00000456970
MO000086961	fibrillarin	FBL	FBL(h)	ENSP00000221801
MO000086979	tubulin beta 2A class IIa	TUBB2A	TUBB2(h)	ENSP00000369703
MO000087023	signal recognition particle 9kDa	SRP9	SRP9-isoform1(h)	ENSP00000305230,ENSP00000355804
MO000087370	pre-B-cell leukemia homeobox interacting protein 1	PBXIP1	HPIP-isoform1(h)	ENSP00000357448,ENSP00000357450
MO000087491	cytochrome c, somatic	CYCS	Cytochrome C(h)	ENSP00000307786,ENSP00000386270,ENSP00000387279
MO000087544	eukaryotic translation elongation factor 1 delta (guanine nucleotide exchange protein)	EEF1D	EF1D-isoform1(h)	ENSP00000317399,ENSP00000378551,ENSP00000388261,ENSP00000391944,ENSP00000410059,ENSP00000431763,ENSP00000434872,ENSP00000435697,ENSP00000436507
MO000087566	pre-mRNA processing factor 4	PRPF4	HPRP4-isoform1(h)	ENSP00000363313,ENSP00000363315
MO000087592	heat shock protein family D (Hsp60) member 1	HSPD1	Hsp60-isoform1(h)	ENSP00000340019,ENSP00000373620
MO000087593	RAN, member RAS oncogene family	RAN	Ran(h)	ENSP00000376176,ENSP00000446215
MO000087775	high mobility group AT-hook 1	HMGA1	HMGIY-isoform3(h)	ENSP00000288245,ENSP00000308227,ENSP00000363230,ENSP00000385693,ENSP00000399888
MO000087811	ubiquitin conjugating enzyme E2N	UBE2N	Ubc13(h)	ENSP00000316176
MO000087836	ubiquitin conjugating enzyme E2 variant 1	UBE2V1	Uev1-isoform1(h)	ENSP00000340305,ENSP00000360720,ENSP00000360739,ENSP00000360742,ENSP00000407770
MO000087842	ubiquitin conjugating enzyme E2 variant 1	UBE2V1	Uev1-isoform2(h)	ENSP00000340305,ENSP00000360720,ENSP00000360739,ENSP00000360742,ENSP00000407770
MO000087846	ubiquitin conjugating enzyme E2 variant 1	UBE2V1	Uev1-isoform3(h)	ENSP00000340305,ENSP00000360720,ENSP00000360739,ENSP00000360742,ENSP00000407770
MO000087848	ubiquitin conjugating enzyme E2 variant 1	UBE2V1	Uev1-isoform4(h)	ENSP00000340305,ENSP00000360720,ENSP00000360739,ENSP00000360742,ENSP00000407770
MO000087849	ubiquitin conjugating enzyme E2 variant 1	UBE2V1	Uev1-isoform5(h)	ENSP00000340305,ENSP00000360720,ENSP00000360739,ENSP00000360742,ENSP00000407770
MO000087935	poly(ADP-ribose) polymerase 1	PARP1	PARP-p85(h)	ENSP00000355759
MO000088122	structural maintenance of chromosomes 3	SMC3	SMC-3(h)	ENSP00000354720
MO000088186	triosephosphate isomerase 1	TPI1	triosephosphate isomerase-isoform2(h)	ENSP00000229270,ENSP00000379933,ENSP00000443599
MO000088212	UDP-galactose-4-epimerase	GALE	UDP-glucose 4-epimerase(h)	ENSP00000363621
MO000088232	phosphoglycerate kinase 1	PGK1	phosphoglycerate kinase 1-isoform1(h)	ENSP00000362413
MO000088350	aldolase, fructose-bisphosphate A	ALDOA	fructose-bisphosphate aldolase A(h)	ENSP00000336927,ENSP00000378669,ENSP00000400452,ENSP00000455700,ENSP00000455724,ENSP00000455800,ENSP00000455917,ENSP00000457468
MO000088377	aldolase, fructose-bisphosphate C	ALDOC	Aldo3(h)	ENSP00000226253,ENSP00000378731
MO000088430	citrate synthase	CS	citrate synthase, mitochondrial(h)	ENSP00000342056
MO000088485	phosphoglycerate mutase 1	PGAM1	phosphoglycerate mutase 1(h)	ENSP00000359991
MO000088557	aconitase 1	ACO1	iron-responsive element-binding protein 1(h)	ENSP00000309477,ENSP00000369255
MO000088583	hexokinase 1	HK1	hexokinase1-isoform1(h)	ENSP00000298649,ENSP00000352398,ENSP00000353433
MO000088585	hexokinase 1	HK1	hexokinase1-isoform2(h)	ENSP00000298649,ENSP00000352398,ENSP00000353433
MO000088586	hexokinase 1	HK1	hexokinase1-isoform3(h)	ENSP00000298649,ENSP00000352398,ENSP00000353433
MO000088587	hexokinase 1	HK1	hexokinase1-isoform4(h)	ENSP00000298649,ENSP00000352398,ENSP00000353433
MO000088650	isocitrate dehydrogenase 3 (NAD+) beta	IDH3B	isocitrate dehydrogenase (NAD) subunit beta, mitochondrial-isoform-B(h)	ENSP00000370223,ENSP00000370232
MO000088652	isocitrate dehydrogenase 3 (NAD+) beta	IDH3B	isocitrate dehydrogenase (NAD) subunit beta, mitochondrial-isoform-A(h)	ENSP00000370223,ENSP00000370232
MO000088660	isocitrate dehydrogenase 3 (NAD+) alpha	IDH3A	isocitrate dehydrogenase (NAD) subunit alpha, mitochondrial-isoform1(h)	ENSP00000299518
MO000088662	isocitrate dehydrogenase 3 (NAD+) alpha	IDH3A	isocitrate dehydrogenase (NAD) subunit alpha, mitochondrial-isoform2(h)	ENSP00000299518
MO000088687	phosphoglucomutase 2	PGM2	phosphoglucomutase-2-isoform1(h)	ENSP00000371393
MO000088801	isocitrate dehydrogenase 2 (NADP+), mitochondrial	IDH2	isocitrate dehydrogenase (NADP), mitochondrial-isoform1(h)	ENSP00000331897
MO000088808	isocitrate dehydrogenase 1 (NADP+)	IDH1	isocitrate dehydrogenase (NADP) cytoplasmic(h)	ENSP00000260985,ENSP00000390265,ENSP00000410513
MO000088884	phosphoglycerate dehydrogenase	PHGDH	D-3-phosphoglycerate dehydrogenase(h)	ENSP00000358417
MO000088972	heterogeneous nuclear ribonucleoprotein U (scaffold attachment factor A)	HNRNPU	SAF-A-long(h)	ENSP00000283179,ENSP00000393151
MO000089067	apoptosis inducing factor, mitochondria associated 1	AIFM1	AIF-isoform1(h)	ENSP00000287295,ENSP00000315122,ENSP00000316320,ENSP00000402535
MO000089073	apoptosis inducing factor, mitochondria associated 1	AIFM1	AIF-isoform2(h)	ENSP00000287295,ENSP00000315122,ENSP00000316320,ENSP00000402535
MO000089081	ubiquitin-like modifier activating enzyme 1	UBA1	E1-isoform1(h)	ENSP00000338413,ENSP00000366568
MO000089145	ezrin	EZR	ezrin(h)	ENSP00000338934,ENSP00000356042
MO000089178	tyrosine 3-monooxygenase/tryptophan 5-monooxygenase activation protein, epsilon	YWHAE	14-3-3epsilon(h)	ENSP00000264335,ENSP00000461762
MO000089203	oxoglutarate (alpha-ketoglutarate) dehydrogenase (lipoamide)	OGDH	2-oxoglutarate dehydrogenase E1 component, mitochondrial(h)	ENSP00000222673,ENSP00000388084,ENSP00000392878
MO000089219	dihydrolipoamide S-succinyltransferase (E2 component of 2-oxo-glutarate complex)	DLST	dihydrolipoyllysine-residue succinyltransferase component of 2-oxoglutarate dehydrogenase complex, mitochondrial(h)	ENSP00000335304
MO000089225	lactate dehydrogenase B	LDHB	L-lactate dehydrogenase B chain(h)	ENSP00000229319,ENSP00000379386
MO000089263	lactate dehydrogenase A-like 6B	LDHAL6B	L-lactate dehydrogenase A-like 6B(h)	ENSP00000302393
MO000089266	serine hydroxymethyltransferase 2 (mitochondrial)	SHMT2	shmt2-isoform1(h)	ENSP00000333667,ENSP00000406881,ENSP00000413770,ENSP00000452315,ENSP00000452419
MO000089364	lactate dehydrogenase A	LDHA	LDH-M-isoform2(h)	ENSP00000227157,ENSP00000368722,ENSP00000379524,ENSP00000395337,ENSP00000406172,ENSP00000445175,ENSP00000445331
MO000089403	dihydrolipoamide dehydrogenase	DLD	dihydrolipoyl dehydrogenase, mitochondrial-isoform1(h)	ENSP00000205402,ENSP00000390667
MO000089708	heat shock protein 90kDa beta family member 1	HSP90B1	Grp94(h)	ENSP00000299767
MO000089711	heat shock protein 90kDa alpha family class A member 1	HSP90AA1	Hsp90-alpha(h)	ENSP00000216281,ENSP00000335153
MO000089954	succinate-CoA ligase, alpha subunit	SUCLG1	succinyl-CoA ligase (GDP-forming) subunit alpha, mitochondrial(h)	ENSP00000377446
MO000090017	glycerol-3-phosphate dehydrogenase 2	GPD2	glycerol-3-phosphate dehydrogenase, mitochondrial-isoform1(h)	ENSP00000308610,ENSP00000386425,ENSP00000386626,ENSP00000409708
MO000090019	glycerol-3-phosphate dehydrogenase 2	GPD2	glycerol-3-phosphate dehydrogenase, mitochondrial-isoform2(h)	ENSP00000308610,ENSP00000386425,ENSP00000386626,ENSP00000409708
MO000090125	3-hydroxyisobutyrate dehydrogenase	HIBADH	3-hydroxyisobutyrate-dehydrogenase(h)	ENSP00000265395
MO000090144	contactin associated protein-like 4	CNTNAP4	CNTNAP4-isoform1(h)	ENSP00000418741
MO000090244	aldehyde dehydrogenase 7 family member A1	ALDH7A1	aldehyde dehydrogenase family 7 member A1-isoform1(h)	ENSP00000387123,ENSP00000414132
MO000090312	small nuclear ribonucleoprotein, U1 70kDa subunit	SNRNP70	U1-70K-isoform2(h)	ENSP00000221448,ENSP00000385077,ENSP00000468952,ENSP00000471006,ENSP00000472998
MO000090314	small nuclear ribonucleoprotein, U1 70kDa subunit	SNRNP70	U1-70K-isoform3(h)	ENSP00000221448,ENSP00000385077,ENSP00000468952,ENSP00000471006,ENSP00000472998
MO000090316	small nuclear ribonucleoprotein, U1 70kDa subunit	SNRNP70	U1-70K-isoform4(h)	ENSP00000221448,ENSP00000385077,ENSP00000468952,ENSP00000471006,ENSP00000472998
MO000090323	aldehyde dehydrogenase 2 family (mitochondrial)	ALDH2	aldehyde dehydrogenase, mitochondrial-isoform1(h)	ENSP00000261733
MO000090474	CSE1 chromosome segregation 1-like (yeast)	CSE1L	CSE1-isoform3(h)	ENSP00000262982
MO000090522	LSM3 homolog, U6 small nuclear RNA and mRNA degradation associated	LSM3	Lsm3(h)	ENSP00000302160
MO000090537	5'-3' exoribonuclease 2	XRN2	Xrn2-isoform1(h)	ENSP00000366396
MO000090540	UPF1 regulator of nonsense transcripts homolog (yeast)	UPF1	Upf1-isoform1(h)	ENSP00000262803,ENSP00000470142
MO000090596	UPF1 regulator of nonsense transcripts homolog (yeast)	UPF1	Upf1-isoform2(h)	ENSP00000262803,ENSP00000470142
MO000090678	malate dehydrogenase 1	MDH1	malate dehydrogenase, cytoplasmic-isoform1(h)	ENSP00000233114,ENSP00000438144,ENSP00000446395
MO000090690	malate dehydrogenase 2	MDH2	M-MDH(h)	ENSP00000327070
MO000090956	glutamate-cysteine ligase, catalytic subunit	GCLC	glutamate-cysteine ligase catalytic subunit(h)	ENSP00000229416
MO000091033	glutathione reductase	GSR	glutathione reductase, mitochondrial(h)	ENSP00000221130,ENSP00000438845,ENSP00000444559,ENSP00000445516
MO000091036	glutathione reductase	GSR	glutathione reductase, cytoplasmic(h)	ENSP00000221130,ENSP00000438845,ENSP00000444559,ENSP00000445516
MO000091055	ribosomal protein S6	RPS6	rps6(h)	ENSP00000369757
MO000091449	phosphoenolpyruvate carboxykinase 2 (mitochondrial)	PCK2	phosphoenolpyruvate carboxykinase (GTP), mitochondrial-isoform1(h)	ENSP00000216780
MO000092139	glutamic-oxaloacetic transaminase 2	GOT2	aspartate aminotransferase, mitochondrial-isoform1(h)	ENSP00000245206
MO000092142	glutamine--fructose-6-phosphate transaminase 1	GFPT1	glucosamine-fructose-6-phosphate aminotransferase (isomerizing) 1-isoform1(h)	ENSP00000349860,ENSP00000354347
MO000092144	glutamine--fructose-6-phosphate transaminase 1	GFPT1	glucosamine-fructose-6-phosphate aminotransferase (isomerizing) 1-isoform2(h)	ENSP00000349860,ENSP00000354347
MO000092194	heterogeneous nuclear ribonucleoprotein A2/B1	HNRNPA2B1	hnrnpa2b1-isoform1(h)	ENSP00000346694,ENSP00000349101,ENSP00000354021
MO000092195	heterogeneous nuclear ribonucleoprotein A2/B1	HNRNPA2B1	hnrnpa2b1-isoform2(h)	ENSP00000346694,ENSP00000349101,ENSP00000354021
MO000092199	glutamate dehydrogenase 1	GLUD1	glutamate dehydrogenase 1, mitochondrial-isoform1(h)	ENSP00000277865
MO000092219	pyruvate dehydrogenase (lipoamide) alpha 1	PDHA1	pyruvate dehydrogenase E1 component alpha subunit, somatic form, mitochondrial-isoform1(h)	ENSP00000369134,ENSP00000394382,ENSP00000438550,ENSP00000440761
MO000092234	pyruvate dehydrogenase (lipoamide) alpha 2	PDHA2	pyruvate dehydrogenase E1 component alpha subunit, testis-specific form, mitochondrial(h)	ENSP00000295266
MO000092294	N-acetylneuraminate synthase	NANS	sialic acid synthase(h)	ENSP00000210444
MO000092297	dihydrolipoamide S-acetyltransferase	DLAT	dihydrolipoyllysine-residue acetyltransferase component of pyruvate dehydrogenase complex, mitochondrial(h)	ENSP00000280346
MO000092487	spectrin, beta, non-erythrocytic 1	SPTBN1	beta2-spectrin-L(h)	ENSP00000334156,ENSP00000349259
MO000092491	spectrin, beta, non-erythrocytic 1	SPTBN1	beta2-spectrin-S(h)	ENSP00000334156,ENSP00000349259
MO000092492	glucose-6-phosphate dehydrogenase	G6PD	glucose-6-phosphate 1-dehydrogenase-isoform-short(h)	ENSP00000358633,ENSP00000377192,ENSP00000377194
MO000092494	glucose-6-phosphate dehydrogenase	G6PD	glucose-6-phosphate 1-dehydrogenase-isoform-long(h)	ENSP00000358633,ENSP00000377192,ENSP00000377194
MO000092504	aldehyde dehydrogenase 18 family member A1	ALDH18A1	delta 1-pyrroline-5-carboxylate synthetase-isoform-long(h)	ENSP00000360265,ENSP00000360268
MO000092507	aldehyde dehydrogenase 18 family member A1	ALDH18A1	delta 1-pyrroline-5-carboxylate synthetase-isoform-short(h)	ENSP00000360265,ENSP00000360268
MO000092536	GDP-mannose 4,6-dehydratase	GMDS	GDP-mannose 4,6 dehydratase(h)	ENSP00000370194
MO000092604	phosphogluconate dehydrogenase	PGD	6-phosphogluconate dehydrogenase, decarboxylating(h)	ENSP00000270776
MO000092640	transketolase	TKT	transketolase-isoform1(h)	ENSP00000391481,ENSP00000405455,ENSP00000417773
MO000092691	nucleophosmin (nucleolar phosphoprotein B23, numatrin)	NPM1	nucleophosmin-isoform1(h)	ENSP00000296930,ENSP00000341168,ENSP00000377408,ENSP00000428755
MO000092694	nucleophosmin (nucleolar phosphoprotein B23, numatrin)	NPM1	nucleophosmin-isoform2(h)	ENSP00000296930,ENSP00000341168,ENSP00000377408,ENSP00000428755
MO000092802	pyrroline-5-carboxylate reductase 1	PYCR1	pyrroline-5-carboxylate reductase 1(h)	ENSP00000328858,ENSP00000336579
MO000092863	hexosaminidase A (alpha polypeptide)	HEXA	beta-hexosaminidase alpha chain(h)	ENSP00000268097
MO000093089	UDP-glucose 6-dehydrogenase	UGDH	UDP-glucose 6-dehydrogenase(h)	ENSP00000319501,ENSP00000421757,ENSP00000422909,ENSP00000426560
MO000093100	aldehyde dehydrogenase 4 family member A1	ALDH4A1	delta-1-pyrroline-5-carboxylate dehydrogenase, mitochondrial(h)	ENSP00000290597,ENSP00000364490,ENSP00000442988
MO000093162	prolyl 4-hydroxylase, alpha polypeptide I	P4HA1	prolyl 4-hydroxylase alpha-1 subunit-isoform1(h)	ENSP00000263556,ENSP00000307318,ENSP00000362099,ENSP00000378353,ENSP00000414464
MO000093164	prolyl 4-hydroxylase, alpha polypeptide I	P4HA1	prolyl 4-hydroxylase alpha-1 subunit-isoform2(h)	ENSP00000263556,ENSP00000307318,ENSP00000362099,ENSP00000378353,ENSP00000414464
MO000093487	sulfotransferase family 2B member 1	SULT2B1	sulfotransferase family cytosolic 2B member 1-isoform1(h)	ENSP00000201586,ENSP00000312880
MO000093490	sulfotransferase family 2B member 1	SULT2B1	sulfotransferase family cytosolic 2B member 1-isoform2(h)	ENSP00000201586,ENSP00000312880
MO000093541	branched chain amino-acid transaminase 2, mitochondrial	BCAT2	branched-chain-amino-acid aminotransferase, mitochondrial-isoform-A(h)	ENSP00000322991,ENSP00000440973
MO000093544	branched chain amino-acid transaminase 2, mitochondrial	BCAT2	branched-chain-amino-acid aminotransferase, mitochondrial-isoform-B(h)	ENSP00000322991,ENSP00000440973
MO000093622	methylcrotonoyl-CoA carboxylase 2	MCCC2	methylcrotonoyl-CoA carboxylase beta chain, mitochondrial-isoform1(h)	ENSP00000343657
MO000093630	methylcrotonoyl-CoA carboxylase 2	MCCC2	methylcrotonoyl-CoA carboxylase beta chain, mitochondrial-isoform2(h)	ENSP00000343657
MO000093746	hydroxysteroid (17-beta) dehydrogenase 4	HSD17B4	peroxisomal multifunctional enzyme type 2-isoform1(h)	ENSP00000256216,ENSP00000420914,ENSP00000424613
MO000093766	adenosylhomocysteinase	AHCY	adenosylhomocysteinase-isoform1(h)	ENSP00000217426,ENSP00000442820
MO000093787	hydroxysteroid (17-beta) dehydrogenase 10	HSD17B10	3-hydroxyacyl-CoA dehydrogenase type-2-isoform1(h)	ENSP00000168216,ENSP00000364453
MO000093788	hydroxysteroid (17-beta) dehydrogenase 10	HSD17B10	3-hydroxyacyl-CoA dehydrogenase type-2-isoform2(h)	ENSP00000168216,ENSP00000364453
MO000093793	pyrophosphatase (inorganic) 1	PPA1	inorganic pyrophosphatase 1(h)	ENSP00000362329
MO000093801	hydroxyacyl-CoA dehydrogenase	HADH	hydroxyacyl-coenzyme A dehydrogenase, mitochondrial-isoform1(h)	ENSP00000312288
MO000093803	hydroxyacyl-CoA dehydrogenase	HADH	hydroxyacyl-coenzyme A dehydrogenase, mitochondrial-isoform2(h)	ENSP00000312288
MO000093868	hydroxyacyl-CoA dehydrogenase/3-ketoacyl-CoA thiolase/enoyl-CoA hydratase (trifunctional protein), alpha subunit	HADHA	trifunctional enzyme subunit alpha, mitochondrial-isoform1(h)	ENSP00000370023
MO000093881	hydroxyacyl-CoA dehydrogenase/3-ketoacyl-CoA thiolase/enoyl-CoA hydratase (trifunctional protein), beta subunit	HADHB	trifunctional enzyme subunit beta, mitochondrial-isoform1(h)	ENSP00000325136
MO000093891	acetyl-CoA acyltransferase 2	ACAA2	3-ketoacyl-CoA thiolase, mitochondrial(h)	ENSP00000285093
MO000093922	superoxide dismutase 1, soluble	SOD1	Cu-ZnSOD(h)	ENSP00000270142
MO000093949	mercaptopyruvate sulfurtransferase	MPST	3-mercaptopyruvate sulfurtransferase(h)	ENSP00000342333,ENSP00000380402,ENSP00000383950,ENSP00000384812,ENSP00000411719
MO000093979	heat shock protein family A (Hsp70) member 2	HSPA2	Hsp70-2(h)	ENSP00000247207,ENSP00000378199
MO000093983	tubulin alpha 1a	TUBA1A	alpha-tubulin 1A(h)	ENSP00000301071,ENSP00000439020
MO000093995	thiosulfate sulfurtransferase (rhodanese)	TST	thiosulfate sulfurtransferase(h)	ENSP00000249042,ENSP00000385828
MO000094058	actin, alpha 2, smooth muscle, aorta	ACTA2	alpha-actin-2(h)	ENSP00000224784,ENSP00000402373
MO000094125	interferon regulatory factor 2 binding protein 2	IRF2BP2	irf2bp2-isoform1(h)	ENSP00000355568,ENSP00000355569
MO000094410	procollagen-lysine, 2-oxoglutarate 5-dioxygenase 3	PLOD3	procollagen-lysine,2-oxoglutarate 5-dioxygenase 3(h)	ENSP00000223127
MO000094545	prefoldin subunit 2	PFDN2	PFD2(h)	ENSP00000356989
MO000094692	splicing factor proline/glutamine-rich	SFPQ	PSF-isoform2(h)	ENSP00000349748
MO000095539	fumarylacetoacetate hydrolase domain containing 1	FAHD1	FAHD1-isoform1(h)	ENSP00000372112,ENSP00000372114,ENSP00000398053
MO000095547	aldo-keto reductase family 1, member A1 (aldehyde reductase)	AKR1A1	alcohol dehydrogenase (NADP+)(h)	ENSP00000312606,ENSP00000361140
MO000095980	3-hydroxyanthranilate 3,4-dioxygenase	HAAO	3-hydroxyanthranilate 3,4-dioxygenase(h)	ENSP00000294973
MO000096008	creatine kinase, brain	CKB	creatine kinase B-type(h)	ENSP00000299198
MO000096042	coproporphyrinogen oxidase	CPOX	CPOX-isoform1(h)	ENSP00000264193
MO000096093	protoporphyrinogen oxidase	PPOX	protoporphyrinogen oxidase(h)	ENSP00000343943,ENSP00000356978
MO000096203	fatty acid synthase	FASN	fasn(h)	ENSP00000304592
MO000096694	acetyl-CoA acetyltransferase 2	ACAT2	acetyl-CoA acetyltransferase, cytosolic(h)	ENSP00000356015
MO000096747	acetyl-CoA acetyltransferase 1	ACAT1	acetyl-CoA acetyltransferase, mitochondrial(h)	ENSP00000265838
MO000096821	voltage-dependent anion channel 1	VDAC1	vdac1(h)	ENSP00000265333,ENSP00000378484,ENSP00000378487
MO000096882	KH domain containing, RNA binding, signal transduction associated 1	KHDRBS1	Sam68-isoform1(h)	ENSP00000313829,ENSP00000417731
MO000096884	KH domain containing, RNA binding, signal transduction associated 1	KHDRBS1	Sam68-isoform3(h)	ENSP00000313829,ENSP00000417731
MO000097021	VAMP associated protein A	VAPA	VAP33-isoform1(h)	ENSP00000345656,ENSP00000382880
MO000097432	squalene epoxidase	SQLE	squalene monooxygenase(h)	ENSP00000265896
MO000097449	lamin B1	LMNB1	lamin B1(h)	ENSP00000261366
MO000097477	sterol-C5-desaturase	SC5D	lathosterol oxidase(h)	ENSP00000264027,ENSP00000376539
MO000097494	7-dehydrocholesterol reductase	DHCR7	7-dehydrocholesterol reductase(h)	ENSP00000347717,ENSP00000384739
MO000097535	farnesyl diphosphate synthase	FDPS	farnesyl pyrophosphate synthetase-isoform1(h)	ENSP00000349078,ENSP00000357340
MO000097537	nuclear mitotic apparatus protein 1	NUMA1	numa1-isoform1(h)	ENSP00000351851,ENSP00000377298
MO000097711	aldehyde dehydrogenase 1 family member A1	ALDH1A1	retinal dehydrogenase 1(h)	ENSP00000297785
MO000097864	hydroxysteroid (17-beta) dehydrogenase 8	HSD17B8	estradiol 17-beta-dehydrogenase 8(h)	ENSP00000230236,ENSP00000363794,ENSP00000387753,ENSP00000403538,ENSP00000406488,ENSP00000413950
MO000097881	hydroxysteroid (17-beta) dehydrogenase 12	HSD17B12	estradiol 17-beta-dehydrogenase 12(h)	ENSP00000278353
MO000097951	phosphoribosylglycinamide formyltransferase, phosphoribosylglycinamide synthetase, phosphoribosylaminoimidazole synthetase	GART	gart-isoform-long(h)	ENSP00000354388,ENSP00000371236,ENSP00000371253,ENSP00000371261,ENSP00000459391,ENSP00000459532,ENSP00000461700
MO000097955	phosphoribosylglycinamide formyltransferase, phosphoribosylglycinamide synthetase, phosphoribosylaminoimidazole synthetase	GART	gart-isoform-short(h)	ENSP00000354388,ENSP00000371236,ENSP00000371253,ENSP00000371261,ENSP00000459391,ENSP00000459532,ENSP00000461700
MO000098038	guanine monophosphate synthase	GMPS	GMP synthase (glutamine-hydrolyzing)(h)	ENSP00000419851
MO000098064	purine nucleoside phosphorylase	PNP	purine nucleoside phosphorylase(h)	ENSP00000354532
MO000098087	adenine phosphoribosyltransferase	APRT	adenine phosphoribosyltransferase-isoform1(h)	ENSP00000367615,ENSP00000397007
MO000098094	adenosine deaminase, RNA-specific	ADAR	Adar-isoform1(h)	ENSP00000357456,ENSP00000357459
MO000098099	adenosine deaminase, RNA-specific	ADAR	Adar-isoform2(h)	ENSP00000357456,ENSP00000357459
MO000098101	adenosine deaminase, RNA-specific	ADAR	Adar-isoform3(h)	ENSP00000357456,ENSP00000357459
MO000098102	adenosine deaminase, RNA-specific	ADAR	Adar-isoform5(h)	ENSP00000357456,ENSP00000357459
MO000098217	NME/NM23 nucleoside diphosphate kinase 3	NME3	nucleoside diphosphate kinase 3(h)	ENSP00000219302
MO000098233	cytidine monophosphate (UMP-CMP) kinase 1, cytosolic	CMPK1	CMK-isoform1(h)	ENSP00000360939
MO000098335	5-aminoimidazole-4-carboxamide ribonucleotide formyltransferase/IMP cyclohydrolase	ATIC	bifunctional purine biosynthesis protein PURH-isoform1(h)	ENSP00000236959
MO000098370	transforming, acidic coiled-coil containing protein 2	TACC2	TACC2-isoform4(h)	ENSP00000260733,ENSP00000334280,ENSP00000350701,ENSP00000353763,ENSP00000357996,ENSP00000358001,ENSP00000425062
MO000098388	upstream binding transcription factor, RNA polymerase I	UBTF	UBF1(h)	ENSP00000302640,ENSP00000345297,ENSP00000377231,ENSP00000390669,ENSP00000432925,ENSP00000435708,ENSP00000437180
MO000098389	upstream binding transcription factor, RNA polymerase I	UBTF	UBF2(h)	ENSP00000302640,ENSP00000345297,ENSP00000377231,ENSP00000390669,ENSP00000432925,ENSP00000435708,ENSP00000437180
MO000098468	methylmalonic aciduria (cobalamin deficiency) cblB type	MMAB	cob(I)yrinic acid a,c-diamide adenosyltransferase, mitochondrial(h)	ENSP00000445920
MO000098559	adenylate kinase 1	AK1	adenylate kinase isoenzyme 1(h)	ENSP00000362249,ENSP00000362271
MO000098580	sepiapterin reductase (7,8-dihydrobiopterin:NADP+ oxidoreductase)	SPR	sepiapterin reductase(h)	ENSP00000234454
MO000098585	adenylate kinase 2	AK2	adenylate kinase isoenzyme 2, mitochondrial-isoform1(h)	ENSP00000346921,ENSP00000362548
MO000098591	adenylate kinase 2	AK2	adenylate kinase isoenzyme 2, mitochondrial-isoform2(h)	ENSP00000346921,ENSP00000362548
MO000098593	adenylate kinase 2	AK2	adenylate kinase isoenzyme 2, mitochondrial-isoform3(h)	ENSP00000346921,ENSP00000362548
MO000098595	adenylate kinase 2	AK2	adenylate kinase isoenzyme 2, mitochondrial-isoform4(h)	ENSP00000346921,ENSP00000362548
MO000098601	5'-nucleotidase, ecto (CD73)	NT5E	5'-nucleotidase(h)	ENSP00000257770,ENSP00000358665
MO000098616	poly(ADP-ribose) polymerase 1	PARP1	PARP-p25(h)	ENSP00000355759
MO000098713	pterin-4 alpha-carbinolamine dehydratase/dimerization cofactor of hepatocyte nuclear factor 1 alpha	PCBD1	pterin-4-alpha-carbinolamine dehydratase(h)	ENSP00000299299
MO000098760	structural maintenance of chromosomes 5	SMC5	SMC5(h)	ENSP00000354957
MO000098839	methylenetetrahydrofolate dehydrogenase (NADP+ dependent) 1, methenyltetrahydrofolate cyclohydrolase, formyltetrahydrofolate synthetase	MTHFD1	C-1-tetrahydrofolate synthase, cytoplasmic(h)	ENSP00000216605
MO000099077	nicotinamide phosphoribosyltransferase	NAMPT	nicotinamide phosphoribosyltransferase-isoform1(h)	ENSP00000222553
MO000099197	integrin linked kinase	ILK	ILK-isoform1(h)	ENSP00000299421,ENSP00000379975,ENSP00000403487
MO000099198	kinesin family member 14	KIF14	KIF14(h)	ENSP00000356319
MO000099202	Coenzyme A synthase	COASY	bifunctional coenzyme A synthase-isoform1(h)	ENSP00000377406,ENSP00000393564,ENSP00000464814
MO000099525	heterogeneous nuclear ribonucleoprotein A1	HNRNPA1	hnRNPA1-B(h)	ENSP00000341826,ENSP00000447260,ENSP00000448617,ENSP00000449913
MO000099543	nicotinamide nucleotide transhydrogenase	NNT	NAD(P) transhydrogenase, mitochondrial(h)	ENSP00000264663,ENSP00000343873
MO000099550	junction plakoglobin	JUP	plakoglobin(h)	ENSP00000311113,ENSP00000377507,ENSP00000377508
MO000099566	heterogeneous nuclear ribonucleoprotein K	HNRNPK	hnRNPK-isoform2(h)	ENSP00000317788,ENSP00000353552,ENSP00000365439,ENSP00000365458
MO000100468	tubulin beta class I	TUBB	Beta-tubulin(h)	ENSP00000339001,ENSP00000373058,ENSP00000399155,ENSP00000400663,ENSP00000401317,ENSP00000406811,ENSP00000410071,ENSP00000410829
MO000100474	DEAD (Asp-Glu-Ala-Asp) box helicase 3, X-linked	DDX3X	DDX3-isoform1(h)	ENSP00000382840,ENSP00000392494
MO000100558	keratin 8, type II	KRT8	Keratin-8-isoform1(h)	ENSP00000293308,ENSP00000447402,ENSP00000447566,ENSP00000449404
MO000100559	keratin 18, type I	KRT18	Keratin-18(h)	ENSP00000373487,ENSP00000373489
MO000100566	ubiquitin conjugating enzyme E2M	UBE2M	Ubc12(h)	ENSP00000253023
MO000100603	solute carrier family 3 (amino acid transporter heavy chain), member 2	SLC3A2	CD98-isoform2(h)	ENSP00000340815,ENSP00000367121,ENSP00000367122
MO000100608	clathrin, light chain A	CLTA	clathrin LCa-isoform1(h)	ENSP00000242284,ENSP00000242285,ENSP00000379848,ENSP00000401019,ENSP00000419746,ENSP00000442869
MO000100612	clathrin, light chain A	CLTA	clathrin LCa-isoform2(h)	ENSP00000242284,ENSP00000242285,ENSP00000379848,ENSP00000401019,ENSP00000419746,ENSP00000442869
MO000100623	deoxyuridine triphosphatase	DUT	deoxyuridine 5'-triphosphate nucleotidohydrolase, mitochondrial-isoform-DUT-M(h)	ENSP00000370376,ENSP00000405160
MO000100625	deoxyuridine triphosphatase	DUT	deoxyuridine 5'-triphosphate nucleotidohydrolase, mitochondrial-isoform-DUT-N(h)	ENSP00000370376,ENSP00000405160
MO000100631	eukaryotic translation initiation factor 3 subunit G	EIF3G	EIF-3G(h)	ENSP00000253108
MO000100926	nuclear mitotic apparatus protein 1	NUMA1	numa1-isoform2(h)	ENSP00000351851,ENSP00000377298
MO000100939	lamin B2	LMNB2	Lamin-B2(h)	ENSP00000462730
MO000101577	calreticulin	CALR	CRT(h)	ENSP00000320866
MO000101588	calnexin	CANX	Calnexin-isoform1(h)	ENSP00000247461,ENSP00000391646,ENSP00000424063
MO000101724	talin 1	TLN1	talin1(h)	ENSP00000316029
MO000102313	actinin, alpha 4	ACTN4	alpha-actinin-4(h)	ENSP00000252699
MO000102547	tyrosine 3-monooxygenase/tryptophan 5-monooxygenase activation protein, gamma	YWHAG	14-3-3gamma(h)	ENSP00000306330
MO000102761	AHNAK nucleoprotein	AHNAK	ahnak-isoform1(h)	ENSP00000257247,ENSP00000367263
MO000102771	N-myc downstream regulated 1	NDRG1	NDRG1-isoform1(h)	ENSP00000319977,ENSP00000404854,ENSP00000427894,ENSP00000437443
MO000102892	prostaglandin E synthase 2	PTGES2	prostaglandin E synthase 2(h)	ENSP00000345341
MO000102905	prostaglandin E synthase 3	PTGES3	TEBP-isoform1(h)	ENSP00000262033
MO000103034	carbonyl reductase 1	CBR1	cbr1-isoform1(h)	ENSP00000290349
MO000103128	Sjogren syndrome antigen B	SSB	SSB(h)	ENSP00000260956,ENSP00000386636
MO000103281	epoxide hydrolase 1, microsomal (xenobiotic)	EPHX1	epoxide hydrolase 1(h)	ENSP00000272167,ENSP00000355802
MO000103308	casein kinase 1, gamma 1	CSNK1G1	CKI-gamma1-Isoform1L(h)	ENSP00000305777
MO000103311	casein kinase 1, gamma 1	CSNK1G1	CKI-gamma1-Isoform1S(h)	ENSP00000305777
MO000103602	ATPase, Ca++ transporting, cardiac muscle, slow twitch 2	ATP2A2	SERCA2B(h)	ENSP00000311186,ENSP00000440045
MO000103615	ATPase, Ca++ transporting, cardiac muscle, slow twitch 2	ATP2A2	SERCA2A(h)	ENSP00000311186,ENSP00000440045
MO000103899	peptidylprolyl isomerase B (cyclophilin B)	PPIB	CypB(h)	ENSP00000300026
MO000104067	glial fibrillary acidic protein	GFAP	GFAP-epsilon(h)	ENSP00000253408,ENSP00000468500
MO000104291	glial fibrillary acidic protein	GFAP	GFAP-p20(h)	ENSP00000253408,ENSP00000468500
MO000104297	glial fibrillary acidic protein	GFAP	GFAP-p30(h)	ENSP00000253408,ENSP00000468500
MO000104560	polyribonucleotide nucleotidyltransferase 1	PNPT1	polyribonucleotide nucleotidyltransferase 1, mitochondrial(h)	ENSP00000393953,ENSP00000400646
MO000104593	alcohol dehydrogenase 5 (class III), chi polypeptide	ADH5	alcohol dehydrogenase class 3(h)	ENSP00000296412
MO000105228	ribosomal protein L6	RPL6	RPL6(h)	ENSP00000202773,ENSP00000403172
MO000105243	ribosomal protein L7	RPL7	rpl7(h)	ENSP00000339795
MO000105273	myosin, heavy chain 10, non-muscle	MYH10	MYH10-isoform1(h)	ENSP00000269243,ENSP00000353590
MO000105320	transmembrane p24 trafficking protein 10	TMED10	TMP21(h)	ENSP00000303145
MO000105323	cytochrome b5 reductase 3	CYB5R3	NADH-cytochrome b5 reductase 3-isoform1(h)	ENSP00000338461,ENSP00000354468,ENSP00000384457,ENSP00000384834,ENSP00000385679
MO000105325	cytochrome b5 reductase 3	CYB5R3	NADH-cytochrome b5 reductase 3-isoform2(h)	ENSP00000338461,ENSP00000354468,ENSP00000384457,ENSP00000384834,ENSP00000385679
MO000105375	eukaryotic translation initiation factor 4A2	EIF4A2	EIF-4A2-isoform1(h)	ENSP00000326381,ENSP00000398370
MO000105377	glyoxalase I	GLO1	lactoylglutathione lyase-isoform1(h)	ENSP00000362463
MO000105385	eukaryotic translation initiation factor 4A2	EIF4A2	EIF-4A2-isoform2(h)	ENSP00000326381,ENSP00000398370
MO000105390	eukaryotic translation initiation factor 4A2	EIF4A2	EIF-4A2-xbb1(h)	ENSP00000326381,ENSP00000398370
MO000105405	malic enzyme 1, NADP(+)-dependent, cytosolic	ME1	NADP-dependent malic enzyme(h)	ENSP00000358719
MO000105437	platelet activating factor acetylhydrolase 1b catalytic subunit 2	PAFAH1B2	platelet-activating factor acetylhydrolase IB subunit beta(h)	ENSP00000388742,ENSP00000431365,ENSP00000434951,ENSP00000435289
MO000105456	platelet activating factor acetylhydrolase 1b catalytic subunit 3	PAFAH1B3	platelet-activating factor acetylhydrolase IB subunit gamma(h)	ENSP00000262890,ENSP00000444935
MO000106043	NAD(P)H dehydrogenase, quinone 1	NQO1	nqo1-isoform1(h)	ENSP00000319788,ENSP00000368334,ENSP00000368335
MO000106166	solute carrier family 27 (fatty acid transporter), member 2	SLC27A2	very-long-chain acyl-CoA synthetase(h)	ENSP00000267842,ENSP00000370289
MO000106184	NADH:ubiquinone oxidoreductase subunit S6	NDUFS6	NADH dehydrogenase (ubiquinone) iron-sulfur protein 6, mitochondrial(h)	ENSP00000274137
MO000106193	acyl-CoA synthetase long-chain family member 5	ACSL5	acsl5b(h)	ENSP00000346223,ENSP00000346680,ENSP00000348429,ENSP00000376796,ENSP00000403647
MO000106204	NADH:ubiquinone oxidoreductase core subunit V1	NDUFV1	NADH dehydrogenase (ubiquinone) flavoprotein 1, mitochondrial-isoform1(h)	ENSP00000322450,ENSP00000436766
MO000106211	NADH:ubiquinone oxidoreductase core subunit V1	NDUFV1	NADH dehydrogenase (ubiquinone) flavoprotein 1, mitochondrial-isoform2(h)	ENSP00000322450,ENSP00000436766
MO000106267	solute carrier family 2 (facilitated glucose transporter), member 1	SLC2A1	GLUT1(h)	ENSP00000416293
MO000106340	catalase	CAT	catalase(h)	ENSP00000241052
MO000106444	plectin	PLEC	plectin-isoform1(h)	ENSP00000323856,ENSP00000344848,ENSP00000346602,ENSP00000347044,ENSP00000348702,ENSP00000350277,ENSP00000381756,ENSP00000388180,ENSP00000434583
MO000106446	moesin	MSN	moesin(h)	ENSP00000353408
MO000106451	NADH:ubiquinone oxidoreductase core subunit S3	NDUFS3	NADH dehydrogenase (ubiquinone) iron-sulfur protein 3, mitochondrial(h)	ENSP00000263774
MO000106472	mitochondrially encoded cytochrome c oxidase II	MT-CO2	cytochrome c oxidase subunit 2(h)	ENSP00000354876
MO000106486	cytochrome c oxidase subunit IV isoform 1	COX4I1	cytochrome c oxidase subunit 4-isoform1, mitochondrial(h)	ENSP00000253452,ENSP00000457015,ENSP00000457513
MO000106516	peroxiredoxin 2	PRDX2	TSA-isoform1(h)	ENSP00000301522
MO000106524	NADH:ubiquinone oxidoreductase subunit B9	NDUFB9	NADH dehydrogenase (ubiquinone) 1 beta subcomplex subunit 9(h)	ENSP00000276689
MO000106544	NADH:ubiquinone oxidoreductase subunit B8	NDUFB8	NADH dehydrogenase (ubiquinone) 1 beta subcomplex subunit 8, mitochondrial-isoform1(h)	ENSP00000299166
MO000106559	cytochrome c oxidase subunit Va	COX5A	cytochrome c oxidase subunit 5A, mitochondrial(h)	ENSP00000317780,ENSP00000456386
MO000106587	cytochrome c oxidase subunit Vb	COX5B	cytochrome c oxidase subunit 5B, mitochondrial(h)	ENSP00000258424
MO000106597	cytochrome c oxidase subunit VIc	COX6C	cytochrome c oxidase polypeptide VIc(h)	ENSP00000297564,ENSP00000428150,ENSP00000428702,ENSP00000428895,ENSP00000428965,ENSP00000429410,ENSP00000429707,ENSP00000429714,ENSP00000429755,ENSP00000429991
MO000106607	NADH:ubiquinone oxidoreductase subunit B4	NDUFB4	NADH dehydrogenase (ubiquinone) 1 beta subcomplex subunit 4-isoform1(h)	ENSP00000184266,ENSP00000419578
MO000106660	NADH:ubiquinone oxidoreductase subunit A7	NDUFA7	NADH dehydrogenase (ubiquinone) 1 alpha subcomplex subunit 7(h)	ENSP00000470609
MO000106686	NADH:ubiquinone oxidoreductase subunit A2	NDUFA2	NADH dehydrogenase (ubiquinone) 1 alpha subcomplex subunit 2-isoform1(h)	ENSP00000252102,ENSP00000427220
MO000106769	NADH:ubiquinone oxidoreductase core subunit V2	NDUFV2	NADH dehydrogenase (ubiquinone) flavoprotein 2, mitochondrial(h)	ENSP00000327268
MO000106776	NADH:ubiquinone oxidoreductase core subunit S8	NDUFS8	NADH dehydrogenase (ubiquinone) iron-sulfur protein 8, mitochondrial(h)	ENSP00000315774
MO000106851	ubiquinol-cytochrome c reductase complex III subunit VII	UQCRQ	ubiquinol-cytochrome c reductase complex ubiquinone-binding protein QP-C(h)	ENSP00000367934,ENSP00000367936,ENSP00000367939
MO000106863	ubiquinol-cytochrome c reductase core protein I	UQCRC1	ubiquinol-cytochrome-c reductase complex core protein 1, mitochondrial(h)	ENSP00000203407
MO000106914	ubiquinol-cytochrome c reductase core protein II	UQCRC2	ubiquinol-cytochrome-c reductase complex core protein 2, mitochondrial(h)	ENSP00000268379
MO000106968	ATP synthase, H+ transporting, mitochondrial Fo complex subunit D	ATP5H	ATP synthase D chain, mitochondrial-isoform1(h)	ENSP00000301587,ENSP00000344230
MO000106970	ATP synthase, H+ transporting, mitochondrial Fo complex subunit D	ATP5H	ATP synthase D chain, mitochondrial-isoform2(h)	ENSP00000301587,ENSP00000344230
MO000107024	ATP synthase, H+ transporting, mitochondrial Fo complex subunit G	ATP5L	ATP synthase subunit g, mitochondrial(h)	ENSP00000300688
MO000107035	ATP synthase, H+ transporting, mitochondrial F1 complex, beta polypeptide	ATP5B	ATP synthase subunit beta, mitochondrial(h)	ENSP00000262030
MO000107064	ATP synthase, H+ transporting, mitochondrial F1 complex, delta subunit	ATP5D	ATP synthase delta chain, mitochondrial(h)	ENSP00000215375,ENSP00000378995,ENSP00000464863
MO000107116	ATPase, H+ transporting, lysosomal 38kDa, V0 subunit d1	ATP6V0D1	vacuolar ATP synthase subunit d 1(h)	ENSP00000290949
MO000107200	ATPase, H+ transporting, lysosomal 56/58kDa, V1 subunit B1	ATP6V1B1	vacuolar ATP synthase subunit B, kidney isoform(h)	ENSP00000234396
MO000107239	ATP synthase, H+ transporting, mitochondrial F1 complex, O subunit	ATP5O	ATP synthase O subunit, mitochondrial(h)	ENSP00000290299
MO000107281	poly(rC) binding protein 1	PCBP1	pcbp1(h)	ENSP00000305556
MO000107288	ATP synthase, H+ transporting, mitochondrial Fo complex subunit F2	ATP5J2	ATP synthase f chain, mitochondrial-isoform1(h)	ENSP00000292475,ENSP00000377740
MO000107290	ATP synthase, H+ transporting, mitochondrial Fo complex subunit F2	ATP5J2	ATP synthase f chain, mitochondrial-isoform2(h)	ENSP00000292475,ENSP00000377740
MO000107296	ATP synthase, H+ transporting, mitochondrial F1 complex, alpha subunit 1, cardiac muscle	ATP5A1	ATP synthase subunit alpha, mitochondrial-isoform1(h)	ENSP00000282050,ENSP00000381736
MO000107462	actin related protein 2/3 complex subunit 2	ARPC2	p34arc(h)	ENSP00000295685,ENSP00000327137
MO000107469	ARP3 actin-related protein 3 homolog (yeast)	ACTR3	Arp3(h)	ENSP00000263238
MO000107562	integrin subunit beta 4	ITGB4	Beta-4A(h)	ENSP00000200181,ENSP00000400217,ENSP00000405536,ENSP00000463651
MO000107621	vasodilator-stimulated phosphoprotein	VASP	vasp(h)	ENSP00000245932
MO000107848	cyclin-dependent kinase 1	CDK1	Cdk1-isoform2(h)	ENSP00000325970,ENSP00000362915,ENSP00000378699
MO000108237	histone cluster 1, H4a, histone cluster 1, H4b, histone cluster 1, H4c, histone cluster 1, H4d, histone cluster 1, H4e, histone cluster 1, H4f, histone cluster 1, H4h, histone cluster 1, H4i, histone cluster 1, H4j, histone cluster 1, H4k, histone cluster 1, H4l, histone cluster 2, H4a, histone cluster 2, H4b, histone cluster 4, H4	HIST1H4A, HIST1H4B, HIST1H4C, HIST1H4D, HIST1H4E, HIST1H4F, HIST1H4H, HIST1H4I, HIST1H4J, HIST1H4K, HIST1H4L, HIST2H4A, HIST2H4B, HIST4H4	hist1h4(h)	ENSP00000347168,ENSP00000350767,ENSP00000366956,ENSP00000366974,ENSP00000367034,ENSP00000443017
MO000108563	actin related protein 2/3 complex subunit 3	ARPC3	p21arc(h)	ENSP00000228825
MO000109309	proteasome subunit alpha 6	PSMA6	PSMA6-isoform1(h)	ENSP00000261479
MO000110322	high mobility group box 2	HMGB2	HMG2(h)	ENSP00000296503,ENSP00000393448,ENSP00000404912
MO000110477	heat shock protein family B (small) member 1	HSPB1	Hsp27(h)	ENSP00000248553
MO000110730	regulator of chromosome condensation 1	RCC1	CHC1-isoform1(h)	ENSP00000362937,ENSP00000362938,ENSP00000362939,ENSP00000381931
MO000110997	poly(A) binding protein, cytoplasmic 1	PABPC1	PabpC1-isoform1(h)	ENSP00000313007
MO000111205	lysocardiolipin acyltransferase 1	LCLAT1	lysocardiolipin acyltransferase-isoform1(h)	ENSP00000310551,ENSP00000368823,ENSP00000368826
MO000111208	lysocardiolipin acyltransferase 1	LCLAT1	lysocardiolipin acyltransferase-isoform2(h)	ENSP00000310551,ENSP00000368823,ENSP00000368826
MO000111216	ribosomal protein L13	RPL13	RPL13-isoform1(h)	ENSP00000307889,ENSP00000376811,ENSP00000438959,ENSP00000455009
MO000112098	endoplasmic reticulum protein 44	ERP44	Erp44(h)	ENSP00000262455
MO000112139	cadherin 13	CDH13	T-cadherin(h)	ENSP00000408632,ENSP00000456491
MO000112289	far upstream element (FUSE) binding protein 1	FUBP1	FBP-isoform1(h)	ENSP00000294623,ENSP00000359804
MO000113221	valosin containing protein	VCP	vcp(h)	ENSP00000351777
MO000113549	ribosomal protein S2	RPS2	rps2(h)	ENSP00000341885
MO000113553	ribosomal protein L3	RPL3	RPL3(h)	ENSP00000346001
MO000113556	ribosomal protein S3A	RPS3A	rps3a(h)	ENSP00000346050
MO000113559	ribosomal protein S9	RPS9	rps9(h)	ENSP00000302896,ENSP00000375632,ENSP00000375633
MO000113590	ribosomal protein L7a	RPL7A	rpl7a(h)	ENSP00000361076
MO000113593	heat shock protein family A (Hsp70) member 1 like	HSPA1L	Hsp70-1L(h)	ENSP00000364805,ENSP00000372881,ENSP00000396486,ENSP00000408347
MO000113598	ribosomal protein, large, P2	RPLP2	RPLP2(h)	ENSP00000322419,ENSP00000431240
MO000113603	ribosomal protein, large, P0	RPLP0	P0-isoform1(h)	ENSP00000339027,ENSP00000376299,ENSP00000449328
MO000113614	ribosomal protein L4	RPL4	L4(h)	ENSP00000311430
MO000113634	ribosomal protein L18	RPL18	L18-isoform1(h)	ENSP00000447001
MO000113636	ribosomal protein L21	RPL21	L21(h)	ENSP00000346027,ENSP00000351021,ENSP00000370569,ENSP00000370574
MO000113662	ribosomal protein L17	RPL17	RPL17-isoform1(h)	ENSP00000462023,ENSP00000462385,ENSP00000462944,ENSP00000463842
MO000113678	ribosomal protein L15	RPL15	EC45-isoform1(h)	ENSP00000309334,ENSP00000346867,ENSP00000388529,ENSP00000390193,ENSP00000398788,ENSP00000416692
MO000113681	DEAD (Asp-Glu-Ala-Asp) box polypeptide 50	DDX50	Gu-beta(h)	ENSP00000362687
MO000113686	ribosomal protein S13	RPS13	rps13(h)	ENSP00000435777
MO000113691	ribosomal protein L8	RPL8	L8(h)	ENSP00000262584,ENSP00000378378
MO000113693	ribosomal protein L23a	RPL23A	RPL23A(h)	ENSP00000389103
MO000113698	ribosomal protein L23	RPL23	rpl23(h)	ENSP00000377865,ENSP00000420311
MO000113700	ribosomal protein S3	RPS3	rps3-isoform1(h)	ENSP00000433821,ENSP00000434643,ENSP00000436971
MO000113703	ribosomal protein L31	RPL31	rpl31-isoform1(h)	ENSP00000264258,ENSP00000386681,ENSP00000386717,ENSP00000387163
MO000113705	ribosomal protein L10	RPL10	rpl10(h)	ENSP00000341730,ENSP00000358832,ENSP00000413436
MO000113708	ribosomal protein L9	RPL9	L9(h)	ENSP00000346022,ENSP00000400467
MO000113732	ribosomal protein L36	RPL36	RPL36(h)	ENSP00000252543,ENSP00000378081,ENSP00000462609,ENSP00000464342
MO000113740	histone cluster 1, H1c	HIST1H1C	hist1h1c(h)	ENSP00000339566
MO000113753	heterogeneous nuclear ribonucleoprotein F	HNRNPF	HNRPF(h)	ENSP00000338477,ENSP00000348345,ENSP00000349573,ENSP00000400433,ENSP00000438061
MO000113769	ribosomal protein L24	RPL24	rpl24(h)	ENSP00000377640
MO000113781	ribosomal protein L14	RPL14	CAG-ISL7(h)	ENSP00000345156,ENSP00000379506
MO000113799	ribosomal protein S23	RPS23	rps23(h)	ENSP00000296674
MO000113808	ribosomal protein S25	RPS25	RPS25(h)	ENSP00000435096
MO000113811	ribosomal protein L35	RPL35	RPL35(h)	ENSP00000259469
MO000113813	ribosomal protein L10a	RPL10A	L10a(h)	ENSP00000363018
MO000113826	ribosomal protein L27a	RPL27A	L29(h)	ENSP00000346015
MO000113833	ribosomal protein S16	RPS16	RPS16(h)	ENSP00000251453
MO000113839	ribosomal protein L10 like	RPL10L	RPL10L(h)	ENSP00000298283
MO000113877	ribosomal protein L26 like 1	RPL26L1	RPL26L1(h)	ENSP00000265100,ENSP00000428177,ENSP00000428223,ENSP00000430147
MO000113895	RNA binding motif protein 28	RBM28	RBM28-isoform1(h)	ENSP00000223073,ENSP00000390517
MO000113899	heterogeneous nuclear ribonucleoprotein H1 (H)	HNRNPH1	HNRPH1(h)	ENSP00000349168,ENSP00000377082,ENSP00000397797
MO000113906	ribosomal protein L5	RPL5	rpl5(h)	ENSP00000359345
MO000113915	ribosomal protein L29	RPL29	RPL29(h)	ENSP00000294189,ENSP00000417048,ENSP00000418153,ENSP00000418346,ENSP00000418868,ENSP00000420673
MO000113918	GTP binding protein 4	GTPBP4	GTPBP4-isoform1(h)	ENSP00000354040
MO000113922	ribosomal protein L32	RPL32	RPL32(h)	ENSP00000380156,ENSP00000380158,ENSP00000388674,ENSP00000416429
MO000113940	solute carrier family 25 (mitochondrial carrier; adenine nucleotide translocator), member 4	SLC25A4	Ant1(h)	ENSP00000281456
MO000113948	H1 histone family member X	H1FX	h1fx(h)	ENSP00000329662
MO000113952	ribosomal protein S20	RPS20	rps20-isoform1(h)	ENSP00000009589,ENSP00000427788,ENSP00000429374
MO000113976	ribosomal protein S11	RPS11	rps11(h)	ENSP00000270625
MO000113986	histone cluster 1, H1a	HIST1H1A	hist1h1a(h)	ENSP00000244573
MO000114026	heat shock protein family H (Hsp110) member 1	HSPH1	HSPH1-alpha(h)	ENSP00000318687,ENSP00000369768
MO000114028	heat shock protein family H (Hsp110) member 1	HSPH1	HSPH1-beta(h)	ENSP00000318687,ENSP00000369768
MO000114049	ribosomal protein L12	RPL12	L12-isoform1(h)	ENSP00000354739,ENSP00000441179
MO000114961	FK506 binding protein 1A	FKBP1A	FKBP12(h)	ENSP00000371138,ENSP00000383003
MO000115863	heterogeneous nuclear ribonucleoprotein M	HNRNPM	hnRNPM-isoform2(h)	ENSP00000325376,ENSP00000325732
MO000115870	splicing factor 3b subunit 2	SF3B2	sf3b2(h)	ENSP00000318861
MO000115876	pre-mRNA processing factor 8	PRPF8	Prpf8(h)	ENSP00000304350,ENSP00000460348
MO000115879	elongation factor Tu GTP binding domain containing 2	EFTUD2	Snrp116-isoform1(h)	ENSP00000385873,ENSP00000392094,ENSP00000467805
MO000115884	RNA binding motif protein 8A	RBM8A	rbm8A-isoform1(h)	ENSP00000358313,ENSP00000463058
MO000115886	RNA binding motif protein 8A	RBM8A	rbm8A-isoform2(h)	ENSP00000358313,ENSP00000463058
MO000115953	scaffold attachment factor B	SAFB	SAFB1-isoform1(h)	ENSP00000292123,ENSP00000415895
MO000116096	ribosomal protein L28	RPL28	RPL28-isoform1(h)	ENSP00000342787,ENSP00000452909,ENSP00000453029,ENSP00000453319
MO000116138	mitochondrial ribosomal protein L12	MRPL12	RPML12(h)	ENSP00000333837
MO000116350	nucleoporin 93kDa	NUP93	NUP93-isoform1(h)	ENSP00000310668,ENSP00000440235,ENSP00000458039
MO000116406	ubiquitin specific peptidase 5 (isopeptidase T)	USP5	USP5-L(h)	ENSP00000229268,ENSP00000373883
MO000116408	ubiquitin specific peptidase 5 (isopeptidase T)	USP5	USP5-S(h)	ENSP00000229268,ENSP00000373883
MO000116803	cofilin 1 (non-muscle)	CFL1	cofilin-1(h)	ENSP00000309629,ENSP00000432660
MO000117244	filamin A	FLNA	ABP-280-p205(h)	ENSP00000353467,ENSP00000358866,ENSP00000416926
MO000117261	filamin A	FLNA	ABP-280-p110(h)	ENSP00000353467,ENSP00000358866,ENSP00000416926
MO000117265	filamin A	FLNA	ABP-280-p95(h)	ENSP00000353467,ENSP00000358866,ENSP00000416926
MO000117268	filamin A	FLNA	ABP-280-p200(h)	ENSP00000353467,ENSP00000358866,ENSP00000416926
MO000117408	protein phosphatase 4 regulatory subunit 1	PPP4R1	PPP4R1meg-isoform2(h)	ENSP00000383401,ENSP00000383402
MO000117501	Kruppel-like factor 16	KLF16	BTEB4(h)	ENSP00000250916,ENSP00000439973
MO000117749	tropomyosin 3	TPM3	Tpm-3-isoform3(h)	ENSP00000357516,ENSP00000357517,ENSP00000357521
MO000117769	importin 7	IPO7	importin-7(h)	ENSP00000369042
MO000117790	MYC binding protein	MYCBP	AMY-1L(h)	ENSP00000380702
MO000117803	integrin subunit alpha 1	ITGA1	alpha1-integrin(h)	ENSP00000282588
MO000117922	NHP2 ribonucleoprotein	NHP2	NOLA2(h)	ENSP00000274606
MO000118054	integrin subunit beta 1	ITGB1	beta1B-integrin(h)	ENSP00000303351,ENSP00000379350,ENSP00000388694
MO000118056	integrin subunit beta 1	ITGB1	beta1C-integrin(h)	ENSP00000303351,ENSP00000379350,ENSP00000388694
MO000118059	integrin subunit beta 1	ITGB1	beta1C-2-integrin(h)	ENSP00000303351,ENSP00000379350,ENSP00000388694
MO000118219	BarH-like homeobox 1	BARHL1	Barhl-1(h)	ENSP00000263610,ENSP00000444704
MO000118281	bromodomain adjacent to zinc finger domain 1B	BAZ1B	WSTF(h)	ENSP00000342434,ENSP00000385442
MO000118304	bromodomain PHD finger transcription factor	BPTF	FAC1-xbb1(h)	ENSP00000307208,ENSP00000315454
MO000118308	bromodomain PHD finger transcription factor	BPTF	FAC1-isoform2(h)	ENSP00000307208,ENSP00000315454
MO000118310	bromodomain PHD finger transcription factor	BPTF	FAC1-isoform4(h)	ENSP00000307208,ENSP00000315454
MO000118498	cortactin	CTTN	cortactin-isoform1(h)	ENSP00000301843,ENSP00000317189,ENSP00000365745
MO000118847	guanine nucleotide binding protein (G protein), alpha 13	GNA13	G-alpha-13(h)	ENSP00000400717
MO000118969	derlin 1	DERL1	Derl1-isoform1(h)	ENSP00000259512,ENSP00000384289
MO000119118	syndecan binding protein	SDCBP	Syntenin-isoform1(h)	ENSP00000260130,ENSP00000395351,ENSP00000409288,ENSP00000411771
MO000119768	TNF receptor-associated protein 1	TRAP1	TRAP1-isoform1(h)	ENSP00000246957
MO000119804	high mobility group box 1	HMGB1	HMGB1(h)	ENSP00000343040,ENSP00000345347,ENSP00000382417,ENSP00000384678
MO000119818	enoyl-CoA hydratase 1, peroxisomal	ECH1	HPXEL(h)	ENSP00000221418
MO000119852	catenin alpha 1	CTNNA1	alpha-catenin1-isoform2(h)	ENSP00000304669
MO000119877	coatomer protein complex subunit beta 1	COPB1	Copb1(h)	ENSP00000249923,ENSP00000397873
MO000119940	discs, large homolog 1 (Drosophila)	DLG1	SAP97-isoform1(h)	ENSP00000345731,ENSP00000376187,ENSP00000391732,ENSP00000396658,ENSP00000398939,ENSP00000407531,ENSP00000411278,ENSP00000413238
MO000119941	discs, large homolog 1 (Drosophila)	DLG1	SAP97-isoform2(h)	ENSP00000345731,ENSP00000376187,ENSP00000391732,ENSP00000396658,ENSP00000398939,ENSP00000407531,ENSP00000411278,ENSP00000413238
MO000119942	discs, large homolog 1 (Drosophila)	DLG1	SAP97-isoform3(h)	ENSP00000345731,ENSP00000376187,ENSP00000391732,ENSP00000396658,ENSP00000398939,ENSP00000407531,ENSP00000411278,ENSP00000413238
MO000119943	discs, large homolog 1 (Drosophila)	DLG1	SAP97-isoform4(h)	ENSP00000345731,ENSP00000376187,ENSP00000391732,ENSP00000396658,ENSP00000398939,ENSP00000407531,ENSP00000411278,ENSP00000413238
MO000119944	discs, large homolog 1 (Drosophila)	DLG1	SAP97-isoform5(h)	ENSP00000345731,ENSP00000376187,ENSP00000391732,ENSP00000396658,ENSP00000398939,ENSP00000407531,ENSP00000411278,ENSP00000413238
MO000119945	discs, large homolog 1 (Drosophila)	DLG1	SAP97-isoform6(h)	ENSP00000345731,ENSP00000376187,ENSP00000391732,ENSP00000396658,ENSP00000398939,ENSP00000407531,ENSP00000411278,ENSP00000413238
MO000119946	discs, large homolog 1 (Drosophila)	DLG1	SAP97-isoform7(h)	ENSP00000345731,ENSP00000376187,ENSP00000391732,ENSP00000396658,ENSP00000398939,ENSP00000407531,ENSP00000411278,ENSP00000413238
MO000120106	integrin subunit alpha 2	ITGA2	alpha2-integrin(h)	ENSP00000296585
MO000120216	lactotransferrin	LTF	lactoferrin-isoform1(h)	ENSP00000231751,ENSP00000405719
MO000120362	Rho guanine nucleotide exchange factor 1	ARHGEF1	RhoGEF-isoform1(h)	ENSP00000337261,ENSP00000344429,ENSP00000346532
MO000120375	guanine nucleotide binding protein (G protein), alpha inhibiting activity polypeptide 1	GNAI1	G-alpha-i1(h)	ENSP00000343027,ENSP00000410572
MO000120502	secretory carrier membrane protein 3	SCAMP3	SCAMP3-isoform1(h)	ENSP00000307275,ENSP00000347540,ENSP00000458542,ENSP00000461521
MO000120504	secretory carrier membrane protein 3	SCAMP3	SCAMP3-isoform2(h)	ENSP00000307275,ENSP00000347540,ENSP00000458542,ENSP00000461521
MO000120753	SON DNA binding protein	SON	SON3-F(h)	ENSP00000300278,ENSP00000348984,ENSP00000371095,ENSP00000399783
MO000120755	SON DNA binding protein	SON	SON3-A(h)	ENSP00000300278,ENSP00000348984,ENSP00000371095,ENSP00000399783
MO000120756	SON DNA binding protein	SON	SON3-B(h)	ENSP00000300278,ENSP00000348984,ENSP00000371095,ENSP00000399783
MO000120758	SON DNA binding protein	SON	SON3-C(h)	ENSP00000300278,ENSP00000348984,ENSP00000371095,ENSP00000399783
MO000120760	SON DNA binding protein	SON	SON3-D(h)	ENSP00000300278,ENSP00000348984,ENSP00000371095,ENSP00000399783
MO000120761	SON DNA binding protein	SON	SON3-E(h)	ENSP00000300278,ENSP00000348984,ENSP00000371095,ENSP00000399783
MO000120764	SON DNA binding protein	SON	SON3-G(h)	ENSP00000300278,ENSP00000348984,ENSP00000371095,ENSP00000399783
MO000120765	SON DNA binding protein	SON	SON3-H(h)	ENSP00000300278,ENSP00000348984,ENSP00000371095,ENSP00000399783
MO000120766	SON DNA binding protein	SON	SON3-I(h)	ENSP00000300278,ENSP00000348984,ENSP00000371095,ENSP00000399783
MO000120767	SON DNA binding protein	SON	SON3-J(h)	ENSP00000300278,ENSP00000348984,ENSP00000371095,ENSP00000399783
MO000121169	carcinoembryonic antigen-related cell adhesion molecule 6 (non-specific cross reacting antigen)	CEACAM6	CEAL(h)	ENSP00000199764
MO000121971	myosin IC	MYO1C	Myo1c-isoform1(h)	ENSP00000352834,ENSP00000354283,ENSP00000412197,ENSP00000459174
MO000122617	sterol carrier protein 2	SCP2	non-specific lipid-transfer protein-isoform-SCPx(h)	ENSP00000360568,ENSP00000360569,ENSP00000396413,ENSP00000434132
MO000122621	sterol carrier protein 2	SCP2	non-specific lipid-transfer protein-isoform-SCP2(h)	ENSP00000360568,ENSP00000360569,ENSP00000396413,ENSP00000434132
MO000122884	B-cell receptor-associated protein 31	BCAP31	BAP31-isoform1(h)	ENSP00000343458,ENSP00000392330
MO000123460	albumin	ALB	Albumin-isoform1(h)	ENSP00000295897
MO000124291	single immunoglobulin and toll-interleukin 1 receptor (TIR) domain	SIGIRR	SIGIRR-isoform1(h)	ENSP00000333656,ENSP00000380756,ENSP00000403104
MO000124420	epithelial cell adhesion molecule	EPCAM	MIC18(h)	ENSP00000263735
MO000124600	histidine triad nucleotide binding protein 1	HINT1	HINT1(h)	ENSP00000304229
MO000124890	syntrophin, beta 1 (dystrophin-associated protein A1, 59kDa, basic component 1)	SNTB1	Beta1-syntrophin(h)	ENSP00000378965,ENSP00000431124
MO000124940	profilin 1	PFN1	profilin1(h)	ENSP00000225655
MO000125382			ALY(h)	ENSP00000331817
MO000125516	hepatoma-derived growth factor	HDGF	HDGF-isoform1(h)	ENSP00000349878,ENSP00000357192,ENSP00000443120
MO000125696	synaptotagmin binding, cytoplasmic RNA interacting protein	SYNCRIP	hnRNP-Q3(h)	ENSP00000347380,ENSP00000358635
MO000125698	synaptotagmin binding, cytoplasmic RNA interacting protein	SYNCRIP	hnRNP-Q2(h)	ENSP00000347380,ENSP00000358635
MO000125699	synaptotagmin binding, cytoplasmic RNA interacting protein	SYNCRIP	hnRNP-Q1(h)	ENSP00000347380,ENSP00000358635
MO000125701	synaptotagmin binding, cytoplasmic RNA interacting protein	SYNCRIP	hnRNP-Q-isoform4(h)	ENSP00000347380,ENSP00000358635
MO000125703	synaptotagmin binding, cytoplasmic RNA interacting protein	SYNCRIP	hnRNP-Q-isoform5(h)	ENSP00000347380,ENSP00000358635
MO000125914	Rho GDP dissociation inhibitor (GDI) alpha	ARHGDIA	RhoGDI-1-isoform1(h)	ENSP00000269321,ENSP00000441348,ENSP00000464205
MO000125947	ATPase, Na+/K+ transporting, beta 1 polypeptide	ATP1B1	atp1b1-isoform1(h)	ENSP00000356789,ENSP00000356790
MO000125952	ATPase, Na+/K+ transporting, beta 1 polypeptide	ATP1B1	atp1b1-isoform2(h)	ENSP00000356789,ENSP00000356790
MO000126292	myosin VI	MYO6	Myosin6-isoform1(h)	ENSP00000358994,ENSP00000359002
MO000126438	CD44 molecule (Indian blood group)	CD44	CD44-isoform3(h)	ENSP00000263398,ENSP00000278386,ENSP00000309732,ENSP00000389830,ENSP00000392331,ENSP00000398632,ENSP00000404447
MO000126440	CD44 molecule (Indian blood group)	CD44	CD44-isoform4(h)	ENSP00000263398,ENSP00000278386,ENSP00000309732,ENSP00000389830,ENSP00000392331,ENSP00000398632,ENSP00000404447
MO000126441	CD44 molecule (Indian blood group)	CD44	CD44-isoform5(h)	ENSP00000263398,ENSP00000278386,ENSP00000309732,ENSP00000389830,ENSP00000392331,ENSP00000398632,ENSP00000404447
MO000126442	CD44 molecule (Indian blood group)	CD44	CD44-isoform6(h)	ENSP00000263398,ENSP00000278386,ENSP00000309732,ENSP00000389830,ENSP00000392331,ENSP00000398632,ENSP00000404447
MO000126443	CD44 molecule (Indian blood group)	CD44	CD44-isoform7(h)	ENSP00000263398,ENSP00000278386,ENSP00000309732,ENSP00000389830,ENSP00000392331,ENSP00000398632,ENSP00000404447
MO000126448	CD44 molecule (Indian blood group)	CD44	CD44-isoform8(h)	ENSP00000263398,ENSP00000278386,ENSP00000309732,ENSP00000389830,ENSP00000392331,ENSP00000398632,ENSP00000404447
MO000126449	CD44 molecule (Indian blood group)	CD44	CD44-isoform9(h)	ENSP00000263398,ENSP00000278386,ENSP00000309732,ENSP00000389830,ENSP00000392331,ENSP00000398632,ENSP00000404447
MO000126451	CD44 molecule (Indian blood group)	CD44	CD44-isoform10(h)	ENSP00000263398,ENSP00000278386,ENSP00000309732,ENSP00000389830,ENSP00000392331,ENSP00000398632,ENSP00000404447
MO000126453	CD44 molecule (Indian blood group)	CD44	CD44-isoform11(h)	ENSP00000263398,ENSP00000278386,ENSP00000309732,ENSP00000389830,ENSP00000392331,ENSP00000398632,ENSP00000404447
MO000126454	CD44 molecule (Indian blood group)	CD44	CD44-isoform12(h)	ENSP00000263398,ENSP00000278386,ENSP00000309732,ENSP00000389830,ENSP00000392331,ENSP00000398632,ENSP00000404447
MO000126455	CD44 molecule (Indian blood group)	CD44	CD44-isoform13(h)	ENSP00000263398,ENSP00000278386,ENSP00000309732,ENSP00000389830,ENSP00000392331,ENSP00000398632,ENSP00000404447
MO000126456	CD44 molecule (Indian blood group)	CD44	CD44-isoform14(h)	ENSP00000263398,ENSP00000278386,ENSP00000309732,ENSP00000389830,ENSP00000392331,ENSP00000398632,ENSP00000404447
MO000126457	CD44 molecule (Indian blood group)	CD44	CD44-isoform15(h)	ENSP00000263398,ENSP00000278386,ENSP00000309732,ENSP00000389830,ENSP00000392331,ENSP00000398632,ENSP00000404447
MO000126458	CD44 molecule (Indian blood group)	CD44	CD44-isoform16(h)	ENSP00000263398,ENSP00000278386,ENSP00000309732,ENSP00000389830,ENSP00000392331,ENSP00000398632,ENSP00000404447
MO000126461	CD44 molecule (Indian blood group)	CD44	CD44-isoform17(h)	ENSP00000263398,ENSP00000278386,ENSP00000309732,ENSP00000389830,ENSP00000392331,ENSP00000398632,ENSP00000404447
MO000126494	capping protein (actin filament), gelsolin-like	CAPG	AFCP-isoform1(h)	ENSP00000263867,ENSP00000386315,ENSP00000386965,ENSP00000387063
MO000126559	integrin subunit alpha 6	ITGA6	integrin-alpha-6X1X2B(h)	ENSP00000264107,ENSP00000386614
MO000126561	integrin subunit alpha 6	ITGA6	integrin-alpha-6X1B(h)	ENSP00000264107,ENSP00000386614
MO000126562	integrin subunit alpha 6	ITGA6	integrin-alpha-6X2A(h)	ENSP00000264107,ENSP00000386614
MO000126564	integrin subunit alpha 6	ITGA6	integrin-alpha-6X2B(h)	ENSP00000264107,ENSP00000386614
MO000126566	integrin subunit alpha 6	ITGA6	integrin-alpha-6X1X2A(h)	ENSP00000264107,ENSP00000386614
MO000126652	myosin VI	MYO6	Myosin6-isoform2(h)	ENSP00000358994,ENSP00000359002
MO000126654	myosin VI	MYO6	Myosin6-isoform3(h)	ENSP00000358994,ENSP00000359002
MO000126655	myosin VI	MYO6	Myosin6-isoform4(h)	ENSP00000358994,ENSP00000359002
MO000126667	myosin VI	MYO6	Myosin6-isoform5(h)	ENSP00000358994,ENSP00000359002
MO000127004	S100 calcium binding protein A10	S100A10	P11(h)	ENSP00000357799,ENSP00000357801
MO000127174	hemoglobin subunit alpha 1, hemoglobin subunit alpha 2	HBA1, HBA2	alpha-globin(h)	ENSP00000251595,ENSP00000322421
MO000127686	N-myristoyltransferase 1	NMT1	NMT1-Long(h)	ENSP00000258960,ENSP00000468424
MO000127689	N-myristoyltransferase 1	NMT1	NMT1-Short(h)	ENSP00000258960,ENSP00000468424
MO000127693	MARCKS-like 1	MARCKSL1	MRP(h)	ENSP00000362638
MO000128126	reticulon 4	RTN4	Nogo-isoform1(h)	ENSP00000322147,ENSP00000337838,ENSP00000349944,ENSP00000350365,ENSP00000378107,ENSP00000378109,ENSP00000384471,ENSP00000385650
MO000128128	reticulon 4	RTN4	Nogo-isoform2(h)	ENSP00000322147,ENSP00000337838,ENSP00000349944,ENSP00000350365,ENSP00000378107,ENSP00000378109,ENSP00000384471,ENSP00000385650
MO000128129	reticulon 4	RTN4	Nogo-isoform3(h)	ENSP00000322147,ENSP00000337838,ENSP00000349944,ENSP00000350365,ENSP00000378107,ENSP00000378109,ENSP00000384471,ENSP00000385650
MO000128130	reticulon 4	RTN4	Nogo-isoform4(h)	ENSP00000322147,ENSP00000337838,ENSP00000349944,ENSP00000350365,ENSP00000378107,ENSP00000378109,ENSP00000384471,ENSP00000385650
MO000128365	lectin, galactoside-binding, soluble, 3	LGALS3	Galectin3(h)	ENSP00000254301
MO000128528	heterogeneous nuclear ribonucleoprotein K	HNRNPK	hnRNPK-isoform3(h)	ENSP00000317788,ENSP00000353552,ENSP00000365439,ENSP00000365458
MO000128693	poly(rC) binding protein 2	PCBP2	PCBP2-isoform1(h)	ENSP00000352228,ENSP00000352438,ENSP00000394116,ENSP00000408949,ENSP00000448762,ENSP00000448927,ENSP00000449062
MO000128877	aldo-keto reductase family 1, member C1	AKR1C1	aldo-keto reductase family 1 member C1(h)	ENSP00000370254
MO000128999	desmoplakin	DSP	desmoplakin-II(h)	ENSP00000369129,ENSP00000396591
MO000129110	adaptor related protein complex 2, alpha 1 subunit	AP2A1	alpha-adaptin A1-isoform1(h)	ENSP00000346246,ENSP00000351926
MO000129111	adaptor related protein complex 2, alpha 1 subunit	AP2A1	alpha-adaptin A1-isoform2(h)	ENSP00000346246,ENSP00000351926
MO000129783	hes family bHLH transcription factor 7	HES7	HES-7-isoform1(h)	ENSP00000314774
MO000129789	proteasome subunit alpha 1	PSMA1	PSMA1-isoform1(h)	ENSP00000379676,ENSP00000414359
MO000129797	proteasome subunit alpha 1	PSMA1	PSMA1-isoform2(h)	ENSP00000379676,ENSP00000414359
MO000129829	sprouty-related, EVH1 domain containing 3	SPRED3	Spred-3-isoform1(h)	ENSP00000345405,ENSP00000466568
MO000130427	histone cluster 1, H1b	HIST1H1B	hist1h1b(h)	ENSP00000330074
MO000130501	proteasome 26S subunit, ATPase 2	PSMC2	S7-isoform1(h)	ENSP00000292644,ENSP00000391211
MO000130594	tropomyosin 1 (alpha)	TPM1	Tpm-1-isoform1(h)	ENSP00000267996,ENSP00000334624,ENSP00000351022,ENSP00000385107
MO000130760	dihydropyrimidinase like 2	DPYSL2	CRMP2-isoform1(h)	ENSP00000309539,ENSP00000427985,ENSP00000431117
MO000130789	dihydropyrimidinase like 5	DPYSL5	CRMP5(h)	ENSP00000288699,ENSP00000385549
MO000131031	v-maf avian musculoaponeurotic fibrosarcoma oncogene homolog F	MAFF	MafF-isoform1(h)	ENSP00000345393,ENSP00000384094,ENSP00000388882,ENSP00000441482,ENSP00000442060
MO000131489	lectin, mannose-binding, 1	LMAN1	ERGIC53(h)	ENSP00000251047
MO000131732	filamin B	FLNB	FilaminB-isoform1(h)	ENSP00000295956,ENSP00000351339,ENSP00000415599,ENSP00000420213
MO000131735	filamin B	FLNB	FilaminB-isoform2(h)	ENSP00000295956,ENSP00000351339,ENSP00000415599,ENSP00000420213
MO000131736	filamin B	FLNB	FilaminB-isoform3(h)	ENSP00000295956,ENSP00000351339,ENSP00000415599,ENSP00000420213
MO000131737	filamin B	FLNB	FilaminB-isoform7(h)	ENSP00000295956,ENSP00000351339,ENSP00000415599,ENSP00000420213
MO000131738	filamin B	FLNB	FilaminB-isoform4(h)	ENSP00000295956,ENSP00000351339,ENSP00000415599,ENSP00000420213
MO000131739	filamin B	FLNB	FilaminB-isoform5(h)	ENSP00000295956,ENSP00000351339,ENSP00000415599,ENSP00000420213
MO000131740	filamin B	FLNB	FilaminB-isoform6(h)	ENSP00000295956,ENSP00000351339,ENSP00000415599,ENSP00000420213
MO000132018	G-protein signaling modulator 1	GPSM1	AGS3-isoform1(h)	ENSP00000291775,ENSP00000376673,ENSP00000390705
MO000132020	G-protein signaling modulator 1	GPSM1	AGS3-isoform2(h)	ENSP00000291775,ENSP00000376673,ENSP00000390705
MO000132021	G-protein signaling modulator 1	GPSM1	AGS3-isoform3(h)	ENSP00000291775,ENSP00000376673,ENSP00000390705
MO000132336	prostaglandin reductase 1	PTGR1	prostaglandin reductase 1-isoform1(h)	ENSP00000311572,ENSP00000385763,ENSP00000440281
MO000132446	DEK proto-oncogene	DEK	DEK-isoform1(h)	ENSP00000244776,ENSP00000380414
MO000132456	kinesin family member 5A	KIF5A	kif5a(h)	ENSP00000408979
MO000132470	STT3A, subunit of the oligosaccharyltransferase complex (catalytic)	STT3A	TMC-isoform1(h)	ENSP00000376472,ENSP00000436962
MO000132504	mitochondrial ribosomal protein S18B	MRPS18B	MRP-S18b(h)	ENSP00000259873,ENSP00000383438,ENSP00000397790,ENSP00000398494,ENSP00000402718,ENSP00000414972,ENSP00000415703
MO000132512	Treacher Collins-Franceschetti syndrome 1	TCOF1	MFD1-isoform1(h)	ENSP00000325223,ENSP00000367028,ENSP00000377811,ENSP00000406888,ENSP00000409944,ENSP00000421655
MO000132522	Treacher Collins-Franceschetti syndrome 1	TCOF1	MFD1-isoform2(h)	ENSP00000325223,ENSP00000367028,ENSP00000377811,ENSP00000406888,ENSP00000409944,ENSP00000421655
MO000132527	Treacher Collins-Franceschetti syndrome 1	TCOF1	MFD1-isoform3(h)	ENSP00000325223,ENSP00000367028,ENSP00000377811,ENSP00000406888,ENSP00000409944,ENSP00000421655
MO000132529	Treacher Collins-Franceschetti syndrome 1	TCOF1	MFD1-isoform4(h)	ENSP00000325223,ENSP00000367028,ENSP00000377811,ENSP00000406888,ENSP00000409944,ENSP00000421655
MO000132533	histone cluster 1, H2bc, histone cluster 1, H2be, histone cluster 1, H2bf, histone cluster 1, H2bg, histone cluster 1, H2bi	HIST1H2BC, HIST1H2BE, HIST1H2BF, HIST1H2BG, HIST1H2BI	hist1h2bc(h)	ENSP00000321744,ENSP00000348924,ENSP00000366962,ENSP00000380180
MO000132539	threonyl-tRNA synthetase	TARS	ThrRS-isoform1(h)	ENSP00000265112,ENSP00000387710,ENSP00000424387
MO000132581	GTPase activating protein (SH3 domain) binding protein 1	G3BP1	G3BP-isoform1(h)	ENSP00000348578,ENSP00000377681
MO000132601	eukaryotic translation initiation factor 3 subunit F	EIF3F	EIF-3S5(h)	ENSP00000310040,ENSP00000431800
MO000132614	transgelin 2	TAGLN2	transgelin-2-isoform1(h)	ENSP00000357075,ENSP00000357076,ENSP00000357077
MO000132632	ribosomal protein S28	RPS28	rps28(h)	ENSP00000472469
MO000132639	ribophorin II	RPN2	RPN-II(h)	ENSP00000237530,ENSP00000362724
MO000132645	ribophorin I	RPN1	RPN-I(h)	ENSP00000296255
MO000132647	heterogeneous nuclear ribonucleoprotein D like	HNRNPDL	JKTBP-isoform1(h)	ENSP00000295470,ENSP00000338552,ENSP00000422040
MO000132651	ribosomal protein L37	RPL37	RPL37(h)	ENSP00000274242
MO000132658	ribosomal protein L26	RPL26	RPL26(h)	ENSP00000293842,ENSP00000462322,ENSP00000463470,ENSP00000463784
MO000132690	GDP dissociation inhibitor 1	GDI1	GDIL(h)	ENSP00000394071
MO000132693	proteasome subunit beta 5	PSMB5	LMPX-isoform1(h)	ENSP00000355325,ENSP00000395206,ENSP00000452424
MO000132708	heterogeneous nuclear ribonucleoprotein D like	HNRNPDL	JKTBP-isoform2(h)	ENSP00000295470,ENSP00000338552,ENSP00000422040
MO000132711	heterogeneous nuclear ribonucleoprotein D like	HNRNPDL	JKTBP-isoform3(h)	ENSP00000295470,ENSP00000338552,ENSP00000422040
MO000132759	heterogeneous nuclear ribonucleoprotein H3 (2H9)	HNRNPH3	2H9-isoform1(h)	ENSP00000265866,ENSP00000346726
MO000132773	heterogeneous nuclear ribonucleoprotein H3 (2H9)	HNRNPH3	2H9-isoform2(h)	ENSP00000265866,ENSP00000346726
MO000132774	heterogeneous nuclear ribonucleoprotein H3 (2H9)	HNRNPH3	2H9-isoform3(h)	ENSP00000265866,ENSP00000346726
MO000132778	heterogeneous nuclear ribonucleoprotein H3 (2H9)	HNRNPH3	2H9-isoform4(h)	ENSP00000265866,ENSP00000346726
MO000132782	heterogeneous nuclear ribonucleoprotein H3 (2H9)	HNRNPH3	2H9-isoform5(h)	ENSP00000265866,ENSP00000346726
MO000132784	heterogeneous nuclear ribonucleoprotein H3 (2H9)	HNRNPH3	2H9-isoform6(h)	ENSP00000265866,ENSP00000346726
MO000132786	voltage-dependent anion channel 2	VDAC2	VDAC-2-isoform1(h)	ENSP00000361635,ENSP00000361686,ENSP00000443092
MO000132788	voltage-dependent anion channel 2	VDAC2	VDAC-2-isoform2(h)	ENSP00000361635,ENSP00000361686,ENSP00000443092
MO000132790	endosulfine alpha	ENSA	ensa-isoform1(h)	ENSP00000271690,ENSP00000341743,ENSP00000354835,ENSP00000355220,ENSP00000355239,ENSP00000358010,ENSP00000421458,ENSP00000422343,ENSP00000424242,ENSP00000426110
MO000132793	dolichyl-phosphate mannosyltransferase polypeptide 1, catalytic subunit	DPM1	MPDS(h)	ENSP00000360644
MO000132798	endosulfine alpha	ENSA	ensa-isoform2(h)	ENSP00000271690,ENSP00000341743,ENSP00000354835,ENSP00000355220,ENSP00000355239,ENSP00000358010,ENSP00000421458,ENSP00000422343,ENSP00000424242,ENSP00000426110
MO000132841	DEAD (Asp-Glu-Ala-Asp) box polypeptide 23	DDX23	prp28-isoform1(h)	ENSP00000310723
MO000132860	dolichyl-diphosphooligosaccharide--protein glycosyltransferase subunit (non-catalytic)	DDOST	OST48-isoform1(h)	ENSP00000364188
MO000132863	dihydrolipoamide branched chain transacylase E2	DBT	BCATE2(h)	ENSP00000359151
MO000132887	cleavage stimulation factor, 3' pre-RNA, subunit 3	CSTF3	CstF-77-isoform1(h)	ENSP00000315791,ENSP00000388711,ENSP00000393064
MO000132900	solute carrier family 25 (mitochondrial carrier; citrate transporter), member 1	SLC25A1	CTP(h)	ENSP00000215882
MO000132920	seryl-tRNA synthetase 2, mitochondrial	SARS2	SerRSmt-isoform1(h)	ENSP00000221431,ENSP00000472847
MO000132943	glutathione S-transferase kappa 1	GSTK1	hGSTK1-isoform1(h)	ENSP00000351181,ENSP00000386944,ENSP00000415813,ENSP00000431049
MO000132956	proteasome 26S subunit, non-ATPase 6	PSMD6	PFAAP4-isoform1(h)	ENSP00000295901
MO000132965	regulator of microtubule dynamics 3	RMDN3	PTPIP51-isoform1(h)	ENSP00000260385,ENSP00000342493
MO000132967	voltage-dependent anion channel 2	VDAC2	VDAC-2-isoform3(h)	ENSP00000361635,ENSP00000361686,ENSP00000443092
MO000132980	heterogeneous nuclear ribonucleoprotein R	HNRNPR	HNRNPR-isoform1(h)	ENSP00000304405,ENSP00000363741,ENSP00000363745
MO000132997	prefoldin subunit 6	PFDN6	PFD6(h)	ENSP00000363734,ENSP00000363735,ENSP00000363738,ENSP00000372694,ENSP00000378563,ENSP00000382314,ENSP00000382316,ENSP00000395462,ENSP00000398171,ENSP00000400152,ENSP00000402212,ENSP00000402553,ENSP00000403771,ENSP00000404773,ENSP00000412319,ENSP00000415678,ENSP00000447540,ENSP00000448607,ENSP00000448784,ENSP00000449925
MO000133009	paraneoplastic Ma antigen 2	PNMA2	MA2(h)	ENSP00000429344
MO000133042	heat shock protein family E (Hsp10) member 1	HSPE1	Hsp10(h)	ENSP00000233893
MO000133058	small nuclear ribonucleoprotein polypeptide A	SNRPA	U1snRNPa(h)	ENSP00000243563
MO000133097	mitochondrial ribosomal protein S34	MRPS34	MRP-S34(h)	ENSP00000380531
MO000133105	nudix hydrolase 21	NUDT21	NUDT21(h)	ENSP00000300291
MO000133109	RAB7A, member RAS oncogene family	RAB7A	Rab7(h)	ENSP00000265062
MO000133129	NOC2-like nucleolar associated transcriptional repressor	NOC2L	NIR(h)	ENSP00000317992
MO000133139	RAB11A, member RAS oncogene family	RAB11A	RAB11-isoform1(h)	ENSP00000261890
MO000133164	myosin light chain 12A	MYL12A	MLC-2(h)	ENSP00000217652,ENSP00000441231,ENSP00000462171,ENSP00000463614
MO000133166	staphylococcal nuclease and tudor domain containing 1	SND1	snd1(h)	ENSP00000346762
MO000133176	phosphatidylinositol transfer protein alpha	PITPNA	PITPalpha(h)	ENSP00000316809
MO000133244	programmed cell death 4 (neoplastic transformation inhibitor)	PDCD4	H731-isoform1(h)	ENSP00000280154,ENSP00000376816
MO000133246	capping protein (actin filament) muscle Z-line, beta	CAPZB	CAPZ-isoform1(h)	ENSP00000264202,ENSP00000364284
MO000133253	capping protein (actin filament) muscle Z-line, beta	CAPZB	CAPZ-isoform2(h)	ENSP00000264202,ENSP00000364284
MO000133258	lectin, galactoside-binding, soluble, 3 binding protein	LGALS3BP	MAC2BP(h)	ENSP00000262776
MO000133263	echinoderm microtubule associated protein like 4	EML4	EMAP-4-isoform1(h)	ENSP00000320663
MO000133281	kinesin family member 5B	KIF5B	kif5b(h)	ENSP00000307078
MO000133295	keratin 77, type II	KRT77	K1B(h)	ENSP00000342710
MO000133297	lysozyme	LYZ	Lysozyme C(h)	ENSP00000261267
MO000133306	DnaJ heat shock protein family (Hsp40) member A1	DNAJA1	HSJ2-isoform1(h)	ENSP00000369127
MO000133312	proteasome 26S subunit, ATPase 3	PSMC3	TBP-1(h)	ENSP00000298852
MO000133326	ribosomal protein S19	RPS19	rps19(h)	ENSP00000470004,ENSP00000470972
MO000133339	actin related protein 2/3 complex subunit 5-like	ARPC5L	ARC16-2(h)	ENSP00000259477,ENSP00000345361
MO000133379	macrophage migration inhibitory factor (glycosylation-inhibiting factor)	MIF	MIF(h)	ENSP00000215754
MO000133401	capping protein (actin filament) muscle Z-line, alpha 1	CAPZA1	CAPPA1(h)	ENSP00000263168
MO000133417	translocase of inner mitochondrial membrane 8 homolog A (yeast)	TIMM8A	TIM8A(h)	ENSP00000361993
MO000133469	ribosome production factor 2 homolog	RPF2	RPF2(h)	ENSP00000402338
MO000133492	cystatin B	CSTB	STFB(h)	ENSP00000291568
MO000133510	aminopeptidase puromycin sensitive	NPEPPS	PSA-isoform1(h)	ENSP00000320324
MO000133549	keratin 78, type II	KRT78	Keratin78-isoform1(h)	ENSP00000306261,ENSP00000352479
MO000133553	protein disulfide isomerase family A member 4	PDIA4	pdia4(h)	ENSP00000286091
MO000133579	ribosomal protein L38	RPL38	rpl38(h)	ENSP00000309830,ENSP00000390279,ENSP00000434243
MO000133612	lipoxygenase homology domains 1	LOXHD1	LH2D1-isoform3(h)	ENSP00000300591,ENSP00000381676,ENSP00000381692
MO000133632	sideroflexin 1	SFXN1	sideroflexin-1(h)	ENSP00000316905
MO000133653	tau tubulin kinase 1	TTBK1	BDTK-isoform1(h)	ENSP00000259750
MO000133662	villin 1	VIL1	VIL-isoform1(h)	ENSP00000248444
MO000133666	Obg-like ATPase 1	OLA1	GTPBP9-isoform1(h)	ENSP00000284719,ENSP00000340167,ENSP00000410385
MO000133722	tyrosyl-tRNA synthetase	YARS	yars(h)	ENSP00000362576
MO000133752	high density lipoprotein binding protein	HDLBP	Vigilin-isoform1(h)	ENSP00000399139
MO000133760	isoleucyl-tRNA synthetase	IARS	ILRS(h)	ENSP00000364794
MO000133796	KH-type splicing regulatory protein	KHSRP	FUBP2-isoform1(h)	ENSP00000381216
MO000133832	protein disulfide isomerase family A member 6	PDIA6	TXNDC7-isoform1(h)	ENSP00000272227,ENSP00000385385
MO000133837	protein disulfide isomerase family A member 6	PDIA6	TXNDC7-isoform2(h)	ENSP00000272227,ENSP00000385385
MO000133856	leucine rich repeat containing 59	LRRC59	lrrc59(h)	ENSP00000225972
MO000133871	methionyl-tRNA synthetase	MARS	METRS-isoform1(h)	ENSP00000262027
MO000133872	translocase of inner mitochondrial membrane 50 homolog (S. cerevisiae)	TIMM50	TIM50-isoform1(h)	ENSP00000318115
MO000133904	RAB8A, member RAS oncogene family	RAB8A	rab8a-isoform1(h)	ENSP00000300935
MO000133909	translocase of inner mitochondrial membrane 50 homolog (S. cerevisiae)	TIMM50	TIM50-isoform2(h)	ENSP00000318115
MO000134019	EBNA1 binding protein 2	EBNA1BP2	EBP2(h)	ENSP00000236051
MO000134022	RNA binding protein S1, serine-rich domain	RNPS1	rnps1-isoform1(h)	ENSP00000301730,ENSP00000315859,ENSP00000380275,ENSP00000456352,ENSP00000457723,ENSP00000457820
MO000134025	pleiotropic regulator 1	PLRG1	PRL1-isoform1(h)	ENSP00000303191,ENSP00000424417
MO000134027	thioredoxin	TXN	Trx1-isoform1(h)	ENSP00000363639,ENSP00000363641
MO000134028	RNA binding protein S1, serine-rich domain	RNPS1	rnps1-isoform2(h)	ENSP00000301730,ENSP00000315859,ENSP00000380275,ENSP00000456352,ENSP00000457723,ENSP00000457820
MO000134029	progesterone receptor membrane component 1	PGRMC1	mPR-isoform1(h)	ENSP00000217971
MO000134031	UDP-glucose glycoprotein glucosyltransferase 1	UGGT1	HUGT1-isoform2(h)	ENSP00000259253
MO000134053	insulin like growth factor 2 mRNA binding protein 3	IGF2BP3	VICKZ3-isoform1(h)	ENSP00000258729
MO000134079	leucine rich pentatricopeptide repeat containing	LRPPRC	LRP130(h)	ENSP00000260665
MO000134085	insulin like growth factor 2 mRNA binding protein 3	IGF2BP3	VICKZ3-isoform2(h)	ENSP00000258729
MO000134086	proteasome 26S subunit, ATPase 1	PSMC1	S4-isoform1(h)	ENSP00000261303
MO000134101	ADP ribosylation factor like GTPase 6 interacting protein 1	ARL6IP1	ARL6IP-isoform1(h)	ENSP00000306788
MO000134118	ribosomal protein L35a	RPL35A	RPL35A(h)	ENSP00000393393,ENSP00000419117
MO000134121	protein kinase, interferon-inducible double stranded RNA dependent activator	PRKRA	PACT-isoform1(h)	ENSP00000318176,ENSP00000393883,ENSP00000430604
MO000134123	mitochondrial ribosomal protein S24	MRPS24	S24mt(h)	ENSP00000318158
MO000134171	HEAT repeat containing 1	HEATR1	BAP28(h)	ENSP00000355541
MO000134174	ATPase family, AAA domain containing 3A	ATAD3A	ATAD3A-isoform1(h)	ENSP00000368030,ENSP00000368031,ENSP00000439290
MO000134179	ATPase family, AAA domain containing 3A	ATAD3A	ATAD3A-isoform2(h)	ENSP00000368030,ENSP00000368031,ENSP00000439290
MO000134184	ribosomal protein S10	RPS10	RPS10(h)	ENSP00000347271
MO000134188	ribosomal protein S29	RPS29	rps29-isoform1(h)	ENSP00000245458,ENSP00000379339
MO000134214	solute carrier family 1 (neutral amino acid transporter), member 5	SLC1A5	R16-isoform1(h)	ENSP00000406532,ENSP00000444408
MO000134218	small nuclear ribonucleoprotein polypeptide A'	SNRPA1	SNRPA1(h)	ENSP00000254193
MO000134225	small nuclear ribonucleoprotein polypeptides B and B1	SNRPB	COD-isoform2(h)	ENSP00000370746,ENSP00000412566
MO000134227	small nuclear ribonucleoprotein polypeptides B and B1	SNRPB	COD-isoform1(h)	ENSP00000370746,ENSP00000412566
MO000134229	small nuclear ribonucleoprotein polypeptides B and B1	SNRPB	COD-isoform3(h)	ENSP00000370746,ENSP00000412566
MO000134242	signal sequence receptor, delta	SSR4	TRAPD(h)	ENSP00000317331,ENSP00000359103,ENSP00000359104
MO000134274	Tu translation elongation factor, mitochondrial	TUFM	EFTU(h)	ENSP00000322439
MO000134308	ribosomal L1 domain containing 1	RSL1D1	PBK1-isoform1(h)	ENSP00000460871
MO000134471	hippocalcin	HPCA	hippocalcin(h)	ENSP00000362566
MO000134511	glucosidase, alpha; neutral AB	GANAB	G2AN-isoform1(h)	ENSP00000340466,ENSP00000349053,ENSP00000432181,ENSP00000433799,ENSP00000434921
MO000134513	glucosidase, alpha; neutral AB	GANAB	G2AN-isoform2(h)	ENSP00000340466,ENSP00000349053,ENSP00000432181,ENSP00000433799,ENSP00000434921
MO000134515	glucosidase, alpha; neutral AB	GANAB	G2AN-isoform3(h)	ENSP00000340466,ENSP00000349053,ENSP00000432181,ENSP00000433799,ENSP00000434921
MO000134518	tubulin alpha 4a	TUBA4A	alpha-tubulin 4A(h)	ENSP00000248437
MO000134595	ribosomal protein L36a	RPL36A	MIG6(h)	ENSP00000446503
MO000134698	cytochrome b5 type A (microsomal)	CYB5A	CYB5A-isoform1(h)	ENSP00000341625,ENSP00000381011,ENSP00000436461
MO000134706	cytochrome b5 type A (microsomal)	CYB5A	CYB5A-isoform2(h)	ENSP00000341625,ENSP00000381011,ENSP00000436461
MO000134710	cytochrome b5 type B (outer mitochondrial membrane)	CYB5B	CYB5M(h)	ENSP00000423679
MO000134769	protein phosphatase, Mg2+/Mn2+ dependent 1G	PPM1G	PP2Cgamma(h)	ENSP00000342778
MO000134851	anterior gradient 2, protein disulphide isomerase family member	AGR2	AG2(h)	ENSP00000391490
MO000134917	annexin A11	ANXA11	Annexin 11-isoform1(h)	ENSP00000265447,ENSP00000361305,ENSP00000398610,ENSP00000404412
MO000135036	annexin A5	ANXA5	Annexin-A5(h)	ENSP00000296511
MO000137441	keratin 19, type I	KRT19	Keratin-19(h)	ENSP00000355124
MO000137599	H1 histone family member 0	H1F0	h1f0-isoform1(h)	ENSP00000344504
MO000137984	eukaryotic translation termination factor 1	ETF1	eRF1-isoform1(h)	ENSP00000353741
MO000137992	choline/ethanolamine phosphotransferase 1	CEPT1	choline/ethanolaminephosphotransferase 1(h)	ENSP00000349696,ENSP00000441980
MO000138058	oxysterol binding protein	OSBP	osbp1(h)	ENSP00000263847
MO000138216	glutamyl-prolyl-tRNA synthetase	EPRS	QPRS(h)	ENSP00000355890
MO000138266	ribosomal protein SA	RPSA	LRP(h)	ENSP00000346067
MO000138267	stathmin 1	STMN1	stathmin-isoform1(h)	ENSP00000350531,ENSP00000363409,ENSP00000382633,ENSP00000387858,ENSP00000410452
MO000138274	annexin A4	ANXA4	Annexin A4-isoform1(h)	ENSP00000377833
MO000138276	LIM and SH3 protein 1	LASP1	LASP-1-isoform1(h)	ENSP00000325240,ENSP00000392853
MO000138281	copine I	CPNE1	Copine-1(h)	ENSP00000336945,ENSP00000380585,ENSP00000380587
MO000138333	eukaryotic translation initiation factor 1A, X-linked	EIF1AX	EIF-1A(h)	ENSP00000368927
MO000138338	eukaryotic translation initiation factor 5A	EIF5A	EIF-5A1-isoform1(h)	ENSP00000336702,ENSP00000336776,ENSP00000390677,ENSP00000396073,ENSP00000458269,ENSP00000459196,ENSP00000459611
MO000138341	eukaryotic translation initiation factor 5A	EIF5A	EIF-5A1-isoform2(h)	ENSP00000336702,ENSP00000336776,ENSP00000390677,ENSP00000396073,ENSP00000458269,ENSP00000459196,ENSP00000459611
MO000138385	bystin like	BYSL	Bystin(h)	ENSP00000230340
MO000138429	emerin	EMD	EDMD(h)	ENSP00000358857
MO000138434	calumenin	CALU	Calumenin-isoform1(h)	ENSP00000249364,ENSP00000408838,ENSP00000420381,ENSP00000438248,ENSP00000442110
MO000138439	calumenin	CALU	Calumenin-isoform2(h)	ENSP00000249364,ENSP00000408838,ENSP00000420381,ENSP00000438248,ENSP00000442110
MO000138470	serpin peptidase inhibitor, clade H (heat shock protein 47), member 1, (collagen binding protein 1)	SERPINH1	Colligin(h)	ENSP00000350894,ENSP00000434412,ENSP00000434657
MO000138800	FK506 binding protein 2	FKBP2	FKBP13(h)	ENSP00000310935,ENSP00000378046,ENSP00000398147
MO000138846	asparaginyl-tRNA synthetase	NARS	AsnRS-isoform1(h)	ENSP00000256854
MO000138995	secretory carrier membrane protein 2	SCAMP2	Scamp2(h)	ENSP00000268099
MO000139015	SNU13 homolog, small nuclear ribonucleoprotein (U4/U6.U5)	SNU13	OTK27(h)	ENSP00000215956,ENSP00000347401,ENSP00000383949
MO000139033	dCTP pyrophosphatase 1	DCTPP1	RS21C6(h)	ENSP00000322524
MO000139089	nucleobindin 1	NUCB1	Nuc(h)	ENSP00000385211,ENSP00000385923
MO000139133	tetraspanin 3	TSPAN3	Tspan-3-isoform1(h)	ENSP00000267970,ENSP00000341329,ENSP00000407243
MO000139151	ARP1 actin-related protein 1 homolog A, centractin alpha (yeast)	ACTR1A	ARP1(h)	ENSP00000358921
MO000139197	phosphatidylethanolamine binding protein 1	PEBP1	RKIP(h)	ENSP00000261313
MO000139238	zinc finger protein 263	ZNF263	FPM315(h)	ENSP00000219069
MO000139446	nuclear transport factor 2	NUTF2	NTF2(h)	ENSP00000219169,ENSP00000457022,ENSP00000457989
MO000139550	SEC24 homolog C, COPII coat complex component	SEC24C	sec24c-isoform1(h)	ENSP00000321845,ENSP00000343405
MO000139702	haloacid dehalogenase like hydrolase domain containing 3	HDHD3	hdhd3(h)	ENSP00000238379,ENSP00000363295
MO000139851	keratin 6A, type II	KRT6A	Cytokeratin-6A(h)	ENSP00000369317
MO000139889	reticulon 3	RTN3	NSPL2-isoform1(h)	ENSP00000340903,ENSP00000344106,ENSP00000346492,ENSP00000348279,ENSP00000367050,ENSP00000440874
MO000139896	reticulon 3	RTN3	NSPL2-isoform2(h)	ENSP00000340903,ENSP00000344106,ENSP00000346492,ENSP00000348279,ENSP00000367050,ENSP00000440874
MO000139897	reticulon 3	RTN3	NSPL2-isoform3(h)	ENSP00000340903,ENSP00000344106,ENSP00000346492,ENSP00000348279,ENSP00000367050,ENSP00000440874
MO000139900	reticulon 3	RTN3	NSPL2-isoform4(h)	ENSP00000340903,ENSP00000344106,ENSP00000346492,ENSP00000348279,ENSP00000367050,ENSP00000440874
MO000139907	reticulon 3	RTN3	NSPL2-isoform5(h)	ENSP00000340903,ENSP00000344106,ENSP00000346492,ENSP00000348279,ENSP00000367050,ENSP00000440874
MO000140159	RNA binding motif protein 14	RBM14	rbm14-isoform1(h)	ENSP00000311747,ENSP00000377548
MO000140160	RNA binding motif protein 14	RBM14	rbm14-isoform2(h)	ENSP00000311747,ENSP00000377548
MO000140179	peptidylprolyl isomerase A (cyclophilin A)	PPIA	PPIase A-isoform1(h)	ENSP00000419425
MO000140191	protein phosphatase 2A regulatory subunit 4	PPP2R4	PTPA-isoform2(h)	ENSP00000337448,ENSP00000347109,ENSP00000349726,ENSP00000351885,ENSP00000377036
MO000140194	protein phosphatase 2A regulatory subunit 4	PPP2R4	PTPA-isoform1(h)	ENSP00000337448,ENSP00000347109,ENSP00000349726,ENSP00000351885,ENSP00000377036
MO000140195	protein phosphatase 2A regulatory subunit 4	PPP2R4	PTPA-isoform3(h)	ENSP00000337448,ENSP00000347109,ENSP00000349726,ENSP00000351885,ENSP00000377036
MO000140198	protein phosphatase 2A regulatory subunit 4	PPP2R4	PTPA-isoform4(h)	ENSP00000337448,ENSP00000347109,ENSP00000349726,ENSP00000351885,ENSP00000377036
MO000140318	HCLS1 associated protein X-1	HAX1	HS1BP1-isoform1(h)	ENSP00000329002,ENSP00000403848,ENSP00000411448,ENSP00000435088
MO000140525	chromosome 7 open reading frame 50	C7orf50	c7orf50(h)	ENSP00000350011,ENSP00000380286,ENSP00000380288
MO000140575	prosaposin	PSAP	saposin-mu-0(h)	ENSP00000378394
MO000140585	prosaposin	PSAP	saposin-mu-6(h)	ENSP00000378394
MO000140588	prosaposin	PSAP	saposin-mu-9(h)	ENSP00000378394
MO000140621	proteasome 26S subunit, non-ATPase 5	PSMD5	S5-isoform1(h)	ENSP00000210313,ENSP00000363011
MO000140627	proteasome 26S subunit, non-ATPase 9	PSMD9	bridge1-isoform1(h)	ENSP00000440485,ENSP00000445058
MO000140628	proteasome 26S subunit, non-ATPase 9	PSMD9	bridge1-isoform2(h)	ENSP00000440485,ENSP00000445058
MO000140632	proteasome activator subunit 1	PSME1	PA28a-isoform1(h)	ENSP00000206451
MO000140726	mitochondrial ribosomal protein L4	MRPL4	CGI28-isoform1(h)	ENSP00000253099,ENSP00000306902,ENSP00000465143
MO000140750	mitochondrial ribosomal protein L4	MRPL4	CGI28-isoform2(h)	ENSP00000253099,ENSP00000306902,ENSP00000465143
MO000140828	glutaminyl-tRNA synthetase	QARS	GLNRS-isoform1(h)	ENSP00000307567
MO000140909	RAB6A, member RAS oncogene family	RAB6A	rab6A-isoform1(h)	ENSP00000311449,ENSP00000336850,ENSP00000445350
MO000140911	RAB6A, member RAS oncogene family	RAB6A	rab6A-isoform2(h)	ENSP00000311449,ENSP00000336850,ENSP00000445350
MO000140990	solute carrier family 25 (mitochondrial carrier; dicarboxylate transporter), member 10	SLC25A10	DIC-isoform1(h)	ENSP00000328403,ENSP00000345580
MO000141032	peroxiredoxin 4	PRDX4	Peroxiredoxin-4(h)	ENSP00000368646
MO000141099	ADP ribosylation factor like GTPase 6 interacting protein 5	ARL6IP5	GTRAP3-18(h)	ENSP00000273258
MO000141138	aspartyl-tRNA synthetase	DARS	AspRS-isoform1(h)	ENSP00000264161
MO000141174	DEAD (Asp-Glu-Ala-Asp) box helicase 1	DDX1	ddx1-isoform1(h)	ENSP00000233084,ENSP00000370745
MO000141368	PDZ and LIM domain 5	PDLIM5	pdlim5-isoform1(h)	ENSP00000321746,ENSP00000322021,ENSP00000352210,ENSP00000369527,ENSP00000426804
MO000141902	ribosomal protein S21	RPS21	rps21(h)	ENSP00000345957
MO000141916	ribosomal protein S27	RPS27	rps27(h)	ENSP00000357555
MO000141928	septin 9	SEPT9	Septin9-isoform1(h)	ENSP00000329161,ENSP00000391249,ENSP00000400181,ENSP00000403194,ENSP00000405877,ENSP00000406987,ENSP00000415624,ENSP00000438089,ENSP00000465464,ENSP00000466247,ENSP00000466648,ENSP00000468120,ENSP00000468406,ENSP00000468668
MO000141929	septin 9	SEPT9	Septin9-isoform2(h)	ENSP00000329161,ENSP00000391249,ENSP00000400181,ENSP00000403194,ENSP00000405877,ENSP00000406987,ENSP00000415624,ENSP00000438089,ENSP00000465464,ENSP00000466247,ENSP00000466648,ENSP00000468120,ENSP00000468406,ENSP00000468668
MO000141930	septin 9	SEPT9	Septin9-isoform3(h)	ENSP00000329161,ENSP00000391249,ENSP00000400181,ENSP00000403194,ENSP00000405877,ENSP00000406987,ENSP00000415624,ENSP00000438089,ENSP00000465464,ENSP00000466247,ENSP00000466648,ENSP00000468120,ENSP00000468406,ENSP00000468668
MO000141931	septin 9	SEPT9	Septin9-isoform4(h)	ENSP00000329161,ENSP00000391249,ENSP00000400181,ENSP00000403194,ENSP00000405877,ENSP00000406987,ENSP00000415624,ENSP00000438089,ENSP00000465464,ENSP00000466247,ENSP00000466648,ENSP00000468120,ENSP00000468406,ENSP00000468668
MO000141934	septin 9	SEPT9	Septin9-isoform5(h)	ENSP00000329161,ENSP00000391249,ENSP00000400181,ENSP00000403194,ENSP00000405877,ENSP00000406987,ENSP00000415624,ENSP00000438089,ENSP00000465464,ENSP00000466247,ENSP00000466648,ENSP00000468120,ENSP00000468406,ENSP00000468668
MO000142073	S100 calcium binding protein A4	S100A4	metastasin(h)	ENSP00000346294,ENSP00000357703,ENSP00000357704,ENSP00000357705
MO000142097	S100 calcium binding protein A6	S100A6	calcyclin(h)	ENSP00000357708,ENSP00000357709
MO000142153	S100 calcium binding protein A13	S100A13	s100a13(h)	ENSP00000344822,ENSP00000357688,ENSP00000376398,ENSP00000376399,ENSP00000392767
MO000142174	S100 calcium binding protein P	S100P	s100p(h)	ENSP00000296370
MO000142264	glutathione S-transferase pi 1	GSTP1	GSTP1-1(h)	ENSP00000381607
MO000142382	chromosome 14 open reading frame 166	C14orf166	CLE(h)	ENSP00000261700
MO000142597	WW domain binding protein 11	WBP11	SIPP1(h)	ENSP00000261167
MO000142688	eukaryotic translation initiation factor 4A3	EIF4A3	DDX48(h)	ENSP00000269349
MO000142698	translocase of outer mitochondrial membrane 34	TOMM34	tomm34(h)	ENSP00000361900
MO000142876	spermatogenesis associated 2	SPATA2	spata2(h)	ENSP00000289431,ENSP00000416799
MO000142896	FCH and double SH3 domains 2	FCHSD2	SH3MD3-isoform1(h)	ENSP00000308978,ENSP00000386314,ENSP00000386722
MO000142898	FCH and double SH3 domains 2	FCHSD2	SH3MD3-isoform2(h)	ENSP00000308978,ENSP00000386314,ENSP00000386722
MO000142899	FCH and double SH3 domains 2	FCHSD2	SH3MD3-isoform3(h)	ENSP00000308978,ENSP00000386314,ENSP00000386722
MO000142958	DnaJ heat shock protein family (Hsp40) member C10	DNAJC10	JPDI-isoform1(h)	ENSP00000264065
MO000142961	DnaJ heat shock protein family (Hsp40) member C10	DNAJC10	JPDI-isoform2(h)	ENSP00000264065
MO000143115	death inducer-obliterator 1	DIDO1	DATF1-isoform1(h)	ENSP00000266070,ENSP00000346692,ENSP00000359391,ENSP00000359394,ENSP00000359397,ENSP00000378749,ENSP00000378752
MO000143120	death inducer-obliterator 1	DIDO1	DATF1-isoform2(h)	ENSP00000266070,ENSP00000346692,ENSP00000359391,ENSP00000359394,ENSP00000359397,ENSP00000378749,ENSP00000378752
MO000143122	death inducer-obliterator 1	DIDO1	DATF1-isoform3(h)	ENSP00000266070,ENSP00000346692,ENSP00000359391,ENSP00000359394,ENSP00000359397,ENSP00000378749,ENSP00000378752
MO000143123	death inducer-obliterator 1	DIDO1	DATF1-isoform4(h)	ENSP00000266070,ENSP00000346692,ENSP00000359391,ENSP00000359394,ENSP00000359397,ENSP00000378749,ENSP00000378752
MO000143341	high mobility group nucleosome binding domain 1	HMGN1	HMG14(h)	ENSP00000370125
MO000143370	high mobility group nucleosomal binding domain 2	HMGN2	HMG17(h)	ENSP00000355228
MO000143430	heat shock protein family A (Hsp70) member 9	HSPA9	GRP75(h)	ENSP00000297185
MO000143573	minichromosome maintenance complex component 6	MCM6	mcm6(h)	ENSP00000264156
MO000143637	charged multivesicular body protein 4B	CHMP4B	chmp4b(h)	ENSP00000217402
MO000144009	SAMM50 sorting and assembly machinery component	SAMM50	SAM50(h)	ENSP00000345445
MO000144032	transferrin receptor	TFRC	TfR1(h)	ENSP00000353224,ENSP00000376197
MO000144149	pyruvate dehydrogenase complex component X	PDHX	E3BP-isoform1(h)	ENSP00000227868,ENSP00000415695
MO000144341	tumor protein D52	TPD52	PrLZ-isoform2(h)	ENSP00000368390,ENSP00000368391,ENSP00000429915
MO000144492	testin LIM domain protein	TES	TES-isoform1(h)	ENSP00000350937,ENSP00000377121
MO000144502	testin LIM domain protein	TES	TES-isoform2(h)	ENSP00000350937,ENSP00000377121
MO000144597	splicing factor 1	SF1	ZFM1-isoform1(h)	ENSP00000227503,ENSP00000334414,ENSP00000366604,ENSP00000366607,ENSP00000366611,ENSP00000396793
MO000144602	splicing factor 1	SF1	ZFM1-isoform2(h)	ENSP00000227503,ENSP00000334414,ENSP00000366604,ENSP00000366607,ENSP00000366611,ENSP00000396793
MO000144605	splicing factor 1	SF1	ZFM1-isoform3(h)	ENSP00000227503,ENSP00000334414,ENSP00000366604,ENSP00000366607,ENSP00000366611,ENSP00000396793
MO000144606	splicing factor 1	SF1	ZFM1-isoform4(h)	ENSP00000227503,ENSP00000334414,ENSP00000366604,ENSP00000366607,ENSP00000366611,ENSP00000396793
MO000144608	splicing factor 1	SF1	ZFM1-isoform6(h)	ENSP00000227503,ENSP00000334414,ENSP00000366604,ENSP00000366607,ENSP00000366611,ENSP00000396793
MO000144703	eukaryotic translation initiation factor 4H	EIF4H	WSCR1-isoform1(h)	ENSP00000265753,ENSP00000265754
MO000144716	eukaryotic translation initiation factor 4H	EIF4H	WSCR1-isoform2(h)	ENSP00000265753,ENSP00000265754
MO000144749	sorcin	SRI	sorcin-isoform1(h)	ENSP00000265729,ENSP00000378137
MO000144799	CNDP dipeptidase 2 (metallopeptidase M20 family)	CNDP2	CN2-isoform1(h)	ENSP00000325548,ENSP00000325756,ENSP00000462311
MO000144870	valyl-tRNA synthetase	VARS	VARS2-isoform1(h)	ENSP00000211402,ENSP00000364815,ENSP00000403359
MO000144912	small nuclear ribonucleoprotein D2 polypeptide	SNRPD2	Sm-D2-isoform1(h)	ENSP00000342374,ENSP00000375798,ENSP00000465216,ENSP00000465952,ENSP00000466152
MO000145237	dimethylarginine dimethylaminohydrolase 2	DDAH2	DDAHII(h)	ENSP00000364943,ENSP00000364945,ENSP00000364949,ENSP00000372901,ENSP00000382935,ENSP00000382936,ENSP00000389552,ENSP00000391632,ENSP00000391833,ENSP00000395372,ENSP00000399023,ENSP00000399357,ENSP00000402594,ENSP00000403154,ENSP00000404342,ENSP00000404851,ENSP00000405515,ENSP00000408148,ENSP00000409396,ENSP00000412327,ENSP00000412800
MO000145304	myosin light chain 6	MYL6	LC17-isoform2(h)	ENSP00000446714,ENSP00000446955,ENSP00000448101
MO000145305	myosin light chain 6	MYL6	LC17-isoform1(h)	ENSP00000446714,ENSP00000446955,ENSP00000448101
MO000145395	selenium binding protein 1	SELENBP1	selenbp1-isoform1(h)	ENSP00000357861,ENSP00000413960
MO000145566	SH3-domain GRB2-like endophilin B2	SH3GLB2	EndophilinB2-isoform1(h)	ENSP00000361634,ENSP00000361640,ENSP00000361645
MO000145876	RNA binding motif protein 4B	RBM4B	rbm4b(h)	ENSP00000310471,ENSP00000433071
MO000149575	lysophosphatidylcholine acyltransferase 1	LPCAT1	1-acylglycerophosphocholine O-acyltransferase 1(h)	ENSP00000283415,ENSP00000423472
MO000149676	acyl-CoA thioesterase 1	ACOT1	Cte1(h)	ENSP00000311224
MO000150113	trans-2,3-enoyl-CoA reductase	TECR	trans-2,3-enoyl-CoA reductase-isoform1(h)	ENSP00000215567
MO000150118	trans-2,3-enoyl-CoA reductase	TECR	trans-2,3-enoyl-CoA reductase-isoform2(h)	ENSP00000215567
MO000150887	paraspeckle component 1	PSPC1	PSP1-isoform1(h)	ENSP00000343966,ENSP00000435921,ENSP00000436038
MO000150888	paraspeckle component 1	PSPC1	PSP1-isoform2(h)	ENSP00000343966,ENSP00000435921,ENSP00000436038
MO000150930	zinc finger, MYND-type containing 8	ZMYND8	RACK7-isoform2(h)	ENSP00000262975,ENSP00000312237,ENSP00000335537,ENSP00000348246,ENSP00000354166,ENSP00000418210,ENSP00000420095
MO000150933	zinc finger, MYND-type containing 8	ZMYND8	RACK7-isoform3(h)	ENSP00000262975,ENSP00000312237,ENSP00000335537,ENSP00000348246,ENSP00000354166,ENSP00000418210,ENSP00000420095
MO000150934	zinc finger, MYND-type containing 8	ZMYND8	RACK7-isoform4(h)	ENSP00000262975,ENSP00000312237,ENSP00000335537,ENSP00000348246,ENSP00000354166,ENSP00000418210,ENSP00000420095
MO000150936	zinc finger, MYND-type containing 8	ZMYND8	RACK7-isoform5(h)	ENSP00000262975,ENSP00000312237,ENSP00000335537,ENSP00000348246,ENSP00000354166,ENSP00000418210,ENSP00000420095
MO000150937	zinc finger, MYND-type containing 8	ZMYND8	RACK7-isoform7(h)	ENSP00000262975,ENSP00000312237,ENSP00000335537,ENSP00000348246,ENSP00000354166,ENSP00000418210,ENSP00000420095
MO000150938	zinc finger, MYND-type containing 8	ZMYND8	RACK7-isoform8(h)	ENSP00000262975,ENSP00000312237,ENSP00000335537,ENSP00000348246,ENSP00000354166,ENSP00000418210,ENSP00000420095
MO000151241	tripartite motif containing 26	TRIM26	RNF95(h)	ENSP00000331131,ENSP00000373102,ENSP00000379806,ENSP00000389203,ENSP00000390258,ENSP00000391879,ENSP00000392805,ENSP00000393011,ENSP00000394371,ENSP00000394421,ENSP00000395491,ENSP00000396188,ENSP00000398545,ENSP00000402395,ENSP00000406707,ENSP00000407294,ENSP00000407876,ENSP00000408233,ENSP00000409182,ENSP00000410446,ENSP00000414248,ENSP00000415328,ENSP00000415755,ENSP00000416737
MO000151332	carnitine O-acetyltransferase	CRAT	carnitine O-acetyltransferase-isoform1(h)	ENSP00000315013
MO000151334	carnitine O-acetyltransferase	CRAT	carnitine O-acetyltransferase-isoform2(h)	ENSP00000315013
MO000151335	carnitine O-acetyltransferase	CRAT	carnitine O-acetyltransferase-isoform3(h)	ENSP00000315013
MO000151402	acyl-CoA synthetase medium-chain family member 5	ACSM5	acyl-coenzyme A synthetase ACSM5, mitochondrial(h)	ENSP00000327916,ENSP00000460112
MO000151533	acyl-CoA dehydrogenase, very long chain	ACADVL	very long-chain specific acyl-CoA dehydrogenase, mitochondrial(h)	ENSP00000344152,ENSP00000349297,ENSP00000438689
MO000151979	SERPINE1 mRNA binding protein 1	SERBP1	PAIRBP1-isoform1(h)	ENSP00000354591,ENSP00000360029,ENSP00000360033,ENSP00000360034
MO000152296	SERPINE1 mRNA binding protein 1	SERBP1	PAIRBP1-isoform2(h)	ENSP00000354591,ENSP00000360029,ENSP00000360033,ENSP00000360034
MO000152297	SERPINE1 mRNA binding protein 1	SERBP1	PAIRBP1-isoform3(h)	ENSP00000354591,ENSP00000360029,ENSP00000360033,ENSP00000360034
MO000152298	SERPINE1 mRNA binding protein 1	SERBP1	PAIRBP1-isoform4(h)	ENSP00000354591,ENSP00000360029,ENSP00000360033,ENSP00000360034
MO000152712	ATPase, Na+/K+ transporting, alpha 1 polypeptide	ATP1A1	atp1a1-short(h)	ENSP00000295598,ENSP00000358508
MO000152998	agrin	AGRN	agrin-isoform1(h)	ENSP00000368678
MO000153081	RAB1A, member RAS oncogene family	RAB1A	RAB1-isoform1(h)	ENSP00000381540,ENSP00000386451,ENSP00000387286
MO000153282	EPS8-like 2	EPS8L2	EPS8R2-isoform1(h)	ENSP00000320828,ENSP00000435585,ENSP00000436035
MO000153283	EPS8-like 2	EPS8L2	EPS8R2-isoform2(h)	ENSP00000320828,ENSP00000435585,ENSP00000436035
MO000154101	progesterone receptor membrane component 2	PGRMC2	DG6-isoform1(h)	ENSP00000296425
MO000154140	t-complex 1	TCP1	TCP-1alpha(h)	ENSP00000317334
MO000154965	eukaryotic translation elongation factor 2	EEF2	EF-2(h)	ENSP00000307940
MO000154974	EH domain containing 1	EHD1	Past1(h)	ENSP00000320516,ENSP00000352354
MO000155004	flightless I actin binding protein	FLII	FLIL-isoform1(h)	ENSP00000324573
MO000155054	solute carrier family 25 (mitochondrial carrier; phosphate carrier), member 3	SLC25A3	PHC-isoform1(h)	ENSP00000188376,ENSP00000228318,ENSP00000383898,ENSP00000447310,ENSP00000447740,ENSP00000448708
MO000155056	solute carrier family 25 (mitochondrial carrier; phosphate carrier), member 3	SLC25A3	PHC-isoform2(h)	ENSP00000188376,ENSP00000228318,ENSP00000383898,ENSP00000447310,ENSP00000447740,ENSP00000448708
MO000155097	ribosomal protein S12	RPS12	rps12(h)	ENSP00000230050
MO000155111	ribosomal protein S4, X-linked	RPS4X	rps4X(h)	ENSP00000362744
MO000155128	Sec23 homolog A, COPII coat complex component	SEC23A	Sec23A-isoform1(h)	ENSP00000306881
MO000155153	thymopoietin	TMPO	tmpo-isoform1(h)	ENSP00000266732
MO000155155	thymopoietin	TMPO	tmpo-isoform2(h)	ENSP00000376773,ENSP00000450627
MO000155156	thymopoietin	TMPO	tmpo-isoform3(h)	ENSP00000376773,ENSP00000450627
MO000155163	coronin, actin binding protein, 1C	CORO1C	Coronin-3-isoform1(h)	ENSP00000261401,ENSP00000438341
MO000155169	phenylalanyl-tRNA synthetase beta subunit	FARSB	Farsl-isoform1(h)	ENSP00000281828
MO000155191	ATP binding cassette subfamily F member 2	ABCF2	abcf2-isoform1(h)	ENSP00000287844
MO000155234	heterogeneous nuclear ribonucleoprotein H2 (H')	HNRNPH2	Hnrph2(h)	ENSP00000361927
MO000155298	alanyl-tRNA synthetase	AARS	AlaRS-isoform1(h)	ENSP00000261772
MO000155340	H2A histone family member Y	H2AFY	h2afy-isoform1(h)	ENSP00000302572,ENSP00000310169,ENSP00000423563,ENSP00000424971
MO000155342	H2A histone family member Y	H2AFY	h2afy-isoform2(h)	ENSP00000302572,ENSP00000310169,ENSP00000423563,ENSP00000424971
MO000155696	aldo-keto reductase family 1, member B10 (aldose reductase)	AKR1B10	ARL-1(h)	ENSP00000352584
MO000156410	retinitis pigmentosa 2 (X-linked recessive)	RP2	rp2(h)	ENSP00000218340
MO000156698	histone cluster 3, H3	HIST3H3	hist3h3(h)	ENSP00000355657
MO000156836	histone cluster 1, H2aa	HIST1H2AA	hist1h2aa(h)	ENSP00000297012
MO000156876	lipolysis stimulated lipoprotein receptor	LSR	LISCH7-isoform1(h)	ENSP00000262627,ENSP00000354575,ENSP00000472569
MO000156883	lipolysis stimulated lipoprotein receptor	LSR	LISCH7-isoform2(h)	ENSP00000262627,ENSP00000354575,ENSP00000472569
MO000156894	lipolysis stimulated lipoprotein receptor	LSR	LISCH7-isoform3(h)	ENSP00000262627,ENSP00000354575,ENSP00000472569
MO000157000	RALY heterogeneous nuclear ribonucleoprotein	RALY	raly-isoform1(h)	ENSP00000246194,ENSP00000364255
MO000157002	RALY heterogeneous nuclear ribonucleoprotein	RALY	raly-isoform2(h)	ENSP00000246194,ENSP00000364255
MO000157660	H2A histone family member V	H2AFV	H2AV-isoform1(h)	ENSP00000222690,ENSP00000308405,ENSP00000340708,ENSP00000342714
MO000158073	integrin subunit beta 4	ITGB4	Beta-4B(h)	ENSP00000200181,ENSP00000400217,ENSP00000405536,ENSP00000463651
MO000158074	integrin subunit beta 4	ITGB4	Beta-4D(h)	ENSP00000200181,ENSP00000400217,ENSP00000405536,ENSP00000463651
MO000158076	integrin subunit beta 4	ITGB4	Beta-4E(h)	ENSP00000200181,ENSP00000400217,ENSP00000405536,ENSP00000463651
MO000158334	plakophilin 3	PKP3	pkp3a(h)	ENSP00000331678
MO000158385	DEAH (Asp-Glu-Ala-His) box helicase 15	DHX15	DDX15(h)	ENSP00000336741
MO000158419	tight junction protein 2	TJP2	tjp2-isoform1(h)	ENSP00000265384,ENSP00000345893,ENSP00000366453,ENSP00000392178,ENSP00000438262,ENSP00000442090
MO000158421	tight junction protein 2	TJP2	tjp2-isoform2(h)	ENSP00000265384,ENSP00000345893,ENSP00000366453,ENSP00000392178,ENSP00000438262,ENSP00000442090
MO000158423	tight junction protein 2	TJP2	tjp2-isoform3(h)	ENSP00000265384,ENSP00000345893,ENSP00000366453,ENSP00000392178,ENSP00000438262,ENSP00000442090
MO000158425	tight junction protein 2	TJP2	tjp2-isoform4(h)	ENSP00000265384,ENSP00000345893,ENSP00000366453,ENSP00000392178,ENSP00000438262,ENSP00000442090
MO000158426	tight junction protein 2	TJP2	tjp2-isoform5(h)	ENSP00000265384,ENSP00000345893,ENSP00000366453,ENSP00000392178,ENSP00000438262,ENSP00000442090
MO000158448	far upstream element (FUSE) binding protein 1	FUBP1	FBP-isoform2(h)	ENSP00000294623,ENSP00000359804
MO000158945	signal sequence receptor, alpha	SSR1	TRAPA-isoform1(h)	ENSP00000244763
MO000158951	heat shock protein family A (Hsp70) member 14	HSPA14	HSP70L1(h)	ENSP00000367623
MO000159212	poly(ADP-ribose) polymerase 1	PARP1	PARP-p29(h)	ENSP00000355759
MO000159230	eukaryotic translation initiation factor 3 subunit B	EIF3B	EIF-3S9-isoform1(h)	ENSP00000354125,ENSP00000380206
MO000159232	eukaryotic translation initiation factor 3 subunit B	EIF3B	EIF-3S9-isoform2(h)	ENSP00000354125,ENSP00000380206
MO000159857	NME/NM23 nucleoside diphosphate kinase 1	NME1	NDKA-isoform2(h)	ENSP00000013034,ENSP00000337060,ENSP00000376892
MO000160722	dynamin 1	DNM1	dynamin1-isoform2(h)	ENSP00000345680,ENSP00000362014,ENSP00000377219,ENSP00000419225,ENSP00000420045
MO000160724	dynamin 1	DNM1	dynamin1-isoform3(h)	ENSP00000345680,ENSP00000362014,ENSP00000377219,ENSP00000419225,ENSP00000420045
MO000160726	dynamin 1	DNM1	dynamin1-isoform4(h)	ENSP00000345680,ENSP00000362014,ENSP00000377219,ENSP00000419225,ENSP00000420045
MO000161432	single-stranded DNA binding protein 1, mitochondrial	SSBP1	ssbp1(h)	ENSP00000265304,ENSP00000419388,ENSP00000419541,ENSP00000419665,ENSP00000420485,ENSP00000458815,ENSP00000459208,ENSP00000459367,ENSP00000460028,ENSP00000461884
MO000161532	tripeptidyl peptidase I	TPP1	CLN2-isoform1(h)	ENSP00000299427,ENSP00000437066
MO000161534	tripeptidyl peptidase I	TPP1	CLN2-isoform2(h)	ENSP00000299427,ENSP00000437066
MO000162737	GNAS complex locus	GNAS	XLas-1(h)	ENSP00000360141,ENSP00000360143
MO000162919	presequence translocase-associated motor 16 homolog (S. cerevisiae)	PAM16	CGI-136(h)	ENSP00000315693,ENSP00000461047
MO000163167	ADP ribosylation factor like GTPase 3	ARL3	arl3(h)	ENSP00000260746
MO000163241	dyskeratosis congenita 1, dyskerin	DKC1	dkc1-isoform1(h)	ENSP00000358563
MO000163405	glutathione S-transferase omega 1	GSTO1	gsto1-isoform1(h)	ENSP00000358724,ENSP00000358727,ENSP00000441488
MO000163434	chaperonin containing TCP1, subunit 7 (eta)	CCT7	TCP-1eta-isoform1(h)	ENSP00000258091,ENSP00000381456,ENSP00000437824,ENSP00000442058
MO000163437	protease, serine 23	PRSS23	prss23-isoform1(h)	ENSP00000280258
MO000163454	PGAM family member 5, serine/threonine protein phosphatase, mitochondrial	PGAM5	pgam5-isoform1(h)	ENSP00000321503,ENSP00000438465
MO000163459	PGAM family member 5, serine/threonine protein phosphatase, mitochondrial	PGAM5	pgam5-isoform2(h)	ENSP00000321503,ENSP00000438465
MO000164658	prosaposin	PSAP	saposin-C(h)	ENSP00000378394
MO000166582	apoptosis inhibitor 5	API5	api5-isoform1(h)	ENSP00000368129,ENSP00000402540,ENSP00000431391
MO000166585	apoptosis inhibitor 5	API5	api5-isoform2(h)	ENSP00000368129,ENSP00000402540,ENSP00000431391
MO000166586	apoptosis inhibitor 5	API5	api5-isoform3(h)	ENSP00000368129,ENSP00000402540,ENSP00000431391
MO000166587	apoptosis inhibitor 5	API5	api5-isoform4(h)	ENSP00000368129,ENSP00000402540,ENSP00000431391
MO000166729	plexin B2	PLXNB2	plexin-B2(h)	ENSP00000352288,ENSP00000409171
MO000166834	calcium channel, voltage-dependent, P/Q type, alpha 1A subunit	CACNA1A	cacna1a-isoform1(h)	ENSP00000353362
MO000166836	calcium channel, voltage-dependent, P/Q type, alpha 1A subunit	CACNA1A	cacna1a-isoform2(h)	ENSP00000353362
MO000166837	calcium channel, voltage-dependent, P/Q type, alpha 1A subunit	CACNA1A	cacna1a-isoform3(h)	ENSP00000353362
MO000166838	calcium channel, voltage-dependent, P/Q type, alpha 1A subunit	CACNA1A	cacna1a-isoform4(h)	ENSP00000353362
MO000166839	calcium channel, voltage-dependent, P/Q type, alpha 1A subunit	CACNA1A	cacna1a-isoform5(h)	ENSP00000353362
MO000166840	calcium channel, voltage-dependent, P/Q type, alpha 1A subunit	CACNA1A	cacna1a-isoform6(h)	ENSP00000353362
MO000166841			cacna1a-isoform7(h)	ENSP00000353362
MO000166912	VAMP associated protein A	VAPA	VAP33-isoform2(h)	ENSP00000345656,ENSP00000382880
MO000167202	acid phosphatase 1, soluble	ACP1	LMW-PTP-isoform3(h)	ENSP00000272065,ENSP00000272067
MO000167308	HIV-1 Tat interactive protein 2	HTATIP2	TIP30-isoform1(h)	ENSP00000387876,ENSP00000392985,ENSP00000394259,ENSP00000397752,ENSP00000432107,ENSP00000432338,ENSP00000436548
MO000167310	HIV-1 Tat interactive protein 2	HTATIP2	TIP30-isoform2(h)	ENSP00000387876,ENSP00000392985,ENSP00000394259,ENSP00000397752,ENSP00000432107,ENSP00000432338,ENSP00000436548
MO000167311	HIV-1 Tat interactive protein 2	HTATIP2	TIP30-isoform3(h)	ENSP00000387876,ENSP00000392985,ENSP00000394259,ENSP00000397752,ENSP00000432107,ENSP00000432338,ENSP00000436548
MO000167616	myosin XVIIIA	MYO18A	myo18a-isoform1(h)	ENSP00000434228,ENSP00000435932,ENSP00000437073
MO000167618	myosin XVIIIA	MYO18A	myo18a-isoform2(h)	ENSP00000434228,ENSP00000435932,ENSP00000437073
MO000167619	myosin XVIIIA	MYO18A	myo18a-isoform5(h)	ENSP00000434228,ENSP00000435932,ENSP00000437073
MO000167977	thioredoxin domain containing 5 (endoplasmic reticulum)	TXNDC5	txndc5-isoform1(h)	ENSP00000369081,ENSP00000420784
MO000168207	staufen double-stranded RNA binding protein 1	STAU1	STAU1-isoform1(h)	ENSP00000323443,ENSP00000345425,ENSP00000353604,ENSP00000360867,ENSP00000360893,ENSP00000360922
MO000168208	staufen double-stranded RNA binding protein 1	STAU1	STAU1-isoform2(h)	ENSP00000323443,ENSP00000345425,ENSP00000353604,ENSP00000360867,ENSP00000360893,ENSP00000360922
MO000168223	mitochondrial ribosomal protein L17	MRPL17	LIP2(h)	ENSP00000288937
MO000168751	ubiquitin A-52 residue ribosomal protein fusion product 1	UBA52	RPL40(h)	ENSP00000388107,ENSP00000396910,ENSP00000470419,ENSP00000470507,ENSP00000471062,ENSP00000471464,ENSP00000471622,ENSP00000472264,ENSP00000472545,ENSP00000473048
MO000168867	chloride intracellular channel 1	CLIC1	CLIC1(h)	ENSP00000364934,ENSP00000364935,ENSP00000364940,ENSP00000372896,ENSP00000372897,ENSP00000379229,ENSP00000382926,ENSP00000382931,ENSP00000391395,ENSP00000398056,ENSP00000400280,ENSP00000400532,ENSP00000401292,ENSP00000404037,ENSP00000404589,ENSP00000406088,ENSP00000406335,ENSP00000406968,ENSP00000407429,ENSP00000407791,ENSP00000408094,ENSP00000408357,ENSP00000409247,ENSP00000409979,ENSP00000410965…
MO000168879	cell division cycle and apoptosis regulator 1	CCAR1	ccar1-isoform1(h)	ENSP00000265872,ENSP00000445254
MO000169166	transforming, acidic coiled-coil containing protein 2	TACC2	TACC2-isoform1(h)	ENSP00000260733,ENSP00000334280,ENSP00000350701,ENSP00000353763,ENSP00000357996,ENSP00000358001,ENSP00000425062
MO000169167	transforming, acidic coiled-coil containing protein 2	TACC2	TACC2-isoform2(h)	ENSP00000260733,ENSP00000334280,ENSP00000350701,ENSP00000353763,ENSP00000357996,ENSP00000358001,ENSP00000425062
MO000169168	transforming, acidic coiled-coil containing protein 2	TACC2	TACC2-isoform3(h)	ENSP00000260733,ENSP00000334280,ENSP00000350701,ENSP00000353763,ENSP00000357996,ENSP00000358001,ENSP00000425062
MO000169169	transforming, acidic coiled-coil containing protein 2	TACC2	TACC2-isoform5(h)	ENSP00000260733,ENSP00000334280,ENSP00000350701,ENSP00000353763,ENSP00000357996,ENSP00000358001,ENSP00000425062
MO000169170	transforming, acidic coiled-coil containing protein 2	TACC2	TACC2-isoform6(h)	ENSP00000260733,ENSP00000334280,ENSP00000350701,ENSP00000353763,ENSP00000357996,ENSP00000358001,ENSP00000425062
MO000169182	tumor protein D52-like 2	TPD52L2	D54-isoform1(h)	ENSP00000340006,ENSP00000343547,ENSP00000343554,ENSP00000344647,ENSP00000351350,ENSP00000358943
MO000169183	tumor protein D52-like 2	TPD52L2	D54-isoform2(h)	ENSP00000340006,ENSP00000343547,ENSP00000343554,ENSP00000344647,ENSP00000351350,ENSP00000358943
MO000169617	chaperonin containing TCP1, subunit 6A (zeta 1)	CCT6A	TCP-1zeta-isoform1(h)	ENSP00000275603,ENSP00000352019
MO000170759	BRCA2 and CDKN1A interacting protein	BCCIP	TOK-1-isoform3(h)	ENSP00000278100,ENSP00000299130,ENSP00000357748
MO000170849	scavenger receptor class B member 2	SCARB2	LIMPII-isoform1(h)	ENSP00000264896,ENSP00000399154
MO000171674	family with sequence similarity 3 member C	FAM3C	ILEI(h)	ENSP00000353025
MO000171998	stomatin like 2	STOML2	SLP-2-isoform1(h)	ENSP00000348886
MO000172226	2,4-dienoyl-CoA reductase 1, mitochondrial	DECR1	DECR-isoform1(h)	ENSP00000220764
MO000172385	acyl-CoA synthetase long-chain family member 5	ACSL5	acsl5a(h)	ENSP00000346223,ENSP00000346680,ENSP00000348429,ENSP00000376796,ENSP00000403647
MO000172386	acyl-CoA synthetase long-chain family member 5	ACSL5	acsl5-delta20(h)	ENSP00000346223,ENSP00000346680,ENSP00000348429,ENSP00000376796,ENSP00000403647
MO000172407	poly(ADP-ribose) polymerase 1	PARP1	PARP-p86(h)	ENSP00000355759
MO000172688	EPS8 like 1	EPS8L1	EPS8R1-isoform1(h)	ENSP00000201647,ENSP00000245618
MO000172690	EPS8 like 1	EPS8L1	EPS8R1-isoform2(h)	ENSP00000201647,ENSP00000245618
MO000172691	EPS8 like 1	EPS8L1	EPS8R1-isoform3(h)	ENSP00000201647,ENSP00000245618
MO000172692	EPS8 like 1	EPS8L1	EPS8R1-isoform4(h)	ENSP00000201647,ENSP00000245618
MO000175162	ring finger protein 20	RNF20	hBre1(h)	ENSP00000373772
MO000176258	activity-dependent neuroprotector homeobox	ADNP	ADNP(h)	ENSP00000342905,ENSP00000360662,ENSP00000379346,ENSP00000379349
MO000178906	heparan sulfate proteoglycan 2	HSPG2	Perlecan(h)	ENSP00000363827
MO000184265	Niemann-Pick disease, type C1	NPC1	npc1-isoform1(h)	ENSP00000269228
MO000186138	interleukin enhancer binding factor 3	ILF3	NF90-isoform3(h)	ENSP00000250241,ENSP00000384660,ENSP00000465219,ENSP00000465515,ENSP00000468156
MO000186139	interleukin enhancer binding factor 3	ILF3	NF90-isoform6(h)	ENSP00000250241,ENSP00000384660,ENSP00000465219,ENSP00000465515,ENSP00000468156
MO000186333	lysosomal-associated membrane protein 2	LAMP2	LAMP-2A(h)	ENSP00000200639,ENSP00000360386,ENSP00000408411
MO000186337	lysosomal-associated membrane protein 2	LAMP2	LAMP-2B(h)	ENSP00000200639,ENSP00000360386,ENSP00000408411
MO000186568	bromodomain adjacent to zinc finger domain 1B	BAZ1B	WSTF-isoform1(h)	ENSP00000342434,ENSP00000385442
MO000186569	bromodomain adjacent to zinc finger domain 1B	BAZ1B	WSTF-isoform2(h)	ENSP00000342434,ENSP00000385442
MO000187736	myosin, heavy chain 11, smooth muscle	MYH11	Myosin-11-isoform1(h)	ENSP00000300036,ENSP00000379616,ENSP00000407821,ENSP00000458731
MO000187857	apoptosis inducing factor, mitochondria associated 1	AIFM1	AIF-p62(h)	ENSP00000287295,ENSP00000315122,ENSP00000316320,ENSP00000402535
MO000187858	apoptosis inducing factor, mitochondria associated 1	AIFM1	AIF-p57(h)	ENSP00000287295,ENSP00000315122,ENSP00000316320,ENSP00000402535
MO000188074	NOP2 nucleolar protein	NOP2	NOL1-isoform1(h)	ENSP00000313272,ENSP00000371858,ENSP00000382392,ENSP00000439422,ENSP00000443150,ENSP00000444437
MO000188076	NOP2 nucleolar protein	NOP2	NOL1-isoform2(h)	ENSP00000313272,ENSP00000371858,ENSP00000382392,ENSP00000439422,ENSP00000443150,ENSP00000444437
MO000188093	ribosomal protein L27	RPL27	L27(h)	ENSP00000253788,ENSP00000464813,ENSP00000467587
MO000188526	leucine aminopeptidase 3	LAP3	LAP3-isoform2(h)	ENSP00000226299
MO000188538	ribosomal protein S7	RPS7	RPS7(h)	ENSP00000339095,ENSP00000385018,ENSP00000385286
MO000188557	mitochondrial ribosomal protein L38	MRPL38	MRPL38-isoform1(h)	ENSP00000308275
MO000188563	ribosomal protein L19	RPL19	RPL19(h)	ENSP00000225430
MO000188571	ubiquitin specific peptidase 14 (tRNA-guanine transglycosylase)	USP14	USP14-isoform1(h)	ENSP00000261601
MO000188586	chromodomain helicase DNA binding protein 1-like	CHD1L	CHD1L-isoform1(h)	ENSP00000358262,ENSP00000358263
MO000188588	chromodomain helicase DNA binding protein 1-like	CHD1L	CHD1L-isoform2(h)	ENSP00000358262,ENSP00000358263
MO000188589	chromodomain helicase DNA binding protein 1-like	CHD1L	CHD1L-isoform3(h)	ENSP00000358262,ENSP00000358263
MO000188590	chromodomain helicase DNA binding protein 1-like	CHD1L	CHD1L-isoform4(h)	ENSP00000358262,ENSP00000358263
MO000189972	tubulin polymerization-promoting protein family member 3	TPPP3	TPPP3(h)	ENSP00000290942,ENSP00000377529,ENSP00000457275,ENSP00000462435
MO000190032	tripartite motif containing 14	TRIM14	TRIM14(h)	ENSP00000343990,ENSP00000344208,ENSP00000364239
MO000190034	tripartite motif containing 14	TRIM14	TRIM14-Beta(h)	ENSP00000343990,ENSP00000344208,ENSP00000364239
MO000190116	SEC31 homolog A, COPII coat complex component	SEC31A	SEC31A-isoform1(h)	ENSP00000309070,ENSP00000337602,ENSP00000347329,ENSP00000378721,ENSP00000400926,ENSP00000408027,ENSP00000421464,ENSP00000424635,ENSP00000426569,ENSP00000426886
MO000190118	SEC31 homolog A, COPII coat complex component	SEC31A	SEC31A-isoform2(h)	ENSP00000309070,ENSP00000337602,ENSP00000347329,ENSP00000378721,ENSP00000400926,ENSP00000408027,ENSP00000421464,ENSP00000424635,ENSP00000426569,ENSP00000426886
MO000190119	SEC31 homolog A, COPII coat complex component	SEC31A	SEC31A-isoform3(h)	ENSP00000309070,ENSP00000337602,ENSP00000347329,ENSP00000378721,ENSP00000400926,ENSP00000408027,ENSP00000421464,ENSP00000424635,ENSP00000426569,ENSP00000426886
MO000190120	SEC31 homolog A, COPII coat complex component	SEC31A	SEC31A-isoform4(h)	ENSP00000309070,ENSP00000337602,ENSP00000347329,ENSP00000378721,ENSP00000400926,ENSP00000408027,ENSP00000421464,ENSP00000424635,ENSP00000426569,ENSP00000426886
MO000190121	SEC31 homolog A, COPII coat complex component	SEC31A	SEC31A-isoform5(h)	ENSP00000309070,ENSP00000337602,ENSP00000347329,ENSP00000378721,ENSP00000400926,ENSP00000408027,ENSP00000421464,ENSP00000424635,ENSP00000426569,ENSP00000426886
MO000190122	SEC31 homolog A, COPII coat complex component	SEC31A	SEC31A-isoform6(h)	ENSP00000309070,ENSP00000337602,ENSP00000347329,ENSP00000378721,ENSP00000400926,ENSP00000408027,ENSP00000421464,ENSP00000424635,ENSP00000426569,ENSP00000426886
MO000190123	SEC31 homolog A, COPII coat complex component	SEC31A	SEC31A-isoform7(h)	ENSP00000309070,ENSP00000337602,ENSP00000347329,ENSP00000378721,ENSP00000400926,ENSP00000408027,ENSP00000421464,ENSP00000424635,ENSP00000426569,ENSP00000426886
MO000190124	SEC31 homolog A, COPII coat complex component	SEC31A	SEC31A-isoform8(h)	ENSP00000309070,ENSP00000337602,ENSP00000347329,ENSP00000378721,ENSP00000400926,ENSP00000408027,ENSP00000421464,ENSP00000424635,ENSP00000426569,ENSP00000426886
MO000190174	keratin 13, type I	KRT13	KRT13-isoform1(h)	ENSP00000246635,ENSP00000336604
MO000190176	keratin 13, type I	KRT13	KRT13-isoform2(h)	ENSP00000246635,ENSP00000336604
MO000190177	keratin 13, type I	KRT13	KRT13-isoform3(h)	ENSP00000246635,ENSP00000336604
MO000190253	translocase of outer mitochondrial membrane 70 homolog A (S. cerevisiae)	TOMM70A	TOMM70A(h)	ENSP00000284320
MO000190293	La ribonucleoprotein domain family member 6	LARP6	LARP6-isoform1(h)	ENSP00000299213,ENSP00000343869
MO000190440	AFG3-like AAA ATPase 2	AFG3L2	AFG3L2(h)	ENSP00000269143
MO000190459	myosin, heavy chain 14, non-muscle	MYH14	MYH14-isoform1(h)	ENSP00000407879,ENSP00000470298,ENSP00000472543,ENSP00000472819
MO000190461	myosin, heavy chain 14, non-muscle	MYH14	MYH14-isoform2(h)	ENSP00000407879,ENSP00000470298,ENSP00000472543,ENSP00000472819
MO000190462	myosin, heavy chain 14, non-muscle	MYH14	MYH14-isoform4(h)	ENSP00000407879,ENSP00000470298,ENSP00000472543,ENSP00000472819
MO000190463	myosin, heavy chain 14, non-muscle	MYH14	MYH14-isoform5(h)	ENSP00000407879,ENSP00000470298,ENSP00000472543,ENSP00000472819
MO000190464	myosin, heavy chain 14, non-muscle	MYH14	MYH14-isoform6(h)	ENSP00000407879,ENSP00000470298,ENSP00000472543,ENSP00000472819
MO000190613	solute carrier family 12 (sodium/potassium/chloride transporter), member 2	SLC12A2	SLC12A2-isoform1(h)	ENSP00000262461,ENSP00000340878
MO000190615	solute carrier family 12 (sodium/potassium/chloride transporter), member 2	SLC12A2	SLC12A2-isoform2(h)	ENSP00000262461,ENSP00000340878
MO000190810	solute carrier family 44 (choline transporter), member 1	SLC44A1	SLC44A1-isoform1(h)	ENSP00000363852,ENSP00000363855,ENSP00000363856,ENSP00000433072
MO000190812	solute carrier family 44 (choline transporter), member 1	SLC44A1	SLC44A1-isoform2(h)	ENSP00000363852,ENSP00000363855,ENSP00000363856,ENSP00000433072
MO000190813	solute carrier family 44 (choline transporter), member 1	SLC44A1	SLC44A1-isoform3(h)	ENSP00000363852,ENSP00000363855,ENSP00000363856,ENSP00000433072
MO000190919	SEC23 interacting protein	SEC23IP	SEC23IP-isoform1(h)	ENSP00000358071
MO000190921	SEC23 interacting protein	SEC23IP	SEC23IP-isoform2(h)	ENSP00000358071
MO000190961	endoplasmic reticulum protein 29	ERP29	ERP29-isoform1(h)	ENSP00000261735,ENSP00000412083
MO000190979	Finkel-Biskis-Reilly murine sarcoma virus (FBR-MuSV) ubiquitously expressed	FAU	FAU(h)	ENSP00000431822,ENSP00000434440,ENSP00000435370
MO000190986	ATP binding cassette subfamily F member 1	ABCF1	ABCF1-isoform1(h)	ENSP00000313603,ENSP00000365728,ENSP00000373081,ENSP00000373082,ENSP00000389065,ENSP00000389472,ENSP00000391102,ENSP00000393143,ENSP00000403526,ENSP00000404726,ENSP00000411327,ENSP00000412553,ENSP00000413319,ENSP00000414373
MO000190988	ATP binding cassette subfamily F member 1	ABCF1	ABCF1-isoform2(h)	ENSP00000313603,ENSP00000365728,ENSP00000373081,ENSP00000373082,ENSP00000389065,ENSP00000389472,ENSP00000391102,ENSP00000393143,ENSP00000403526,ENSP00000404726,ENSP00000411327,ENSP00000412553,ENSP00000413319,ENSP00000414373
MO000193595	ubiquitin specific peptidase 39	USP39	USP39-isoform1(h)	ENSP00000312981,ENSP00000386864,ENSP00000396133
MO000193638	leucine rich repeat containing 47	LRRC47	LRRC47(h)	ENSP00000367498
MO000193858	WD repeat domain 36	WDR36	WDR36(h)	ENSP00000423067
MO000193914	cytoskeleton-associated protein 4	CKAP4	CKAP4(h)	ENSP00000367265
MO000193916	solute carrier family 25 (aspartate/glutamate carrier), member 13	SLC25A13	SLC25A13-isoform1(h)	ENSP00000265631,ENSP00000400101
MO000194008	tropomodulin 3	TMOD3	TMOD3(h)	ENSP00000308753,ENSP00000438909
MO000195114	SRA stem-loop interacting RNA binding protein	SLIRP	SLIRP-isoform1(h)	ENSP00000450909
MO000195116	vacuolar protein sorting 4 homolog B (S. cerevisiae)	VPS4B	VPS4B(h)	ENSP00000238497
MO000195132	peroxiredoxin 5	PRDX5	PRDX5(h)	ENSP00000265462,ENSP00000335334
MO000195134	peroxiredoxin 5	PRDX5	PRDX5-Cytoplasmic+peroxisomal(h)	ENSP00000265462,ENSP00000335334
MO000195154	family with sequence similarity 129 member B	FAM129B	FAM129B-isoform2(h)	ENSP00000362409,ENSP00000362411
MO000195181	peptidase (mitochondrial processing) alpha	PMPCA	PMPCA-isoform1(h)	ENSP00000360782
MO000195195	vesicle amine transport 1	VAT1	VAT1-isoform1(h)	ENSP00000347872
MO000195205	prefoldin subunit 4	PFDN4	PFDN4(h)	ENSP00000360473
MO000195238	smu-1 suppressor of mec-8 and unc-52 homolog (C. elegans)	SMU1	SMU1-isoform1(h)	ENSP00000380336
MO000195244	DEAD (Asp-Glu-Ala-Asp) box polypeptide 47	DDX47	DDX47-isoform1(h)	ENSP00000319578,ENSP00000350698
MO000195254	TIMELESS interacting protein	TIPIN	TIPIN(h)	ENSP00000261881
MO000195275	cartilage associated protein	CRTAP	CRTAP(h)	ENSP00000323696
MO000195299	arsA arsenite transporter, ATP-binding, homolog 1 (bacterial)	ASNA1	ASNA1(h)	ENSP00000349887,ENSP00000466379
MO000195301	phosphodiesterase 12	PDE12	PDE12-isoform1(h)	ENSP00000309142
MO000195303	phosphodiesterase 12	PDE12	PDE12-isoform2(h)	ENSP00000309142
MO000195809	premature ovarian failure, 1B	POF1B	POF1B-isoform2(h)	ENSP00000262753,ENSP00000362238
MO000195811	premature ovarian failure, 1B	POF1B	POF1B-isoform1(h)	ENSP00000262753,ENSP00000362238
MO000195812	premature ovarian failure, 1B	POF1B	POF1B-isoform3(h)	ENSP00000262753,ENSP00000362238
MO000195847	chaperonin containing TCP1, subunit 4 (delta)	CCT4	CCT4-isoform1(h)	ENSP00000377958,ENSP00000443061
MO000195874	tryptophanyl-tRNA synthetase	WARS	WARS-isoform1(h)	ENSP00000339485,ENSP00000347495,ENSP00000351481,ENSP00000376620,ENSP00000451460,ENSP00000451887
MO000195876	tryptophanyl-tRNA synthetase	WARS	WARS-isoform2(h)	ENSP00000339485,ENSP00000347495,ENSP00000351481,ENSP00000376620,ENSP00000451460,ENSP00000451887
MO000196524	GTPase activating protein and VPS9 domains 1	GAPVD1	GAPVD1-isoform1(h)	ENSP00000297933,ENSP00000309582,ENSP00000377664,ENSP00000377665,ENSP00000419063,ENSP00000419767
MO000196526	GTPase activating protein and VPS9 domains 1	GAPVD1	GAPVD1-isoform2(h)	ENSP00000297933,ENSP00000309582,ENSP00000377664,ENSP00000377665,ENSP00000419063,ENSP00000419767
MO000196527	GTPase activating protein and VPS9 domains 1	GAPVD1	GAPVD1-isoform3(h)	ENSP00000297933,ENSP00000309582,ENSP00000377664,ENSP00000377665,ENSP00000419063,ENSP00000419767
MO000196528	GTPase activating protein and VPS9 domains 1	GAPVD1	GAPVD1-isoform4(h)	ENSP00000297933,ENSP00000309582,ENSP00000377664,ENSP00000377665,ENSP00000419063,ENSP00000419767
MO000196529	GTPase activating protein and VPS9 domains 1	GAPVD1	GAPVD1-isoform5(h)	ENSP00000297933,ENSP00000309582,ENSP00000377664,ENSP00000377665,ENSP00000419063,ENSP00000419767
MO000196530	GTPase activating protein and VPS9 domains 1	GAPVD1	GAPVD1-isoform6(h)	ENSP00000297933,ENSP00000309582,ENSP00000377664,ENSP00000377665,ENSP00000419063,ENSP00000419767
MO000196537	BCL2-associated transcription factor 1	BCLAF1	BCLAF1-isoform1(h)	ENSP00000229446,ENSP00000376159,ENSP00000434826,ENSP00000435210,ENSP00000436501
MO000196539	BCL2-associated transcription factor 1	BCLAF1	BCLAF1-isoform2(h)	ENSP00000229446,ENSP00000376159,ENSP00000434826,ENSP00000435210,ENSP00000436501
MO000196540	BCL2-associated transcription factor 1	BCLAF1	BCLAF1-isoform3(h)	ENSP00000229446,ENSP00000376159,ENSP00000434826,ENSP00000435210,ENSP00000436501
MO000196541	BCL2-associated transcription factor 1	BCLAF1	BCLAF1-isoform4(h)	ENSP00000229446,ENSP00000376159,ENSP00000434826,ENSP00000435210,ENSP00000436501
MO000197216	LIM domain and actin binding 1	LIMA1	Eplin-beta(h)	ENSP00000340184,ENSP00000378400,ENSP00000448706,ENSP00000448779,ENSP00000450266
MO000197218	LIM domain and actin binding 1	LIMA1	Eplin-alpha(h)	ENSP00000340184,ENSP00000378400,ENSP00000448706,ENSP00000448779,ENSP00000450266
MO000197219	LIM domain and actin binding 1	LIMA1	Eplin-isoform3(h)	ENSP00000340184,ENSP00000378400,ENSP00000448706,ENSP00000448779,ENSP00000450266
MO000197220	LIM domain and actin binding 1	LIMA1	Eplin-isoform4(h)	ENSP00000340184,ENSP00000378400,ENSP00000448706,ENSP00000448779,ENSP00000450266
MO000197494	p21 protein (Cdc42/Rac)-activated kinase 2	PAK2	pak2-p34(h)	ENSP00000314067
MO000198051	calcium homeostasis endoplasmic reticulum protein	CHERP	DAN16(h)	ENSP00000439856
MO000199178	tenascin C	TNC	HXB-isoform1(h)	ENSP00000265131,ENSP00000443478
MO000199180	tenascin C	TNC	HXB-isoform2(h)	ENSP00000265131,ENSP00000443478
MO000199181	tenascin C	TNC	HXB-isoform3(h)	ENSP00000265131,ENSP00000443478
MO000199182	tenascin C	TNC	HXB-isoform4(h)	ENSP00000265131,ENSP00000443478
MO000199183	tenascin C	TNC	HXB-isoform5(h)	ENSP00000265131,ENSP00000443478
MO000199184	tenascin C	TNC	HXB-isoform6(h)	ENSP00000265131,ENSP00000443478
MO000199475	tankyrase 1 binding protein 1	TNKS1BP1	Tab182-isoform1(h)	ENSP00000350990,ENSP00000437271
MO000199509	casein kinase 2, alpha 1 polypeptide	CSNK2A1	CKII-alpha-isoform2(h)	ENSP00000217244,ENSP00000339247,ENSP00000383076
MO000199875	far upstream element (FUSE) binding protein 3	FUBP3	FUBP3-isoform1(h)	ENSP00000318177
MO000199877	far upstream element (FUSE) binding protein 3	FUBP3	FUBP3-isoform2(h)	ENSP00000318177
MO000200709	stromal interaction molecule 1	STIM1	stim1-isoform1(h)	ENSP00000300737
MO000200891	mitochondrial ribosomal protein L19	MRPL19	MRPL19(h)	ENSP00000377486,ENSP00000387284
MO000200903	mitochondrial ribosomal protein L15	MRPL15	MRPL15(h)	ENSP00000260102
MO000201102	melanoma inhibitory activity family member 3	MIA3	MIA3-isoform1(h)	ENSP00000340900,ENSP00000341348,ENSP00000345866
MO000201104	melanoma inhibitory activity family member 3	MIA3	MIA3-isoform2(h)	ENSP00000340900,ENSP00000341348,ENSP00000345866
MO000201105	melanoma inhibitory activity family member 3	MIA3	MIA3-isoform3(h)	ENSP00000340900,ENSP00000341348,ENSP00000345866
MO000201106	melanoma inhibitory activity family member 3	MIA3	MIA3-isoform4(h)	ENSP00000340900,ENSP00000341348,ENSP00000345866
MO000201274	ADP-dependent glucokinase	ADPGK	ADPGK-isoform1(h)	ENSP00000312250,ENSP00000397694,ENSP00000454304,ENSP00000454367,ENSP00000458102
MO000201276	ADP-dependent glucokinase	ADPGK	ADPGK-isoform2(h)	ENSP00000312250,ENSP00000397694,ENSP00000454304,ENSP00000454367,ENSP00000458102
MO000201277	ADP-dependent glucokinase	ADPGK	ADPGK-isoform3(h)	ENSP00000312250,ENSP00000397694,ENSP00000454304,ENSP00000454367,ENSP00000458102
MO000201278	ADP-dependent glucokinase	ADPGK	ADPGK-isoform4(h)	ENSP00000312250,ENSP00000397694,ENSP00000454304,ENSP00000454367,ENSP00000458102
MO000201279	ADP-dependent glucokinase	ADPGK	ADPGK-isoform5(h)	ENSP00000312250,ENSP00000397694,ENSP00000454304,ENSP00000454367,ENSP00000458102
MO000201280	ADP-dependent glucokinase	ADPGK	ADPGK-isoform6(h)	ENSP00000312250,ENSP00000397694,ENSP00000454304,ENSP00000454367,ENSP00000458102
MO000201352	ATPase inhibitory factor 1	ATPIF1	ATPIF1-isoform1(h)	ENSP00000335203,ENSP00000435579,ENSP00000437337
MO000201354	ATPase inhibitory factor 1	ATPIF1	ATPIF1-isoform2(h)	ENSP00000335203,ENSP00000435579,ENSP00000437337
MO000201355	ATPase inhibitory factor 1	ATPIF1	ATPIF1-isoform3(h)	ENSP00000335203,ENSP00000435579,ENSP00000437337
MO000201386	NODAL modulator 1	NOMO1	NOMO1(h)	ENSP00000287667
MO000201428	cysteine-rich protein 2	CRIP2	CRIP2-isoform1(h)	ENSP00000328521
MO000201473	reticulocalbin 1	RCN1	RCN1-isoform1(h)	ENSP00000054950
MO000202530	tyrosine 3-monooxygenase/tryptophan 5-monooxygenase activation protein, beta	YWHAB	14-3-3beta-short(h)	ENSP00000300161,ENSP00000361930
MO000202533	tyrosine 3-monooxygenase/tryptophan 5-monooxygenase activation protein, epsilon	YWHAE	14-3-3epsilon-SV(h)	ENSP00000264335,ENSP00000461762
MO000202869	tubulin beta 1 class VI	TUBB1	TUBB1(h)	ENSP00000217133
MO000202970	keratin 2, type II	KRT2	krt2(h)	ENSP00000310861
MO000203100	solute carrier family 3 (amino acid transporter heavy chain), member 2	SLC3A2	CD98-isoform1(h)	ENSP00000340815,ENSP00000367121,ENSP00000367122
MO000203101	solute carrier family 3 (amino acid transporter heavy chain), member 2	SLC3A2	CD98-isoform3(h)	ENSP00000340815,ENSP00000367121,ENSP00000367122
MO000203102	solute carrier family 3 (amino acid transporter heavy chain), member 2	SLC3A2	CD98-isoform4(h)	ENSP00000340815,ENSP00000367121,ENSP00000367122
MO000203319	diazepam binding inhibitor (GABA receptor modulator, acyl-CoA binding protein)	DBI	DBI-isoform1(h)	ENSP00000311117,ENSP00000348116,ENSP00000376815,ENSP00000386486,ENSP00000439012
MO000203321	diazepam binding inhibitor (GABA receptor modulator, acyl-CoA binding protein)	DBI	DBI-isoform2(h)	ENSP00000311117,ENSP00000348116,ENSP00000376815,ENSP00000386486,ENSP00000439012
MO000203322	diazepam binding inhibitor (GABA receptor modulator, acyl-CoA binding protein)	DBI	DBI-isoform3(h)	ENSP00000311117,ENSP00000348116,ENSP00000376815,ENSP00000386486,ENSP00000439012
MO000203743	arginyl aminopeptidase (aminopeptidase B)	RNPEP	RNPEP(h)	ENSP00000295640
MO000204056	adipocyte plasma membrane associated protein	APMAP	APMAP-isoform1(h)	ENSP00000217456
MO000204058	adipocyte plasma membrane associated protein	APMAP	APMAP-isoform2(h)	ENSP00000217456
MO000204918	basic transcription factor 3-like 4	BTF3L4	BTF3L4-isoform1(h)	ENSP00000360664,ENSP00000434824,ENSP00000436712
MO000205410	calpain 5	CAPN5	CAPN5(h)	ENSP00000278559,ENSP00000432332
MO000206626	cysteine and histidine rich domain containing 1	CHORDC1	CHORDC1-isoform1(h)	ENSP00000319255,ENSP00000401080
MO000206629	calcium regulated heat stable protein 1	CARHSP1	CARHSP1(h)	ENSP00000311847,ENSP00000379838,ENSP00000455284,ENSP00000455855
MO000207388	canopy FGF signaling regulator 2	CNPY2	CNPY2-isoform1(h)	ENSP00000273308
MO000207390	canopy FGF signaling regulator 2	CNPY2	CNPY2-isoform2(h)	ENSP00000273308
MO000207752	copine II	CPNE2	CPNE2-isoform1(h)	ENSP00000290776,ENSP00000439018,ENSP00000456042
MO000208246	catenin delta 1	CTNND1	p120CAS(h)	ENSP00000351527,ENSP00000354785,ENSP00000354823,ENSP00000354907,ENSP00000382004,ENSP00000403518,ENSP00000409930,ENSP00000413586,ENSP00000432041,ENSP00000432075,ENSP00000432243,ENSP00000432623,ENSP00000433158,ENSP00000433276,ENSP00000433334,ENSP00000434017,ENSP00000434672,ENSP00000434900,ENSP00000434949,ENSP00000435266,ENSP00000435379,ENSP00000435494,ENSP00000435789,ENSP00000436323,ENSP00000436543…
MO000208247	catenin delta 1	CTNND1	p120CAS-1BC(h)	ENSP00000351527,ENSP00000354785,ENSP00000354823,ENSP00000354907,ENSP00000382004,ENSP00000403518,ENSP00000409930,ENSP00000413586,ENSP00000432041,ENSP00000432075,ENSP00000432243,ENSP00000432623,ENSP00000433158,ENSP00000433276,ENSP00000433334,ENSP00000434017,ENSP00000434672,ENSP00000434900,ENSP00000434949,ENSP00000435266,ENSP00000435379,ENSP00000435494,ENSP00000435789,ENSP00000436323,ENSP00000436543…
MO000208248	catenin delta 1	CTNND1	p120CAS-1C(h)	ENSP00000351527,ENSP00000354785,ENSP00000354823,ENSP00000354907,ENSP00000382004,ENSP00000403518,ENSP00000409930,ENSP00000413586,ENSP00000432041,ENSP00000432075,ENSP00000432243,ENSP00000432623,ENSP00000433158,ENSP00000433276,ENSP00000433334,ENSP00000434017,ENSP00000434672,ENSP00000434900,ENSP00000434949,ENSP00000435266,ENSP00000435379,ENSP00000435494,ENSP00000435789,ENSP00000436323,ENSP00000436543…
MO000208249	catenin delta 1	CTNND1	p120CAS-isoform1(h)	ENSP00000351527,ENSP00000354785,ENSP00000354823,ENSP00000354907,ENSP00000382004,ENSP00000403518,ENSP00000409930,ENSP00000413586,ENSP00000432041,ENSP00000432075,ENSP00000432243,ENSP00000432623,ENSP00000433158,ENSP00000433276,ENSP00000433334,ENSP00000434017,ENSP00000434672,ENSP00000434900,ENSP00000434949,ENSP00000435266,ENSP00000435379,ENSP00000435494,ENSP00000435789,ENSP00000436323,ENSP00000436543…
MO000208444	cytochrome c-1	CYC1	CYC1(h)	ENSP00000317159
MO000208570	DAZ associated protein 1	DAZAP1	DAZAP1-isoform1(h)	ENSP00000233078,ENSP00000337132
MO000208572	DAZ associated protein 1	DAZAP1	DAZAP1-isoform2(h)	ENSP00000233078,ENSP00000337132
MO000208700	decapping enzyme, scavenger	DCPS	DCPS(h)	ENSP00000263579
MO000208731	DEAD (Asp-Glu-Ala-Asp) box polypeptide 18	DDX18	DDX18(h)	ENSP00000263239
MO000209191	desmocollin 2	DSC2	DSC2(h)	ENSP00000251081,ENSP00000280904
MO000209193	desmocollin 2	DSC2	DSC2-2B(h)	ENSP00000251081,ENSP00000280904
MO000209358	endogenous Bornavirus-like nucleoprotein 2	EBLN2	FLJ10213(h)	ENSP00000432104
MO000209663	endoplasmic reticulum-golgi intermediate compartment 1	ERGIC1	ERGIC1-isoform1(h)	ENSP00000325127,ENSP00000377374
MO000209665	endoplasmic reticulum-golgi intermediate compartment 1	ERGIC1	ERGIC1-isoform2(h)	ENSP00000325127,ENSP00000377374
MO000209666	endoplasmic reticulum-golgi intermediate compartment 1	ERGIC1	ERGIC1-isoform3(h)	ENSP00000325127,ENSP00000377374
MO000209673	enhancer of rudimentary homolog (Drosophila)	ERH	ERH(h)	ENSP00000451080
MO000209747	extended synaptotagmin-like protein 1	ESYT1	ESYT1-isoform1(h)	ENSP00000267113,ENSP00000377612
MO000209749	extended synaptotagmin-like protein 1	ESYT1	ESYT1-isoform2(h)	ENSP00000267113,ENSP00000377612
MO000209750	extended synaptotagmin-like protein 2	ESYT2	ESYT2-isoform1(h)	ENSP00000251527
MO000209752	extended synaptotagmin-like protein 2	ESYT2	ESYT2-isoform2(h)	ENSP00000251527
MO000209753	extended synaptotagmin-like protein 2	ESYT2	ESYT2-isoform4(h)	ENSP00000251527
MO000209754	extended synaptotagmin-like protein 2	ESYT2	ESYT2-isoform5(h)	ENSP00000251527
MO000209755	extended synaptotagmin-like protein 2	ESYT2	ESYT2-isoform6(h)	ENSP00000251527
MO000209763	electron-transfer-flavoprotein, alpha polypeptide	ETFA	ETFA-isoform1(h)	ENSP00000399273,ENSP00000452762
MO000209765	electron-transfer-flavoprotein, beta polypeptide	ETFB	ETFB-isoform1(h)	ENSP00000311930,ENSP00000346173
MO000209767	electron-transfer-flavoprotein, beta polypeptide	ETFB	ETFB-isoform2(h)	ENSP00000311930,ENSP00000346173
MO000209987	family with sequence similarity 162 member A	FAM162A	FAM162A(h)	ENSP00000419088
MO000210726	fidgetin-like 1	FIGNL1	FIGNL1-isoform1(h)	ENSP00000349356,ENSP00000378924,ENSP00000399997,ENSP00000410811
MO000210728	fidgetin-like 1	FIGNL1	FIGNL1-isoform2(h)	ENSP00000349356,ENSP00000378924,ENSP00000399997,ENSP00000410811
MO000211452	glyoxylate reductase 1 homolog (Arabidopsis)	GLYR1	GLYR1-isoform1(h)	ENSP00000322716,ENSP00000390276,ENSP00000468328
MO000211454	glyoxylate reductase 1 homolog (Arabidopsis)	GLYR1	GLYR1-isoform2(h)	ENSP00000322716,ENSP00000390276,ENSP00000468328
MO000211455	glyoxylate reductase 1 homolog (Arabidopsis)	GLYR1	GLYR1-isoform5(h)	ENSP00000322716,ENSP00000390276,ENSP00000468328
MO000211456	glyoxylate reductase 1 homolog (Arabidopsis)	GLYR1	GLYR1-isoform3(h)	ENSP00000322716,ENSP00000390276,ENSP00000468328
MO000211457	glyoxylate reductase 1 homolog (Arabidopsis)	GLYR1	GLYR1-isoform4(h)	ENSP00000322716,ENSP00000390276,ENSP00000468328
MO000211980	histone cluster 1, H2ad	HIST1H2AD	HIST1H2AD(h)	ENSP00000341094
MO000211986	histone cluster 2, H2ab	HIST2H2AB	HIST2H2AB(h)	ENSP00000332790
MO000211993	H2A histone family member Y2	H2AFY2	H2AFY2(h)	ENSP00000362352
MO000211997	histone cluster 1, H2ba	HIST1H2BA	HIST1H2BA(h)	ENSP00000274764
MO000212001	histone cluster 1, H2bj	HIST1H2BJ	HIST1H2BJ(h)	ENSP00000445633
MO000212071	hemoglobin subunit beta	HBB	HBB(h)	ENSP00000333994
MO000212311	heterogeneous nuclear ribonucleoprotein U-like 2	HNRNPUL2	HNRNPUL2(h)	ENSP00000301785
MO000212313	heterogeneous nuclear ribonucleoprotein L	HNRNPL	HNRPL-isoform1(h)	ENSP00000221419,ENSP00000470231
MO000212330	heterochromatin protein 1, binding protein 3	HP1BP3	HP1BP3-isoform1(h)	ENSP00000312625,ENSP00000364139,ENSP00000364142
MO000212332	heterochromatin protein 1, binding protein 3	HP1BP3	HP1BP3-isoform2(h)	ENSP00000312625,ENSP00000364139,ENSP00000364142
MO000212333	heterochromatin protein 1, binding protein 3	HP1BP3	HP1BP3-isoform3(h)	ENSP00000312625,ENSP00000364139,ENSP00000364142
MO000212334	heterochromatin protein 1, binding protein 3	HP1BP3	HP1BP3-isoform4(h)	ENSP00000312625,ENSP00000364139,ENSP00000364142
MO000213209	protein kinase, cAMP-dependent, regulatory subunit type II alpha	PRKAR2A	PKA-RII alpha(h)	ENSP00000265563,ENSP00000394041
MO000214188	lectin, mannose-binding 2	LMAN2	LMAN2(h)	ENSP00000303366
MO000214243	lon peptidase 1, mitochondrial	LONP1	PRSS15-isoform1(h)	ENSP00000353826
MO000214246	lipoxygenase homology domains 1	LOXHD1	LH2D1-isoform1(h)	ENSP00000300591,ENSP00000381676,ENSP00000381692
MO000214247	lipoxygenase homology domains 1	LOXHD1	LH2D1-isoform4(h)	ENSP00000300591,ENSP00000381676,ENSP00000381692
MO000214248	lipoxygenase homology domains 1	LOXHD1	LH2D1-isoform5(h)	ENSP00000300591,ENSP00000381676,ENSP00000381692
MO000214725	MACRO domain containing 1	MACROD1	MACROD1(h)	ENSP00000255681
MO000214985	midasin AAA ATPase 1	MDN1	MDN1(h)	ENSP00000358400
MO000215010	mediator complex subunit 8	MED8	MED8-isoform1(h)	ENSP00000290663,ENSP00000361533,ENSP00000361535
MO000215012	mediator complex subunit 8	MED8	MED8-isoform2(h)	ENSP00000290663,ENSP00000361533,ENSP00000361535
MO000215013	mediator complex subunit 8	MED8	MED8-isoform3(h)	ENSP00000290663,ENSP00000361533,ENSP00000361535
MO000215252	malectin	MLEC	MLEC(h)	ENSP00000228506
MO000215349	Morf4 family associated protein 1	MRFAP1	MRFAP1(h)	ENSP00000318352,ENSP00000372024,ENSP00000422065
MO000215350	mannosyl-oligosaccharide glucosidase	MOGS	MOGS-isoform1(h)	ENSP00000233616
MO000215406	solute carrier family 16 (monocarboxylate transporter), member 3	SLC16A3	SLC16A3(h)	ENSP00000376150,ENSP00000376152,ENSP00000462405,ENSP00000463978
MO000215431	peptidase (mitochondrial processing) beta	PMPCB	PMPCB(h)	ENSP00000249269
MO000215517	MRT4 homolog, ribosome maturation factor	MRTO4	MRTO4(h)	ENSP00000364320
MO000215748	myosin, heavy chain 7B, cardiac muscle, beta	MYH7B	MYH7B-isoform1(h)	ENSP00000262873
MO000215750	myosin, heavy chain 7B, cardiac muscle, beta	MYH7B	MYH7B-isoform2(h)	ENSP00000262873
MO000215751	myosin, heavy chain 7B, cardiac muscle, beta	MYH7B	MYH7B-isoform3(h)	ENSP00000262873
MO000215756	myosin, heavy chain 9, non-muscle	MYH9	Myosin-9-isoform2(h)	ENSP00000216181
MO000215762	myosin light chain 6B	MYL6B	MYL6B(h)	ENSP00000446643,ENSP00000450385
MO000215847	N(alpha)-acetyltransferase 20, NatB catalytic subunit	NAA20	NAA20-isoform1(h)	ENSP00000311027,ENSP00000335636
MO000216243	family with sequence similarity 129 member B	FAM129B	FAM129B-isoform1(h)	ENSP00000362409,ENSP00000362411
MO000216269	nipsnap homolog 1 (C. elegans)	NIPSNAP1	NIPSNAP1(h)	ENSP00000216121
MO000216271	nitrilase family member 2	NIT2	NIT2(h)	ENSP00000377696
MO000216337	nucleolar protein 11	NOL11	NOL11-isoform1(h)	ENSP00000253247
MO000216353	NOP56 ribonucleoprotein	NOP56	NOL5A(h)	ENSP00000370589
MO000216457	neuroplastin	NPTN	NPTN-isoform2(h)	ENSP00000290401,ENSP00000342958,ENSP00000456349,ENSP00000457028
MO000216459	neuroplastin	NPTN	NPTN-isoform1(h)	ENSP00000290401,ENSP00000342958,ENSP00000456349,ENSP00000457028
MO000216460	neuroplastin	NPTN	NPTN-isoform3(h)	ENSP00000290401,ENSP00000342958,ENSP00000456349,ENSP00000457028
MO000216461	neuroplastin	NPTN	NPTN-isoform4(h)	ENSP00000290401,ENSP00000342958,ENSP00000456349,ENSP00000457028
MO000216462	neuroplastin	NPTN	NPTN-isoform5(h)	ENSP00000290401,ENSP00000342958,ENSP00000456349,ENSP00000457028
MO000216509	NAD(P) dependent steroid dehydrogenase-like	NSDHL	NSDHL(h)	ENSP00000359297,ENSP00000391854
MO000216518	NOP2/Sun RNA methyltransferase family member 2	NSUN2	NSUN2-isoform1(h)	ENSP00000264670,ENSP00000420957
MO000216574	nucleoporin 133kDa	NUP133	NUP133(h)	ENSP00000261396
MO000218402	phosphatidylinositol glycan anchor biosynthesis class S	PIGS	PIGS-isoform1(h)	ENSP00000309430,ENSP00000378755
MO000218404	phosphatidylinositol glycan anchor biosynthesis class S	PIGS	PIGS-isoform2(h)	ENSP00000309430,ENSP00000378755
MO000218473	zinc finger, MYND-type containing 8	ZMYND8	RACK7-isoform1(h)	ENSP00000262975,ENSP00000312237,ENSP00000335537,ENSP00000348246,ENSP00000354166,ENSP00000418210,ENSP00000420095
MO000218474	zinc finger, MYND-type containing 8	ZMYND8	RACK7-isoform6(h)	ENSP00000262975,ENSP00000312237,ENSP00000335537,ENSP00000348246,ENSP00000354166,ENSP00000418210,ENSP00000420095
MO000218475	zinc finger, MYND-type containing 8	ZMYND8	RACK7-isoform9(h)	ENSP00000262975,ENSP00000312237,ENSP00000335537,ENSP00000348246,ENSP00000354166,ENSP00000418210,ENSP00000420095
MO000218641	nicotinate phosphoribosyltransferase	NAPRT	NAPRT1-isoform1(h)	ENSP00000390949,ENSP00000401508
MO000218643	nicotinate phosphoribosyltransferase	NAPRT	NAPRT1-isoform2(h)	ENSP00000390949,ENSP00000401508
MO000218644	nicotinate phosphoribosyltransferase	NAPRT	NAPRT1-isoform3(h)	ENSP00000390949,ENSP00000401508
MO000218760	protein phosphatase 4 regulatory subunit 1	PPP4R1	PPP4R1meg-isoform1(h)	ENSP00000383401,ENSP00000383402
MO000218796	peptidylprolyl isomerase F	PPIF	PPIF-isoform1(h)	ENSP00000225174
MO000218971	pitrilysin metallopeptidase 1	PITRM1	PITRM1-isoform1(h)	ENSP00000224949
MO000218973	pitrilysin metallopeptidase 1	PITRM1	PITRM1-isoform2(h)	ENSP00000224949
MO000219155	proteasome subunit alpha 5	PSMA5	PSMA5-isoform1(h)	ENSP00000271308,ENSP00000440618
MO000219157	proteasome subunit alpha 8	PSMA8	PSMA8-isoform1(h)	ENSP00000311121,ENSP00000345584,ENSP00000409284
MO000219159	proteasome subunit alpha 8	PSMA8	PSMA8-isoform2(h)	ENSP00000311121,ENSP00000345584,ENSP00000409284
MO000219160	proteasome subunit alpha 8	PSMA8	PSMA8-isoform3(h)	ENSP00000311121,ENSP00000345584,ENSP00000409284
MO000219384	heterogeneous nuclear ribonucleoprotein A1-like 2	HNRNPA1L2	HNRNPA1L2(h)	ENSP00000350090
MO000219449	G protein-coupled receptor, class C, group 5, member A	GPRC5A	GPRC5A(h)	ENSP00000014914
MO000219590	regulator of chromosome condensation 2	RCC2	RCC2(h)	ENSP00000364582,ENSP00000364585
MO000219594	RCD1 required for cell differentiation1 homolog (S. pombe)	RQCD1	RQCD1-isoform1(h)	ENSP00000273064,ENSP00000443687
MO000219982	ribosomal protein L34	RPL34	RPL34(h)	ENSP00000378160,ENSP00000378162,ENSP00000378163,ENSP00000423316,ENSP00000423983
MO000220003	mitochondrial ribosomal protein L11	MRPL11	MRPL11-isoform1(h)	ENSP00000308897,ENSP00000329630,ENSP00000415356
MO000220005	mitochondrial ribosomal protein L11	MRPL11	MRPL11-isoform2(h)	ENSP00000308897,ENSP00000329630,ENSP00000415356
MO000220006	mitochondrial ribosomal protein L14	MRPL14	MRPL14(h)	ENSP00000361084
MO000220020	mitochondrial ribosomal protein L28	MRPL28	MRPL28(h)	ENSP00000199706,ENSP00000374326
MO000220035	mitochondrial ribosomal protein L46	MRPL46	MRPL46(h)	ENSP00000312311
MO000220043	mitochondrial ribosomal protein L49	MRPL49	MRPL49(h)	ENSP00000279242,ENSP00000434190
MO000220045	mitochondrial ribosomal protein L50	MRPL50	MRPL50-isoform1(h)	ENSP00000363999
MO000220187	heterogeneous nuclear ribonucleoprotein A0	HNRNPA0	HNRNPA0(h)	ENSP00000316042
MO000220189	heterogeneous nuclear ribonucleoprotein A3	HNRNPA3	HNRPA3-isoform1(h)	ENSP00000376309,ENSP00000408487,ENSP00000416340
MO000220191	heterogeneous nuclear ribonucleoprotein A3	HNRNPA3	HNRPA3-isoform2(h)	ENSP00000376309,ENSP00000408487,ENSP00000416340
MO000220298	ribosomal protein S18	RPS18	RPS18(h)	ENSP00000211372,ENSP00000393241,ENSP00000403175,ENSP00000412583,ENSP00000416110
MO000220304	ribosomal protein S5	RPS5	RPS5(h)	ENSP00000196551,ENSP00000470114,ENSP00000472985
MO000220353	mitochondrial ribosomal protein S9	MRPS9	MRPS9(h)	ENSP00000258455
MO000221127	solute carrier family 25 (mitochondrial carrier; phosphate carrier), member 24	SLC25A24	SLC25A24-isoform1(h)	ENSP00000359058,ENSP00000457733
MO000221129	solute carrier family 25 (mitochondrial carrier; phosphate carrier), member 24	SLC25A24	SLC25A24-isoform2(h)	ENSP00000359058,ENSP00000457733
MO000221404	sideroflexin 3	SFXN3	SFXN3(h)	ENSP00000224807
MO000221745	small nuclear ribonucleoprotein D3 polypeptide	SNRPD3	SNRPD3-isoform1(h)	ENSP00000215829,ENSP00000456090
MO000222191	sulfide quinone reductase-like (yeast)	SQRDL	SQRDL(h)	ENSP00000260324,ENSP00000456019
MO000222577	arginyl-tRNA synthetase	RARS	ArgRS(h)	ENSP00000231572
MO000222579	arginyl-tRNA synthetase	RARS	ArgRS-Monomeric(h)	ENSP00000231572
MO000223007	chaperonin containing TCP1, subunit 3 (gamma)	CCT3	Cctg-isoform1(h)	ENSP00000295688,ENSP00000357242
MO000223008	chaperonin containing TCP1, subunit 3 (gamma)	CCT3	Cctg-isoform2(h)	ENSP00000295688,ENSP00000357242
MO000223016	chaperonin containing TCP1, subunit 6B (zeta 2)	CCT6B	CCT6B-isoform1(h)	ENSP00000327191,ENSP00000400917
MO000224015	tumor protein D52	TPD52	PrLZ-isoform1(h)	ENSP00000368390,ENSP00000368391,ENSP00000429915
MO000224016	tumor protein D52	TPD52	PrLZ-isoform3(h)	ENSP00000368390,ENSP00000368391,ENSP00000429915
MO000224026	tropomyosin 3	TPM3	Tpm-3-isoform1(h)	ENSP00000357516,ENSP00000357517,ENSP00000357521
MO000224027	tropomyosin 3	TPM3	Tpm-3-isoform2(h)	ENSP00000357516,ENSP00000357517,ENSP00000357521
MO000224170	thyroid hormone receptor interactor 12	TRIP12	TRIP-12-isoform1(h)	ENSP00000283943,ENSP00000373696,ENSP00000373697
MO000224476	tubulin tyrosine ligase like 12	TTLL12	TTLL12(h)	ENSP00000216129
MO000224558	thioredoxin domain containing 12 (endoplasmic reticulum)	TXNDC12	TXNDC12(h)	ENSP00000360688
MO000224604	U2 small nuclear RNA auxiliary factor 2	U2AF2	U2AF2-isoform1(h)	ENSP00000307863,ENSP00000388475
MO000224605	U2 small nuclear RNA auxiliary factor 2	U2AF2	U2AF2-isoform2(h)	ENSP00000307863,ENSP00000388475
MO000224720	UDP-glucose glycoprotein glucosyltransferase 1	UGGT1	HUGT1-isoform1(h)	ENSP00000259253
MO000225412	X-prolyl aminopeptidase (aminopeptidase P) 1, soluble	XPNPEP1	XPNPEP1-isoform1(h)	ENSP00000421566
MO000225414	X-prolyl aminopeptidase (aminopeptidase P) 1, soluble	XPNPEP1	XPNPEP1-isoform2(h)	ENSP00000421566
MO000254021	3-hydroxyanthranilate 3,4-dioxygenase	HAAO	3-hydroxyanthranilate 3,4-dioxygenase-isoform2(h)	ENSP00000294973
MO000254068	acyl-CoA dehydrogenase, very long chain	ACADVL	very long-chain specific acyl-CoA dehydrogenase, mitochondrial-isoform2(h)	ENSP00000344152,ENSP00000349297,ENSP00000438689
MO000254098	acyl-CoA synthetase medium-chain family member 5	ACSM5	acyl-coenzyme A synthetase ACSM5, mitochondrial-isoform2(h)	ENSP00000327916,ENSP00000460112
MO000254102	actinin, alpha 1	ACTN1	alpha-actinin-1-isoform2(h)	ENSP00000193403,ENSP00000377941,ENSP00000414272
MO000254159	apoptosis inducing factor, mitochondria associated 1	AIFM1	AIF-isoform3(h)	ENSP00000287295,ENSP00000315122,ENSP00000316320,ENSP00000402535
MO000254188	aldehyde dehydrogenase 7 family member A1	ALDH7A1	aldehyde dehydrogenase family 7 member A1-isoform2(h)	ENSP00000387123,ENSP00000414132
MO000254189			aldehyde dehydrogenase family 7 member A1-isoform3(h)	ENSP00000387123,ENSP00000414132
MO000254191	albumin	ALB	Albumin-isoform2(h)	ENSP00000295897
MO000254218	annexin A2	ANXA2	annexin-A2-isoform2(h)	ENSP00000346032,ENSP00000379342,ENSP00000387545,ENSP00000411352
MO000254243	Rho guanine nucleotide exchange factor 1	ARHGEF1	RhoGEF-isoform2(h)	ENSP00000337261,ENSP00000344429,ENSP00000346532
MO000254244	Rho guanine nucleotide exchange factor 1	ARHGEF1	RhoGEF-isoform3(h)	ENSP00000337261,ENSP00000344429,ENSP00000346532
MO000254298	ATPase, H+/K+ transporting, nongastric, alpha polypeptide	ATP12A	potassium-transporting ATPase alpha chain 2-isoform2(h)	ENSP00000218548,ENSP00000371372
MO000254299	ATPase, Ca++ transporting, cardiac muscle, slow twitch 2	ATP2A2	SERCA2-isoform3(h)	ENSP00000311186,ENSP00000440045
MO000254300	ATPase, Ca++ transporting, cardiac muscle, slow twitch 2	ATP2A2	SERCA2-isoform4(h)	ENSP00000311186,ENSP00000440045
MO000254301	ATPase, Ca++ transporting, cardiac muscle, slow twitch 2	ATP2A2	SERCA2-isoform5(h)	ENSP00000311186,ENSP00000440045
MO000254394	BRCA2 and CDKN1A interacting protein	BCCIP	TOK-1-isoform4(h)	ENSP00000278100,ENSP00000299130,ENSP00000357748
MO000254518	cathepsin C	CTSC	DPPI-isoform2(h)	ENSP00000227266,ENSP00000432541,ENSP00000433539
MO000254535	cell division cycle and apoptosis regulator 1	CCAR1	ccar1-isoform2(h)	ENSP00000265872,ENSP00000445254
MO000254624	carcinoembryonic antigen-related cell adhesion molecule 1 (biliary glycoprotein)	CEACAM1	BGPI-isoform5(h)	ENSP00000161559,ENSP00000244291,ENSP00000351165,ENSP00000384083,ENSP00000384709,ENSP00000471918
MO000254625	carcinoembryonic antigen-related cell adhesion molecule 1 (biliary glycoprotein)	CEACAM1	BGPI-isoform6(h)	ENSP00000161559,ENSP00000244291,ENSP00000351165,ENSP00000384083,ENSP00000384709,ENSP00000471918
MO000254626	carcinoembryonic antigen-related cell adhesion molecule 1 (biliary glycoprotein)	CEACAM1	BGPI-isoform7(h)	ENSP00000161559,ENSP00000244291,ENSP00000351165,ENSP00000384083,ENSP00000384709,ENSP00000471918
MO000254627	carcinoembryonic antigen-related cell adhesion molecule 1 (biliary glycoprotein)	CEACAM1	BGPI-isoform8(h)	ENSP00000161559,ENSP00000244291,ENSP00000351165,ENSP00000384083,ENSP00000384709,ENSP00000471918
MO000254628	carcinoembryonic antigen-related cell adhesion molecule 1 (biliary glycoprotein)	CEACAM1	BGPI-isoform9(h)	ENSP00000161559,ENSP00000244291,ENSP00000351165,ENSP00000384083,ENSP00000384709,ENSP00000471918
MO000254700	clathrin, light chain A	CLTA	clathrin LCa-isoform3(h)	ENSP00000242284,ENSP00000242285,ENSP00000379848,ENSP00000401019,ENSP00000419746,ENSP00000442869
MO000254717	CNDP dipeptidase 2 (metallopeptidase M20 family)	CNDP2	CN2-isoform2(h)	ENSP00000325548,ENSP00000325756,ENSP00000462311
MO000254747	Coenzyme A synthase	COASY	bifunctional coenzyme A synthase-isoform2(h)	ENSP00000377406,ENSP00000393564,ENSP00000464814
MO000254916	DEAD (Asp-Glu-Ala-Asp) box helicase 17	DDX17	p72-isoform3(h)	ENSP00000385536
MO000254917	DEAD (Asp-Glu-Ala-Asp) box helicase 17	DDX17	p72-isoform4(h)	ENSP00000385536
MO000254919	DEAD (Asp-Glu-Ala-Asp) box helicase 21	DDX21	Gu-alpha-isoform2(h)	ENSP00000346120
MO000254928	derlin 1	DERL1	Derl1-isoform2(h)	ENSP00000259512,ENSP00000384289
MO000254950	DEAH (Asp-Glu-Ala-His) box helicase 9	DHX9	RHA-isoform2(h)	ENSP00000356520
MO000254958	solute carrier family 25 (mitochondrial carrier; dicarboxylate transporter), member 10	SLC25A10	DIC-isoform2(h)	ENSP00000328403,ENSP00000345580
MO000254963	dyskeratosis congenita 1, dyskerin	DKC1	dkc1-isoform3(h)	ENSP00000358563
MO000255016	adenosine deaminase, RNA-specific	ADAR	Adar-isoform4(h)	ENSP00000357456,ENSP00000357459
MO000255065	eukaryotic translation elongation factor 1 delta (guanine nucleotide exchange protein)	EEF1D	EF1D-isoform2(h)	ENSP00000317399,ENSP00000378551,ENSP00000388261,ENSP00000391944,ENSP00000410059,ENSP00000431763,ENSP00000434872,ENSP00000435697,ENSP00000436507
MO000255113	endosulfine alpha	ENSA	ensa-isoform3(h)	ENSP00000271690,ENSP00000341743,ENSP00000354835,ENSP00000355220,ENSP00000355239,ENSP00000358010,ENSP00000421458,ENSP00000422343,ENSP00000424242,ENSP00000426110
MO000255114	endosulfine alpha	ENSA	ensa-isoform4(h)	ENSP00000271690,ENSP00000341743,ENSP00000354835,ENSP00000355220,ENSP00000355239,ENSP00000358010,ENSP00000421458,ENSP00000422343,ENSP00000424242,ENSP00000426110
MO000255115	endosulfine alpha	ENSA	ensa-isoform5(h)	ENSP00000271690,ENSP00000341743,ENSP00000354835,ENSP00000355220,ENSP00000355239,ENSP00000358010,ENSP00000421458,ENSP00000422343,ENSP00000424242,ENSP00000426110
MO000255116	endosulfine alpha	ENSA	ensa-isoform6(h)	ENSP00000271690,ENSP00000341743,ENSP00000354835,ENSP00000355220,ENSP00000355239,ENSP00000358010,ENSP00000421458,ENSP00000422343,ENSP00000424242,ENSP00000426110
MO000255117	endosulfine alpha	ENSA	ensa-isoform7(h)	ENSP00000271690,ENSP00000341743,ENSP00000354835,ENSP00000355220,ENSP00000355239,ENSP00000358010,ENSP00000421458,ENSP00000422343,ENSP00000424242,ENSP00000426110
MO000255118	endosulfine alpha	ENSA	ensa-isoform8(h)	ENSP00000271690,ENSP00000341743,ENSP00000354835,ENSP00000355220,ENSP00000355239,ENSP00000358010,ENSP00000421458,ENSP00000422343,ENSP00000424242,ENSP00000426110
MO000255251	fumarylacetoacetate hydrolase domain containing 1	FAHD1	FAHD1-isoform2(h)	ENSP00000372112,ENSP00000372114,ENSP00000398053
MO000255314	filamin A	FLNA	ABP-280-isoform2(h)	ENSP00000353467,ENSP00000358866,ENSP00000416926
MO000255365	glucose-6-phosphate dehydrogenase	G6PD	glucose-6-phosphate 1-dehydrogenase-isoform3(h)	ENSP00000358633,ENSP00000377192,ENSP00000377194
MO000255399	glial fibrillary acidic protein	GFAP	GFAP-isoform2(h)	ENSP00000253408,ENSP00000468500
MO000255446	G-protein signaling modulator 1	GPSM1	AGS3-isoform4(h)	ENSP00000291775,ENSP00000376673,ENSP00000390705
MO000255477	glutathione S-transferase kappa 1	GSTK1	hGSTK1-isoform2(h)	ENSP00000351181,ENSP00000386944,ENSP00000415813,ENSP00000431049
MO000255478	glutathione S-transferase kappa 1	GSTK1	hGSTK1-isoform3(h)	ENSP00000351181,ENSP00000386944,ENSP00000415813,ENSP00000431049
MO000255479	glutathione S-transferase kappa 1	GSTK1	hGSTK1-isoform4(h)	ENSP00000351181,ENSP00000386944,ENSP00000415813,ENSP00000431049
MO000255483	H1 histone family member 0	H1F0	h1f0-isoform2(h)	ENSP00000344504
MO000255484	H2A histone family member Y	H2AFY	h2afy-isoform3(h)	ENSP00000302572,ENSP00000310169,ENSP00000423563,ENSP00000424971
MO000255488	HCLS1 associated protein X-1	HAX1	HS1BP1-isoform2(h)	ENSP00000329002,ENSP00000403848,ENSP00000411448,ENSP00000435088
MO000255489	HCLS1 associated protein X-1	HAX1	HS1BP1-isoform3(h)	ENSP00000329002,ENSP00000403848,ENSP00000411448,ENSP00000435088
MO000255490	HCLS1 associated protein X-1	HAX1	HS1BP1-isoform4(h)	ENSP00000329002,ENSP00000403848,ENSP00000411448,ENSP00000435088
MO000255491	HCLS1 associated protein X-1	HAX1	HS1BP1-isoform5(h)	ENSP00000329002,ENSP00000403848,ENSP00000411448,ENSP00000435088
MO000255492	HCLS1 associated protein X-1	HAX1	HS1BP1-isoform6(h)	ENSP00000329002,ENSP00000403848,ENSP00000411448,ENSP00000435088
MO000255493	host cell factor C1	HCFC1	HCF1-isoform2(h)	ENSP00000309555
MO000255494	host cell factor C1	HCFC1	HCF1-isoform3(h)	ENSP00000309555
MO000255549	heterogeneous nuclear ribonucleoprotein U-like 1	HNRNPUL1	HNRPUL1-isoform2(h)	ENSP00000367460,ENSP00000375863,ENSP00000470687,ENSP00000472629,ENSP00000473132
MO000255550	heterogeneous nuclear ribonucleoprotein U-like 1	HNRNPUL1	HNRPUL1-isoform3(h)	ENSP00000367460,ENSP00000375863,ENSP00000470687,ENSP00000472629,ENSP00000473132
MO000255551	heterogeneous nuclear ribonucleoprotein U-like 1	HNRNPUL1	HNRPUL1-isoform4(h)	ENSP00000367460,ENSP00000375863,ENSP00000470687,ENSP00000472629,ENSP00000473132
MO000255552	heterogeneous nuclear ribonucleoprotein U-like 1	HNRNPUL1	HNRPUL1-isoform5(h)	ENSP00000367460,ENSP00000375863,ENSP00000470687,ENSP00000472629,ENSP00000473132
MO000255553	heterogeneous nuclear ribonucleoprotein C (C1/C2)	HNRNPC	hnRNP-C-isoform3(h)	ENSP00000404848,ENSP00000442816,ENSP00000450544,ENSP00000450629,ENSP00000450725,ENSP00000451176,ENSP00000451291,ENSP00000451652,ENSP00000452276
MO000255554	heterogeneous nuclear ribonucleoprotein C (C1/C2)	HNRNPC	hnRNP-C-isoform4(h)	ENSP00000404848,ENSP00000442816,ENSP00000450544,ENSP00000450629,ENSP00000450725,ENSP00000451176,ENSP00000451291,ENSP00000451652,ENSP00000452276
MO000255557	heterogeneous nuclear ribonucleoprotein R	HNRNPR	HNRNPR-isoform2(h)	ENSP00000304405,ENSP00000363741,ENSP00000363745
MO000255572	heat shock protein family H (Hsp110) member 1	HSPH1	HSPH1-isoform3(h)	ENSP00000318687,ENSP00000369768
MO000255573	heat shock protein 90kDa alpha family class A member 1	HSP90AA1	Hsp90-alpha-isoform2(h)	ENSP00000216281,ENSP00000335153
MO000255606	interferon regulatory factor 2 binding protein 2	IRF2BP2	irf2bp2-isoform2(h)	ENSP00000355568,ENSP00000355569
MO000255607	interferon regulatory factor 2 binding protein 2	IRF2BP2	irf2bp2-isoform3(h)	ENSP00000355568,ENSP00000355569
MO000255617	isocitrate dehydrogenase 3 (NAD+) beta	IDH3B	isocitrate dehydrogenase (NAD) subunit beta, mitochondrial-C(h)	ENSP00000370223,ENSP00000370232
MO000255623	eukaryotic translation initiation factor 4E	EIF4E	EIF-4E-isoform2(h)	ENSP00000280892,ENSP00000389624,ENSP00000425561
MO000255724	integrin subunit alpha 6	ITGA6	alpha6-integrin-isoform7(h)	ENSP00000264107,ENSP00000386614
MO000255725	integrin subunit alpha 6	ITGA6	alpha6-integrin-isoform9(h)	ENSP00000264107,ENSP00000386614
MO000255767	keratin 78, type II	KRT78	Keratin78-isoform2(h)	ENSP00000306261,ENSP00000352479
MO000255769	adenylate kinase 2	AK2	adenylate kinase isoenzyme 2, mitochondrial-isoform5(h)	ENSP00000346921,ENSP00000362548
MO000255770	adenylate kinase 2	AK2	adenylate kinase isoenzyme 2, mitochondrial-isoform6(h)	ENSP00000346921,ENSP00000362548
MO000255828	lysine (K)-specific demethylase 5C	KDM5C	SmcX-isoform2(h)	ENSP00000364528,ENSP00000364532,ENSP00000364550,ENSP00000445176
MO000255829	lysine (K)-specific demethylase 5C	KDM5C	SmcX-isoform3(h)	ENSP00000364528,ENSP00000364532,ENSP00000364550,ENSP00000445176
MO000255835	KH domain containing, RNA binding, signal transduction associated 1	KHDRBS1	Sam68-isoform2(h)	ENSP00000313829,ENSP00000417731
MO000255888	lysosomal-associated membrane protein 2	LAMP2	LAMP-2C(h)	ENSP00000200639,ENSP00000360386,ENSP00000408411
MO000255891	La ribonucleoprotein domain family member 6	LARP6	LARP6-isoform2(h)	ENSP00000299213,ENSP00000343869
MO000255894	LIM and SH3 protein 1	LASP1	LASP-1-isoform2(h)	ENSP00000325240,ENSP00000392853
MO000255911	lactate dehydrogenase A	LDHA	LDH-M-isoform3(h)	ENSP00000227157,ENSP00000368722,ENSP00000379524,ENSP00000395337,ENSP00000406172,ENSP00000445175,ENSP00000445331
MO000255915	glyoxalase I	GLO1	lactoylglutathione lyase-isoform2(h)	ENSP00000362463
MO000256252	myosin XVIIIA	MYO18A	myo18a-isoform3(h)	ENSP00000434228,ENSP00000435932,ENSP00000437073
MO000256253	myosin XVIIIA	MYO18A	myo18a-isoform4(h)	ENSP00000434228,ENSP00000435932,ENSP00000437073
MO000256264	myosin IC	MYO1C	Myo1c-isoform2(h)	ENSP00000352834,ENSP00000354283,ENSP00000412197,ENSP00000459174
MO000256265	myosin IC	MYO1C	Myo1c-isoform3(h)	ENSP00000352834,ENSP00000354283,ENSP00000412197,ENSP00000459174
MO000256269	myosin VI	MYO6	Myosin6-isoform6(h)	ENSP00000358994,ENSP00000359002
MO000256391	solute carrier family 9, subfamily A (NHE3, cation proton antiporter 3), member 3 regulator 2	SLC9A3R2	NHERF-2-isoform2(h)	ENSP00000408005
MO000256544	oxoglutarate (alpha-ketoglutarate) dehydrogenase (lipoamide)	OGDH	2-oxoglutarate dehydrogenase E1 component, mitochondrial-isoform2(h)	ENSP00000222673,ENSP00000388084,ENSP00000392878
MO000256549	pyruvate dehydrogenase (lipoamide) alpha 1	PDHA1	pyruvate dehydrogenase E1 component alpha subunit, somatic form, mitochondrial-isoform2(h)	ENSP00000369134,ENSP00000394382,ENSP00000438550,ENSP00000440761
MO000256550	pyruvate dehydrogenase (lipoamide) alpha 1	PDHA1	pyruvate dehydrogenase E1 component alpha subunit, somatic form, mitochondrial-isoform3(h)	ENSP00000369134,ENSP00000394382,ENSP00000438550,ENSP00000440761
MO000256552	Obg-like ATPase 1	OLA1	GTPBP9-isoform2(h)	ENSP00000284719,ENSP00000340167,ENSP00000410385
MO000256553	Obg-like ATPase 1	OLA1	GTPBP9-isoform3(h)	ENSP00000284719,ENSP00000340167,ENSP00000410385
MO000256609	poly(A) binding protein, cytoplasmic 1	PABPC1	PabpC1-isoform2(h)	ENSP00000313007
MO000256666	pre-B-cell leukemia homeobox interacting protein 1	PBXIP1	HPIP-isoform2(h)	ENSP00000357448,ENSP00000357450
MO000256667	pre-B-cell leukemia homeobox interacting protein 1	PBXIP1	HPIP-isoform3(h)	ENSP00000357448,ENSP00000357450
MO000256688	phosphoenolpyruvate carboxykinase 2 (mitochondrial)	PCK2	phosphoenolpyruvate carboxykinase (GTP), mitochondrial-isoform2(h)	ENSP00000216780
MO000256729	PDZ and LIM domain 5	PDLIM5	pdlim5-isoform2(h)	ENSP00000321746,ENSP00000322021,ENSP00000352210,ENSP00000369527,ENSP00000426804
MO000256730	PDZ and LIM domain 5	PDLIM5	pdlim5-isoform3(h)	ENSP00000321746,ENSP00000322021,ENSP00000352210,ENSP00000369527,ENSP00000426804
MO000256731	PDZ and LIM domain 5	PDLIM5	pdlim5-isoform4(h)	ENSP00000321746,ENSP00000322021,ENSP00000352210,ENSP00000369527,ENSP00000426804
MO000256834	plectin	PLEC	plectin-isoform2(h)	ENSP00000323856,ENSP00000344848,ENSP00000346602,ENSP00000347044,ENSP00000348702,ENSP00000350277,ENSP00000381756,ENSP00000388180,ENSP00000434583
MO000256835	plectin	PLEC	plectin-isoform3(h)	ENSP00000323856,ENSP00000344848,ENSP00000346602,ENSP00000347044,ENSP00000348702,ENSP00000350277,ENSP00000381756,ENSP00000388180,ENSP00000434583
MO000256836	plectin	PLEC	plectin-isoform4(h)	ENSP00000323856,ENSP00000344848,ENSP00000346602,ENSP00000347044,ENSP00000348702,ENSP00000350277,ENSP00000381756,ENSP00000388180,ENSP00000434583
MO000256837	plectin	PLEC	plectin-isoform5(h)	ENSP00000323856,ENSP00000344848,ENSP00000346602,ENSP00000347044,ENSP00000348702,ENSP00000350277,ENSP00000381756,ENSP00000388180,ENSP00000434583
MO000256838	plectin	PLEC	plectin-isoform6(h)	ENSP00000323856,ENSP00000344848,ENSP00000346602,ENSP00000347044,ENSP00000348702,ENSP00000350277,ENSP00000381756,ENSP00000388180,ENSP00000434583
MO000256839	plectin	PLEC	plectin-isoform7(h)	ENSP00000323856,ENSP00000344848,ENSP00000346602,ENSP00000347044,ENSP00000348702,ENSP00000350277,ENSP00000381756,ENSP00000388180,ENSP00000434583
MO000256840	plectin	PLEC	plectin-isoform8(h)	ENSP00000323856,ENSP00000344848,ENSP00000346602,ENSP00000347044,ENSP00000348702,ENSP00000350277,ENSP00000381756,ENSP00000388180,ENSP00000434583
MO000256841	plectin	PLEC	plectin-isoform9(h)	ENSP00000323856,ENSP00000344848,ENSP00000346602,ENSP00000347044,ENSP00000348702,ENSP00000350277,ENSP00000381756,ENSP00000388180,ENSP00000434583
MO000256853	pleiotropic regulator 1	PLRG1	PRL1-isoform2(h)	ENSP00000303191,ENSP00000424417
MO000256920	PR domain containing 2, with ZNF domain	PRDM2	MTB-Zf-isoform2(h)	ENSP00000235372,ENSP00000312352,ENSP00000365216
MO000256921	PR domain containing 2, with ZNF domain	PRDM2	MTB-Zf-isoform3(h)	ENSP00000235372,ENSP00000312352,ENSP00000365216
MO000256926	protein kinase, interferon-inducible double stranded RNA dependent activator	PRKRA	PACT-isoform2(h)	ENSP00000318176,ENSP00000393883,ENSP00000430604
MO000256927	protein kinase, interferon-inducible double stranded RNA dependent activator	PRKRA	PACT-isoform3(h)	ENSP00000318176,ENSP00000393883,ENSP00000430604
MO000256946	pre-mRNA processing factor 4	PRPF4	HPRP4-isoform2(h)	ENSP00000363313,ENSP00000363315
MO000256962	proteasome subunit beta 5	PSMB5	LMPX-isoform2(h)	ENSP00000355325,ENSP00000395206,ENSP00000452424
MO000257022	RAB1A, member RAS oncogene family	RAB1A	RAB1-isoform2(h)	ENSP00000381540,ENSP00000386451,ENSP00000387286
MO000257023	RAB1A, member RAS oncogene family	RAB1A	RAB1-isoform3(h)	ENSP00000381540,ENSP00000386451,ENSP00000387286
MO000257041	Kirsten rat sarcoma viral oncogene homolog	KRAS	K-Ras-2B(h)	ENSP00000256078,ENSP00000308495
MO000257076	regulator of chromosome condensation 1	RCC1	CHC1-isoform2(h)	ENSP00000362937,ENSP00000362938,ENSP00000362939,ENSP00000381931
MO000257200	ribosomal protein L12	RPL12	L12-isoform2(h)	ENSP00000354739,ENSP00000441179
MO000257201	ribosomal protein L31	RPL31	rpl31-isoform2(h)	ENSP00000264258,ENSP00000386681,ENSP00000386717,ENSP00000387163
MO000257206	regulator of microtubule dynamics 3	RMDN3	PTPIP51-isoform2(h)	ENSP00000260385,ENSP00000342493
MO000257226	RNA binding protein S1, serine-rich domain	RNPS1	rnps1-isoform3(h)	ENSP00000301730,ENSP00000315859,ENSP00000380275,ENSP00000456352,ENSP00000457723,ENSP00000457820
MO000257231	heterogeneous nuclear ribonucleoprotein A1	HNRNPA1	hnRNPA1-isoform2(h)	ENSP00000341826,ENSP00000447260,ENSP00000448617,ENSP00000449913
MO000257261	ribosomal RNA processing 12 homolog	RRP12	KIAA0690-isoform2(h)	ENSP00000324315,ENSP00000360031,ENSP00000414863
MO000257279	reticulon 4	RTN4	Nogo-isoform5(h)	ENSP00000322147,ENSP00000337838,ENSP00000349944,ENSP00000350365,ENSP00000378107,ENSP00000378109,ENSP00000384471,ENSP00000385650
MO000257280	reticulon 4	RTN4	Nogo-isoform6(h)	ENSP00000322147,ENSP00000337838,ENSP00000349944,ENSP00000350365,ENSP00000378107,ENSP00000378109,ENSP00000384471,ENSP00000385650
MO000257290	RuvB-like AAA ATPase 1	RUVBL1	Pontin52-isoform2(h)	ENSP00000318297
MO000257327	selenium binding protein 1	SELENBP1	selenbp1-isoform2(h)	ENSP00000357861,ENSP00000413960
MO000257351	syndecan binding protein	SDCBP	Syntenin-isoform2(h)	ENSP00000260130,ENSP00000395351,ENSP00000409288,ENSP00000411771
MO000257352	syndecan binding protein	SDCBP	Syntenin-isoform3(h)	ENSP00000260130,ENSP00000395351,ENSP00000409288,ENSP00000411771
MO000257381	septin 9	SEPT9	Septin9-isoform7(h)	ENSP00000329161,ENSP00000391249,ENSP00000400181,ENSP00000403194,ENSP00000405877,ENSP00000406987,ENSP00000415624,ENSP00000438089,ENSP00000465464,ENSP00000466247,ENSP00000466648,ENSP00000468120,ENSP00000468406,ENSP00000468668
MO000257382	septin 9	SEPT9	Septin9-isoform8(h)	ENSP00000329161,ENSP00000391249,ENSP00000400181,ENSP00000403194,ENSP00000405877,ENSP00000406987,ENSP00000415624,ENSP00000438089,ENSP00000465464,ENSP00000466247,ENSP00000466648,ENSP00000468120,ENSP00000468406,ENSP00000468668
MO000257383	septin 9	SEPT9	Septin9-isoform9(h)	ENSP00000329161,ENSP00000391249,ENSP00000400181,ENSP00000403194,ENSP00000405877,ENSP00000406987,ENSP00000415624,ENSP00000438089,ENSP00000465464,ENSP00000466247,ENSP00000466648,ENSP00000468120,ENSP00000468406,ENSP00000468668
MO000257396	splicing factor 1	SF1	ZFM1-isoform5(h)	ENSP00000227503,ENSP00000334414,ENSP00000366604,ENSP00000366607,ENSP00000366611,ENSP00000396793
MO000257433	SH3-domain GRB2-like endophilin B2	SH3GLB2	EndophilinB2-isoform2(h)	ENSP00000361634,ENSP00000361640,ENSP00000361645
MO000257450	single immunoglobulin and toll-interleukin 1 receptor (TIR) domain	SIGIRR	SIGIRR-isoform2(h)	ENSP00000333656,ENSP00000380756,ENSP00000403104
MO000257513	syntrophin, beta 1 (dystrophin-associated protein A1, 59kDa, basic component 1)	SNTB1	Beta1-syntrophin-isoform2(h)	ENSP00000378965,ENSP00000431124
MO000257556	spectrin, beta, non-erythrocytic 1	SPTBN1	beta2-spectrin-isoform2(h)	ENSP00000334156,ENSP00000349259
MO000257579	signal recognition particle 9kDa	SRP9	SRP9-isoform2(h)	ENSP00000305230,ENSP00000355804
MO000257591	signal sequence receptor, alpha	SSR1	TRAPA-isoform2(h)	ENSP00000244763
MO000257612	stathmin 1	STMN1	stathmin-isoform2(h)	ENSP00000350531,ENSP00000363409,ENSP00000382633,ENSP00000387858,ENSP00000410452
MO000257707	tankyrase 1 binding protein 1	TNKS1BP1	Tab182-isoform2(h)	ENSP00000350990,ENSP00000437271
MO000257729	Treacher Collins-Franceschetti syndrome 1	TCOF1	MFD1-isoform5(h)	ENSP00000325223,ENSP00000367028,ENSP00000377811,ENSP00000406888,ENSP00000409944,ENSP00000421655
MO000257730	Treacher Collins-Franceschetti syndrome 1	TCOF1	MFD1-isoform6(h)	ENSP00000325223,ENSP00000367028,ENSP00000377811,ENSP00000406888,ENSP00000409944,ENSP00000421655
MO000257731	Treacher Collins-Franceschetti syndrome 1	TCOF1	MFD1-isoform7(h)	ENSP00000325223,ENSP00000367028,ENSP00000377811,ENSP00000406888,ENSP00000409944,ENSP00000421655
MO000257732	Treacher Collins-Franceschetti syndrome 1	TCOF1	MFD1-isoform8(h)	ENSP00000325223,ENSP00000367028,ENSP00000377811,ENSP00000406888,ENSP00000409944,ENSP00000421655
MO000257752	general transcription factor IIIC subunit 1	GTF3C1	TF3C-alpha-isoform2(h)	ENSP00000348510,ENSP00000455417
MO000257800	titin	TTN	TTN-isoform6(h)	ENSP00000343764,ENSP00000352154,ENSP00000354117,ENSP00000434586,ENSP00000465570
MO000257879	tumor protein D52-like 2	TPD52L2	D54-isoform3(h)	ENSP00000340006,ENSP00000343547,ENSP00000343554,ENSP00000344647,ENSP00000351350,ENSP00000358943
MO000257880	tumor protein D52-like 2	TPD52L2	D54-isoform4(h)	ENSP00000340006,ENSP00000343547,ENSP00000343554,ENSP00000344647,ENSP00000351350,ENSP00000358943
MO000257882	tropomyosin 1 (alpha)	TPM1	Tpm-1-isoform2(h)	ENSP00000267996,ENSP00000334624,ENSP00000351022,ENSP00000385107
MO000257883	tropomyosin 1 (alpha)	TPM1	Tpm-1-isoform3(h)	ENSP00000267996,ENSP00000334624,ENSP00000351022,ENSP00000385107
MO000257884	tropomyosin 1 (alpha)	TPM1	Tpm-1-isoform4(h)	ENSP00000267996,ENSP00000334624,ENSP00000351022,ENSP00000385107
MO000257885	tropomyosin 1 (alpha)	TPM1	Tpm-1-isoform5(h)	ENSP00000267996,ENSP00000334624,ENSP00000351022,ENSP00000385107
MO000257886	tropomyosin 1 (alpha)	TPM1	Tpm-1-isoform6(h)	ENSP00000267996,ENSP00000334624,ENSP00000351022,ENSP00000385107
MO000257934	tau tubulin kinase 1	TTBK1	BDTK-isoform2(h)	ENSP00000259750
MO000257962	small nuclear ribonucleoprotein, U5 200kDa subunit	SNRNP200	ASCC3-L1-isoform2(h)	ENSP00000317123
MO000258013	UDP-glucose 6-dehydrogenase	UGDH	UDP-glucose 6-dehydrogenase-isoform2(h)	ENSP00000319501,ENSP00000421757,ENSP00000422909,ENSP00000426560
MO000258130	5'-3' exoribonuclease 2	XRN2	Xrn2-isoform2(h)	ENSP00000366396
MO000258386	histone cluster 1, H2ab, histone cluster 1, H2ae	HIST1H2AB, HIST1H2AE	HIST1H2AE(h)	ENSP00000303373
MO000258488	ribosomal protein S17	RPS17	rps17l(h)	ENSP00000346046
MO000258820			HLAA-A1(h)	ENSP00000404678,ENSP00000406366,ENSP00000447614,ENSP00000447635
MO000258907	carcinoembryonic antigen-related cell adhesion molecule 1 (biliary glycoprotein)	CEACAM1	BGPI-isoform10(h)	ENSP00000161559,ENSP00000244291,ENSP00000351165,ENSP00000384083,ENSP00000384709,ENSP00000471918
MO000258908	carcinoembryonic antigen-related cell adhesion molecule 1 (biliary glycoprotein)	CEACAM1	BGPI-isoform11(h)	ENSP00000161559,ENSP00000244291,ENSP00000351165,ENSP00000384083,ENSP00000384709,ENSP00000471918
MO000258923	catenin delta 1	CTNND1	p120CAS-2BC(h)	ENSP00000351527,ENSP00000354785,ENSP00000354823,ENSP00000354907,ENSP00000382004,ENSP00000403518,ENSP00000409930,ENSP00000413586,ENSP00000432041,ENSP00000432075,ENSP00000432243,ENSP00000432623,ENSP00000433158,ENSP00000433276,ENSP00000433334,ENSP00000434017,ENSP00000434672,ENSP00000434900,ENSP00000434949,ENSP00000435266,ENSP00000435379,ENSP00000435494,ENSP00000435789,ENSP00000436323,ENSP00000436543…
MO000258924	catenin delta 1	CTNND1	p120CAS-2C(h)	ENSP00000351527,ENSP00000354785,ENSP00000354823,ENSP00000354907,ENSP00000382004,ENSP00000403518,ENSP00000409930,ENSP00000413586,ENSP00000432041,ENSP00000432075,ENSP00000432243,ENSP00000432623,ENSP00000433158,ENSP00000433276,ENSP00000433334,ENSP00000434017,ENSP00000434672,ENSP00000434900,ENSP00000434949,ENSP00000435266,ENSP00000435379,ENSP00000435494,ENSP00000435789,ENSP00000436323,ENSP00000436543…
MO000258925	catenin delta 1	CTNND1	p120CAS-isoform2(h)	ENSP00000351527,ENSP00000354785,ENSP00000354823,ENSP00000354907,ENSP00000382004,ENSP00000403518,ENSP00000409930,ENSP00000413586,ENSP00000432041,ENSP00000432075,ENSP00000432243,ENSP00000432623,ENSP00000433158,ENSP00000433276,ENSP00000433334,ENSP00000434017,ENSP00000434672,ENSP00000434900,ENSP00000434949,ENSP00000435266,ENSP00000435379,ENSP00000435494,ENSP00000435789,ENSP00000436323,ENSP00000436543…
MO000258926	catenin delta 1	CTNND1	p120CAS-3AB(h)	ENSP00000351527,ENSP00000354785,ENSP00000354823,ENSP00000354907,ENSP00000382004,ENSP00000403518,ENSP00000409930,ENSP00000413586,ENSP00000432041,ENSP00000432075,ENSP00000432243,ENSP00000432623,ENSP00000433158,ENSP00000433276,ENSP00000433334,ENSP00000434017,ENSP00000434672,ENSP00000434900,ENSP00000434949,ENSP00000435266,ENSP00000435379,ENSP00000435494,ENSP00000435789,ENSP00000436323,ENSP00000436543…
MO000258927	catenin delta 1	CTNND1	p120CAS-3AC(h)	ENSP00000351527,ENSP00000354785,ENSP00000354823,ENSP00000354907,ENSP00000382004,ENSP00000403518,ENSP00000409930,ENSP00000413586,ENSP00000432041,ENSP00000432075,ENSP00000432243,ENSP00000432623,ENSP00000433158,ENSP00000433276,ENSP00000433334,ENSP00000434017,ENSP00000434672,ENSP00000434900,ENSP00000434949,ENSP00000435266,ENSP00000435379,ENSP00000435494,ENSP00000435789,ENSP00000436323,ENSP00000436543…
MO000258928	catenin delta 1	CTNND1	p120CAS-3BC(h)	ENSP00000351527,ENSP00000354785,ENSP00000354823,ENSP00000354907,ENSP00000382004,ENSP00000403518,ENSP00000409930,ENSP00000413586,ENSP00000432041,ENSP00000432075,ENSP00000432243,ENSP00000432623,ENSP00000433158,ENSP00000433276,ENSP00000433334,ENSP00000434017,ENSP00000434672,ENSP00000434900,ENSP00000434949,ENSP00000435266,ENSP00000435379,ENSP00000435494,ENSP00000435789,ENSP00000436323,ENSP00000436543…
MO000258929	catenin delta 1	CTNND1	p120CAS-3C(h)	ENSP00000351527,ENSP00000354785,ENSP00000354823,ENSP00000354907,ENSP00000382004,ENSP00000403518,ENSP00000409930,ENSP00000413586,ENSP00000432041,ENSP00000432075,ENSP00000432243,ENSP00000432623,ENSP00000433158,ENSP00000433276,ENSP00000433334,ENSP00000434017,ENSP00000434672,ENSP00000434900,ENSP00000434949,ENSP00000435266,ENSP00000435379,ENSP00000435494,ENSP00000435789,ENSP00000436323,ENSP00000436543…
MO000258930	catenin delta 1	CTNND1	p120CAS-isoform3(h)	ENSP00000351527,ENSP00000354785,ENSP00000354823,ENSP00000354907,ENSP00000382004,ENSP00000403518,ENSP00000409930,ENSP00000413586,ENSP00000432041,ENSP00000432075,ENSP00000432243,ENSP00000432623,ENSP00000433158,ENSP00000433276,ENSP00000433334,ENSP00000434017,ENSP00000434672,ENSP00000434900,ENSP00000434949,ENSP00000435266,ENSP00000435379,ENSP00000435494,ENSP00000435789,ENSP00000436323,ENSP00000436543…
MO000258931	catenin delta 1	CTNND1	p120CAS-4ABC(h)	ENSP00000351527,ENSP00000354785,ENSP00000354823,ENSP00000354907,ENSP00000382004,ENSP00000403518,ENSP00000409930,ENSP00000413586,ENSP00000432041,ENSP00000432075,ENSP00000432243,ENSP00000432623,ENSP00000433158,ENSP00000433276,ENSP00000433334,ENSP00000434017,ENSP00000434672,ENSP00000434900,ENSP00000434949,ENSP00000435266,ENSP00000435379,ENSP00000435494,ENSP00000435789,ENSP00000436323,ENSP00000436543…
MO000258932	catenin delta 1	CTNND1	p120CAS-4BC(h)	ENSP00000351527,ENSP00000354785,ENSP00000354823,ENSP00000354907,ENSP00000382004,ENSP00000403518,ENSP00000409930,ENSP00000413586,ENSP00000432041,ENSP00000432075,ENSP00000432243,ENSP00000432623,ENSP00000433158,ENSP00000433276,ENSP00000433334,ENSP00000434017,ENSP00000434672,ENSP00000434900,ENSP00000434949,ENSP00000435266,ENSP00000435379,ENSP00000435494,ENSP00000435789,ENSP00000436323,ENSP00000436543…
MO000258933	catenin delta 1	CTNND1	p120CAS-4B(h)	ENSP00000351527,ENSP00000354785,ENSP00000354823,ENSP00000354907,ENSP00000382004,ENSP00000403518,ENSP00000409930,ENSP00000413586,ENSP00000432041,ENSP00000432075,ENSP00000432243,ENSP00000432623,ENSP00000433158,ENSP00000433276,ENSP00000433334,ENSP00000434017,ENSP00000434672,ENSP00000434900,ENSP00000434949,ENSP00000435266,ENSP00000435379,ENSP00000435494,ENSP00000435789,ENSP00000436323,ENSP00000436543…
MO000258934	catenin delta 1	CTNND1	p120CAS-4C(h)	ENSP00000351527,ENSP00000354785,ENSP00000354823,ENSP00000354907,ENSP00000382004,ENSP00000403518,ENSP00000409930,ENSP00000413586,ENSP00000432041,ENSP00000432075,ENSP00000432243,ENSP00000432623,ENSP00000433158,ENSP00000433276,ENSP00000433334,ENSP00000434017,ENSP00000434672,ENSP00000434900,ENSP00000434949,ENSP00000435266,ENSP00000435379,ENSP00000435494,ENSP00000435789,ENSP00000436323,ENSP00000436543…
MO000258935	catenin delta 1	CTNND1	p120CAS-isoform4(h)	ENSP00000351527,ENSP00000354785,ENSP00000354823,ENSP00000354907,ENSP00000382004,ENSP00000403518,ENSP00000409930,ENSP00000413586,ENSP00000432041,ENSP00000432075,ENSP00000432243,ENSP00000432623,ENSP00000433158,ENSP00000433276,ENSP00000433334,ENSP00000434017,ENSP00000434672,ENSP00000434900,ENSP00000434949,ENSP00000435266,ENSP00000435379,ENSP00000435494,ENSP00000435789,ENSP00000436323,ENSP00000436543…
MO000259078	zinc finger, MYND-type containing 8	ZMYND8	RACK7-isoform10(h)	ENSP00000262975,ENSP00000312237,ENSP00000335537,ENSP00000348246,ENSP00000354166,ENSP00000418210,ENSP00000420095
MO000259079	zinc finger, MYND-type containing 8	ZMYND8	RACK7-isoform11(h)	ENSP00000262975,ENSP00000312237,ENSP00000335537,ENSP00000348246,ENSP00000354166,ENSP00000418210,ENSP00000420095
MO000259080	zinc finger, MYND-type containing 8	ZMYND8	RACK7-isoform12(h)	ENSP00000262975,ENSP00000312237,ENSP00000335537,ENSP00000348246,ENSP00000354166,ENSP00000418210,ENSP00000420095
MO000259081	zinc finger, MYND-type containing 8	ZMYND8	RACK7-isoform13(h)	ENSP00000262975,ENSP00000312237,ENSP00000335537,ENSP00000348246,ENSP00000354166,ENSP00000418210,ENSP00000420095
MO000259082	zinc finger, MYND-type containing 8	ZMYND8	RACK7-isoform14(h)	ENSP00000262975,ENSP00000312237,ENSP00000335537,ENSP00000348246,ENSP00000354166,ENSP00000418210,ENSP00000420095
MO000270779	5'-nucleotidase, ecto (CD73)	NT5E	5'-nucleotidase-isoform2(h)	ENSP00000257770,ENSP00000358665
MO000270790	diazepam binding inhibitor (GABA receptor modulator, acyl-CoA binding protein)	DBI	DBI-isoform4(h)	ENSP00000311117,ENSP00000348116,ENSP00000376815,ENSP00000386486,ENSP00000439012
MO000270791	diazepam binding inhibitor (GABA receptor modulator, acyl-CoA binding protein)	DBI	DBI-isoform5(h)	ENSP00000311117,ENSP00000348116,ENSP00000376815,ENSP00000386486,ENSP00000439012
MO000270796	actinin, alpha 1	ACTN1	alpha-actinin-1-isoform3(h)	ENSP00000193403,ENSP00000377941,ENSP00000414272
MO000270810	apoptosis inducing factor, mitochondria associated 1	AIFM1	AIF-isoform4(h)	ENSP00000287295,ENSP00000315122,ENSP00000316320,ENSP00000402535
MO000270817	aldehyde dehydrogenase 4 family member A1	ALDH4A1	delta-1-pyrroline-5-carboxylate dehydrogenase, mitochondrial-isoform2(h)	ENSP00000290597,ENSP00000364490,ENSP00000442988
MO000270835	apoptosis inhibitor 5	API5	api5-isoform5(h)	ENSP00000368129,ENSP00000402540,ENSP00000431391
MO000270868	B-cell receptor-associated protein 31	BCAP31	BAP31-isoform2(h)	ENSP00000343458,ENSP00000392330
MO000270891	cadherin 13	CDH13	T-cadherin-isoform2(h)	ENSP00000408632,ENSP00000456491
MO000270892	cadherin 13	CDH13	T-cadherin-isoform3(h)	ENSP00000408632,ENSP00000456491
MO000270894	calumenin	CALU	Calumenin-isoform3(h)	ENSP00000249364,ENSP00000408838,ENSP00000420381,ENSP00000438248,ENSP00000442110
MO000270895	calumenin	CALU	Calumenin-isoform4(h)	ENSP00000249364,ENSP00000408838,ENSP00000420381,ENSP00000438248,ENSP00000442110
MO000270903	cathepsin C	CTSC	DPPI-isoform3(h)	ENSP00000227266,ENSP00000432541,ENSP00000433539
MO000270919	CD44 molecule (Indian blood group)	CD44	CD44-isoform18(h)	ENSP00000263398,ENSP00000278386,ENSP00000309732,ENSP00000389830,ENSP00000392331,ENSP00000398632,ENSP00000404447
MO000270920	CD44 molecule (Indian blood group)	CD44	CD44-isoform19(h)	ENSP00000263398,ENSP00000278386,ENSP00000309732,ENSP00000389830,ENSP00000392331,ENSP00000398632,ENSP00000404447
MO000270936	clathrin, light chain A	CLTA	clathrin LCa-isoform4(h)	ENSP00000242284,ENSP00000242285,ENSP00000379848,ENSP00000401019,ENSP00000419746,ENSP00000442869
MO000270940	solute carrier family 25 (aspartate/glutamate carrier), member 13	SLC25A13	SLC25A13-isoform2(h)	ENSP00000265631,ENSP00000400101
MO000270977	cleavage stimulation factor, 3' pre-RNA, subunit 3	CSTF3	CstF-77-isoform2(h)	ENSP00000315791,ENSP00000388711,ENSP00000393064
MO000270980	C-terminal binding protein 1	CTBP1	CtBP1-isoform2(h)	ENSP00000290921,ENSP00000372411
MO000270993	dimethylarginine dimethylaminohydrolase 1	DDAH1	DDAH1-isoform2(h)	ENSP00000284031,ENSP00000438604,ENSP00000439045
MO000270995	DEAD (Asp-Glu-Ala-Asp) box helicase 3, X-linked	DDX3X	DDX3-isoform2(h)	ENSP00000382840,ENSP00000392494
MO000270996	DEK proto-oncogene	DEK	DEK-isoform2(h)	ENSP00000244776,ENSP00000380414
MO000271035	eukaryotic translation elongation factor 1 delta (guanine nucleotide exchange protein)	EEF1D	EF1D-isoform3(h)	ENSP00000317399,ENSP00000378551,ENSP00000388261,ENSP00000391944,ENSP00000410059,ENSP00000431763,ENSP00000434872,ENSP00000435697,ENSP00000436507
MO000271051	electron-transfer-flavoprotein, alpha polypeptide	ETFA	ETFA-isoform2(h)	ENSP00000399273,ENSP00000452762
MO000271090	filamin B	FLNB	Filamin-B-isoform8(h)	ENSP00000295956,ENSP00000351339,ENSP00000415599,ENSP00000420213
MO000271091	filamin B	FLNB	Filamin-B-isoform9(h)	ENSP00000295956,ENSP00000351339,ENSP00000415599,ENSP00000420213
MO000271103	glucose-6-phosphate isomerase	GPI	glucose-6-phosphate isomerase-isoform2(h)	ENSP00000348877,ENSP00000405573
MO000271121	protein kinase C substrate 80K-H	PRKCSH	PKCSH-isoform2(h)	ENSP00000465461,ENSP00000465489,ENSP00000466012
MO000271122	serine hydroxymethyltransferase 2 (mitochondrial)	SHMT2	shmt2-isoform2(h)	ENSP00000333667,ENSP00000406881,ENSP00000413770,ENSP00000452315,ENSP00000452419
MO000271123	serine hydroxymethyltransferase 2 (mitochondrial)	SHMT2	shmt2-isoform3(h)	ENSP00000333667,ENSP00000406881,ENSP00000413770,ENSP00000452315,ENSP00000452419
MO000271142	glutathione reductase	GSR	glutathione reductase-isoform2(h)	ENSP00000221130,ENSP00000438845,ENSP00000444559,ENSP00000445516
MO000271143	glutathione reductase	GSR	glutathione reductase-isoform3(h)	ENSP00000221130,ENSP00000438845,ENSP00000444559,ENSP00000445516
MO000271144	glutathione reductase	GSR	glutathione reductase-isoform4(h)	ENSP00000221130,ENSP00000438845,ENSP00000444559,ENSP00000445516
MO000271148	H2A histone family member V	H2AFV	H2AV-isoform2(h)	ENSP00000222690,ENSP00000308405,ENSP00000340708,ENSP00000342714
MO000271178	eukaryotic translation initiation factor 4E	EIF4E	EIF-4E-isoform3(h)	ENSP00000280892,ENSP00000389624,ENSP00000425561
MO000271218	lysine (K)-specific demethylase 5C	KDM5C	SmcX-isoform4(h)	ENSP00000364528,ENSP00000364532,ENSP00000364550,ENSP00000445176
MO000271231	pyruvate kinase, muscle	PKM	Pkm2-isoform3(h)	ENSP00000320171,ENSP00000334983,ENSP00000403365,ENSP00000455736,ENSP00000455901,ENSP00000456970
MO000271237	lactate dehydrogenase A	LDHA	LDH-M-isoform4(h)	ENSP00000227157,ENSP00000368722,ENSP00000379524,ENSP00000395337,ENSP00000406172,ENSP00000445175,ENSP00000445331
MO000271238	lactate dehydrogenase A	LDHA	LDH-M-isoform5(h)	ENSP00000227157,ENSP00000368722,ENSP00000379524,ENSP00000395337,ENSP00000406172,ENSP00000445175,ENSP00000445331
MO000271262	v-maf avian musculoaponeurotic fibrosarcoma oncogene homolog F	MAFF	MafF-isoform2(h)	ENSP00000345393,ENSP00000384094,ENSP00000388882,ENSP00000441482,ENSP00000442060
MO000271272	matrin 3	MATR3	Matrin-3-isoform2(h)	ENSP00000378284,ENSP00000423533,ENSP00000423587
MO000271281	malate dehydrogenase 1	MDH1	malate dehydrogenase, cytoplasmic-isoform2(h)	ENSP00000233114,ENSP00000438144,ENSP00000446395
MO000271313	myosin, heavy chain 10, non-muscle	MYH10	Myosin-10-isoform2(h)	ENSP00000269243,ENSP00000353590
MO000271314	myosin, heavy chain 10, non-muscle	MYH10	Myosin-10-isoform3(h)	ENSP00000269243,ENSP00000353590
MO000271315	myosin, heavy chain 11, smooth muscle	MYH11	Myosin-11-isoform2(h)	ENSP00000300036,ENSP00000379616,ENSP00000407821,ENSP00000458731
MO000271316	myosin, heavy chain 11, smooth muscle	MYH11	Myosin-11-isoform3(h)	ENSP00000300036,ENSP00000379616,ENSP00000407821,ENSP00000458731
MO000271327	cytochrome b5 reductase 3	CYB5R3	NADH-cytochrome b5 reductase 3-isoform3(h)	ENSP00000338461,ENSP00000354468,ENSP00000384457,ENSP00000384834,ENSP00000385679
MO000271330	NADH:ubiquinone oxidoreductase subunit B4	NDUFB4	NADH dehydrogenase (ubiquinone) 1 beta subcomplex subunit 4-isoform2(h)	ENSP00000184266,ENSP00000419578
MO000271360	sterol carrier protein 2	SCP2	non-specific lipid-transfer protein-isoform3(h)	ENSP00000360568,ENSP00000360569,ENSP00000396413,ENSP00000434132
MO000271366	nucleophosmin (nucleolar phosphoprotein B23, numatrin)	NPM1	nucleophosmin-isoform3(h)	ENSP00000296930,ENSP00000341168,ENSP00000377408,ENSP00000428755
MO000271368	NAD(P)H dehydrogenase, quinone 1	NQO1	nqo1-isoform2(h)	ENSP00000319788,ENSP00000368334,ENSP00000368335
MO000271377	NOP2/Sun RNA methyltransferase family member 2	NSUN2	NSUN2-isoform2(h)	ENSP00000264670,ENSP00000420957
MO000271380	nucleoporin 93kDa	NUP93	NUP93-isoform2(h)	ENSP00000310668,ENSP00000440235,ENSP00000458039
MO000271392	oxoglutarate (alpha-ketoglutarate) dehydrogenase (lipoamide)	OGDH	2-oxoglutarate dehydrogenase E1 component, mitochondrial-isoform3(h)	ENSP00000222673,ENSP00000388084,ENSP00000392878
MO000271393	pyruvate dehydrogenase (lipoamide) alpha 1	PDHA1	pyruvate dehydrogenase E1 component alpha subunit, somatic form, mitochondrial-isoform4(h)	ENSP00000369134,ENSP00000394382,ENSP00000438550,ENSP00000440761
MO000271426	platelet activating factor acetylhydrolase 1b catalytic subunit 2	PAFAH1B2	platelet-activating factor acetylhydrolase IB subunit beta-isoform2(h)	ENSP00000388742,ENSP00000431365,ENSP00000434951,ENSP00000435289
MO000271427	platelet activating factor acetylhydrolase 1b catalytic subunit 2	PAFAH1B2	platelet-activating factor acetylhydrolase IB subunit beta-isoform3(h)	ENSP00000388742,ENSP00000431365,ENSP00000434951,ENSP00000435289
MO000271438	poly(rC) binding protein 2	PCBP2	PCBP2-isoform2(h)	ENSP00000352228,ENSP00000352438,ENSP00000394116,ENSP00000408949,ENSP00000448762,ENSP00000448927,ENSP00000449062
MO000271439	poly(rC) binding protein 2	PCBP2	PCBP2-isoform3(h)	ENSP00000352228,ENSP00000352438,ENSP00000394116,ENSP00000408949,ENSP00000448762,ENSP00000448927,ENSP00000449062
MO000271440	poly(rC) binding protein 2	PCBP2	PCBP2-isoform4(h)	ENSP00000352228,ENSP00000352438,ENSP00000394116,ENSP00000408949,ENSP00000448762,ENSP00000448927,ENSP00000449062
MO000271441	poly(rC) binding protein 2	PCBP2	PCBP2-isoform5(h)	ENSP00000352228,ENSP00000352438,ENSP00000394116,ENSP00000408949,ENSP00000448762,ENSP00000448927,ENSP00000449062
MO000271482	peroxiredoxin 2	PRDX2	TSA-isoform2(h)	ENSP00000301522
MO000271507	RAB2A, member RAS oncogene family	RAB2A	RAB2-isoform2(h)	ENSP00000262646,ENSP00000431846
MO000271517	RNA binding motif protein 39	RBM39	CAPER-alpha-isoform3(h)	ENSP00000253363,ENSP00000354437,ENSP00000436747
MO000271538	ribosomal protein L28	RPL28	RPL28-isoform2(h)	ENSP00000342787,ENSP00000452909,ENSP00000453029,ENSP00000453319
MO000271539	ribosomal protein L31	RPL31	rpl31-isoform3(h)	ENSP00000264258,ENSP00000386681,ENSP00000386717,ENSP00000387163
MO000271551	ribophorin II	RPN2	RPN-II-isoform2(h)	ENSP00000237530,ENSP00000362724
MO000271553	ribosomal protein S20	RPS20	rps20-isoform2(h)	ENSP00000009589,ENSP00000427788,ENSP00000429374
MO000271554	ribosomal protein S29	RPS29	rps29-isoform2(h)	ENSP00000245458,ENSP00000379339
MO000271568	solute carrier family 27 (fatty acid transporter), member 2	SLC27A2	very-long-chain acyl-CoA synthetase-isoform2(h)	ENSP00000267842,ENSP00000370289
MO000271614	sprouty-related, EVH1 domain containing 3	SPRED3	Spred-3-isoform2(h)	ENSP00000345405,ENSP00000466568
MO000271617	cortactin	CTTN	cortactin-isoform2(h)	ENSP00000301843,ENSP00000317189,ENSP00000365745
MO000271618	cortactin	CTTN	cortactin-isoform3(h)	ENSP00000301843,ENSP00000317189,ENSP00000365745
MO000271625	staufen double-stranded RNA binding protein 1	STAU1	STAU1-isoform3(h)	ENSP00000323443,ENSP00000345425,ENSP00000353604,ENSP00000360867,ENSP00000360893,ENSP00000360922
MO000271633	seryl-tRNA synthetase 2, mitochondrial	SARS2	SerRSmt-isoform2(h)	ENSP00000221431,ENSP00000472847
MO000271644	chaperonin containing TCP1, subunit 7 (eta)	CCT7	TCP-1eta-isoform2(h)	ENSP00000258091,ENSP00000381456,ENSP00000437824,ENSP00000442058
MO000271645	chaperonin containing TCP1, subunit 7 (eta)	CCT7	TCP-1eta-isoform3(h)	ENSP00000258091,ENSP00000381456,ENSP00000437824,ENSP00000442058
MO000271646	chaperonin containing TCP1, subunit 7 (eta)	CCT7	TCP-1eta-isoform4(h)	ENSP00000258091,ENSP00000381456,ENSP00000437824,ENSP00000442058
MO000271649	chaperonin containing TCP1, subunit 6B (zeta 2)	CCT6B	CCT6B-isoform2(h)	ENSP00000327191,ENSP00000400917
MO000271674	tumor protein D52	TPD52	PrLZ-isoform4(h)	ENSP00000368390,ENSP00000368391,ENSP00000429915
MO000271675	tumor protein D52-like 2	TPD52L2	D54-isoform5(h)	ENSP00000340006,ENSP00000343547,ENSP00000343554,ENSP00000344647,ENSP00000351350,ENSP00000358943
MO000271676	tropomyosin 1 (alpha)	TPM1	Tpm-1-isoform7(h)	ENSP00000267996,ENSP00000334624,ENSP00000351022,ENSP00000385107
MO000271685	tetraspanin 3	TSPAN3	Tspan-3-isoform2(h)	ENSP00000267970,ENSP00000341329,ENSP00000407243
MO000271686	tetraspanin 3	TSPAN3	Tspan-3-isoform3(h)	ENSP00000267970,ENSP00000341329,ENSP00000407243
MO000277171	diazepam binding inhibitor (GABA receptor modulator, acyl-CoA binding protein)	DBI	DBI-isoform6(h)	ENSP00000311117,ENSP00000348116,ENSP00000376815,ENSP00000386486,ENSP00000439012
MO000277173	AHNAK nucleoprotein	AHNAK	ahnak-isoform2(h)	ENSP00000257247,ENSP00000367263
MO000277195	ATPase, Na+/K+ transporting, alpha 1 polypeptide	ATP1A1	atp1a1-isoform3(h)	ENSP00000295598,ENSP00000358508
MO000277196	ATPase family, AAA domain containing 3A	ATAD3A	ATAD3A-isoform3(h)	ENSP00000368030,ENSP00000368031,ENSP00000439290
MO000277201	basic transcription factor 3-like 4	BTF3L4	BTF3L4-isoform2(h)	ENSP00000360664,ENSP00000434824,ENSP00000436712
MO000277252	heterogeneous nuclear ribonucleoprotein L	HNRNPL	HNRPL-isoform2(h)	ENSP00000221419,ENSP00000470231
MO000277269	lysocardiolipin acyltransferase 1	LCLAT1	lysocardiolipin acyltransferase-isoform3(h)	ENSP00000310551,ENSP00000368823,ENSP00000368826
MO000277312	lactotransferrin	LTF	lactoferrin-isoform2(h)	ENSP00000231751,ENSP00000405719
MO000277313	tripartite motif containing 14	TRIM14	TRIM14-isoform3(h)	ENSP00000343990,ENSP00000344208,ENSP00000364239
MO000277314	tripartite motif containing 14	TRIM14	TRIM14-isoform4(h)	ENSP00000343990,ENSP00000344208,ENSP00000364239
MO000277316	thyroid hormone receptor interactor 12	TRIP12	TRIP-12-isoform2(h)	ENSP00000283943,ENSP00000373696,ENSP00000373697
MO000277317	thyroid hormone receptor interactor 12	TRIP12	TRIP-12-isoform3(h)	ENSP00000283943,ENSP00000373696,ENSP00000373697
MO000277318	thyroid hormone receptor interactor 12	TRIP12	TRIP-12-isoform4(h)	ENSP00000283943,ENSP00000373696,ENSP00000373697
MO000277319	elongation factor Tu GTP binding domain containing 2	EFTUD2	Snrp116-isoform2(h)	ENSP00000385873,ENSP00000392094,ENSP00000467805
MO000277721	poly(ADP-ribose) polymerase 1	PARP1	PARP-p70(h)	ENSP00000355759
MO000280986	contactin associated protein-like 4	CNTNAP4	CNTNAP4-isoform2(h)	ENSP00000418741
MO000281010	endosulfine alpha	ENSA	ensa-isoform9(h)	ENSP00000271690,ENSP00000341743,ENSP00000354835,ENSP00000355220,ENSP00000355239,ENSP00000358010,ENSP00000421458,ENSP00000422343,ENSP00000424242,ENSP00000426110
MO000281020	flightless I actin binding protein	FLII	FLIL-isoform2(h)	ENSP00000324573
MO000281035	H2A histone family member V	H2AFV	H2AV-isoform3(h)	ENSP00000222690,ENSP00000308405,ENSP00000340708,ENSP00000342714
MO000281089	myosin, heavy chain 11, smooth muscle	MYH11	Myosin-11-isoform4(h)	ENSP00000300036,ENSP00000379616,ENSP00000407821,ENSP00000458731
MO000281102	NAD(P)H dehydrogenase, quinone 1	NQO1	nqo1-isoform3(h)	ENSP00000319788,ENSP00000368334,ENSP00000368335
MO000281107	nuclear mitotic apparatus protein 1	NUMA1	numa1-m(h)	ENSP00000351851,ENSP00000377298
MO000281108	nuclear mitotic apparatus protein 1	NUMA1	numa1-s(h)	ENSP00000351851,ENSP00000377298
MO000281113	prolyl 4-hydroxylase, alpha polypeptide I	P4HA1	prolyl 4-hydroxylase alpha-1 subunit-isoform3(h)	ENSP00000263556,ENSP00000307318,ENSP00000362099,ENSP00000378353,ENSP00000414464
MO000281114	pyrroline-5-carboxylate reductase 1	PYCR1	pyrroline-5-carboxylate reductase 1-isoform2(h)	ENSP00000328858,ENSP00000336579
MO000281115	platelet activating factor acetylhydrolase 1b catalytic subunit 2	PAFAH1B2	platelet-activating factor acetylhydrolase IB subunit beta-isoform4(h)	ENSP00000388742,ENSP00000431365,ENSP00000434951,ENSP00000435289
MO000281121	poly(rC) binding protein 2	PCBP2	PCBP2-isoform6(h)	ENSP00000352228,ENSP00000352438,ENSP00000394116,ENSP00000408949,ENSP00000448762,ENSP00000448927,ENSP00000449062
MO000281148	prostaglandin reductase 1	PTGR1	prostaglandin reductase 1-isoform2(h)	ENSP00000311572,ENSP00000385763,ENSP00000440281
MO000281157	RNA binding motif protein 14	RBM14	rbm14-isoform3(h)	ENSP00000311747,ENSP00000377548
MO000281184	SEC31 homolog A, COPII coat complex component	SEC31A	SEC31A-isoform9(h)	ENSP00000309070,ENSP00000337602,ENSP00000347329,ENSP00000378721,ENSP00000400926,ENSP00000408027,ENSP00000421464,ENSP00000424635,ENSP00000426569,ENSP00000426886
MO000285970	acyl-CoA dehydrogenase, very long chain	ACADVL	very long-chain specific acyl-CoA dehydrogenase, mitochondrial-isoform3(h)	ENSP00000344152,ENSP00000349297,ENSP00000438689
MO000285985	agrin	AGRN	agrin-isoform2(h)	ENSP00000368678
MO000285986	agrin	AGRN	agrin-isoform3(h)	ENSP00000368678
MO000285987	agrin	AGRN	agrin-isoform4(h)	ENSP00000368678
MO000285988	agrin	AGRN	agrin-isoform5(h)	ENSP00000368678
MO000285989	agrin	AGRN	agrin-isoform6(h)	ENSP00000368678
MO000285990	agrin	AGRN	agrin-isoform7(h)	ENSP00000368678
MO000285992	apoptosis inducing factor, mitochondria associated 1	AIFM1	AIF-isoform5(h)	ENSP00000287295,ENSP00000315122,ENSP00000316320,ENSP00000402535
MO000285998	aldehyde dehydrogenase 7 family member A1	ALDH7A1	aldehyde dehydrogenase family 7 member A1-isoform4(h)	ENSP00000387123,ENSP00000414132
MO000286023	adenine phosphoribosyltransferase	APRT	adenine phosphoribosyltransferase-isoform2(h)	ENSP00000367615,ENSP00000397007
MO000286045	activating transcription factor 2	ATF2	ATF-2-isoform3(h)	ENSP00000264110,ENSP00000376327,ENSP00000386526
MO000286049	ATP synthase, H+ transporting, mitochondrial F1 complex, alpha subunit 1, cardiac muscle	ATP5A1	ATP synthase subunit alpha, mitochondrial-isoform2(h)	ENSP00000282050,ENSP00000381736
MO000286076	basic transcription factor 3-like 4	BTF3L4	BTF3L4-isoform3(h)	ENSP00000360664,ENSP00000434824,ENSP00000436712
MO000286087	calcium channel, voltage-dependent, P/Q type, alpha 1A subunit	CACNA1A	cacna1a-isoform8(h)	ENSP00000353362
MO000286093	calumenin	CALU	Calumenin-isoform5(h)	ENSP00000249364,ENSP00000408838,ENSP00000420381,ENSP00000438248,ENSP00000442110
MO000286094	calumenin	CALU	Calumenin-isoform6(h)	ENSP00000249364,ENSP00000408838,ENSP00000420381,ENSP00000438248,ENSP00000442110
MO000286095	calumenin	CALU	Calumenin-isoform7(h)	ENSP00000249364,ENSP00000408838,ENSP00000420381,ENSP00000438248,ENSP00000442110
MO000286096	calumenin	CALU	Calumenin-isoform8(h)	ENSP00000249364,ENSP00000408838,ENSP00000420381,ENSP00000438248,ENSP00000442110
MO000286097	calumenin	CALU	Calumenin-isoform9(h)	ENSP00000249364,ENSP00000408838,ENSP00000420381,ENSP00000438248,ENSP00000442110
MO000286098	calumenin	CALU	Calumenin-isoform10(h)	ENSP00000249364,ENSP00000408838,ENSP00000420381,ENSP00000438248,ENSP00000442110
MO000286099	calumenin	CALU	Calumenin-isoform11(h)	ENSP00000249364,ENSP00000408838,ENSP00000420381,ENSP00000438248,ENSP00000442110
MO000286100	calumenin	CALU	Calumenin-isoform12(h)	ENSP00000249364,ENSP00000408838,ENSP00000420381,ENSP00000438248,ENSP00000442110
MO000286101	calumenin	CALU	Calumenin-isoform13(h)	ENSP00000249364,ENSP00000408838,ENSP00000420381,ENSP00000438248,ENSP00000442110
MO000286102	calumenin	CALU	Calumenin-isoform14(h)	ENSP00000249364,ENSP00000408838,ENSP00000420381,ENSP00000438248,ENSP00000442110
MO000286103	calumenin	CALU	Calumenin-isoform15(h)	ENSP00000249364,ENSP00000408838,ENSP00000420381,ENSP00000438248,ENSP00000442110
MO000286104	capping protein (actin filament), gelsolin-like	CAPG	AFCP-isoform2(h)	ENSP00000263867,ENSP00000386315,ENSP00000386965,ENSP00000387063
MO000286203	cleavage stimulation factor, 3' pre-RNA, subunit 3	CSTF3	CstF-77-isoform3(h)	ENSP00000315791,ENSP00000388711,ENSP00000393064
MO000286216	cytochrome b5 type A (microsomal)	CYB5A	CYB5A-isoform3(h)	ENSP00000341625,ENSP00000381011,ENSP00000436461
MO000286228	DEAD (Asp-Glu-Ala-Asp) box polypeptide 47	DDX47	DDX47-isoform2(h)	ENSP00000319578,ENSP00000350698
MO000286234	hydroxysteroid (17-beta) dehydrogenase 4	HSD17B4	peroxisomal multifunctional enzyme type 2-isoform2(h)	ENSP00000256216,ENSP00000420914,ENSP00000424613
MO000286235	hydroxysteroid (17-beta) dehydrogenase 4	HSD17B4	peroxisomal multifunctional enzyme type 2-isoform3(h)	ENSP00000256216,ENSP00000420914,ENSP00000424613
MO000286239	discs, large homolog 1 (Drosophila)	DLG1	SAP97-isoform8(h)	ENSP00000345731,ENSP00000376187,ENSP00000391732,ENSP00000396658,ENSP00000398939,ENSP00000407531,ENSP00000411278,ENSP00000413238
MO000286240	discs, large homolog 1 (Drosophila)	DLG1	SAP97-isoform9(h)	ENSP00000345731,ENSP00000376187,ENSP00000391732,ENSP00000396658,ENSP00000398939,ENSP00000407531,ENSP00000411278,ENSP00000413238
MO000286256	dihydropyrimidinase like 2	DPYSL2	CRMP2-isoform2(h)	ENSP00000309539,ENSP00000427985,ENSP00000431117
MO000286266	eukaryotic translation elongation factor 1 delta (guanine nucleotide exchange protein)	EEF1D	EF1D-isoform4(h)	ENSP00000317399,ENSP00000378551,ENSP00000388261,ENSP00000391944,ENSP00000410059,ENSP00000431763,ENSP00000434872,ENSP00000435697,ENSP00000436507
MO000286292	endoplasmic reticulum protein 29	ERP29	ERP29-isoform2(h)	ENSP00000261735,ENSP00000412083
MO000286322	fumarylacetoacetate hydrolase domain containing 1	FAHD1	FAHD1-isoform3(h)	ENSP00000372112,ENSP00000372114,ENSP00000398053
MO000286357	guanine nucleotide binding protein (G protein), alpha inhibiting activity polypeptide 1	GNAI1	G-alpha-i1-isoform2(h)	ENSP00000343027,ENSP00000410572
MO000286377	glutathione S-transferase omega 1	GSTO1	gsto1-isoform2(h)	ENSP00000358724,ENSP00000358727,ENSP00000441488
MO000286378	glutathione S-transferase omega 1	GSTO1	gsto1-isoform3(h)	ENSP00000358724,ENSP00000358727,ENSP00000441488
MO000286383	H2A histone family member V	H2AFV	H2AV-isoform4(h)	ENSP00000222690,ENSP00000308405,ENSP00000340708,ENSP00000342714
MO000286384	hepatoma-derived growth factor	HDGF	HDGF-isoform2(h)	ENSP00000349878,ENSP00000357192,ENSP00000443120
MO000286403	eukaryotic translation initiation factor 4A1	EIF4A1	EIF-4AI-isoform2(h)	ENSP00000293831,ENSP00000463486
MO000286443	keratin 8, type II	KRT8	Keratin-8-isoform2(h)	ENSP00000293308,ENSP00000447402,ENSP00000447566,ENSP00000449404
MO000286489	lamin A/C	LMNA	lamin-A-isoform4(h)	ENSP00000292304,ENSP00000357283,ENSP00000357284,ENSP00000395597
MO000286497	lipolysis stimulated lipoprotein receptor	LSR	LISCH7-isoform4(h)	ENSP00000262627,ENSP00000354575,ENSP00000472569
MO000286521	malate dehydrogenase 1	MDH1	malate dehydrogenase, cytoplasmic-isoform3(h)	ENSP00000233114,ENSP00000438144,ENSP00000446395
MO000286557	myosin, heavy chain 10, non-muscle	MYH10	Myosin-10-isoform4(h)	ENSP00000269243,ENSP00000353590
MO000286563	N(alpha)-acetyltransferase 20, NatB catalytic subunit	NAA20	NAA20-isoform2(h)	ENSP00000311027,ENSP00000335636
MO000286573	N-myc downstream regulated 1	NDRG1	NDRG1-isoform2(h)	ENSP00000319977,ENSP00000404854,ENSP00000427894,ENSP00000437443
MO000286574	N-myc downstream regulated 1	NDRG1	NDRG1-isoform3(h)	ENSP00000319977,ENSP00000404854,ENSP00000427894,ENSP00000437443
MO000286577	NADH:ubiquinone oxidoreductase subunit A2	NDUFA2	NADH dehydrogenase (ubiquinone) 1 alpha subcomplex subunit 2-isoform2(h)	ENSP00000252102,ENSP00000427220
MO000286591	sterol carrier protein 2	SCP2	non-specific lipid-transfer protein-isoform4(h)	ENSP00000360568,ENSP00000360569,ENSP00000396413,ENSP00000434132
MO000286596	non-POU domain containing, octamer-binding	NONO	p54NRB-isoform2(h)	ENSP00000276079,ENSP00000362947,ENSP00000362963,ENSP00000441364
MO000286598	NOP2 nucleolar protein	NOP2	NOL1-isoform3(h)	ENSP00000313272,ENSP00000371858,ENSP00000382392,ENSP00000439422,ENSP00000443150,ENSP00000444437
MO000286599	NOP2 nucleolar protein	NOP2	NOL1-isoform4(h)	ENSP00000313272,ENSP00000371858,ENSP00000382392,ENSP00000439422,ENSP00000443150,ENSP00000444437
MO000286625	pyruvate dehydrogenase complex component X	PDHX	E3BP-isoform2(h)	ENSP00000227868,ENSP00000415695
MO000286659	programmed cell death 4 (neoplastic transformation inhibitor)	PDCD4	H731-isoform2(h)	ENSP00000280154,ENSP00000376816
MO000286660	programmed cell death 6	PDCD6	ALG-2-isoform2(h)	ENSP00000264933,ENSP00000422085,ENSP00000423815
MO000286661	programmed cell death 6	PDCD6	ALG-2-isoform3(h)	ENSP00000264933,ENSP00000422085,ENSP00000423815
MO000286665	PDZ and LIM domain 5	PDLIM5	pdlim5-isoform5(h)	ENSP00000321746,ENSP00000322021,ENSP00000352210,ENSP00000369527,ENSP00000426804
MO000286677	prohibitin 2	PHB2	prohibitin-2-isoform2(h)	ENSP00000412856,ENSP00000441875
MO000286692	phospholipase C beta 3	PLCB3	PLCbeta3-isoform2(h)	ENSP00000279230,ENSP00000324660,ENSP00000443631
MO000286707	peroxiredoxin 5	PRDX5	PRDX5-isoform3(h)	ENSP00000265462,ENSP00000335334
MO000286712	proteasome subunit alpha 5	PSMA5	PSMA5-isoform2(h)	ENSP00000271308,ENSP00000440618
MO000286713	proteasome subunit beta 5	PSMB5	LMPX-isoform3(h)	ENSP00000355325,ENSP00000395206,ENSP00000452424
MO000286714	proteasome 26S subunit, non-ATPase 5	PSMD5	S5-isoform2(h)	ENSP00000210313,ENSP00000363011
MO000286715	proteasome 26S subunit, non-ATPase 9	PSMD9	bridge1-isoform3(h)	ENSP00000440485,ENSP00000445058
MO000286733	RAB6A, member RAS oncogene family	RAB6A	rab6A-isoform3(h)	ENSP00000311449,ENSP00000336850,ENSP00000445350
MO000286741	RNA binding motif protein 28	RBM28	RBM28-isoform2(h)	ENSP00000223073,ENSP00000390517
MO000286746	RAD23 homolog B, nucleotide excision repair protein	RAD23B	Rad23B-isoform2(h)	ENSP00000350708,ENSP00000405623
MO000286765	ribosomal protein L13	RPL13	RPL13-isoform2(h)	ENSP00000307889,ENSP00000376811,ENSP00000438959,ENSP00000455009
MO000286766	ribosomal protein L15	RPL15	EC45-isoform2(h)	ENSP00000309334,ENSP00000346867,ENSP00000388529,ENSP00000390193,ENSP00000398788,ENSP00000416692
MO000286767	ribosomal protein L17	RPL17	RPL17-isoform2(h)	ENSP00000462023,ENSP00000462385,ENSP00000462944,ENSP00000463842
MO000286768	ribosomal protein L28	RPL28	RPL28-isoform3(h)	ENSP00000342787,ENSP00000452909,ENSP00000453029,ENSP00000453319
MO000286769	ribosomal protein, large, P1	RPLP1	RRP1-isoform2(h)	ENSP00000346037,ENSP00000350437
MO000286770	mitochondrial ribosomal protein L11	MRPL11	MRPL11-isoform3(h)	ENSP00000308897,ENSP00000329630,ENSP00000415356
MO000286791	ribosomal RNA processing 12 homolog	RRP12	KIAA0690-isoform3(h)	ENSP00000324315,ENSP00000360031,ENSP00000414863
MO000286793	reticulon 3	RTN3	NSPL2-isoform6(h)	ENSP00000340903,ENSP00000344106,ENSP00000346492,ENSP00000348279,ENSP00000367050,ENSP00000440874
MO000286817	scaffold attachment factor B	SAFB	SAFB1-isoform2(h)	ENSP00000292123,ENSP00000415895
MO000286819	adenosylhomocysteinase	AHCY	adenosylhomocysteinase-isoform2(h)	ENSP00000217426,ENSP00000442820
MO000286821	selenium binding protein 1	SELENBP1	selenbp1-isoform3(h)	ENSP00000357861,ENSP00000413960
MO000286833	scavenger receptor class B member 2	SCARB2	LIMPII-isoform2(h)	ENSP00000264896,ENSP00000399154
MO000286843	SET nuclear proto-oncogene	SET	set-isoform3(h)	ENSP00000318012,ENSP00000361771,ENSP00000361777
MO000286844	splicing factor 1	SF1	ZFM1-isoform7(h)	ENSP00000227503,ENSP00000334414,ENSP00000366604,ENSP00000366607,ENSP00000366611,ENSP00000396793
MO000286845	splicing factor 3b subunit 1	SF3B1	sf3b1-isoform2(h)	ENSP00000335321,ENSP00000402997,ENSP00000428820
MO000286871	small nuclear ribonucleoprotein D2 polypeptide	SNRPD2	Sm-D2-isoform2(h)	ENSP00000342374,ENSP00000375798,ENSP00000465216,ENSP00000465952,ENSP00000466152
MO000286872	ubiquitin specific peptidase 39	USP39	USP39-isoform2(h)	ENSP00000312981,ENSP00000386864,ENSP00000396133
MO000286886	sorcin	SRI	sorcin-isoform2(h)	ENSP00000265729,ENSP00000378137
MO000286932	threonyl-tRNA synthetase	TARS	ThrRS-isoform2(h)	ENSP00000265112,ENSP00000387710,ENSP00000424387
MO000286951	chaperonin containing TCP1, subunit 4 (delta)	CCT4	CCT4-isoform2(h)	ENSP00000377958,ENSP00000443061
MO000286952	chaperonin containing TCP1, subunit 6A (zeta 1)	CCT6A	TCP-1zeta-isoform2(h)	ENSP00000275603,ENSP00000352019
MO000286967	thioredoxin	TXN	Trx1-isoform2(h)	ENSP00000363639,ENSP00000363641
MO000286972	transketolase	TKT	transketolase-isoform2(h)	ENSP00000391481,ENSP00000405455,ENSP00000417773
MO000286996	tumor protein D52-like 2	TPD52L2	D54-isoform6(h)	ENSP00000340006,ENSP00000343547,ENSP00000343554,ENSP00000344647,ENSP00000351350,ENSP00000358943
MO000286997	triosephosphate isomerase 1	TPI1	triosephosphate isomerase-isoform4(h)	ENSP00000229270,ENSP00000379933,ENSP00000443599
MO000287011	thioredoxin domain containing 5 (endoplasmic reticulum)	TXNDC5	txndc5-isoform2(h)	ENSP00000369081,ENSP00000420784
MO000287036	UDP-glucose 6-dehydrogenase	UGDH	UDP-glucose 6-dehydrogenase-isoform3(h)	ENSP00000319501,ENSP00000421757,ENSP00000422909,ENSP00000426560
MO000287044	high density lipoprotein binding protein	HDLBP	Vigilin-isoform2(h)	ENSP00000399139
MO000287062	X-prolyl aminopeptidase (aminopeptidase P) 1, soluble	XPNPEP1	XPNPEP1-isoform3(h)	ENSP00000421566
MO000287099	tight junction protein 2	TJP2	tjp2-isoform6(h)	ENSP00000265384,ENSP00000345893,ENSP00000366453,ENSP00000392178,ENSP00000438262,ENSP00000442090
MO000287100	tight junction protein 2	TJP2	tjp2-isoform7(h)	ENSP00000265384,ENSP00000345893,ENSP00000366453,ENSP00000392178,ENSP00000438262,ENSP00000442090
MO000287116	ubiquitin conjugating enzyme E2 variant 1	UBE2V1	Uev1-isoform6(h)	ENSP00000340305,ENSP00000360720,ENSP00000360739,ENSP00000360742,ENSP00000407770
MO000287181	P450 (cytochrome) oxidoreductase	POR	P450R(h)	ENSP00000378355,ENSP00000389409,ENSP00000389719,ENSP00000390540,ENSP00000395813,ENSP00000399327,ENSP00000399556,ENSP00000404731,ENSP00000409238,ENSP00000414263,ENSP00000419970
MO000293606	titin	TTN	TTN-isoform3(h)	ENSP00000343764,ENSP00000352154,ENSP00000354117,ENSP00000434586,ENSP00000465570
MO000308686	poly(ADP-ribose) polymerase 1	PARP1	PARP-D214(h)	ENSP00000355759
MO000311822	solute carrier family 1 (neutral amino acid transporter), member 5	SLC1A5	R16-isoform2(h)	ENSP00000406532,ENSP00000444408
MO000311823	solute carrier family 1 (neutral amino acid transporter), member 5	SLC1A5	R16-isoform3(h)	ENSP00000406532,ENSP00000444408
MO000311849	aldehyde dehydrogenase 2 family (mitochondrial)	ALDH2	aldehyde dehydrogenase, mitochondrial-isoform2(h)	ENSP00000261733
MO000311850	aldolase, fructose-bisphosphate A	ALDOA	fructose-bisphosphate aldolase A-isoform2(h)	ENSP00000336927,ENSP00000378669,ENSP00000400452,ENSP00000455700,ENSP00000455724,ENSP00000455800,ENSP00000455917,ENSP00000457468
MO000311882	ATPase, Na+/K+ transporting, alpha 1 polypeptide	ATP1A1	atp1a1-isoform4(h)	ENSP00000295598,ENSP00000358508
MO000311886	activating transcription factor 2	ATF2	ATF-2-isoform4(h)	ENSP00000264110,ENSP00000376327,ENSP00000386526
MO000311887	activating transcription factor 2	ATF2	ATF-2-isoform5(h)	ENSP00000264110,ENSP00000376327,ENSP00000386526
MO000311889	ATP synthase, H+ transporting, mitochondrial Fo complex subunit F2	ATP5J2	ATP synthase f chain, mitochondrial-isoform3(h)	ENSP00000292475,ENSP00000377740
MO000311890	ATP synthase, H+ transporting, mitochondrial Fo complex subunit F2	ATP5J2	ATP synthase f chain, mitochondrial-isoform4(h)	ENSP00000292475,ENSP00000377740
MO000311940	cadherin 13	CDH13	T-cadherin-isoform4(h)	ENSP00000408632,ENSP00000456491
MO000312009	clathrin, light chain A	CLTA	clathrin LCa-isoform5(h)	ENSP00000242284,ENSP00000242285,ENSP00000379848,ENSP00000401019,ENSP00000419746,ENSP00000442869
MO000312040	cysteine-rich protein 2	CRIP2	CRIP2-isoform2(h)	ENSP00000328521
MO000312080	DnaJ heat shock protein family (Hsp40) member A1	DNAJA1	HSJ2-isoform2(h)	ENSP00000369127
MO000312100	echinoderm microtubule associated protein like 4	EML4	EMAP-4-isoform2(h)	ENSP00000320663
MO000312132	flightless I actin binding protein	FLII	FLIL-isoform3(h)	ENSP00000324573
MO000312135	farnesyl diphosphate synthase	FDPS	farnesyl pyrophosphate synthetase-isoform2(h)	ENSP00000349078,ENSP00000357340
MO000312143	glyceraldehyde-3-phosphate dehydrogenase	GAPDH	GAPD-isoform2(h)	ENSP00000229239,ENSP00000380068,ENSP00000380070
MO000312149	Rho GDP dissociation inhibitor (GDI) alpha	ARHGDIA	RhoGDI-1-isoform2(h)	ENSP00000269321,ENSP00000441348,ENSP00000464205
MO000312155	GDP-mannose 4,6-dehydratase	GMDS	GDP-mannose 4,6 dehydratase-isoform2(h)	ENSP00000370194
MO000312173	H2A histone family member V	H2AFV	H2AV-isoform5(h)	ENSP00000222690,ENSP00000308405,ENSP00000340708,ENSP00000342714
MO000312176	hydroxyacyl-CoA dehydrogenase	HADH	hydroxyacyl-coenzyme A dehydrogenase, mitochondrial-isoform3(h)	ENSP00000312288
MO000312177	host cell factor C1	HCFC1	HCF1-isoform4(h)	ENSP00000309555
MO000312183	hepatoma-derived growth factor	HDGF	HDGF-isoform3(h)	ENSP00000349878,ENSP00000357192,ENSP00000443120
MO000312191	hes family bHLH transcription factor 7	HES7	HES-7-isoform2(h)	ENSP00000314774
MO000312211	interleukin enhancer binding factor 3	ILF3	NF90-isoform7(h)	ENSP00000250241,ENSP00000384660,ENSP00000465219,ENSP00000465515,ENSP00000468156
MO000312236	cytidine monophosphate (UMP-CMP) kinase 1, cytosolic	CMPK1	CMK-isoform2(h)	ENSP00000360939
MO000312289	lipolysis stimulated lipoprotein receptor	LSR	LISCH7-isoform5(h)	ENSP00000262627,ENSP00000354575,ENSP00000472569
MO000312325	mannosyl-oligosaccharide glucosidase	MOGS	MOGS-isoform2(h)	ENSP00000233616
MO000312372	solute carrier family 9, subfamily A (NHE3, cation proton antiporter 3), member 3 regulator 2	SLC9A3R2	NHERF-2-isoform3(h)	ENSP00000408005
MO000312376	sterol carrier protein 2	SCP2	non-specific lipid-transfer protein-isoform5(h)	ENSP00000360568,ENSP00000360569,ENSP00000396413,ENSP00000434132
MO000312377	sterol carrier protein 2	SCP2	non-specific lipid-transfer protein-isoform6(h)	ENSP00000360568,ENSP00000360569,ENSP00000396413,ENSP00000434132
MO000312378	sterol carrier protein 2	SCP2	non-specific lipid-transfer protein-isoform7(h)	ENSP00000360568,ENSP00000360569,ENSP00000396413,ENSP00000434132
MO000312379	sterol carrier protein 2	SCP2	non-specific lipid-transfer protein-isoform8(h)	ENSP00000360568,ENSP00000360569,ENSP00000396413,ENSP00000434132
MO000312448	protein phosphatase 1, catalytic subunit, alpha isozyme	PPP1CA	PP1-alpha-isoform3(h)	ENSP00000326031,ENSP00000365936
MO000312451	PR domain containing 2, with ZNF domain	PRDM2	MTB-Zf-isoform4(h)	ENSP00000235372,ENSP00000312352,ENSP00000365216
MO000312452	peroxiredoxin 5	PRDX5	PRDX5-isoform4(h)	ENSP00000265462,ENSP00000335334
MO000312453	pitrilysin metallopeptidase 1	PITRM1	PITRM1-isoform3(h)	ENSP00000224949
MO000312457	proteasome activator subunit 1	PSME1	PA28a-isoform2(h)	ENSP00000206451
MO000312467	RAB6A, member RAS oncogene family	RAB6A	rab6A-isoform4(h)	ENSP00000311449,ENSP00000336850,ENSP00000445350
MO000312474	RAB11A, member RAS oncogene family	RAB11A	RAB11-isoform2(h)	ENSP00000261890
MO000312490	ribosomal protein L28	RPL28	RPL28-isoform4(h)	ENSP00000342787,ENSP00000452909,ENSP00000453029,ENSP00000453319
MO000312491	ribosomal protein L28	RPL28	RPL28-isoform5(h)	ENSP00000342787,ENSP00000452909,ENSP00000453029,ENSP00000453319
MO000312496	ribosomal protein S3	RPS3	rps3-isoform2(h)	ENSP00000433821,ENSP00000434643,ENSP00000436971
MO000312498	reticulon 3	RTN3	NSPL2-isoform7(h)	ENSP00000340903,ENSP00000344106,ENSP00000346492,ENSP00000348279,ENSP00000367050,ENSP00000440874
MO000312506	scaffold attachment factor B	SAFB	SAFB1-isoform3(h)	ENSP00000292123,ENSP00000415895
MO000312507	scaffold attachment factor B	SAFB	SAFB1-isoform4(h)	ENSP00000292123,ENSP00000415895
MO000312522	SET nuclear proto-oncogene	SET	set-isoform4(h)	ENSP00000318012,ENSP00000361771,ENSP00000361777
MO000312531	ubiquitin specific peptidase 39	USP39	USP39-isoform3(h)	ENSP00000312981,ENSP00000386864,ENSP00000396133
MO000312560	tubulin alpha 1a	TUBA1A	alpha-tubulin 1A-isoform2(h)	ENSP00000301071,ENSP00000439020
MO000312570	chaperonin containing TCP1, subunit 6B (zeta 2)	CCT6B	CCT6B-isoform3(h)	ENSP00000327191,ENSP00000400917
MO000312573	transcription factor A, mitochondrial	TFAM	mtTFA-isoform2(h)	ENSP00000420588
MO000312583	titin	TTN	TTN-isoform2(h)	ENSP00000343764,ENSP00000352154,ENSP00000354117,ENSP00000434586,ENSP00000465570
MO000312584	titin	TTN	TTN-isoform4(h)	ENSP00000343764,ENSP00000352154,ENSP00000354117,ENSP00000434586,ENSP00000465570
MO000312585	titin	TTN	TTN-isoform5(h)	ENSP00000343764,ENSP00000352154,ENSP00000354117,ENSP00000434586,ENSP00000465570
MO000312586	titin	TTN	TTN-isoform7(h)	ENSP00000343764,ENSP00000352154,ENSP00000354117,ENSP00000434586,ENSP00000465570
MO000312587	titin	TTN	TTN-isoform8(h)	ENSP00000343764,ENSP00000352154,ENSP00000354117,ENSP00000434586,ENSP00000465570
MO000312588	titin	TTN	TTN-isoform9(h)	ENSP00000343764,ENSP00000352154,ENSP00000354117,ENSP00000434586,ENSP00000465570
MO000312589	titin	TTN	TTN-isoform10(h)	ENSP00000343764,ENSP00000352154,ENSP00000354117,ENSP00000434586,ENSP00000465570
MO000312590	titin	TTN	TTN-isoform11(h)	ENSP00000343764,ENSP00000352154,ENSP00000354117,ENSP00000434586,ENSP00000465570
MO000312591	titin	TTN	TTN-isoform12(h)	ENSP00000343764,ENSP00000352154,ENSP00000354117,ENSP00000434586,ENSP00000465570
MO000312592	titin	TTN	TTN-isoform13(h)	ENSP00000343764,ENSP00000352154,ENSP00000354117,ENSP00000434586,ENSP00000465570
MO000312612	tropomyosin 1 (alpha)	TPM1	Tpm-1-isoform8(h)	ENSP00000267996,ENSP00000334624,ENSP00000351022,ENSP00000385107
MO000312613	tropomyosin 1 (alpha)	TPM1	Tpm-1-isoform9(h)	ENSP00000267996,ENSP00000334624,ENSP00000351022,ENSP00000385107
MO000312614	tropomyosin 1 (alpha)	TPM1	Tpm-1-isoform10(h)	ENSP00000267996,ENSP00000334624,ENSP00000351022,ENSP00000385107
MO000312615	tropomyosin 3	TPM3	Tpm-3-isoform4(h)	ENSP00000357516,ENSP00000357517,ENSP00000357521
MO000312616	tropomyosin 3	TPM3	Tpm-3-isoform5(h)	ENSP00000357516,ENSP00000357517,ENSP00000357521
MO000312631	ubiquitin specific peptidase 14 (tRNA-guanine transglycosylase)	USP14	USP14-isoform2(h)	ENSP00000261601
MO000312651	CSE1 chromosome segregation 1-like (yeast)	CSE1L	CSE1-isoform4(h)	ENSP00000262982
MO000312703	RNA binding motif protein 14	RBM14	rbm14-isoform4(h)	ENSP00000311747,ENSP00000377548
MO000312704	ribosomal protein L17	RPL17	RPL17-isoform3(h)	ENSP00000462023,ENSP00000462385,ENSP00000462944,ENSP00000463842
MO000312912	SRA stem-loop interacting RNA binding protein	SLIRP	SLIRP-isoform2(h)	ENSP00000450909
MO000313334	titin	TTN	TTN-isoform1(h)	ENSP00000343764,ENSP00000352154,ENSP00000354117,ENSP00000434586,ENSP00000465570
MO000318787	tyrosine 3-monooxygenase/tryptophan 5-monooxygenase activation protein, zeta	YWHAZ	14-3-3zeta-isoform2(h)	ENSP00000309503,ENSP00000379281,ENSP00000379283,ENSP00000379286,ENSP00000379287,ENSP00000379288,ENSP00000395114,ENSP00000398599
MO000318790	actinin, alpha 1	ACTN1	alpha-actinin-1-isoform4(h)	ENSP00000193403,ENSP00000377941,ENSP00000414272
MO000318791	actinin, alpha 4	ACTN4	alpha-actinin-4-ISO(h)	ENSP00000252699
MO000318792	actinin, alpha 4	ACTN4	alpha-actinin-4-isoform3(h)	ENSP00000252699
MO000318795	apoptosis inducing factor, mitochondria associated 1	AIFM1	AIF-isoform6(h)	ENSP00000287295,ENSP00000315122,ENSP00000316320,ENSP00000402535
MO000318799	aldehyde dehydrogenase 4 family member A1	ALDH4A1	delta-1-pyrroline-5-carboxylate dehydrogenase, mitochondrial-isoform3(h)	ENSP00000290597,ENSP00000364490,ENSP00000442988
MO000318809	activating transcription factor 2	ATF2	ATF-2-isoform6(h)	ENSP00000264110,ENSP00000376327,ENSP00000386526
MO000318810	activating transcription factor 2	ATF2	ATF-2-isoform7(h)	ENSP00000264110,ENSP00000376327,ENSP00000386526
MO000318811	activating transcription factor 2	ATF2	ATF-2-isoform8(h)	ENSP00000264110,ENSP00000376327,ENSP00000386526
MO000318867	carcinoembryonic antigen-related cell adhesion molecule 5	CEACAM5	CEA-isoform2(h)	ENSP00000221992,ENSP00000385072
MO000318883	coronin, actin binding protein, 1C	CORO1C	Coronin-3-isoform2(h)	ENSP00000261401,ENSP00000438341
MO000318884	coronin, actin binding protein, 1C	CORO1C	Coronin-3-isoform3(h)	ENSP00000261401,ENSP00000438341
MO000318891	catenin alpha 1	CTNNA1	alpha-catenin1-isoform3(h)	ENSP00000304669
MO000318927	flap structure-specific endonuclease 1	FEN1	FENMIT(h)	ENSP00000305480
MO000318965	heterogeneous nuclear ribonucleoprotein R	HNRNPR	HNRNPR-isoform3(h)	ENSP00000304405,ENSP00000363741,ENSP00000363745
MO000318995	lysine (K)-specific demethylase 5C	KDM5C	SmcX-isoform5(h)	ENSP00000364528,ENSP00000364532,ENSP00000364550,ENSP00000445176
MO000319011	lamin A/C	LMNA	lamin-A-isoform5(h)	ENSP00000292304,ENSP00000357283,ENSP00000357284,ENSP00000395597
MO000319012	lamin A/C	LMNA	lamin-A-isoform6(h)	ENSP00000292304,ENSP00000357283,ENSP00000357284,ENSP00000395597
MO000319045	mitogen-activated protein kinase 1	MAPK1	ERK2-isoform2(h)	ENSP00000215832,ENSP00000381803
MO000319074	nucleolar protein 11	NOL11	NOL11-isoform2(h)	ENSP00000253247
MO000319115	zinc finger, MYND-type containing 8	ZMYND8	RACK7-isoform15(h)	ENSP00000262975,ENSP00000312237,ENSP00000335537,ENSP00000348246,ENSP00000354166,ENSP00000418210,ENSP00000420095
MO000319116	zinc finger, MYND-type containing 8	ZMYND8	RACK7-isoform16(h)	ENSP00000262975,ENSP00000312237,ENSP00000335537,ENSP00000348246,ENSP00000354166,ENSP00000418210,ENSP00000420095
MO000319130	proteasome 26S subunit, non-ATPase 6	PSMD6	PFAAP4-isoform2(h)	ENSP00000295901
MO000319131	5-aminoimidazole-4-carboxamide ribonucleotide formyltransferase/IMP cyclohydrolase	ATIC	bifunctional purine biosynthesis protein PURH-isoform2(h)	ENSP00000236959
MO000319204	translocase of inner mitochondrial membrane 50 homolog (S. cerevisiae)	TIMM50	TIM50-isoform3(h)	ENSP00000318115
MO000319211	tumor protein D52	TPD52	PrLZ-isoform5(h)	ENSP00000368390,ENSP00000368391,ENSP00000429915
MO000319212	tumor protein D52	TPD52	PrLZ-isoform6(h)	ENSP00000368390,ENSP00000368391,ENSP00000429915
MO000319213	tumor protein D52	TPD52	PrLZ-isoform7(h)	ENSP00000368390,ENSP00000368391,ENSP00000429915
MO000319214	tumor protein D52	TPD52	PrLZ-isoform8(h)	ENSP00000368390,ENSP00000368391,ENSP00000429915
MO000319215	tumor protein D52-like 2	TPD52L2	D54-isoform7(h)	ENSP00000340006,ENSP00000343547,ENSP00000343554,ENSP00000344647,ENSP00000351350,ENSP00000358943
MO000327530	glutamic-oxaloacetic transaminase 2	GOT2	aspartate aminotransferase, mitochondrial-isoform2(h)	ENSP00000245206
MO000327532	ATP binding cassette subfamily F member 2	ABCF2	abcf2-isoform2(h)	ENSP00000287844
MO000327558	annexin A11	ANXA11	Annexin 11-isoform2(h)	ENSP00000265447,ENSP00000361305,ENSP00000398610,ENSP00000404412
MO000327582	ATP synthase, H+ transporting, mitochondrial F1 complex, alpha subunit 1, cardiac muscle	ATP5A1	ATP synthase subunit alpha, mitochondrial-isoform3(h)	ENSP00000282050,ENSP00000381736
MO000327604	cadherin 13	CDH13	T-cadherin-isoform5(h)	ENSP00000408632,ENSP00000456491
MO000327609	carbonyl reductase 1	CBR1	cbr1-isoform2(h)	ENSP00000290349
MO000327690	desmoplakin	DSP	desmoplakin-DSPIa(h)	ENSP00000369129,ENSP00000396591
MO000327697	DnaJ heat shock protein family (Hsp40) member C10	DNAJC10	JPDI-isoform3(h)	ENSP00000264065
MO000327717	hydroxyacyl-CoA dehydrogenase/3-ketoacyl-CoA thiolase/enoyl-CoA hydratase (trifunctional protein), alpha subunit	HADHA	trifunctional enzyme subunit alpha, mitochondrial-isoform2(h)	ENSP00000370023
MO000327718	hydroxyacyl-CoA dehydrogenase/3-ketoacyl-CoA thiolase/enoyl-CoA hydratase (trifunctional protein), beta subunit	HADHB	trifunctional enzyme subunit beta, mitochondrial-isoform2(h)	ENSP00000325136
MO000327721	endothelial differentiation-related factor 1	EDF1	MBF-1-isoform3(h)	ENSP00000224073,ENSP00000360711,ENSP00000360712
MO000327744	EPS8-like 2	EPS8L2	EPS8R2-isoform3(h)	ENSP00000320828,ENSP00000435585,ENSP00000436035
MO000327813	guanine monophosphate synthase	GMPS	GMP synthase (glutamine-hydrolyzing)-isoform2(h)	ENSP00000419851
MO000327825	heterogeneous nuclear ribonucleoprotein R	HNRNPR	HNRNPR-isoform4(h)	ENSP00000304405,ENSP00000363741,ENSP00000363745
MO000327829	heat shock protein family H (Hsp110) member 1	HSPH1	HSPH1-isoform4(h)	ENSP00000318687,ENSP00000369768
MO000327839	integrin linked kinase	ILK	ILK-isoform2(h)	ENSP00000299421,ENSP00000379975,ENSP00000403487
MO000327882	LIM and SH3 protein 1	LASP1	LASP-1-isoform3(h)	ENSP00000325240,ENSP00000392853
MO000327890	LIM domain and actin binding 1	LIMA1	Eplin-isoform5(h)	ENSP00000340184,ENSP00000378400,ENSP00000448706,ENSP00000448779,ENSP00000450266
MO000327902	lon peptidase 1, mitochondrial	LONP1	PRSS15-isoform2(h)	ENSP00000353826
MO000327942	peptidase (mitochondrial processing) alpha	PMPCA	PMPCA-isoform2(h)	ENSP00000360782
MO000327973	N-acetyltransferase 10 (GCN5-related)	NAT10	ALP-isoform2(h)	ENSP00000257829
MO000327982	NADH:ubiquinone oxidoreductase subunit B8	NDUFB8	NADH dehydrogenase (ubiquinone) 1 beta subcomplex subunit 8, mitochondrial-isoform2(h)	ENSP00000299166
MO000327983	NADH:ubiquinone oxidoreductase subunit B8	NDUFB8	NADH dehydrogenase (ubiquinone) 1 beta subcomplex subunit 8, mitochondrial-isoform3(h)	ENSP00000299166
MO000328028	NOP2/Sun RNA methyltransferase family member 2	NSUN2	NSUN2-isoform3(h)	ENSP00000264670,ENSP00000420957
MO000328039	nuclear mitotic apparatus protein 1	NUMA1	numa1-isoform5(h)	ENSP00000351851,ENSP00000377298
MO000328047	pyruvate dehydrogenase complex component X	PDHX	E3BP-isoform3(h)	ENSP00000227868,ENSP00000415695
MO000328062	pyrroline-5-carboxylate reductase 1	PYCR1	pyrroline-5-carboxylate reductase 1-isoform3(h)	ENSP00000328858,ENSP00000336579
MO000328072	poly(rC) binding protein 2	PCBP2	PCBP2-isoform7(h)	ENSP00000352228,ENSP00000352438,ENSP00000394116,ENSP00000408949,ENSP00000448762,ENSP00000448927,ENSP00000449062
MO000328080	protein disulfide isomerase family A member 6	PDIA6	TXNDC7-isoform3(h)	ENSP00000272227,ENSP00000385385
MO000328081	PDZ and LIM domain 5	PDLIM5	pdlim5-isoform6(h)	ENSP00000321746,ENSP00000322021,ENSP00000352210,ENSP00000369527,ENSP00000426804
MO000328082	PDZ and LIM domain 5	PDLIM5	pdlim5-isoform7(h)	ENSP00000321746,ENSP00000322021,ENSP00000352210,ENSP00000369527,ENSP00000426804
MO000328102	progesterone receptor membrane component 1	PGRMC1	mPR-isoform2(h)	ENSP00000217971
MO000328103	progesterone receptor membrane component 2	PGRMC2	DG6-isoform2(h)	ENSP00000296425
MO000328104	prohibitin	PHB	Phb-isoform2(h)	ENSP00000300408
MO000328115	zinc finger, MYND-type containing 8	ZMYND8	RACK7-isoform17(h)	ENSP00000262975,ENSP00000312237,ENSP00000335537,ENSP00000348246,ENSP00000354166,ENSP00000418210,ENSP00000420095
MO000328116	zinc finger, MYND-type containing 8	ZMYND8	RACK7-isoform18(h)	ENSP00000262975,ENSP00000312237,ENSP00000335537,ENSP00000348246,ENSP00000354166,ENSP00000418210,ENSP00000420095
MO000328117	zinc finger, MYND-type containing 8	ZMYND8	RACK7-isoform19(h)	ENSP00000262975,ENSP00000312237,ENSP00000335537,ENSP00000348246,ENSP00000354166,ENSP00000418210,ENSP00000420095
MO000328118	zinc finger, MYND-type containing 8	ZMYND8	RACK7-isoform20(h)	ENSP00000262975,ENSP00000312237,ENSP00000335537,ENSP00000348246,ENSP00000354166,ENSP00000418210,ENSP00000420095
MO000328119	zinc finger, MYND-type containing 8	ZMYND8	RACK7-isoform21(h)	ENSP00000262975,ENSP00000312237,ENSP00000335537,ENSP00000348246,ENSP00000354166,ENSP00000418210,ENSP00000420095
MO000328120	zinc finger, MYND-type containing 8	ZMYND8	RACK7-isoform22(h)	ENSP00000262975,ENSP00000312237,ENSP00000335537,ENSP00000348246,ENSP00000354166,ENSP00000418210,ENSP00000420095
MO000328121	zinc finger, MYND-type containing 8	ZMYND8	RACK7-isoform23(h)	ENSP00000262975,ENSP00000312237,ENSP00000335537,ENSP00000348246,ENSP00000354166,ENSP00000418210,ENSP00000420095
MO000328123	plakophilin 3	PKP3	pkp3b(h)	ENSP00000331678
MO000328131	acid phosphatase 1, soluble	ACP1	LMW-PTP-isoform4(h)	ENSP00000272065,ENSP00000272067
MO000328140	PR domain containing 2, with ZNF domain	PRDM2	MTB-Zf-isoform5(h)	ENSP00000235372,ENSP00000312352,ENSP00000365216
MO000328142	peroxiredoxin 3	PRDX3	Peroxiredoxin-3-isoform2(h)	ENSP00000298510
MO000328158	proteasome subunit alpha 6	PSMA6	PSMA6-isoform2(h)	ENSP00000261479
MO000328159	proteasome subunit alpha 6	PSMA6	PSMA6-isoform3(h)	ENSP00000261479
MO000328189	RCD1 required for cell differentiation1 homolog (S. pombe)	RQCD1	RQCD1-isoform2(h)	ENSP00000273064,ENSP00000443687
MO000328264	SEC31 homolog A, COPII coat complex component	SEC31A	SEC31A-isoform10(h)	ENSP00000309070,ENSP00000337602,ENSP00000347329,ENSP00000378721,ENSP00000400926,ENSP00000408027,ENSP00000421464,ENSP00000424635,ENSP00000426569,ENSP00000426886
MO000328276	splicing factor 3a subunit 1	SF3A1	SF3a120-isoform2(h)	ENSP00000215793
MO000328309	sorcin	SRI	sorcin-isoform3(h)	ENSP00000265729,ENSP00000378137
MO000328345	stomatin like 2	STOML2	SLP-2-isoform2(h)	ENSP00000348886
MO000328380	chaperonin containing TCP1, subunit 8 (theta)	CCT8	TCP-1theta-isoform2(h)	ENSP00000286788
MO000328381	chaperonin containing TCP1, subunit 8 (theta)	CCT8	TCP-1theta-isoform3(h)	ENSP00000286788
MO000328418	tropomyosin 3	TPM3	Tpm-3-isoform6(h)	ENSP00000357516,ENSP00000357517,ENSP00000357521
MO000328419	tropomyosin 3	TPM3	Tpm-3-isoform7(h)	ENSP00000357516,ENSP00000357517,ENSP00000357521
MO000328474	villin 1	VIL1	VIL-isoform2(h)	ENSP00000248444
MO000328544	RNA binding motif protein 14	RBM14	rbm14-isoform5(h)	ENSP00000311747,ENSP00000377548
MO000329251	triosephosphate isomerase 1	TPI1	triosephosphate isomerase-isoform1(h)	ENSP00000229270,ENSP00000379933,ENSP00000443599
MO000329252	heterogeneous nuclear ribonucleoprotein U-like 1	HNRNPUL1	HNRPUL1-isoform1(h)	ENSP00000367460,ENSP00000375863,ENSP00000470687,ENSP00000472629,ENSP00000473132
MO000329261	fibrillarin-like 1	FBLL1	FBLL1(h)	ENSP00000473383
MO000334209	phosphogluconate dehydrogenase	PGD	6-phosphogluconate dehydrogenase, decarboxylating-isoform2(h)	ENSP00000270776
MO000334267	annexin A4	ANXA4	Annexin A4-isoform2(h)	ENSP00000377833
MO000334352	calnexin	CANX	Calnexin-isoform2(h)	ENSP00000247461,ENSP00000391646,ENSP00000424063
MO000334353	calnexin	CANX	Calnexin-isoform3(h)	ENSP00000247461,ENSP00000391646,ENSP00000424063
MO000334388	heat shock protein family D (Hsp60) member 1	HSPD1	Hsp60-isoform2(h)	ENSP00000340019,ENSP00000373620
MO000334390	chromodomain helicase DNA binding protein 1-like	CHD1L	CHD1L-isoform5(h)	ENSP00000358262,ENSP00000358263
MO000334437	copine II	CPNE2	CPNE2-isoform2(h)	ENSP00000290776,ENSP00000439018,ENSP00000456042
MO000334458	DEAD (Asp-Glu-Ala-Asp) box helicase 1	DDX1	ddx1-isoform2(h)	ENSP00000233084,ENSP00000370745
MO000334459	DEAD (Asp-Glu-Ala-Asp) box helicase 1	DDX1	ddx1-isoform3(h)	ENSP00000233084,ENSP00000370745
MO000334461	DEAD (Asp-Glu-Ala-Asp) box polypeptide 23	DDX23	prp28-isoform2(h)	ENSP00000310723
MO000334466	DEAD (Asp-Glu-Ala-Asp) box helicase 5	DDX5	p68-isoform2(h)	ENSP00000225792
MO000334467	2,4-dienoyl-CoA reductase 1, mitochondrial	DECR1	DECR-isoform2(h)	ENSP00000220764
MO000334470	hydroxysteroid (17-beta) dehydrogenase 12	HSD17B12	estradiol 17-beta-dehydrogenase 12-isoform2(h)	ENSP00000278353
MO000334474	glutamate dehydrogenase 1	GLUD1	glutamate dehydrogenase 1, mitochondrial-isoform2(h)	ENSP00000277865
MO000334475	glutamate dehydrogenase 1	GLUD1	glutamate dehydrogenase 1, mitochondrial-isoform3(h)	ENSP00000277865
[truncated: 93 more rows]
