# Supplementary material for: Data on master regulators and transcription factor binding sites found by upstream analysis of multi-omics data on methotrexate resistance of colon cancer
Source: Data Brief. 2016 Dec 6;10:499–504. doi: 10.1016/j.dib.2016.11.096 (PMC5196090; doi:10.1016/j.dib.2016.11.096)
Supplement: Supplementary file 2 — Supplementary material [file mmc2.zip › Supplementary material/Supplementary Table 7 Master regulators from TFs filtered.txt]

ID	Gene symbol Up-regulated genes Ensembl Proteins Transpath peptides a	Proteomics	logFC	Master molecule name	Maximal radius	Reached from set	Reachable total	Score	Hits	Hit names
MO000020952	ACP1	1	0.564324667	LMW-PTP-isoform1(h)	9.2866745	37	47063	0.5207414	["MO000004279","MO000005568","MO000006707","MO000018860","MO000019480","MO000019506","MO000019549","MO000024883","MO000024966","MO000025650","MO000026447","MO000026732","MO000028733","MO000056623","MO000057927","MO000058351","MO000058770","MO000059555","MO000074549","MO000080639","MO000082449","MO000083300","MO000083592","MO000084025","MO000086239","MO000087956","MO000088353","MO000088616","MO000…	["AP-2alphaB(h)","ATF-2-isoform1(h)","C/EBPalpha-isoform1(h)","CPBP-isoform1(h)","CREB-A(h)","DBP(h)","DP-1-isoform1(h)","E2F-1(h)","E2F-3a(h)","E2F-7-isoform1(h)","ELFR(h)","Egr-1(h)","Elk1-isoform1(h)","GABP-beta1(h)","GATA-2-isoform1(h)","GATA-3-isoform1(h)","GKLF-isoform1(h)","GTF2IRD1-isoform1(h)","Gli2-alpha(h)","HIF-1alpha-isoform1(h)","HMGIY-isoform1(h)","HNF-1alpha-A(h)","HNF-3beta-isofo…
MO000059956	ITGB4	1	0.527543333	Beta-4C(h)	8.576384	37	47899	0.58136064	["MO000004279","MO000005568","MO000006707","MO000018860","MO000019480","MO000019506","MO000019549","MO000024883","MO000024966","MO000025650","MO000026447","MO000026732","MO000028733","MO000056623","MO000057927","MO000058351","MO000058770","MO000059555","MO000074549","MO000080639","MO000082449","MO000083300","MO000083592","MO000084025","MO000086239","MO000087956","MO000088353","MO000088616","MO000…	["AP-2alphaB(h)","ATF-2-isoform1(h)","C/EBPalpha-isoform1(h)","CPBP-isoform1(h)","CREB-A(h)","DBP(h)","DP-1-isoform1(h)","E2F-1(h)","E2F-3a(h)","E2F-7-isoform1(h)","ELFR(h)","Egr-1(h)","Elk1-isoform1(h)","GABP-beta1(h)","GATA-2-isoform1(h)","GATA-3-isoform1(h)","GKLF-isoform1(h)","GTF2IRD1-isoform1(h)","Gli2-alpha(h)","HIF-1alpha-isoform1(h)","HMGIY-isoform1(h)","HNF-1alpha-A(h)","HNF-3beta-isofo…
MO000078376	ACP1	1	0.564324667	LMW-PTP-isoform2(h)	9.2866745	37	47063	0.5207414	["MO000004279","MO000005568","MO000006707","MO000018860","MO000019480","MO000019506","MO000019549","MO000024883","MO000024966","MO000025650","MO000026447","MO000026732","MO000028733","MO000056623","MO000057927","MO000058351","MO000058770","MO000059555","MO000074549","MO000080639","MO000082449","MO000083300","MO000083592","MO000084025","MO000086239","MO000087956","MO000088353","MO000088616","MO000…	["AP-2alphaB(h)","ATF-2-isoform1(h)","C/EBPalpha-isoform1(h)","CPBP-isoform1(h)","CREB-A(h)","DBP(h)","DP-1-isoform1(h)","E2F-1(h)","E2F-3a(h)","E2F-7-isoform1(h)","ELFR(h)","Egr-1(h)","Elk1-isoform1(h)","GABP-beta1(h)","GATA-2-isoform1(h)","GATA-3-isoform1(h)","GKLF-isoform1(h)","GTF2IRD1-isoform1(h)","Gli2-alpha(h)","HIF-1alpha-isoform1(h)","HMGIY-isoform1(h)","HNF-1alpha-A(h)","HNF-3beta-isofo…
MO000080070	CD44	1	1.305171433	CD44-isoform2(h)	8.180147	37	49103	0.59577286	["MO000004279","MO000005568","MO000006707","MO000018860","MO000019480","MO000019506","MO000019549","MO000024883","MO000024966","MO000025650","MO000026447","MO000026732","MO000028733","MO000056623","MO000057927","MO000058351","MO000058770","MO000059555","MO000074549","MO000080639","MO000082449","MO000083300","MO000083592","MO000084025","MO000086239","MO000087956","MO000088353","MO000088616","MO000…	["AP-2alphaB(h)","ATF-2-isoform1(h)","C/EBPalpha-isoform1(h)","CPBP-isoform1(h)","CREB-A(h)","DBP(h)","DP-1-isoform1(h)","E2F-1(h)","E2F-3a(h)","E2F-7-isoform1(h)","ELFR(h)","Egr-1(h)","Elk1-isoform1(h)","GABP-beta1(h)","GATA-2-isoform1(h)","GATA-3-isoform1(h)","GKLF-isoform1(h)","GTF2IRD1-isoform1(h)","Gli2-alpha(h)","HIF-1alpha-isoform1(h)","HMGIY-isoform1(h)","HNF-1alpha-A(h)","HNF-3beta-isofo…
MO000080071	CD44	1	1.305171433	CD44-isoform1(h)	8.180147	37	49103	0.59577286	["MO000004279","MO000005568","MO000006707","MO000018860","MO000019480","MO000019506","MO000019549","MO000024883","MO000024966","MO000025650","MO000026447","MO000026732","MO000028733","MO000056623","MO000057927","MO000058351","MO000058770","MO000059555","MO000074549","MO000080639","MO000082449","MO000083300","MO000083592","MO000084025","MO000086239","MO000087956","MO000088353","MO000088616","MO000…	["AP-2alphaB(h)","ATF-2-isoform1(h)","C/EBPalpha-isoform1(h)","CPBP-isoform1(h)","CREB-A(h)","DBP(h)","DP-1-isoform1(h)","E2F-1(h)","E2F-3a(h)","E2F-7-isoform1(h)","ELFR(h)","Egr-1(h)","Elk1-isoform1(h)","GABP-beta1(h)","GATA-2-isoform1(h)","GATA-3-isoform1(h)","GKLF-isoform1(h)","GTF2IRD1-isoform1(h)","Gli2-alpha(h)","HIF-1alpha-isoform1(h)","HMGIY-isoform1(h)","HNF-1alpha-A(h)","HNF-3beta-isofo…
MO000084448	HSPA5	1	0.552081367	GRP78(h)	9.956328	29	31663	0.20777664	["MO000004279","MO000005568","MO000006707","MO000018860","MO000019480","MO000019506","MO000019549","MO000024883","MO000026732","MO000056623","MO000057927","MO000058351","MO000058770","MO000059555","MO000074549","MO000080639","MO000082449","MO000083592","MO000084025","MO000086239","MO000087956","MO000088353","MO000088889","MO000089640","MO000093727","MO000093829","MO000117870","MO000125392","MO000…	["ATF-2-isoform1(h)","C/EBPalpha-isoform1(h)","CPBP-isoform1(h)","CREB-A(h)","E2F-1(h)","E2F-3a(h)","E2F-7-isoform1(h)","ELFR(h)","Egr-1(h)","Elk1-isoform1(h)","GATA-2-isoform1(h)","GATA-3-isoform1(h)","GKLF-isoform1(h)","HIF-1alpha-isoform1(h)","HMGIY-isoform1(h)","HNF-1alpha-A(h)","HNF-3beta-isoform1(h)","HNF-4(h)","LEF-1-isoform1(h)","MECP-2(h)","RNF96-isoform1(h)","SRF(h)","STAT1alpha(h)","So…
MO000091033	GSR	1	0.851701733	glutathione reductase, mitochondrial(h)	9.470874	31	40287	0.32352346	["MO000004279","MO000005568","MO000006707","MO000018860","MO000019480","MO000019506","MO000019549","MO000024883","MO000025650","MO000026447","MO000026732","MO000028733","MO000056623","MO000057927","MO000058351","MO000058770","MO000059555","MO000074549","MO000082449","MO000083592","MO000084025","MO000086239","MO000087956","MO000088353","MO000088889","MO000089640","MO000093727","MO000093829","MO000…	["AP-2alphaB(h)","ATF-2-isoform1(h)","C/EBPalpha-isoform1(h)","CPBP-isoform1(h)","CREB-A(h)","E2F-1(h)","E2F-3a(h)","E2F-7-isoform1(h)","ELFR(h)","Egr-1(h)","Elk1-isoform1(h)","GABP-beta1(h)","GATA-2-isoform1(h)","GATA-3-isoform1(h)","GKLF-isoform1(h)","Gli2-alpha(h)","HIF-1alpha-isoform1(h)","HMGIY-isoform1(h)","HNF-1alpha-A(h)","HNF-3beta-isoform1(h)","HNF-4(h)","LEF-1-isoform1(h)","MECP-2(h)",…
MO000091036	GSR	1	0.851701733	glutathione reductase, cytoplasmic(h)	9.470874	31	40287	0.32352346	["MO000004279","MO000005568","MO000006707","MO000018860","MO000019480","MO000019506","MO000019549","MO000024883","MO000025650","MO000026447","MO000026732","MO000028733","MO000056623","MO000057927","MO000058351","MO000058770","MO000059555","MO000074549","MO000082449","MO000083592","MO000084025","MO000086239","MO000087956","MO000088353","MO000088889","MO000089640","MO000093727","MO000093829","MO000…	["AP-2alphaB(h)","ATF-2-isoform1(h)","C/EBPalpha-isoform1(h)","CPBP-isoform1(h)","CREB-A(h)","E2F-1(h)","E2F-3a(h)","E2F-7-isoform1(h)","ELFR(h)","Egr-1(h)","Elk1-isoform1(h)","GABP-beta1(h)","GATA-2-isoform1(h)","GATA-3-isoform1(h)","GKLF-isoform1(h)","Gli2-alpha(h)","HIF-1alpha-isoform1(h)","HMGIY-isoform1(h)","HNF-1alpha-A(h)","HNF-3beta-isoform1(h)","HNF-4(h)","LEF-1-isoform1(h)","MECP-2(h)",…
MO000096008	CKB	1	1.175706167	creatine kinase B-type(h)	9.517549	27	32776	0.21445647	["MO000004279","MO000005568","MO000006707","MO000018860","MO000019480","MO000019506","MO000019549","MO000024883","MO000026732","MO000056623","MO000057927","MO000058351","MO000058770","MO000059555","MO000074549","MO000082449","MO000083592","MO000084025","MO000086239","MO000087956","MO000088353","MO000088889","MO000089640","MO000093727","MO000093829","MO000117870","MO000125555"]	["ATF-2-isoform1(h)","C/EBPalpha-isoform1(h)","CPBP-isoform1(h)","CREB-A(h)","E2F-1(h)","E2F-3a(h)","E2F-7-isoform1(h)","ELFR(h)","Egr-1(h)","Elk1-isoform1(h)","GATA-2-isoform1(h)","GATA-3-isoform1(h)","GKLF-isoform1(h)","HIF-1alpha-isoform1(h)","HMGIY-isoform1(h)","HNF-1alpha-A(h)","HNF-3beta-isoform1(h)","HNF-4(h)","LEF-1-isoform1(h)","MECP-2(h)","RNF96-isoform1(h)","SRF(h)","STAT1alpha(h)","So…
MO000102771	NDRG1	1	1.675861533	NDRG1-isoform1(h)	9.032304	35	43409	0.41479936	["MO000004279","MO000005568","MO000006707","MO000018860","MO000019480","MO000019506","MO000019549","MO000024883","MO000025650","MO000026447","MO000026732","MO000056623","MO000057927","MO000058351","MO000058770","MO000059555","MO000074549","MO000080639","MO000082449","MO000083300","MO000083592","MO000084025","MO000086239","MO000087956","MO000088353","MO000088616","MO000088889","MO000089640","MO000…	["AP-2alphaB(h)","ATF-2-isoform1(h)","C/EBPalpha-isoform1(h)","CPBP-isoform1(h)","CREB-A(h)","DBP(h)","DP-1-isoform1(h)","E2F-1(h)","E2F-3a(h)","E2F-7-isoform1(h)","ELFR(h)","Egr-1(h)","Elk1-isoform1(h)","GABP-beta1(h)","GATA-2-isoform1(h)","GATA-3-isoform1(h)","GKLF-isoform1(h)","GTF2IRD1-isoform1(h)","HIF-1alpha-isoform1(h)","HMGIY-isoform1(h)","HNF-1alpha-A(h)","HNF-3beta-isoform1(h)","HNF-4(h…
MO000106446	MSN	1	0.754357333	moesin(h)	9.192979	37	46140	0.47359887	["MO000004279","MO000005568","MO000006707","MO000018860","MO000019480","MO000019506","MO000019549","MO000024883","MO000024966","MO000025650","MO000026447","MO000026732","MO000028733","MO000056623","MO000057927","MO000058351","MO000058770","MO000059555","MO000074549","MO000080639","MO000082449","MO000083300","MO000083592","MO000084025","MO000086239","MO000087956","MO000088353","MO000088616","MO000…	["AP-2alphaB(h)","ATF-2-isoform1(h)","C/EBPalpha-isoform1(h)","CPBP-isoform1(h)","CREB-A(h)","DBP(h)","DP-1-isoform1(h)","E2F-1(h)","E2F-3a(h)","E2F-7-isoform1(h)","ELFR(h)","Egr-1(h)","Elk1-isoform1(h)","GABP-beta1(h)","GATA-2-isoform1(h)","GATA-3-isoform1(h)","GKLF-isoform1(h)","GTF2IRD1-isoform1(h)","Gli2-alpha(h)","HIF-1alpha-isoform1(h)","HMGIY-isoform1(h)","HNF-1alpha-A(h)","HNF-3beta-isofo…
MO000107562	ITGB4	1	0.527543333	Beta-4A(h)	8.576384	37	47899	0.5813605	["MO000004279","MO000005568","MO000006707","MO000018860","MO000019480","MO000019506","MO000019549","MO000024883","MO000024966","MO000025650","MO000026447","MO000026732","MO000028733","MO000056623","MO000057927","MO000058351","MO000058770","MO000059555","MO000074549","MO000080639","MO000082449","MO000083300","MO000083592","MO000084025","MO000086239","MO000087956","MO000088353","MO000088616","MO000…	["AP-2alphaB(h)","ATF-2-isoform1(h)","C/EBPalpha-isoform1(h)","CPBP-isoform1(h)","CREB-A(h)","DBP(h)","DP-1-isoform1(h)","E2F-1(h)","E2F-3a(h)","E2F-7-isoform1(h)","ELFR(h)","Egr-1(h)","Elk1-isoform1(h)","GABP-beta1(h)","GATA-2-isoform1(h)","GATA-3-isoform1(h)","GKLF-isoform1(h)","GTF2IRD1-isoform1(h)","Gli2-alpha(h)","HIF-1alpha-isoform1(h)","HMGIY-isoform1(h)","HNF-1alpha-A(h)","HNF-3beta-isofo…
MO000113799	RPS23,RPS23P8	1	3.708795467	rps23(h)	9.578646	34	42833	0.3857098	["MO000004279","MO000005568","MO000006707","MO000018860","MO000019480","MO000019506","MO000019549","MO000024883","MO000025650","MO000026447","MO000026732","MO000056623","MO000057927","MO000058351","MO000058770","MO000059555","MO000074549","MO000080639","MO000082449","MO000083300","MO000083592","MO000084025","MO000086239","MO000087956","MO000088353","MO000088616","MO000088889","MO000089640","MO000…	["AP-2alphaB(h)","ATF-2-isoform1(h)","C/EBPalpha-isoform1(h)","CPBP-isoform1(h)","CREB-A(h)","DBP(h)","DP-1-isoform1(h)","E2F-1(h)","E2F-3a(h)","E2F-7-isoform1(h)","ELFR(h)","Egr-1(h)","Elk1-isoform1(h)","GABP-beta1(h)","GATA-2-isoform1(h)","GATA-3-isoform1(h)","GKLF-isoform1(h)","HIF-1alpha-isoform1(h)","HMGIY-isoform1(h)","HNF-1alpha-A(h)","HNF-3beta-isoform1(h)","HNF-4(h)","LEF-1-isoform1(h)",…
MO000114961	FKBP1A	1	0.516871833	FKBP12(h)	9.789567	37	45873	0.45354882	["MO000004279","MO000005568","MO000006707","MO000018860","MO000019480","MO000019506","MO000019549","MO000024883","MO000024966","MO000025650","MO000026447","MO000026732","MO000028733","MO000056623","MO000057927","MO000058351","MO000058770","MO000059555","MO000074549","MO000080639","MO000082449","MO000083300","MO000083592","MO000084025","MO000086239","MO000087956","MO000088353","MO000088616","MO000…	["AP-2alphaB(h)","ATF-2-isoform1(h)","C/EBPalpha-isoform1(h)","CPBP-isoform1(h)","CREB-A(h)","DBP(h)","DP-1-isoform1(h)","E2F-1(h)","E2F-3a(h)","E2F-7-isoform1(h)","ELFR(h)","Egr-1(h)","Elk1-isoform1(h)","GABP-beta1(h)","GATA-2-isoform1(h)","GATA-3-isoform1(h)","GKLF-isoform1(h)","GTF2IRD1-isoform1(h)","Gli2-alpha(h)","HIF-1alpha-isoform1(h)","HMGIY-isoform1(h)","HNF-1alpha-A(h)","HNF-3beta-isofo…
MO000126438	CD44	1	1.305171433	CD44-isoform3(h)	8.180147	37	49103	0.59577286	["MO000004279","MO000005568","MO000006707","MO000018860","MO000019480","MO000019506","MO000019549","MO000024883","MO000024966","MO000025650","MO000026447","MO000026732","MO000028733","MO000056623","MO000057927","MO000058351","MO000058770","MO000059555","MO000074549","MO000080639","MO000082449","MO000083300","MO000083592","MO000084025","MO000086239","MO000087956","MO000088353","MO000088616","MO000…	["AP-2alphaB(h)","ATF-2-isoform1(h)","C/EBPalpha-isoform1(h)","CPBP-isoform1(h)","CREB-A(h)","DBP(h)","DP-1-isoform1(h)","E2F-1(h)","E2F-3a(h)","E2F-7-isoform1(h)","ELFR(h)","Egr-1(h)","Elk1-isoform1(h)","GABP-beta1(h)","GATA-2-isoform1(h)","GATA-3-isoform1(h)","GKLF-isoform1(h)","GTF2IRD1-isoform1(h)","Gli2-alpha(h)","HIF-1alpha-isoform1(h)","HMGIY-isoform1(h)","HNF-1alpha-A(h)","HNF-3beta-isofo…
MO000126440	CD44	1	1.305171433	CD44-isoform4(h)	8.180147	37	49103	0.59577286	["MO000004279","MO000005568","MO000006707","MO000018860","MO000019480","MO000019506","MO000019549","MO000024883","MO000024966","MO000025650","MO000026447","MO000026732","MO000028733","MO000056623","MO000057927","MO000058351","MO000058770","MO000059555","MO000074549","MO000080639","MO000082449","MO000083300","MO000083592","MO000084025","MO000086239","MO000087956","MO000088353","MO000088616","MO000…	["AP-2alphaB(h)","ATF-2-isoform1(h)","C/EBPalpha-isoform1(h)","CPBP-isoform1(h)","CREB-A(h)","DBP(h)","DP-1-isoform1(h)","E2F-1(h)","E2F-3a(h)","E2F-7-isoform1(h)","ELFR(h)","Egr-1(h)","Elk1-isoform1(h)","GABP-beta1(h)","GATA-2-isoform1(h)","GATA-3-isoform1(h)","GKLF-isoform1(h)","GTF2IRD1-isoform1(h)","Gli2-alpha(h)","HIF-1alpha-isoform1(h)","HMGIY-isoform1(h)","HNF-1alpha-A(h)","HNF-3beta-isofo…
MO000126441	CD44	1	1.305171433	CD44-isoform5(h)	8.180147	37	49103	0.59577286	["MO000004279","MO000005568","MO000006707","MO000018860","MO000019480","MO000019506","MO000019549","MO000024883","MO000024966","MO000025650","MO000026447","MO000026732","MO000028733","MO000056623","MO000057927","MO000058351","MO000058770","MO000059555","MO000074549","MO000080639","MO000082449","MO000083300","MO000083592","MO000084025","MO000086239","MO000087956","MO000088353","MO000088616","MO000…	["AP-2alphaB(h)","ATF-2-isoform1(h)","C/EBPalpha-isoform1(h)","CPBP-isoform1(h)","CREB-A(h)","DBP(h)","DP-1-isoform1(h)","E2F-1(h)","E2F-3a(h)","E2F-7-isoform1(h)","ELFR(h)","Egr-1(h)","Elk1-isoform1(h)","GABP-beta1(h)","GATA-2-isoform1(h)","GATA-3-isoform1(h)","GKLF-isoform1(h)","GTF2IRD1-isoform1(h)","Gli2-alpha(h)","HIF-1alpha-isoform1(h)","HMGIY-isoform1(h)","HNF-1alpha-A(h)","HNF-3beta-isofo…
MO000126442	CD44	1	1.305171433	CD44-isoform6(h)	8.180147	37	49103	0.59577286	["MO000004279","MO000005568","MO000006707","MO000018860","MO000019480","MO000019506","MO000019549","MO000024883","MO000024966","MO000025650","MO000026447","MO000026732","MO000028733","MO000056623","MO000057927","MO000058351","MO000058770","MO000059555","MO000074549","MO000080639","MO000082449","MO000083300","MO000083592","MO000084025","MO000086239","MO000087956","MO000088353","MO000088616","MO000…	["AP-2alphaB(h)","ATF-2-isoform1(h)","C/EBPalpha-isoform1(h)","CPBP-isoform1(h)","CREB-A(h)","DBP(h)","DP-1-isoform1(h)","E2F-1(h)","E2F-3a(h)","E2F-7-isoform1(h)","ELFR(h)","Egr-1(h)","Elk1-isoform1(h)","GABP-beta1(h)","GATA-2-isoform1(h)","GATA-3-isoform1(h)","GKLF-isoform1(h)","GTF2IRD1-isoform1(h)","Gli2-alpha(h)","HIF-1alpha-isoform1(h)","HMGIY-isoform1(h)","HNF-1alpha-A(h)","HNF-3beta-isofo…
MO000126443	CD44	1	1.305171433	CD44-isoform7(h)	8.180147	37	49103	0.59577286	["MO000004279","MO000005568","MO000006707","MO000018860","MO000019480","MO000019506","MO000019549","MO000024883","MO000024966","MO000025650","MO000026447","MO000026732","MO000028733","MO000056623","MO000057927","MO000058351","MO000058770","MO000059555","MO000074549","MO000080639","MO000082449","MO000083300","MO000083592","MO000084025","MO000086239","MO000087956","MO000088353","MO000088616","MO000…	["AP-2alphaB(h)","ATF-2-isoform1(h)","C/EBPalpha-isoform1(h)","CPBP-isoform1(h)","CREB-A(h)","DBP(h)","DP-1-isoform1(h)","E2F-1(h)","E2F-3a(h)","E2F-7-isoform1(h)","ELFR(h)","Egr-1(h)","Elk1-isoform1(h)","GABP-beta1(h)","GATA-2-isoform1(h)","GATA-3-isoform1(h)","GKLF-isoform1(h)","GTF2IRD1-isoform1(h)","Gli2-alpha(h)","HIF-1alpha-isoform1(h)","HMGIY-isoform1(h)","HNF-1alpha-A(h)","HNF-3beta-isofo…
MO000126448	CD44	1	1.305171433	CD44-isoform8(h)	8.180147	37	49103	0.59577286	["MO000004279","MO000005568","MO000006707","MO000018860","MO000019480","MO000019506","MO000019549","MO000024883","MO000024966","MO000025650","MO000026447","MO000026732","MO000028733","MO000056623","MO000057927","MO000058351","MO000058770","MO000059555","MO000074549","MO000080639","MO000082449","MO000083300","MO000083592","MO000084025","MO000086239","MO000087956","MO000088353","MO000088616","MO000…	["AP-2alphaB(h)","ATF-2-isoform1(h)","C/EBPalpha-isoform1(h)","CPBP-isoform1(h)","CREB-A(h)","DBP(h)","DP-1-isoform1(h)","E2F-1(h)","E2F-3a(h)","E2F-7-isoform1(h)","ELFR(h)","Egr-1(h)","Elk1-isoform1(h)","GABP-beta1(h)","GATA-2-isoform1(h)","GATA-3-isoform1(h)","GKLF-isoform1(h)","GTF2IRD1-isoform1(h)","Gli2-alpha(h)","HIF-1alpha-isoform1(h)","HMGIY-isoform1(h)","HNF-1alpha-A(h)","HNF-3beta-isofo…
MO000126449	CD44	1	1.305171433	CD44-isoform9(h)	8.180147	37	49103	0.59577286	["MO000004279","MO000005568","MO000006707","MO000018860","MO000019480","MO000019506","MO000019549","MO000024883","MO000024966","MO000025650","MO000026447","MO000026732","MO000028733","MO000056623","MO000057927","MO000058351","MO000058770","MO000059555","MO000074549","MO000080639","MO000082449","MO000083300","MO000083592","MO000084025","MO000086239","MO000087956","MO000088353","MO000088616","MO000…	["AP-2alphaB(h)","ATF-2-isoform1(h)","C/EBPalpha-isoform1(h)","CPBP-isoform1(h)","CREB-A(h)","DBP(h)","DP-1-isoform1(h)","E2F-1(h)","E2F-3a(h)","E2F-7-isoform1(h)","ELFR(h)","Egr-1(h)","Elk1-isoform1(h)","GABP-beta1(h)","GATA-2-isoform1(h)","GATA-3-isoform1(h)","GKLF-isoform1(h)","GTF2IRD1-isoform1(h)","Gli2-alpha(h)","HIF-1alpha-isoform1(h)","HMGIY-isoform1(h)","HNF-1alpha-A(h)","HNF-3beta-isofo…
MO000126451	CD44	1	1.305171433	CD44-isoform10(h)	8.180147	37	49103	0.59577286	["MO000004279","MO000005568","MO000006707","MO000018860","MO000019480","MO000019506","MO000019549","MO000024883","MO000024966","MO000025650","MO000026447","MO000026732","MO000028733","MO000056623","MO000057927","MO000058351","MO000058770","MO000059555","MO000074549","MO000080639","MO000082449","MO000083300","MO000083592","MO000084025","MO000086239","MO000087956","MO000088353","MO000088616","MO000…	["AP-2alphaB(h)","ATF-2-isoform1(h)","C/EBPalpha-isoform1(h)","CPBP-isoform1(h)","CREB-A(h)","DBP(h)","DP-1-isoform1(h)","E2F-1(h)","E2F-3a(h)","E2F-7-isoform1(h)","ELFR(h)","Egr-1(h)","Elk1-isoform1(h)","GABP-beta1(h)","GATA-2-isoform1(h)","GATA-3-isoform1(h)","GKLF-isoform1(h)","GTF2IRD1-isoform1(h)","Gli2-alpha(h)","HIF-1alpha-isoform1(h)","HMGIY-isoform1(h)","HNF-1alpha-A(h)","HNF-3beta-isofo…
MO000126453	CD44	1	1.305171433	CD44-isoform11(h)	8.180147	37	49103	0.59577286	["MO000004279","MO000005568","MO000006707","MO000018860","MO000019480","MO000019506","MO000019549","MO000024883","MO000024966","MO000025650","MO000026447","MO000026732","MO000028733","MO000056623","MO000057927","MO000058351","MO000058770","MO000059555","MO000074549","MO000080639","MO000082449","MO000083300","MO000083592","MO000084025","MO000086239","MO000087956","MO000088353","MO000088616","MO000…	["AP-2alphaB(h)","ATF-2-isoform1(h)","C/EBPalpha-isoform1(h)","CPBP-isoform1(h)","CREB-A(h)","DBP(h)","DP-1-isoform1(h)","E2F-1(h)","E2F-3a(h)","E2F-7-isoform1(h)","ELFR(h)","Egr-1(h)","Elk1-isoform1(h)","GABP-beta1(h)","GATA-2-isoform1(h)","GATA-3-isoform1(h)","GKLF-isoform1(h)","GTF2IRD1-isoform1(h)","Gli2-alpha(h)","HIF-1alpha-isoform1(h)","HMGIY-isoform1(h)","HNF-1alpha-A(h)","HNF-3beta-isofo…
MO000126454	CD44	1	1.305171433	CD44-isoform12(h)	8.180147	37	49103	0.5957727	["MO000004279","MO000005568","MO000006707","MO000018860","MO000019480","MO000019506","MO000019549","MO000024883","MO000024966","MO000025650","MO000026447","MO000026732","MO000028733","MO000056623","MO000057927","MO000058351","MO000058770","MO000059555","MO000074549","MO000080639","MO000082449","MO000083300","MO000083592","MO000084025","MO000086239","MO000087956","MO000088353","MO000088616","MO000…	["AP-2alphaB(h)","ATF-2-isoform1(h)","C/EBPalpha-isoform1(h)","CPBP-isoform1(h)","CREB-A(h)","DBP(h)","DP-1-isoform1(h)","E2F-1(h)","E2F-3a(h)","E2F-7-isoform1(h)","ELFR(h)","Egr-1(h)","Elk1-isoform1(h)","GABP-beta1(h)","GATA-2-isoform1(h)","GATA-3-isoform1(h)","GKLF-isoform1(h)","GTF2IRD1-isoform1(h)","Gli2-alpha(h)","HIF-1alpha-isoform1(h)","HMGIY-isoform1(h)","HNF-1alpha-A(h)","HNF-3beta-isofo…
MO000126455	CD44	1	1.305171433	CD44-isoform13(h)	8.180147	37	49103	0.59577286	["MO000004279","MO000005568","MO000006707","MO000018860","MO000019480","MO000019506","MO000019549","MO000024883","MO000024966","MO000025650","MO000026447","MO000026732","MO000028733","MO000056623","MO000057927","MO000058351","MO000058770","MO000059555","MO000074549","MO000080639","MO000082449","MO000083300","MO000083592","MO000084025","MO000086239","MO000087956","MO000088353","MO000088616","MO000…	["AP-2alphaB(h)","ATF-2-isoform1(h)","C/EBPalpha-isoform1(h)","CPBP-isoform1(h)","CREB-A(h)","DBP(h)","DP-1-isoform1(h)","E2F-1(h)","E2F-3a(h)","E2F-7-isoform1(h)","ELFR(h)","Egr-1(h)","Elk1-isoform1(h)","GABP-beta1(h)","GATA-2-isoform1(h)","GATA-3-isoform1(h)","GKLF-isoform1(h)","GTF2IRD1-isoform1(h)","Gli2-alpha(h)","HIF-1alpha-isoform1(h)","HMGIY-isoform1(h)","HNF-1alpha-A(h)","HNF-3beta-isofo…
MO000126456	CD44	1	1.305171433	CD44-isoform14(h)	8.180147	37	49103	0.59577286	["MO000004279","MO000005568","MO000006707","MO000018860","MO000019480","MO000019506","MO000019549","MO000024883","MO000024966","MO000025650","MO000026447","MO000026732","MO000028733","MO000056623","MO000057927","MO000058351","MO000058770","MO000059555","MO000074549","MO000080639","MO000082449","MO000083300","MO000083592","MO000084025","MO000086239","MO000087956","MO000088353","MO000088616","MO000…	["AP-2alphaB(h)","ATF-2-isoform1(h)","C/EBPalpha-isoform1(h)","CPBP-isoform1(h)","CREB-A(h)","DBP(h)","DP-1-isoform1(h)","E2F-1(h)","E2F-3a(h)","E2F-7-isoform1(h)","ELFR(h)","Egr-1(h)","Elk1-isoform1(h)","GABP-beta1(h)","GATA-2-isoform1(h)","GATA-3-isoform1(h)","GKLF-isoform1(h)","GTF2IRD1-isoform1(h)","Gli2-alpha(h)","HIF-1alpha-isoform1(h)","HMGIY-isoform1(h)","HNF-1alpha-A(h)","HNF-3beta-isofo…
MO000126457	CD44	1	1.305171433	CD44-isoform15(h)	8.180147	37	49103	0.59577286	["MO000004279","MO000005568","MO000006707","MO000018860","MO000019480","MO000019506","MO000019549","MO000024883","MO000024966","MO000025650","MO000026447","MO000026732","MO000028733","MO000056623","MO000057927","MO000058351","MO000058770","MO000059555","MO000074549","MO000080639","MO000082449","MO000083300","MO000083592","MO000084025","MO000086239","MO000087956","MO000088353","MO000088616","MO000…	["AP-2alphaB(h)","ATF-2-isoform1(h)","C/EBPalpha-isoform1(h)","CPBP-isoform1(h)","CREB-A(h)","DBP(h)","DP-1-isoform1(h)","E2F-1(h)","E2F-3a(h)","E2F-7-isoform1(h)","ELFR(h)","Egr-1(h)","Elk1-isoform1(h)","GABP-beta1(h)","GATA-2-isoform1(h)","GATA-3-isoform1(h)","GKLF-isoform1(h)","GTF2IRD1-isoform1(h)","Gli2-alpha(h)","HIF-1alpha-isoform1(h)","HMGIY-isoform1(h)","HNF-1alpha-A(h)","HNF-3beta-isofo…
MO000126458	CD44	1	1.305171433	CD44-isoform16(h)	8.180147	37	49103	0.59577286	["MO000004279","MO000005568","MO000006707","MO000018860","MO000019480","MO000019506","MO000019549","MO000024883","MO000024966","MO000025650","MO000026447","MO000026732","MO000028733","MO000056623","MO000057927","MO000058351","MO000058770","MO000059555","MO000074549","MO000080639","MO000082449","MO000083300","MO000083592","MO000084025","MO000086239","MO000087956","MO000088353","MO000088616","MO000…	["AP-2alphaB(h)","ATF-2-isoform1(h)","C/EBPalpha-isoform1(h)","CPBP-isoform1(h)","CREB-A(h)","DBP(h)","DP-1-isoform1(h)","E2F-1(h)","E2F-3a(h)","E2F-7-isoform1(h)","ELFR(h)","Egr-1(h)","Elk1-isoform1(h)","GABP-beta1(h)","GATA-2-isoform1(h)","GATA-3-isoform1(h)","GKLF-isoform1(h)","GTF2IRD1-isoform1(h)","Gli2-alpha(h)","HIF-1alpha-isoform1(h)","HMGIY-isoform1(h)","HNF-1alpha-A(h)","HNF-3beta-isofo…
MO000126461	CD44	1	1.305171433	CD44-isoform17(h)	8.180147	37	49103	0.59577286	["MO000004279","MO000005568","MO000006707","MO000018860","MO000019480","MO000019506","MO000019549","MO000024883","MO000024966","MO000025650","MO000026447","MO000026732","MO000028733","MO000056623","MO000057927","MO000058351","MO000058770","MO000059555","MO000074549","MO000080639","MO000082449","MO000083300","MO000083592","MO000084025","MO000086239","MO000087956","MO000088353","MO000088616","MO000…	["AP-2alphaB(h)","ATF-2-isoform1(h)","C/EBPalpha-isoform1(h)","CPBP-isoform1(h)","CREB-A(h)","DBP(h)","DP-1-isoform1(h)","E2F-1(h)","E2F-3a(h)","E2F-7-isoform1(h)","ELFR(h)","Egr-1(h)","Elk1-isoform1(h)","GABP-beta1(h)","GATA-2-isoform1(h)","GATA-3-isoform1(h)","GKLF-isoform1(h)","GTF2IRD1-isoform1(h)","Gli2-alpha(h)","HIF-1alpha-isoform1(h)","HMGIY-isoform1(h)","HNF-1alpha-A(h)","HNF-3beta-isofo…
MO000142073	S100A4	1	1.891043667	metastasin(h)	9.566133	33	40721	0.28876367	["MO000004279","MO000005568","MO000006707","MO000018860","MO000019480","MO000019506","MO000019549","MO000024883","MO000025650","MO000026447","MO000026732","MO000056623","MO000057927","MO000058351","MO000058770","MO000059555","MO000074549","MO000080639","MO000082449","MO000083592","MO000084025","MO000086239","MO000087956","MO000088353","MO000088616","MO000088889","MO000089640","MO000093727","MO000…	["AP-2alphaB(h)","ATF-2-isoform1(h)","C/EBPalpha-isoform1(h)","CPBP-isoform1(h)","CREB-A(h)","DP-1-isoform1(h)","E2F-1(h)","E2F-3a(h)","E2F-7-isoform1(h)","ELFR(h)","Egr-1(h)","Elk1-isoform1(h)","GABP-beta1(h)","GATA-2-isoform1(h)","GATA-3-isoform1(h)","GKLF-isoform1(h)","GTF2IRD1-isoform1(h)","HIF-1alpha-isoform1(h)","HMGIY-isoform1(h)","HNF-1alpha-A(h)","HNF-3beta-isoform1(h)","HNF-4(h)","LEF-1…
MO000158073	ITGB4	1	0.527543333	Beta-4B(h)	8.576384	37	47899	0.58136064	["MO000004279","MO000005568","MO000006707","MO000018860","MO000019480","MO000019506","MO000019549","MO000024883","MO000024966","MO000025650","MO000026447","MO000026732","MO000028733","MO000056623","MO000057927","MO000058351","MO000058770","MO000059555","MO000074549","MO000080639","MO000082449","MO000083300","MO000083592","MO000084025","MO000086239","MO000087956","MO000088353","MO000088616","MO000…	["AP-2alphaB(h)","ATF-2-isoform1(h)","C/EBPalpha-isoform1(h)","CPBP-isoform1(h)","CREB-A(h)","DBP(h)","DP-1-isoform1(h)","E2F-1(h)","E2F-3a(h)","E2F-7-isoform1(h)","ELFR(h)","Egr-1(h)","Elk1-isoform1(h)","GABP-beta1(h)","GATA-2-isoform1(h)","GATA-3-isoform1(h)","GKLF-isoform1(h)","GTF2IRD1-isoform1(h)","Gli2-alpha(h)","HIF-1alpha-isoform1(h)","HMGIY-isoform1(h)","HNF-1alpha-A(h)","HNF-3beta-isofo…
MO000158074	ITGB4	1	0.527543333	Beta-4D(h)	8.576384	37	47899	0.58136064	["MO000004279","MO000005568","MO000006707","MO000018860","MO000019480","MO000019506","MO000019549","MO000024883","MO000024966","MO000025650","MO000026447","MO000026732","MO000028733","MO000056623","MO000057927","MO000058351","MO000058770","MO000059555","MO000074549","MO000080639","MO000082449","MO000083300","MO000083592","MO000084025","MO000086239","MO000087956","MO000088353","MO000088616","MO000…	["AP-2alphaB(h)","ATF-2-isoform1(h)","C/EBPalpha-isoform1(h)","CPBP-isoform1(h)","CREB-A(h)","DBP(h)","DP-1-isoform1(h)","E2F-1(h)","E2F-3a(h)","E2F-7-isoform1(h)","ELFR(h)","Egr-1(h)","Elk1-isoform1(h)","GABP-beta1(h)","GATA-2-isoform1(h)","GATA-3-isoform1(h)","GKLF-isoform1(h)","GTF2IRD1-isoform1(h)","Gli2-alpha(h)","HIF-1alpha-isoform1(h)","HMGIY-isoform1(h)","HNF-1alpha-A(h)","HNF-3beta-isofo…
MO000158076	ITGB4	1	0.527543333	Beta-4E(h)	8.576384	37	47899	0.58136064	["MO000004279","MO000005568","MO000006707","MO000018860","MO000019480","MO000019506","MO000019549","MO000024883","MO000024966","MO000025650","MO000026447","MO000026732","MO000028733","MO000056623","MO000057927","MO000058351","MO000058770","MO000059555","MO000074549","MO000080639","MO000082449","MO000083300","MO000083592","MO000084025","MO000086239","MO000087956","MO000088353","MO000088616","MO000…	["AP-2alphaB(h)","ATF-2-isoform1(h)","C/EBPalpha-isoform1(h)","CPBP-isoform1(h)","CREB-A(h)","DBP(h)","DP-1-isoform1(h)","E2F-1(h)","E2F-3a(h)","E2F-7-isoform1(h)","ELFR(h)","Egr-1(h)","Elk1-isoform1(h)","GABP-beta1(h)","GATA-2-isoform1(h)","GATA-3-isoform1(h)","GKLF-isoform1(h)","GTF2IRD1-isoform1(h)","Gli2-alpha(h)","HIF-1alpha-isoform1(h)","HMGIY-isoform1(h)","HNF-1alpha-A(h)","HNF-3beta-isofo…
MO000167202	ACP1	1	0.564324667	LMW-PTP-isoform3(h)	9.2866745	37	47063	0.5207414	["MO000004279","MO000005568","MO000006707","MO000018860","MO000019480","MO000019506","MO000019549","MO000024883","MO000024966","MO000025650","MO000026447","MO000026732","MO000028733","MO000056623","MO000057927","MO000058351","MO000058770","MO000059555","MO000074549","MO000080639","MO000082449","MO000083300","MO000083592","MO000084025","MO000086239","MO000087956","MO000088353","MO000088616","MO000…	["AP-2alphaB(h)","ATF-2-isoform1(h)","C/EBPalpha-isoform1(h)","CPBP-isoform1(h)","CREB-A(h)","DBP(h)","DP-1-isoform1(h)","E2F-1(h)","E2F-3a(h)","E2F-7-isoform1(h)","ELFR(h)","Egr-1(h)","Elk1-isoform1(h)","GABP-beta1(h)","GATA-2-isoform1(h)","GATA-3-isoform1(h)","GKLF-isoform1(h)","GTF2IRD1-isoform1(h)","Gli2-alpha(h)","HIF-1alpha-isoform1(h)","HMGIY-isoform1(h)","HNF-1alpha-A(h)","HNF-3beta-isofo…
MO000199178	TNC	1	0.921704433	HXB-isoform1(h)	9.812674	34	43056	0.32494473	["MO000004279","MO000005568","MO000006707","MO000018860","MO000019480","MO000019506","MO000019549","MO000024883","MO000025650","MO000026447","MO000026732","MO000056623","MO000057927","MO000058351","MO000058770","MO000059555","MO000074549","MO000080639","MO000082449","MO000083300","MO000083592","MO000084025","MO000086239","MO000087956","MO000088353","MO000088616","MO000088889","MO000089640","MO000…	["AP-2alphaB(h)","ATF-2-isoform1(h)","C/EBPalpha-isoform1(h)","CPBP-isoform1(h)","CREB-A(h)","DP-1-isoform1(h)","E2F-1(h)","E2F-3a(h)","E2F-7-isoform1(h)","ELFR(h)","Egr-1(h)","Elk1-isoform1(h)","GABP-beta1(h)","GATA-2-isoform1(h)","GATA-3-isoform1(h)","GKLF-isoform1(h)","GTF2IRD1-isoform1(h)","HIF-1alpha-isoform1(h)","HMGIY-isoform1(h)","HNF-1alpha-A(h)","HNF-3beta-isoform1(h)","HNF-4(h)","LEF-1…
MO000199180	TNC	1	0.921704433	HXB-isoform2(h)	9.812674	34	43056	0.32494473	["MO000004279","MO000005568","MO000006707","MO000018860","MO000019480","MO000019506","MO000019549","MO000024883","MO000025650","MO000026447","MO000026732","MO000056623","MO000057927","MO000058351","MO000058770","MO000059555","MO000074549","MO000080639","MO000082449","MO000083300","MO000083592","MO000084025","MO000086239","MO000087956","MO000088353","MO000088616","MO000088889","MO000089640","MO000…	["AP-2alphaB(h)","ATF-2-isoform1(h)","C/EBPalpha-isoform1(h)","CPBP-isoform1(h)","CREB-A(h)","DP-1-isoform1(h)","E2F-1(h)","E2F-3a(h)","E2F-7-isoform1(h)","ELFR(h)","Egr-1(h)","Elk1-isoform1(h)","GABP-beta1(h)","GATA-2-isoform1(h)","GATA-3-isoform1(h)","GKLF-isoform1(h)","GTF2IRD1-isoform1(h)","HIF-1alpha-isoform1(h)","HMGIY-isoform1(h)","HNF-1alpha-A(h)","HNF-3beta-isoform1(h)","HNF-4(h)","LEF-1…
MO000199181	TNC	1	0.921704433	HXB-isoform3(h)	9.812674	34	43056	0.32494473	["MO000004279","MO000005568","MO000006707","MO000018860","MO000019480","MO000019506","MO000019549","MO000024883","MO000025650","MO000026447","MO000026732","MO000056623","MO000057927","MO000058351","MO000058770","MO000059555","MO000074549","MO000080639","MO000082449","MO000083300","MO000083592","MO000084025","MO000086239","MO000087956","MO000088353","MO000088616","MO000088889","MO000089640","MO000…	["AP-2alphaB(h)","ATF-2-isoform1(h)","C/EBPalpha-isoform1(h)","CPBP-isoform1(h)","CREB-A(h)","DP-1-isoform1(h)","E2F-1(h)","E2F-3a(h)","E2F-7-isoform1(h)","ELFR(h)","Egr-1(h)","Elk1-isoform1(h)","GABP-beta1(h)","GATA-2-isoform1(h)","GATA-3-isoform1(h)","GKLF-isoform1(h)","GTF2IRD1-isoform1(h)","HIF-1alpha-isoform1(h)","HMGIY-isoform1(h)","HNF-1alpha-A(h)","HNF-3beta-isoform1(h)","HNF-4(h)","LEF-1…
MO000199182	TNC	1	0.921704433	HXB-isoform4(h)	9.812674	34	43056	0.32494473	["MO000004279","MO000005568","MO000006707","MO000018860","MO000019480","MO000019506","MO000019549","MO000024883","MO000025650","MO000026447","MO000026732","MO000056623","MO000057927","MO000058351","MO000058770","MO000059555","MO000074549","MO000080639","MO000082449","MO000083300","MO000083592","MO000084025","MO000086239","MO000087956","MO000088353","MO000088616","MO000088889","MO000089640","MO000…	["AP-2alphaB(h)","ATF-2-isoform1(h)","C/EBPalpha-isoform1(h)","CPBP-isoform1(h)","CREB-A(h)","DP-1-isoform1(h)","E2F-1(h)","E2F-3a(h)","E2F-7-isoform1(h)","ELFR(h)","Egr-1(h)","Elk1-isoform1(h)","GABP-beta1(h)","GATA-2-isoform1(h)","GATA-3-isoform1(h)","GKLF-isoform1(h)","GTF2IRD1-isoform1(h)","HIF-1alpha-isoform1(h)","HMGIY-isoform1(h)","HNF-1alpha-A(h)","HNF-3beta-isoform1(h)","HNF-4(h)","LEF-1…
MO000199183	TNC	1	0.921704433	HXB-isoform5(h)	9.812674	34	43056	0.32494473	["MO000004279","MO000005568","MO000006707","MO000018860","MO000019480","MO000019506","MO000019549","MO000024883","MO000025650","MO000026447","MO000026732","MO000056623","MO000057927","MO000058351","MO000058770","MO000059555","MO000074549","MO000080639","MO000082449","MO000083300","MO000083592","MO000084025","MO000086239","MO000087956","MO000088353","MO000088616","MO000088889","MO000089640","MO000…	["AP-2alphaB(h)","ATF-2-isoform1(h)","C/EBPalpha-isoform1(h)","CPBP-isoform1(h)","CREB-A(h)","DP-1-isoform1(h)","E2F-1(h)","E2F-3a(h)","E2F-7-isoform1(h)","ELFR(h)","Egr-1(h)","Elk1-isoform1(h)","GABP-beta1(h)","GATA-2-isoform1(h)","GATA-3-isoform1(h)","GKLF-isoform1(h)","GTF2IRD1-isoform1(h)","HIF-1alpha-isoform1(h)","HMGIY-isoform1(h)","HNF-1alpha-A(h)","HNF-3beta-isoform1(h)","HNF-4(h)","LEF-1…
MO000199184	TNC	1	0.921704433	HXB-isoform6(h)	9.812674	34	43056	0.32494473	["MO000004279","MO000005568","MO000006707","MO000018860","MO000019480","MO000019506","MO000019549","MO000024883","MO000025650","MO000026447","MO000026732","MO000056623","MO000057927","MO000058351","MO000058770","MO000059555","MO000074549","MO000080639","MO000082449","MO000083300","MO000083592","MO000084025","MO000086239","MO000087956","MO000088353","MO000088616","MO000088889","MO000089640","MO000…	["AP-2alphaB(h)","ATF-2-isoform1(h)","C/EBPalpha-isoform1(h)","CPBP-isoform1(h)","CREB-A(h)","DP-1-isoform1(h)","E2F-1(h)","E2F-3a(h)","E2F-7-isoform1(h)","ELFR(h)","Egr-1(h)","Elk1-isoform1(h)","GABP-beta1(h)","GATA-2-isoform1(h)","GATA-3-isoform1(h)","GKLF-isoform1(h)","GTF2IRD1-isoform1(h)","HIF-1alpha-isoform1(h)","HMGIY-isoform1(h)","HNF-1alpha-A(h)","HNF-3beta-isoform1(h)","HNF-4(h)","LEF-1…
MO000270919	CD44	1	1.305171433	CD44-isoform18(h)	8.180147	37	49103	0.59577286	["MO000004279","MO000005568","MO000006707","MO000018860","MO000019480","MO000019506","MO000019549","MO000024883","MO000024966","MO000025650","MO000026447","MO000026732","MO000028733","MO000056623","MO000057927","MO000058351","MO000058770","MO000059555","MO000074549","MO000080639","MO000082449","MO000083300","MO000083592","MO000084025","MO000086239","MO000087956","MO000088353","MO000088616","MO000…	["AP-2alphaB(h)","ATF-2-isoform1(h)","C/EBPalpha-isoform1(h)","CPBP-isoform1(h)","CREB-A(h)","DBP(h)","DP-1-isoform1(h)","E2F-1(h)","E2F-3a(h)","E2F-7-isoform1(h)","ELFR(h)","Egr-1(h)","Elk1-isoform1(h)","GABP-beta1(h)","GATA-2-isoform1(h)","GATA-3-isoform1(h)","GKLF-isoform1(h)","GTF2IRD1-isoform1(h)","Gli2-alpha(h)","HIF-1alpha-isoform1(h)","HMGIY-isoform1(h)","HNF-1alpha-A(h)","HNF-3beta-isofo…
MO000270920	CD44	1	1.305171433	CD44-isoform19(h)	8.180147	37	49103	0.59577286	["MO000004279","MO000005568","MO000006707","MO000018860","MO000019480","MO000019506","MO000019549","MO000024883","MO000024966","MO000025650","MO000026447","MO000026732","MO000028733","MO000056623","MO000057927","MO000058351","MO000058770","MO000059555","MO000074549","MO000080639","MO000082449","MO000083300","MO000083592","MO000084025","MO000086239","MO000087956","MO000088353","MO000088616","MO000…	["AP-2alphaB(h)","ATF-2-isoform1(h)","C/EBPalpha-isoform1(h)","CPBP-isoform1(h)","CREB-A(h)","DBP(h)","DP-1-isoform1(h)","E2F-1(h)","E2F-3a(h)","E2F-7-isoform1(h)","ELFR(h)","Egr-1(h)","Elk1-isoform1(h)","GABP-beta1(h)","GATA-2-isoform1(h)","GATA-3-isoform1(h)","GKLF-isoform1(h)","GTF2IRD1-isoform1(h)","Gli2-alpha(h)","HIF-1alpha-isoform1(h)","HMGIY-isoform1(h)","HNF-1alpha-A(h)","HNF-3beta-isofo…
MO000271142	GSR	1	0.851701733	glutathione reductase-isoform2(h)	9.470874	31	40287	0.32352346	["MO000004279","MO000005568","MO000006707","MO000018860","MO000019480","MO000019506","MO000019549","MO000024883","MO000025650","MO000026447","MO000026732","MO000028733","MO000056623","MO000057927","MO000058351","MO000058770","MO000059555","MO000074549","MO000082449","MO000083592","MO000084025","MO000086239","MO000087956","MO000088353","MO000088889","MO000089640","MO000093727","MO000093829","MO000…	["AP-2alphaB(h)","ATF-2-isoform1(h)","C/EBPalpha-isoform1(h)","CPBP-isoform1(h)","CREB-A(h)","E2F-1(h)","E2F-3a(h)","E2F-7-isoform1(h)","ELFR(h)","Egr-1(h)","Elk1-isoform1(h)","GABP-beta1(h)","GATA-2-isoform1(h)","GATA-3-isoform1(h)","GKLF-isoform1(h)","Gli2-alpha(h)","HIF-1alpha-isoform1(h)","HMGIY-isoform1(h)","HNF-1alpha-A(h)","HNF-3beta-isoform1(h)","HNF-4(h)","LEF-1-isoform1(h)","MECP-2(h)",…
MO000271143	GSR	1	0.851701733	glutathione reductase-isoform3(h)	9.470874	31	40287	0.32352346	["MO000004279","MO000005568","MO000006707","MO000018860","MO000019480","MO000019506","MO000019549","MO000024883","MO000025650","MO000026447","MO000026732","MO000028733","MO000056623","MO000057927","MO000058351","MO000058770","MO000059555","MO000074549","MO000082449","MO000083592","MO000084025","MO000086239","MO000087956","MO000088353","MO000088889","MO000089640","MO000093727","MO000093829","MO000…	["AP-2alphaB(h)","ATF-2-isoform1(h)","C/EBPalpha-isoform1(h)","CPBP-isoform1(h)","CREB-A(h)","E2F-1(h)","E2F-3a(h)","E2F-7-isoform1(h)","ELFR(h)","Egr-1(h)","Elk1-isoform1(h)","GABP-beta1(h)","GATA-2-isoform1(h)","GATA-3-isoform1(h)","GKLF-isoform1(h)","Gli2-alpha(h)","HIF-1alpha-isoform1(h)","HMGIY-isoform1(h)","HNF-1alpha-A(h)","HNF-3beta-isoform1(h)","HNF-4(h)","LEF-1-isoform1(h)","MECP-2(h)",…
MO000271144	GSR	1	0.851701733	glutathione reductase-isoform4(h)	9.470874	31	40287	0.32352346	["MO000004279","MO000005568","MO000006707","MO000018860","MO000019480","MO000019506","MO000019549","MO000024883","MO000025650","MO000026447","MO000026732","MO000028733","MO000056623","MO000057927","MO000058351","MO000058770","MO000059555","MO000074549","MO000082449","MO000083592","MO000084025","MO000086239","MO000087956","MO000088353","MO000088889","MO000089640","MO000093727","MO000093829","MO000…	["AP-2alphaB(h)","ATF-2-isoform1(h)","C/EBPalpha-isoform1(h)","CPBP-isoform1(h)","CREB-A(h)","E2F-1(h)","E2F-3a(h)","E2F-7-isoform1(h)","ELFR(h)","Egr-1(h)","Elk1-isoform1(h)","GABP-beta1(h)","GATA-2-isoform1(h)","GATA-3-isoform1(h)","GKLF-isoform1(h)","Gli2-alpha(h)","HIF-1alpha-isoform1(h)","HMGIY-isoform1(h)","HNF-1alpha-A(h)","HNF-3beta-isoform1(h)","HNF-4(h)","LEF-1-isoform1(h)","MECP-2(h)",…
MO000286573	NDRG1	1	1.675861533	NDRG1-isoform2(h)	9.032304	35	43409	0.41480199	["MO000004279","MO000005568","MO000006707","MO000018860","MO000019480","MO000019506","MO000019549","MO000024883","MO000025650","MO000026447","MO000026732","MO000056623","MO000057927","MO000058351","MO000058770","MO000059555","MO000074549","MO000080639","MO000082449","MO000083300","MO000083592","MO000084025","MO000086239","MO000087956","MO000088353","MO000088616","MO000088889","MO000089640","MO000…	["AP-2alphaB(h)","ATF-2-isoform1(h)","C/EBPalpha-isoform1(h)","CPBP-isoform1(h)","CREB-A(h)","DBP(h)","DP-1-isoform1(h)","E2F-1(h)","E2F-3a(h)","E2F-7-isoform1(h)","ELFR(h)","Egr-1(h)","Elk1-isoform1(h)","GABP-beta1(h)","GATA-2-isoform1(h)","GATA-3-isoform1(h)","GKLF-isoform1(h)","GTF2IRD1-isoform1(h)","HIF-1alpha-isoform1(h)","HMGIY-isoform1(h)","HNF-1alpha-A(h)","HNF-3beta-isoform1(h)","HNF-4(h…
MO000286574	NDRG1	1	1.675861533	NDRG1-isoform3(h)	9.032304	35	43409	0.41480199	["MO000004279","MO000005568","MO000006707","MO000018860","MO000019480","MO000019506","MO000019549","MO000024883","MO000025650","MO000026447","MO000026732","MO000056623","MO000057927","MO000058351","MO000058770","MO000059555","MO000074549","MO000080639","MO000082449","MO000083300","MO000083592","MO000084025","MO000086239","MO000087956","MO000088353","MO000088616","MO000088889","MO000089640","MO000…	["AP-2alphaB(h)","ATF-2-isoform1(h)","C/EBPalpha-isoform1(h)","CPBP-isoform1(h)","CREB-A(h)","DBP(h)","DP-1-isoform1(h)","E2F-1(h)","E2F-3a(h)","E2F-7-isoform1(h)","ELFR(h)","Egr-1(h)","Elk1-isoform1(h)","GABP-beta1(h)","GATA-2-isoform1(h)","GATA-3-isoform1(h)","GKLF-isoform1(h)","GTF2IRD1-isoform1(h)","HIF-1alpha-isoform1(h)","HMGIY-isoform1(h)","HNF-1alpha-A(h)","HNF-3beta-isoform1(h)","HNF-4(h…
MO000328131	ACP1	1	0.564324667	LMW-PTP-isoform4(h)	9.2866745	37	47063	0.5207414	["MO000004279","MO000005568","MO000006707","MO000018860","MO000019480","MO000019506","MO000019549","MO000024883","MO000024966","MO000025650","MO000026447","MO000026732","MO000028733","MO000056623","MO000057927","MO000058351","MO000058770","MO000059555","MO000074549","MO000080639","MO000082449","MO000083300","MO000083592","MO000084025","MO000086239","MO000087956","MO000088353","MO000088616","MO000…	["AP-2alphaB(h)","ATF-2-isoform1(h)","C/EBPalpha-isoform1(h)","CPBP-isoform1(h)","CREB-A(h)","DBP(h)","DP-1-isoform1(h)","E2F-1(h)","E2F-3a(h)","E2F-7-isoform1(h)","ELFR(h)","Egr-1(h)","Elk1-isoform1(h)","GABP-beta1(h)","GATA-2-isoform1(h)","GATA-3-isoform1(h)","GKLF-isoform1(h)","GTF2IRD1-isoform1(h)","Gli2-alpha(h)","HIF-1alpha-isoform1(h)","HMGIY-isoform1(h)","HNF-1alpha-A(h)","HNF-3beta-isofo…
